# Supplementary material for: Phosphorylated SHMT2 Regulates Oncogenesis Through m6A Modification in Lung Adenocarcinoma
Source: Adv Sci (Weinh). 2024 Mar 9;11(18):2307834. doi: 10.1002/advs.202307834 (PMC11095143; doi:10.1002/advs.202307834)
Supplement: Supplementary file 2 — Supplemental Table 1 [file ADVS-11-2307834-s003.xlsx]

## Sheet: Library Detailed Information
Code	VialCode	Cat. No.	Product Name	Synonyms	CAS No.	M.Wt	Target	Saltdata	Information	Formula	Smiles	Solubility	Solvent	Batch No.	Quantity	URL	Pathway	Research Area	Clinical Information
A1	ZA00559044	HY-12298	Setanaxib	GKT137831; GKT831	1218942-37-0	394.85	Ferroptosis; NADPH Oxidase	Free Base	Setanaxib (GKT137831) is a selective NADPH oxidase (NOX1/4) inhibitor with Kis of 140 and 110 nM, respectively.	C21H19ClN4O2	O=C1N(C2=CC=CC=C2Cl)NC(C1=C(C3=CC=CC(N(C)C)=C3)N4C)=CC4=O	DMSO : 14.29 mg/mL (36.19 mM; Need ultrasonic)	DMSO Solution	178806	10mM * 30uL	https://www.medchemexpress.com/GKT137831.html	Apoptosis; Metabolic Enzyme/Protease	Cardiovascular Disease	Phase 3
A10	ZA00566327	HY-114361	OSMI-4		2260791-14-6	604.09	Acyltransferase	Free Base	OSMI-4 is a low nanomolar O-GlcNAc transferase (OGT) inhibitor, with an EC50 of 3 μM in cells.	C27H26ClN3O7S2	O=C1C=CC2=C(C=C(Cl)C(S(N[C@@H](C(N(CC(OCC)=O)CC3=CC=CS3)=O)C4=C(OC)C=CC=C4)(=O)=O)=C2)N1	DMSO : 62.5 mg/mL (103.46 mM; Need ultrasonic)	DMSO Solution	43328	10mM * 30uL	https://www.medchemexpress.com/OSMI-4.html	Metabolic Enzyme/Protease	Metabolic Disease	No Development Reported
A11	ZA00566438	HY-10079	CHS-828	GMX1778	200484-11-3	371.86	Apoptosis; NAMPT	Free Base	CHS-828 (GMX1778) is a competitive inhibitor of nicotinamide phosphoribosyltransferase (NAMPT), with an IC50 less than 25 nM. CHS-828 (GMX1778) exerts a cytotoxic effect by decreasing the cellular level of NAD+ and exhibits a potent anticancer activity[1].	C19H22ClN5O	N#CN/C(NCCCCCCOC1=CC=C(C=C1)Cl)=N\C2=CC=NC=C2	DMSO : ≥ 39 mg/mL (104.88 mM)	DMSO Solution	17508	10mM * 30uL	https://www.medchemexpress.com/GMX1778.html	Apoptosis; Metabolic Enzyme/Protease	Cancer	Phase 1
A12	ZA00570082	HY-B0263	Thiabendazole	2-(4-Thiazolyl)benzimidazole	148-79-8	201.25	Mitochondrial Metabolism; Parasite	Free Base	Thiabendazole inhibites the mitochondrial helminth-specific enzyme, fumarate reductase, with anthelminthic property. Target: Fumarate Reductase Tiabendazole serves to block angiogenesis in both frog embryos and human cells. It has also been shown to serve as a vascular disrupting agent to reduce newly established blood vessels. Tiabendazole has been shown to effectively do this in certain cancer …	C10H7N3S	C1(C2=CSC=N2)=NC3=CC=CC=C3N1	DMSO : 50 mg/mL (248.45 mM; Need ultrasonic); H2O : < 0.1 mg/mL (insoluble)	DMSO Solution	15041	10mM * 30uL	https://www.medchemexpress.com/Thiabendazole.html	Anti-infection; Metabolic Enzyme/Protease	Infection	Launched
A13	ZA00595533	HY-136717	FBPase-1 inhibitor-1		883973-99-7	377.63	FBPase		FBPase-1 inhibitor-1 (compound 1) is a allosteric inhibitor of fructose-1,6-bisphosphatase (FBPase-1)[1].	C13H7Cl3N2O3S	O=S(C1=CC(Cl)=CC=C1Cl)(NC2=NC3=CC(Cl)=CC=C3O2)=O	DMSO : 125 mg/mL (331.01 mM; Need ultrasonic)	DMSO Solution	105827	10mM * 30uL	https://www.medchemexpress.com/fbpase-1-inhibitor-1.html	Metabolic Enzyme/Protease	Metabolic Disease	No Development Reported
A14	ZA00565409	HY-100004	Fumarate hydratase-IN-1		1644060-37-6	446.54	Mitochondrial Metabolism	Free Base	Fumarate hydratase-IN-1 (compound 2) is a cell-permeable fumarate hydratase inhibitor. Fumarate hydratase-IN-1 has antiproliferative activity against several cancer cell lines with a mean IC50 of 2.2 μM[1].	C27H30N2O4	O=C(OCC)[C@]1([C@H](CC(NC)=O)C2=O)C(N2CC(C=C3)=CC=C3C4=CC=CC=C4)=CCCC1	DMSO : 50 mg/mL (111.97 mM; Need ultrasonic); H2O : < 0.1 mg/mL (ultrasonic;warming;heat to 60°C) (insoluble)	DMSO Solution	20721	10mM * 30uL	https://www.medchemexpress.com/Fumarate_hydratase-IN-1.html	Metabolic Enzyme/Protease	Cancer	No Development Reported
A15	ZA00565160	HY-106405	Nebicapone	BIA 3-202	274925-86-9	273.24	COMT	Free Base	Nebicapone (BIA 3-202), a reversible catechol-O-methyltransferase (COMT) inhibitor, is mainly metabolized by glucuronidation. Nebicapone is mainly peripherally acting inhibitor that decreases the biotransformation of L-DOPA to 3-O-methyl-DOPA by inhibition of COMT, and it is potential for the treatment of Parkinson's disease[1].	C14H11NO5	O=C(C1=CC([N+]([O-])=O)=C(O)C(O)=C1)CC2=CC=CC=C2	DMSO : ≥ 100 mg/mL (365.98 mM)	DMSO Solution	212065	10mM * 30uL	https://www.medchemexpress.com/nebicapone.html	Metabolic Enzyme/Protease; Neuronal Signaling	Metabolic Disease	Phase 2
A16	ZA00567339	HY-134539	IMT1		2304621-31-4	351.40	DNA/RNA Synthesis; Mitochondrial Metabolism		IMT1 is a first-in-class specific and noncompetitive human mitochondrial RNA polymerase (POLRMT) inhibitor. IMT1 causes a conformational change of POLRMT, which blocks substrate binding and transcription in a dose-dependent way in vitro. IMT1 reduces deoxynucleoside triphosphate levels and citric acid cycle intermediates, resulting in a marked depletion of cellular amino acid levels. IMT1 has the…	C21H21NO4	CC(OC1=CC=C(C(O2)=C1)C(C3=CC=CC=C3C)=CC2=O)C(N(C)C)=O	DMSO : 50 mg/mL (142.29 mM; Need ultrasonic)	DMSO Solution	95924	10mM * 30uL	https://www.medchemexpress.com/imt1.html	Cell Cycle/DNA Damage; Metabolic Enzyme/Protease	Cancer; Metabolic Disease	No Development Reported
A17	ZA00566578	HY-100111	GLX351322		835598-94-2	431.51	NADPH Oxidase	Free Base	GLX351322 is an inhibitor of NADPH oxidase 4 (Nox4), and inhibits hydrogen peroxide production from NOX4-overexpressing cells with an IC50 of 5 μM.	C21H25N3O5S	O=C(OCC)C1=C(SC2=C1CCC2)NC(CN3CCN(CC3)C(C4=CC=CO4)=O)=O	DMSO : 20 mg/mL (46.35 mM; Need ultrasonic)	DMSO Solution	35175	10mM * 30uL	https://www.medchemexpress.com/GLX351322.html	Metabolic Enzyme/Protease	Metabolic Disease	No Development Reported
A18	ZA00559105	HY-112534	GSTO-IN-2		1202710-57-3	620.77	Gutathione S-transferase	Free Acid	GSTO-IN-2 is a glutathione S-transferase inhibitor with IC50s of 3.6, 16.3, and 1.4 μM for GSTA2, GSTM1, and GSTP1-1.	C33H52N2O9	C[C@@]1([C@@]2([H])[C@H](C)CCC(O)=O)[C@](CC2)([H])[C@@](C-;@C[C@@]3([H])[C@@]4(CC[C@@H](OC([C@@H](NC(CC[C@@H](C(O)=O)N)=O)CC(O)=O)=O)C3)C)([H])[C@]4([H])CC1	DMSO : 100 mg/mL (161.09 mM; Need ultrasonic)	DMSO Solution	32587	10mM * 30uL	https://www.medchemexpress.com/GSTO-IN-2.html	Metabolic Enzyme/Protease	Cancer	No Development Reported
A19	ZA00566839	HY-101930	BMS-816336		1009583-20-3	341.44	11β-HSD	Free Base	BMS-816336 is a novel, potent and orally bioavailable inhibitor against human 11β-hydroxysteroid dehydrogenase type 1 (11β-HSD1) enzyme with an IC50 of 3.0 nM[1].	C21H27NO3	O[C@@H]1[C@H]2C[C@@H]3[C@@](C4=CC=CC=C4)(CC(N5CC(O)C5)=O)[C@@H](C[C@H]1C3)C2	DMSO : 300 mg/mL (878.63 mM; Need ultrasonic)	DMSO Solution	60472	10mM * 30uL	https://www.medchemexpress.com/BMS-816336.html	Metabolic Enzyme/Protease	Metabolic Disease	Phase 1
A2	ZA00565492	HY-10502	Tipifarnib	IND 58359; R115777	192185-72-1	489.39578	Farnesyl Transferase	Free Base	Tipifarnib (IND 58359)?binds to and inhibits farnesyltransferase (FTase) with an IC50 of 0.86 nM. Antineoplastic activity[1].	C27H22Cl2N4O	O=C1N(C2=C(C(C3=CC=CC(Cl)=C3)=C1)C=C(C=C2)[C@@](N)(C4=CN=CN4C)C5=CC=C(C=C5)Cl)C	DMSO : 14.29 mg/mL (29.20 mM; Need ultrasonic)	DMSO Solution	21104	10mM * 30uL	https://www.medchemexpress.com/Tipifarnib.html	Metabolic Enzyme/Protease	Cancer	Phase 3
A20	ZA00560792	HY-15859	Atglistatin		1469924-27-3	283.37	ATGL	Free Base	Atglistatin is a selective adipose triglyceride lipase (ATGL) inhibitor which inhibits lipolysis with an IC50 of 0.7 μM in vitro.	C17H21N3O	O=C(NC1=CC(C2=CC=C(N(C)C)C=C2)=CC=C1)N(C)C	DMSO : ≥ 100 mg/mL (352.90 mM)	DMSO Solution	11712	10mM * 30uL	https://www.medchemexpress.com/Atglistatin.html	Metabolic Enzyme/Protease	Metabolic Disease	No Development Reported
A21	ZA00579372	HY-112066	SHIN1	RZ-2994	2146095-85-2	400.47	Others	Free Base	SHIN1 (RZ-2994) is a human serine hydroxymethyltransferse 1 and 2 (SHMT1/2) inhibitor with IC50s of 5 and 13 nM, respectively, in an in vitro assay.	C24H24N4O2	OCC1=CC(C2=CC=CC=C2)=CC(C3(C(C(C)=NN4)=C4OC(N)=C3C#N)C(C)C)=C1	DMSO : 66.67 mg/mL (166.48 mM; Need ultrasonic)	DMSO Solution	31482	10mM * 30uL	https://www.medchemexpress.com/SHIN1.html	Others	Cancer	No Development Reported
A22	ZA00559229	HY-12492	VER-246608		1684386-71-7	552.96	PDHK	Free Base	VER-246608 is a potent and ATP-competitive inhibitor of pyruvate dehydrogenase kinase (PDK) with IC50s of 35 nM, 40 nM, 84 nM, and 91 nM for PDK-1, PDK-3, PDK-2, and PDK-4, respectively.	C28H23ClF2N4O4	O=C(C1=CC=C(O)C=C1O)N(CC2=CC=C(CNC(C(F)F)=O)C=C2)C(C=C3)=CC=C3C4=NC(Cl)=NC=C4C	DMSO : 100 mg/mL (180.84 mM; Need ultrasonic)	DMSO Solution	29610	10mM * 30uL	https://www.medchemexpress.com/VER-246608.html	Metabolic Enzyme/Protease	Cancer	No Development Reported
A23	ZA00567608	HY-104042	Vorasidenib	AG-881	1644545-52-7	414.74	Isocitrate Dehydrogenase (IDH)	Free Base	Vorasidenib (AG-881) is an orally available, brain penetrant second-generation dual mutant isocitrate dehydrogenases 1 and 2 (mIDH1/2) inhibitor. Vorasidenib (AG-881) exhibits nanomolar inhibition of (D)-2-hydroxyglutarate (D-2-HG), and the IC50 ranges of 0.04~22 nM against IDH1 R132C, IDH1 R132G, IDH1 R132H and IDH1 R132S and 7~14 nM against IDH2 R140Q and 130 nM against IDH2 R172K[1][2].	C14H13ClF6N6	C[C@@H](NC1=NC(C2=NC(Cl)=CC=C2)=NC(N[C@H](C)C(F)(F)F)=N1)C(F)(F)F	DMSO : 100 mg/mL (241.11 mM; Need ultrasonic)	DMSO Solution	27125	10mM * 30uL	https://www.medchemexpress.com/Vorasidenib.html	Metabolic Enzyme/Protease	Cancer	Phase 3
A24	ZA00563158	HY-100693	SYP-5		1384268-04-5	312.38	HIF/HIF Prolyl-Hydroxylase	Free Base	SYP-5 is a novel HIF-1 inhibitor, suppresses tumor cells invasion and angiogenesis.	C18H16O3S	O=C(C1=C(O)C(C=CC(C)(C)O2)=C2C=C1)/C=C/C3=CC=CS3	DMSO : 33.33 mg/mL (106.70 mM; Need ultrasonic)	DMSO Solution	22901	10mM * 30uL	https://www.medchemexpress.com/SYP-5.html	Metabolic Enzyme/Protease	Cancer	No Development Reported
A25	ZA00565138	HY-15167A	Glyoxalase I inhibitor (free base)		174568-92-4	577.45	Glyoxalase (GLO)	Free Base	Glyoxalase I inhibitor (free base) is a potent Glyoxalase I (GLO1) inhibitor, candidate for anticancer agents.	C21H29BrN4O8S	N[C@H](C(OCC)=O)CCC(N[C@@H](CSC(N(O)C1=CC=C(Br)C=C1)=O)C(NCC(OCC)=O)=O)=O	DMSO : 100 mg/mL (173.18 mM; Need ultrasonic)	DMSO Solution	19662	10mM * 30uL	https://www.medchemexpress.com/Glyoxalase-I-inhibitor-free-base.html	Metabolic Enzyme/Protease	Cancer	No Development Reported
A26	ZA00563659	HY-12357	Bempedoic acid	ETC-1002; ESP-55016	738606-46-7	344.49	AMPK; ATP Citrate Lyase	Free Acid	Bempedoic acid (ETC-1002) is an ATP-citrate lyase (ACL) inhibitor[1]. Bempedoic acid (ETC-1002) activates AMPK[2].	C19H36O5	O=C(O)C(C)(C)CCCCCC(O)CCCCCC(C)(C)C(O)=O	DMSO : 100 mg/mL (290.28 mM; Need ultrasonic)	DMSO Solution	25403	10mM * 30uL	https://www.medchemexpress.com/ETC-1002.html	Epigenetics; Metabolic Enzyme/Protease; PI3K/Akt/mTOR	Metabolic Disease	Launched
A27	ZA00559989	HY-112829	Denifanstat	TVB-2640; FASN-IN-2; ASC-40	1399177-37-7	439.55	Fatty Acid Synthase (FASN)	Free Base	Denifanstat (TVB-2640) is an orally active and potent Fatty Acid Synthase (FASN) inhibitor with an IC50 of 0.052 μM and an EC50 of 0.072 μM. Denifanstat has the potential for fatty liver disease and cancer research[1][2].	C27H29N5O	N#CC1=CC=C(C2CCN(C(C3=CC(C4=NC(C)=NN4)=C(C5CCC5)C=C3C)=O)CC2)C=C1	DMSO : 100 mg/mL (227.51 mM; Need ultrasonic)	DMSO Solution	104650	10mM * 30uL	https://www.medchemexpress.com/fasn-in-2.html	Metabolic Enzyme/Protease	Cancer; Metabolic Disease	Phase 3
A28	ZA00562293	HY-101294	TPPU		1222780-33-7	359.34	Epoxide Hydrolase	Free Base	TPPU is a soluble epoxide hydrolase (sEH) inhibitor with IC50 values of 37 and 3.7 nM for monkey and human sEH, respectively.	C16H20F3N3O3	O=C(NC1=CC=C(OC(F)(F)F)C=C1)NC2CCN(C(CC)=O)CC2	DMSO : 83.33 mg/mL (231.90 mM; Need ultrasonic)	DMSO Solution	23967	10mM * 30uL	https://www.medchemexpress.com/TPPU.html	Metabolic Enzyme/Protease	Inflammation/Immunology	No Development Reported
A29	ZA00599498	HY-19992	3-Bromopyruvic acid	Bromopyruvic acid; Hexokinase II Inhibitor II, 3-BP	1113-59-3	166.96	Apoptosis; Autophagy; Hexokinase	Free Acid	3-Bromopyruvate (Bromopyruvic acid) is an analogue of pyruvate and a potent hexokinase (HK)-II inhibitor with high tumor selectivity. 3-Bromopyruvate inhibits cell growth and induces apoptosis through interfering with glycolysis. 3-Bromopyruvate induces autophagy by stimulating ROS formation in breast cancer cells. Antimicrobial activities[1][2][3].	C3H3BrO3	O=C(O)C(CBr)=O	H2O : 250 mg/mL (1497.36 mM; Need ultrasonic)	Water Solution	114251	10mM * 30uL	https://www.medchemexpress.com/3-Bromopyruvic-acid.html	Apoptosis; Autophagy; Metabolic Enzyme/Protease	Cancer	No Development Reported
A3	ZA00560286	HY-113466	4-Hydroxynonenal	4-HNE	75899-68-2	156.22	Aldehyde Dehydrogenase (ALDH); Endogenous Metabolite		4-Hydroxynonenal (4-HNE) is an α,β unsaturated hydroxyalkenal and an oxidative/nitrosative stress biomarker. 4-Hydroxynonenal is a substrate and an inhibitor of acetaldehyde dehydrogenase 2 (ALDH2). 4-Hydroxynonenal can modulate a number of signaling processes mainly through forming covalent adducts with nucleophilic functional groups in proteins, nucleic acids, and membrane lipids. 4-Hydroxynone…	C9H16O2	CCCCCC(O)/C=C/C=O	DMSO : 100 mg/mL (640.12 mM; Need ultrasonic)	DMSO Solution	194926	10mM * 30uL	https://www.medchemexpress.com/4-hydroxynonenal.html	Metabolic Enzyme/Protease	Cancer; Neurological Disease; Cardiovascular Disease	No Development Reported
A30	ZA00565493	HY-108022	Azemiglitazone	MSDC-0602	1133819-87-0	371.41	Mitochondrial Metabolism	Free Base	Azemiglitazone (MSDC-0602), a PPARγ-sparing thiazolidinedione (TZD), interacts with the mitochondrial pyruvate carrier (MPC) and inhibits its activity and has the potential for type 2 diabetes study with reducing risk of PPARγ-mediated side effects[1][2].	C19H17NO5S	O=C1C(SC(N1)=O)CC2=CC=C(OCC(C3=CC(OC)=CC=C3)=O)C=C2	DMSO : 125 mg/mL (336.56 mM; Need ultrasonic); H2O : < 0.1 mg/mL (insoluble)	DMSO Solution	41842	10mM * 30uL	https://www.medchemexpress.com/msdc-0602.html	Metabolic Enzyme/Protease	Metabolic Disease	Phase 3
A31	ZA00575648	HY-100688	ML390		2029049-79-2	406.40	Dihydroorotate Dehydrogenase	Free Base	ML390 is a potent dihydroorotate dehydrogenase (DHODH) inhibitor. ML390 is an inducer of myeloid differentiation and causes myeloid differentiation in murine (ER-HoxA9) and human (U937 and THP1) acute myeloid leukemia (AML) models[1][2][3].	C21H21F3N2O3	O=C(NCCC(N[C@H]1C(C=CC=C2)=C2CCC1)=O)C3=CC=C(OC(F)(F)F)C=C3	DMSO : ≥ 27 mg/mL (66.44 mM)	DMSO Solution	22381	10mM * 30uL	https://www.medchemexpress.com/ML390.html	Metabolic Enzyme/Protease	Cancer	No Development Reported
A32	ZA00579434	HY-103617	PKM2-IN-1		94164-88-2	345.48	Pyruvate Kinase	Free Base	PKM2-IN-1 is a pyruvate kinase M2 (PKM2) inhibitor with an IC50 of 2.95 μM.	C18H19NO2S2	S=C(N1CCCCC1)SCC(C2=O)=C(C)C(C3=C2C=CC=C3)=O	DMSO : 10 mg/mL (28.95 mM; ultrasonic and warming and heat to 60°C)	DMSO Solution	126733	10mM * 30uL	https://www.medchemexpress.com/PKM2-IN-1.html	Metabolic Enzyme/Protease	Cancer	No Development Reported
A33	ZA00558437	HY-17641	Olumacostat glasaretil		1261491-89-7	481.62	Acetyl-CoA Carboxylase	Free Base	Olumacostat glasaretil is a small molecule inhibitor of acetyl coenzyme A carboxylase (ACC).	C26H43NO7	O=C(C1=CC=C(OCCCCCCCCCCCCCC)O1)OCC(N(CC(OCC)=O)C)=O	DMSO : 125 mg/mL (259.54 mM; Need ultrasonic)	DMSO Solution	37185	10mM * 30uL	https://www.medchemexpress.com/Olumacostat_glasaretil.html	Metabolic Enzyme/Protease	Others	Phase 3
A34	ZA00568500	HY-130055	HQNO		341-88-8	259.34	Mitochondrial Metabolism	Free Base	HQNO, secreted by P. aeruginosa, is a potent electron transport chain inhibitor with a Kd of 64 nM for complex III[1]. HQNO is a potent inhibitor of mitochondrial NDH-2 in many species[2].	C16H21NO2	OC(C1=C2C=CC=C1)=CC(CCCCCCC)=N2=O	DMSO : 2 mg/mL (7.71 mM; ultrasonic and warming and heat to 60°C)	DMSO Solution	127936	10mM * 30uL	https://www.medchemexpress.com/hqno.html	Metabolic Enzyme/Protease	Infection	No Development Reported
A35	ZA00558351	HY-123986	CTPI-2		68003-38-3	356.74	Mitochondrial Metabolism		CTPI-2 is a third-generation mitochondrial citrate carrier SLC25A1 inhibitor with a KD of 3.5 μM. CTPI-2 inhibits glycolysis, PPARγ, and its downstream target the glucose transporter GLUT4. CTPI-2 halts salient alterations of NASH reverting steatosis, preventing the evolution to steatohepatitis, reducing inflammatory macrophage infiltration in the liver and adipose tissue, and starkly mitigating …	C13H9ClN2O6S	O=C(O)C1=CC=CC=C1NS(=O)(C2=CC=C(Cl)C([N+]([O-])=O)=C2)=O	DMSO : 250 mg/mL (700.79 mM; Need ultrasonic)	DMSO Solution	96406	10mM * 30uL	https://www.medchemexpress.com/ctpi-2.html	Metabolic Enzyme/Protease	Cancer; Inflammation/Immunology	No Development Reported
A36	ZA00564289	HY-106198	Lidorestat	IDD-676	245116-90-9	376.35	Aldose Reductase	Free Acid	Lidorestat (IDD-676) is a potent, selective and orally active aldose reductase inhibitor with an IC50 of 5 nM. Lidorestat can be used for chronic diabetes complications. Lidorestat also improves nerve conduction and reduces cataract formation[1][2][3].	C18H11F3N2O2S	OC(CN1C(C=CC=C2)=C2C(CC3=NC(C(F)=C(F)C=C4F)=C4S3)=C1)=O	DMSO : 50 mg/mL (132.86 mM; ultrasonic and warming and heat to 60°C)	DMSO Solution	102386	10mM * 30uL	https://www.medchemexpress.com/lidorestat.html	Metabolic Enzyme/Protease	Metabolic Disease	Phase 2
A37	ZA00566573	HY-100941	CCCP	Carbonyl cyanide 3-chlorophenylhydrazone; Carbonyl Cyanide m-Chlorophenylhydrazone	555-60-2	204.62	Apoptosis; Bacterial; IFNAR; Mitochondrial Metabolism; STING	Free Base	CCCP is an oxidative phosphorylation (OXPHOS) uncoupler. CCCP induces activation of PINK1 leading to Parkin Ser65 phosphorylation[1].	C9H5ClN4	N#C/C(C#N)=N/NC1=CC=CC(Cl)=C1	DMSO : 50 mg/mL (244.36 mM; Need ultrasonic); H2O : < 0.1 mg/mL (ultrasonic;warming;heat to 60°C) (insoluble)	DMSO Solution	27674	10mM * 30uL	https://www.medchemexpress.com/CCCP.html	Anti-infection; Apoptosis; Immunology/Inflammation; Metabolic Enzyme/Protease	Cancer; Inflammation/Immunology	No Development Reported
A38	ZA00578615	HY-10447	Terameprocol	EM-1421	24150-24-1	358.47	Lipoxygenase		Terameprocol is a synthetic derivative of Nordihydroguaiaretic acid and a non-selective lipoxygenase inhibitor. Terameprocol has antiviral and antitumor effects[1][2][3].	C22H30O4	COC1=CC(C[C@H](C)[C@H](C)CC2=CC=C(OC)C(OC)=C2)=CC=C1OC	DMSO : 100 mg/mL (278.96 mM; Need ultrasonic)	DMSO Solution	213376	10mM * 30uL	https://www.medchemexpress.com/terameprocol.html	Metabolic Enzyme/Protease	Cancer; Infection	Phase 2
A39	ZA00599767	HY-112130	AGI-24512		2201066-53-5	400.47	Methionine Adenosyltransferase (MAT)	Free Base	AGI-24512 is a potent methionine adenosyltransferase 2α (MAT2A) inhibitor, with an IC50 of 8 nM. AGI-24512 triggers DNA damage response. AGI-24512 can block proliferation of MTAP-deleted cancer cells in vitro. AGI-24512 can be used for researching anticancer[1].	C24H24N4O2	O=C1C(C2=CC=C(O)C=C2)=C(C)NC3=C(N4CCCCC4)C(C5=CC=CC=C5)=NN13	DMSO : 125 mg/mL (312.13 mM; Need ultrasonic)	DMSO Solution	37485	10mM * 30uL	https://www.medchemexpress.com/AGI-24512.html	Epigenetics; Metabolic Enzyme/Protease	Cancer	No Development Reported
A4	ZA00561976	HY-100742A	(R)-GNE-140		2003234-63-5	499.04	Lactate Dehydrogenase	Free Base	(R)-GNE-140 is a potent lactate dehydrogenase A (LDHA) inhibitor, with IC50s of 3 nM and 5 nM for LDHA and LDHB, respectively; (R)-GNE-140 is 18-fold more potent than S enantiomer.	C25H23ClN2O3S2	O=C1N[C@@](C2=CSC=C2)(C3=CC=C(N4CCOCC4)C=C3)CC(O)=C1SC5=CC=CC=C5Cl	DMSO : ≥ 50 mg/mL (100.19 mM)	DMSO Solution	26999	10mM * 30uL	https://www.medchemexpress.com/_R_-GNE-140.html	Metabolic Enzyme/Protease	Cancer	No Development Reported
A40	ZA00596150	HY-101143	PGMI-004A		1313738-90-7	463.38	Phosphatase	Free Base	PGMI-004A is a potent phosphoglycerate mutase 1 (PGAM1) inhibitor with an IC50 of 13.1 μM.	C21H12F3NO6S	O=S(C(C=C1C2=O)=C(O)C(O)=C1C(C3=C2C=CC=C3)=O)(NC4=CC=C(C(F)(F)F)C=C4)=O	DMSO : ≥ 125 mg/mL (269.76 mM)	DMSO Solution	42711	10mM * 30uL	https://www.medchemexpress.com/PGMI-004A.html	Metabolic Enzyme/Protease	Cancer	No Development Reported
A41	ZA00564419	HY-100944	Conduritol B epoxide		6090-95-5	162.14	Glucosidase	Free Base	Conduritol B epoxide is an irreversible covalently bound acid β-glucosidase (GCase) inhibitor.	C6H10O5	O[C@@H]1[C@@H](O)[C@H](O)[C@@H](O)[C@H]2[C@@H]1O2	H2O : 100 mg/mL (616.75 mM; Need ultrasonic); DMSO : 50 mg/mL (308.38 mM; Need ultrasonic)	DMSO Solution	24399	10mM * 30uL	https://www.medchemexpress.com/Conduritol-B-epoxide.html	Metabolic Enzyme/Protease	Neurological Disease	No Development Reported
A42	ZA00567310	HY-100399A	Nevanimibe hydrochloride	PD-132301 hydrochloride; ATR101 hydrochloride	133825-81-7	458.08	Acyltransferase; Apoptosis	Hydrochloride	Nevanimibe hydrochloride (PD-132301 hydrochloride) is an orally active and selective acyl-coenzyme A:cholesterol O-acyltransferase 1 (ACAT1) inhibitor with an EC50 of 9 nM. Nevanimibe hydrochloride inhibits ACAT2 with an EC50 of 368 nM. Nevanimibe hydrochloride induces cell apoptosis and has the potential for adrenocortical cancer[1].	C27H40ClN3O	O=C(NCC1(C2=CC=C(N(C)C)C=C2)CCCC1)NC3=C(C(C)C)C=CC=C3C(C)C.[H]Cl	H2O : < 0.1 mg/mL (ultrasonic;warming;heat to 60°C) (insoluble); DMSO : 41.67 mg/mL (90.97 mM; Need ultrasonic)	DMSO Solution	40808	10mM * 30uL	https://www.medchemexpress.com/Nevanimibe_hydrochloride.html	Apoptosis; Metabolic Enzyme/Protease	Cancer	Phase 2
A43	ZA00572064	HY-100687	GNF-PF-3777	8-Nitrotryptanthrin	77603-42-0	293.23	Indoleamine 2,3-Dioxygenase (IDO)	Free Base	GNF-PF-3777 (8-Nitrotryptanthrin) is a potent human indoleamine 2,3-dioxygenase 2 (hIDO2) inhibitor which significantly reduces IDO2 activity with Ki of 0.97 μM.	C15H7N3O4	O=C1N2C(C(C3=C2C=CC([N+]([O-])=O)=C3)=O)=NC4=CC=CC=C41	DMSO : 6.4 mg/mL (21.83 mM; Need warming)	DMSO Solution	22467	10mM * 30uL	https://www.medchemexpress.com/8-Nitrotryptanthrin.html	Metabolic Enzyme/Protease	Neurological Disease	No Development Reported
A44	ZA00566720	HY-103161	ABT-702 dihydrochloride		1188890-28-9	536.25	Adenosine Kinase	Hydrochloride	ABT-702 dihydrochloride is a potent adenosine kinase (AK) inhibitor (IC50=1.7 nM).	C22H21BrCl2N6O	NC1=C(C(C2=CC=CC(Br)=C2)=CC(C3=CC=C(N4CCOCC4)N=C3)=N5)C5=NC=N1.[H]Cl.[H]Cl	DMSO : ≥ 33.33 mg/mL	DMSO Solution	32434	10mM * 30uL	https://www.medchemexpress.com/ABT-702_dihydrochloride.html	Metabolic Enzyme/Protease; Neuronal Signaling	Inflammation/Immunology	No Development Reported
A45	ZA00595001	HY-13289A	Nepicastat (hydrochloride)	SYN-117 hydrochloride; RS-25560-197 hydrochloride	170151-24-3	331.81	Dopamine β-hydroxylase	Hydrochloride	Nepicastat hydrochloride (SYN-117 hydrochloride) is a selective, potent, and orally active inhibitor of dopamine-beta-hydroxylase. Nepicastat hydrochloride produces concentration-dependent inhibition of bovine (IC50=8.5 nM) and human (IC50=9 nM) dopamine-beta-hydroxylase. Nepicastat hydrochloride can cross the blood-brain barrier (BBB)[1][2][3].	C14H16ClF2N3S	FC1=CC(F)=C2CC[C@@H](CC2=C1)N3C(CN)=CNC3=S.Cl	DMSO : 6 mg/mL (18.08 mM; Need ultrasonic); H2O : 2 mg/mL (6.03 mM; Need ultrasonic and warming)	DMSO Solution	34680	10mM * 30uL	https://www.medchemexpress.com/Nepicastat-hydrochloride.html	Metabolic Enzyme/Protease	Cardiovascular Disease	Phase 2
A46	ZA00557139	HY-101560	Linrodostat	BMS-986205; ONO-7701	1923833-60-6	410.91	Indoleamine 2,3-Dioxygenase (IDO)	Free Base	Linrodostat (BMS-986205) is a selective and irreversible indoleamine 2,3-dioxygenase 1 (IDO1) inhibitor with an IC50 value of 1.1 nM in IDO1-HEK293 cells. Linrodostat is well tolerated with potent pharmacodynamic activity in advanced cancers[1][2].	C24H24ClFN2O	O=C(NC1=CC=C(Cl)C=C1)[C@H](C)[C@@](CC2)([H])CC[C@H]2C3=CC=NC4=C3C=C(F)C=C4	DMSO : 50 mg/mL (121.68 mM; Need ultrasonic)	DMSO Solution	28895	10mM * 30uL	https://www.medchemexpress.com/BMS-986205.html	Metabolic Enzyme/Protease	Cancer	Phase 3
A47	ZA00566805	HY-103389	1-Aminobenzotriazole	ABT; 3-Aminobenzotriazole	1614-12-6	134.14	Cytochrome P450	Free Base	1-Aminobenzotriazole is a nonspecific and irreversible inhibitor of cytochrome P450 (P450).	C6H6N4	NN1N=NC2=CC=CC=C21	DMSO : 100 mg/mL (745.49 mM; Need ultrasonic); H2O : 50 mg/mL (372.74 mM; Need ultrasonic)	DMSO Solution	82422	10mM * 30uL	https://www.medchemexpress.com/1-Aminobenzotriazole.html	Metabolic Enzyme/Protease	Cancer	No Development Reported
A48	ZA00559272	HY-144667	ALDH1A3-IN-1		1695970-90-1	284.19	Aldehyde Dehydrogenase (ALDH)		ALDH1A3-IN-1 (Compound 14) is a potent ALDH1A3 inhibitor, with an IC50 of 0.63 μM and a Ki of 0.46 μM. ALDH1A3-IN-1 can be studied in prostate cancer[1].	C13H18BrNO	O=CC1=CC(Br)=C(C=C1)N(CCC)CCC	10 mM in DMSO	DMSO Solution	244131	10mM * 30uL	https://www.medchemexpress.com/aldh1a3-in-1.html	Metabolic Enzyme/Protease	Cancer	No Development Reported
A49	ZA00597565	HY-100002	ML162		1035072-16-2	477.40	Ferroptosis; Glutathione Peroxidase		ML162 is a covalent glutathione peroxidase 4 (GPX4) inhibitor. ML162 has a selective lethal effect on mutant RAS oncogene-expressing cell lines[1][2]	C23H22Cl2N2O3S	O=C(CCl)N(C(C1=CC=CS1)C(NCCC2=CC=CC=C2)=O)C3=CC=C(OC)C(Cl)=C3	DMSO : 100 mg/mL (209.47 mM; Need ultrasonic)	DMSO Solution	113483	10mM * 30uL	https://www.medchemexpress.com/ml162.html	Apoptosis; Metabolic Enzyme/Protease	Cancer	No Development Reported
A5	ZA00567596	HY-A0006	Pentostatin	CI-825; Deoxycoformycin	53910-25-1	268.27	Adenosine Deaminase; Antibiotic	Free Base	Pentostatin (CI-825; Deoxycoformycin) is an irreversible inhibitor of adenosine deaminase with Ki of 2.5 pM.	C11H16N4O4	O[C@H]1C(N=CN2[C@H](O[C@@H]3CO)C[C@@H]3O)=C2NC=NC1	H2O : 100 mg/mL (372.76 mM; Need ultrasonic); DMSO : ≥ 50 mg/mL (186.38 mM)	DMSO Solution	236027	10mM * 30uL	https://www.medchemexpress.com/Pentostatin.html	Anti-infection; Metabolic Enzyme/Protease	Cancer	Launched
A50	ZA00602355	HY-12688A	Succinyl phosphonate (trisodium salt)		864167-45-3	248.01	Endogenous Metabolite; Reactive Oxygen Species	Sodium	Succinyl phosphonate trisodium salt is an α-ketoglutarate dehydrogenase (KGDHC) inhibitor, effective inhibits (KGDHC) in muscle, bacterial, brain, and cultured human fibroblasts[1][4]. Succinyl phosphonate trisodium salt is an 2-oxoglutarate dehydrogenase (OGDH) inhibitor, impairs viability of cancer cells in a cell-specific metabolism-dependent manner[2]. Succinyl phosphonate trisodium salt inhi…	C4H4Na3O6P	O=C(O[Na])CCC(P(O[Na])(O[Na])=O)=O	H2O : 150 mg/mL (604.81 mM; Need ultrasonic)	Water Solution	91506	10mM * 30uL	https://www.medchemexpress.com/succinyl-phosphonate-trisodium-salt.html	Immunology/Inflammation; Metabolic Enzyme/Protease; NF-κB	Cancer; Metabolic Disease; Neurological Disease	No Development Reported
A51	ZA00572016	HY-10864	URB-597	KDS-4103	546141-08-6	338.40028	Autophagy; FAAH; Mitophagy	Free Base	URB-597 (KDS-4103) is an orally bioavailable and selective FAAH inhibitor. URB-597 inhibits FAAH activity with an IC50s of approximately 5 nM in rat brain membranes, 0.5 nM in intact rat neurons, 3 nM in human liver microsomes. Antidepressant-like effects. Analgesic activity[1].	C20H22N2O3	O=C(OC1=CC(C2=CC=CC(C(N)=O)=C2)=CC=C1)NC3CCCCC3	H2O : 0.1 mg/mL (0.30 mM; ultrasonic and warming and heat to 50°C); DMSO : ≥ 100 mg/mL (295.51 mM)	DMSO Solution	04181	10mM * 30uL	https://www.medchemexpress.com/URB-597.html	Autophagy; Metabolic Enzyme/Protease; Neuronal Signaling	Neurological Disease	No Development Reported
A52	ZA00599837	HY-112278	NCT-506		2231098-99-8	478.54	Aldehyde Dehydrogenase (ALDH)	Free Base	NCT-506 is an orally bioavailable aldehyde dehydrogenase 1A1 (ALDH1A1) inhibitors with an IC50 of 7 nM[1].	C25H23FN4O3S	FC1=CC2=C(C3=CC=C(C4(CC4)C#N)C=C3)C(C(N5CCN(S(C)(=O)=O)CC5)=O)=CN=C2C=C1	DMSO : 33.33 mg/mL (69.65 mM; Need ultrasonic)	DMSO Solution	149738	10mM * 30uL	https://www.medchemexpress.com/NCT-506.html	Metabolic Enzyme/Protease	Cancer	No Development Reported
A53	ZA00597087	HY-103592	ARN14974		1644158-57-5	404.43	Ceramidase		ARN14974, a benzoxazolone carboxamide, is a potent and systemically active inhibitors of intracellular acid ceramidase (IC50=79 nM)[1].	C24H21FN2O3	O=C(N1C(OC2=CC(C3=CC=C(F)C=C3)=CC=C12)=O)NCCCCC4=CC=CC=C4	DMSO : 50 mg/mL (123.63 mM; ultrasonic and warming and heat to 60°C)	DMSO Solution	146405	10mM * 30uL	https://www.medchemexpress.com/arn14974.html	Metabolic Enzyme/Protease	Cancer	No Development Reported
A54	ZA00600401	HY-109027	Cavosonstat	N91115	1371587-51-7	299.71	CFTR; GSNOR		Cavosonstat (N91115) is an orally active S-nitrosoglutathione reductase (GSNOR) inhibitor. Cavosonstat is a CFTR stabilizer, and can be used for cystic fibrosis research[1].	C16H10ClNO3	ClC(C=C(C(O)=O)C=C1)=C1C2=NC(C=CC(O)=C3)=C3C=C2	DMSO : 50 mg/mL (166.83 mM; Need ultrasonic)	DMSO Solution	150363	10mM * 30uL	https://www.medchemexpress.com/cavosonstat.html	Membrane Transporter/Ion Channel; Metabolic Enzyme/Protease	Inflammation/Immunology	Phase 2
A55	ZA00596880	HY-131904A	Hex		2004714-32-1	195.11	Enolase		Hex is an enolase inhibitor, with Ki values of 74.4 nM and 269.4 nM for ENO2 and ENO1, respectively[1].	C5H10NO5P	OP(O)(C1C(N(O)CCC1)=O)=O	DMSO : 100 mg/mL (512.53 mM; Need ultrasonic)	DMSO Solution	135769	10mM * 30uL	https://www.medchemexpress.com/hex.html	Metabolic Enzyme/Protease	Metabolic Disease	No Development Reported
A56	ZA00563861	HY-107571	VULM 1457		228544-65-8	449.57	Acyltransferase		VULM 1457 is a potent inhibitor of cholesterol acyltransferase (acyl-CoA). VULM1457 significantly reduces production and secretion of adrenomedullin (AM) and down-regulates AM receptors on human hepatoblastic cells. VULM 1457 has remarkable hypolipidaemic activity and improves the overall myocardial ischaemia-reperfusion injury outcomes. VULM 1457 has the potential for the research of diabetes me…	C25H27N3O3S	O=C(NC1=CC=C(SC2=CC=C([N+]([O-])=O)C=C2)C=C1)NC3=C(C=CC=C3C(C)C)C(C)C	DMSO : 250 mg/mL (556.09 mM; Need ultrasonic)	DMSO Solution	139098	10mM * 30uL	https://www.medchemexpress.com/vulm-1457.html	Metabolic Enzyme/Protease	Metabolic Disease; Cardiovascular Disease	No Development Reported
A57	ZA00560583	HY-146086	Nrf2 activator-4		2383016-68-8	468.90	Keap1-Nrf2; Reactive Oxygen Species	Hydrochloride	Nrf2 activator-4 (Compound 20a) is a highly potent, orally active Nrf2 activator with an EC50 of 0.63 μM. Nrf2 activator-4 suppresses reactive oxygen species against oxidative stress in microglia. Nrf2 activator-4 effectively recovers the learning and memory impairment in a scopolamine-induced mouse model[1].	C23H24ClF3N2O3	O=C(C1=CC=C(C=C1)OCC(N2CCN(CC2)C)=O)/C=C/C3=C(C=CC=C3)C(F)(F)F.Cl	10 mM in DMSO	DMSO Solution	232318	10mM * 30uL	https://www.medchemexpress.com/nrf2-activator-4.html	Immunology/Inflammation; Metabolic Enzyme/Protease; NF-κB	Inflammation/Immunology; Neurological Disease	No Development Reported
A58	ZA00597417	HY-126750	GNF362		1003019-41-7	426.44	Phosphatase	Free Base	GNF362 is a selective, potent, and orally bioavailable inhibitor of inositol trisphosphate 3’ kinase B (Itpkb) with an IC50 of 9 nM. GNF362 also inhibits Itpka and Itpkc with IC50 values of 20 nM and 19 nM, respectively. Inositol trisphosphate 3’ kinase B (Itpkb) is a Ca2+-dependent kinase, which phosphorylates the 3’ position of Ins (1,4,5) P3 to generate inositol 1,3,4,5-tetrakisphosphate [Ins …	C22H21F3N6	N#CC1=CC=C(C=C1)C2=C(C=NN2)CN3C[C@H](N(CC3)C4=NC=C(C=C4)C(F)(F)F)C	DMSO : 100 mg/mL (234.50 mM; Need ultrasonic)	DMSO Solution	100890	10mM * 30uL	https://www.medchemexpress.com/gnf362.html	Metabolic Enzyme/Protease	Inflammation/Immunology	No Development Reported
A59	ZA00575000	HY-10038	A 922500	DGAT-1 Inhibitor 4a	959122-11-3	428.48	Acyltransferase	Free Acid	A 922500 (DGAT-1 Inhibitor 4a) is a potent, selective, and orally bioavailable diacylglycerol acyltransferase 1 (DGAT-1) inhibitor with IC50s of 9 and 22 nM against human and mouse DGAT-1, respectively.	C26H24N2O4	O=C(NC1=CC=C(C2=CC=C(C([C@@H]3CCC[C@H]3C(O)=O)=O)C=C2)C=C1)NC4=CC=CC=C4	DMSO : ≥ 50 mg/mL (116.69 mM)	DMSO Solution	03429	10mM * 30uL	https://www.medchemexpress.com/A-922500.html	Metabolic Enzyme/Protease	Metabolic Disease	No Development Reported
A6	ZA00555857	HY-14268	Febuxostat	TEI 6720; TMX 67	144060-53-7	316.37	Xanthine Oxidase	Free Acid	Febuxostat (TEI 6720) is a potent, selective and non-purine xanthine oxidase (XO) inhibitor with a Ki value of 0.6 nM. Febuxostat has the potential for the research of hyperuricemia and gout[1][2][3].	C16H16N2O3S	CC(COC1=CC=C(C=C1C#N)C2=NC(C)=C(S2)C(O)=O)C	DMSO : 50 mg/mL (158.04 mM; Need ultrasonic)	DMSO Solution	10754	10mM * 30uL	https://www.medchemexpress.com/Febuxostat.html	Metabolic Enzyme/Protease	Metabolic Disease; Cardiovascular Disease	Launched
A60	ZA00562351	HY-101979A	Numidargistat (dihydrochloride)	CB-1158 (dihydrochloride); INCB01158 (dihydrochloride)		360.04	Arginase	Hydrochloride	Numidargistat (CB-1158) dihydrochloride is a potent and orally active inhibitor of arginase, with IC50s of 86 nM and 296 nM for recombinant human arginase 1 and recombinant human arginase 2, respectively. Immuno-oncology agent[1].	C11H24BCl2N3O5	O=C([C@@H](N)C)N1C[C@H](CCCB(O)O)[C@](N)(C(O)=O)C1.Cl.Cl	DMSO : 55 mg/mL (152.76 mM; Need ultrasonic); H2O : 37.78 mg/mL (104.93 mM; Need ultrasonic)	DMSO Solution	31922	10mM * 30uL	https://www.medchemexpress.com/CB-1158_Hydrochloride.html	Immunology/Inflammation; Metabolic Enzyme/Protease	Cancer	No Development Reported
A61	ZA00564853	HY-135425	10,12-Tricosadiynoic acid		66990-30-5	346.55	Acyltransferase	Free Acid	10,12-Tricosadiynoic acid is a highly specific, selective, high affinity and orally active acyl-CoA oxidase-1 (ACOX1) inhibitor. 10,12-Tricosadiynoic acid can treat high fat diet- or obesity-induced metabolic diseases by improving mitochondrial lipid and ROS metabolism[1].	C23H38O2	CCCCCCCCCCC#CC#CCCCCCCCCC(O)=O	DMSO : 100 mg/mL (288.56 mM; Need ultrasonic)	DMSO Solution	86028	10mM * 30uL	https://www.medchemexpress.com/10-12-tricosadiynoic-acid.html	Metabolic Enzyme/Protease	Metabolic Disease	No Development Reported
A62	ZA00598493	HY-150031	MFI8		694488-83-0	275.77	Mitochondrial Metabolism		MFI8 is a small molecule inhibitor of mitochondrial[1].	C16H18ClNO	ClC1=CC=C(C(C(C)NC2=CC=CC(C)=C2C)=C1)O	DMSO : 100 mg/mL (ultrasonic)	DMSO Solution	238663	10mM * 30uL	https://www.medchemexpress.com/mfi8.html	Metabolic Enzyme/Protease	Others	No Development Reported
A63	ZA00561672	HY-115486	MPO-IN-28		37836-90-1	231.25	Glutathione Peroxidase	Free Base	MPO-IN-28 (Compound 28) is a myeloperoxidase (MPO) inhibitor with an IC50 of 44 nM.	C11H13N5O	NC(NC1=NC(C)=C2C=CC(OC)=CC2=N1)=N	DMSO : 22.73 mg/mL (98.29 mM; Need ultrasonic)	DMSO Solution	41855	10mM * 30uL	https://www.medchemexpress.com/mpo-in-28.html	Metabolic Enzyme/Protease	Cardiovascular Disease	No Development Reported
A64	ZA00579057	HY-139031	ALDH1A2-IN-1		2204229-64-9	430.52	Aldehyde Dehydrogenase (ALDH)		ALDH1A2-IN-1 is an active site-directed reversible ALDH1A2 inhibitor (IC50=0.91 μM; Kd=0.26 μM) with several hydrophobic interactions[1].	C21H26N4O4S	O=C(C1=C(OCC)C=CS1)N2CCN(C3=CC=C([N+]([O-])=O)C(N4CCCC4)=C3)CC2	10 mM in DMSO	DMSO Solution	245430	10mM * 30uL	https://www.medchemexpress.com/aldh1a2-in-1.html	Metabolic Enzyme/Protease	Endocrinology	No Development Reported
A65	ZA00565379	HY-117721	IHVR-11029		1383152-30-4	375.41	Glucokinase		IHVR-11029 is a small molecule inhibitor of ER α-glucosidases, with an EC50 of 0.09 μM[1].	C18H27F2NO5	OC[C@@H]1[C@@H](O)[C@H](O)[C@@H](O)CN1CCCCCCOC2=CC(F)=CC=C2F	DMSO : 100 mg/mL (266.38 mM; ultrasonic and warming and heat to 60°C)	DMSO Solution	228041	10mM * 30uL	https://www.medchemexpress.com/ihvr-11029.html	Metabolic Enzyme/Protease	Infection; Inflammation/Immunology	No Development Reported
A66	ZA00595765	HY-123548	ML148		451496-96-1	319.40	15-PGDH		ML148 is a potent and selective 15-PGDH inhibitor with an IC50 of 56 nM. ML148 has the potential for the research of prostaglandin-signaling pathways[1].	C20H21N3O	O=C(N1CCCCC1)C2=CC=C3N(C=NC3=C2)C4=CC=CC(C)=C4	DMSO : 50 mg/mL (156.54 mM; ultrasonic and warming and heat to 80°C)	DMSO Solution	212197	10mM * 30uL	https://www.medchemexpress.com/ml148.html	Metabolic Enzyme/Protease	Inflammation/Immunology	No Development Reported
A67	ZA00564431	HY-100249	XEN723		1072803-08-7	425.48	Stearoyl-CoA Desaturase (SCD)	Free Base	XEN723 is a novel and potent thiazolylimidazolidinone inhibitor of Stearoyl-CoA Desaturase (SCD1) with IC50s of 45 and 524 nM in mouse and HepG2 cell, respectively.	C21H20FN5O2S	O=C(C1=C(C)N=C(N2CCN(CC3=CC=C(F)C=C3)C2=O)S1)NCC4=CC=CN=C4	DMSO : 100 mg/mL (235.03 mM; Need ultrasonic)	DMSO Solution	110522	10mM * 30uL	https://www.medchemexpress.com/XEN723.html	Metabolic Enzyme/Protease	Metabolic Disease	No Development Reported
A68	ZA00562802	HY-100793	SR12813	GW 485801	126411-39-0	504.53	Autophagy; HMG-CoA Reductase (HMGCR)	Free Base	SR12813 (GW 485801) is an inhibitor of 3-hydroxy-3-methylglutaryl-coenzyme A (HMG-CoA) reductase, with an IC50 value of 0.85 μM[1][2]. SR12813 is also an efficient agonist of human pregnane X receptor (hPXR). SR12813 can strongly bind to hPXR but not to mouse PXR (mPXR)[3].	C24H42O7P2	OC1=C(C(C)(C)C)C=C(/C=C(P(OCC)(OCC)=O)/P(OCC)(OCC)=O)C=C1C(C)(C)C	DMSO : ≥ 50 mg/mL (99.10 mM)	DMSO Solution	22630	10mM * 30uL	https://www.medchemexpress.com/SR12813.html	Autophagy; Metabolic Enzyme/Protease	Metabolic Disease	No Development Reported
A69	ZA00566716	HY-144906	THP104c		877792-12-6	376.43	Mitochondrial Metabolism		THP104c is a mitochondrial fission inhibitor[1].	C20H16N4O2S	COC1=C(O)C(/C=N/NC2=C(C(C3=CC=CC=C3)=CS4)C4=NC=N2)=CC=C1	DMSO : 100 mg/mL (265.65 mM; Need ultrasonic)	DMSO Solution	150366	10mM * 30uL	https://www.medchemexpress.com/thp104c.html	Metabolic Enzyme/Protease	Metabolic Disease	No Development Reported
A7	ZA00563358	HY-100852	ER-000444793		792957-74-5	354.40	Mitochondrial Metabolism	Free Base	ER-000444793 is a potent inhibitor of mitochondrial permeability transition pore (mPTP) opening. ER-000444793 inhibits mPTP with an IC50 of 2.8?μM.	C23H18N2O2	O=C(NC1=C(CC2=CC=CC=C2)C=CC=C1)C(C3=CC=CC=C3N4)=CC4=O	DMSO : 50 mg/mL (141.08 mM; Need ultrasonic)	DMSO Solution	63280	10mM * 30uL	https://www.medchemexpress.com/ER-000444793.html	Metabolic Enzyme/Protease	Cancer	No Development Reported
A70	ZA00566580	HY-101087	Benzenesulphonamide		98-10-2	157.19	Carbonic Anhydrase		Benzenesulphonamide (compound 1) is a potent carbonic anhydrase inhibitor. Benzenesulphonamide shows CA II inhibitory activity[1].	C6H7NO2S	O=S(C1=CC=CC=C1)(N)=O	DMSO : 100 mg/mL (636.17 mM; Need ultrasonic)	DMSO Solution	32069	10mM * 30uL	https://www.medchemexpress.com/benzenesulphonamide.html	Metabolic Enzyme/Protease	Cancer	No Development Reported
A71	ZA00575170	HY-126015	P053		2748196-63-4	354.27	Acyltransferase		P053 is a potent, non-competitive and selective ceramide synthase 1 (CerS1) inhibitor wirh an IC50 of 0.5?μM. P053 acts as an endogenous inhibitor of mitochondrial fatty acid oxidation in muscle. Whole-body adiposity regulator[1].	C18H21Cl2NO2	OC[C@@](C)(N)CCC1=CC=C(OCC2=CC=C(Cl)C(Cl)=C2)C=C1	DMSO : 100 mg/mL (282.27 mM; ultrasonic and warming and heat to 60°C)	DMSO Solution	222380	10mM * 30uL	https://www.medchemexpress.com/p053.html	Metabolic Enzyme/Protease	Metabolic Disease	No Development Reported
A72	ZA00595373	HY-101903	BMS-309403		300657-03-8	474.55	FABP	Free Acid	BMS-309403 is a potent, orally active and selective adipocyte fatty acid binding protein (also known as FABP4, aP2) inhibitor with Kis of <2, 250, and 350 nM for FABP4, FABP3, and FABP5, respectively. BMS-309403 interacts with the fatty-acid-binding pocket within the interior of the protein and competitively inhibits the binding of endogenous fatty acids. BMS-309403 improves endothelial function …	C31H26N2O3	O=C(O)COC1=CC(C2=CC=CC=C2N3N=C(C4=CC=CC=C4)C(C5=CC=CC=C5)=C3CC)=CC=C1	DMSO : 100 mg/mL (210.73 mM; Need ultrasonic and warming); H2O : < 0.1 mg/mL (ultrasonic;warming;heat to 60°C) (insoluble)	DMSO Solution	87462	10mM * 30uL	https://www.medchemexpress.com/BMS-309403.html	Metabolic Enzyme/Protease	Metabolic Disease; Cardiovascular Disease	No Development Reported
A73	ZA00602301	HY-107369	4-Butylresorcinol	Butylresorcinol	18979-61-8	166.22	Tyrosinase	Free Base	4-Butylresorcinol is a phenol derivative which can inhibit tyrosinase with IC50 of 11.27 μM.	C10H14O2	CCCCC1=C(C=C(O)C=C1)O	DMSO : 150 mg/mL (902.42 mM; Need ultrasonic and warming)	DMSO Solution	26423	10mM * 30uL	https://www.medchemexpress.com/4-Butylresorcinol.html	Metabolic Enzyme/Protease	Others	No Development Reported
A74	ZA00563952	HY-103671A	IPN60090 (dihydrochloride)		2102101-72-2	605.44	Glutaminase	Hydrochloride	IPN-60090 dihydrochloride is an orally active and highly selective inhibitor of glutaminase 1?(GLS1; IC50=31 nM), with no activity observed against GLS-2. IPN-60090 dihydrochloride exhibits excellent physicochemical and pharmacokinetic properties in vivo. IPN-60090 dihydrochloride can be used for solid tumors research, such as lung and ovarian cancers[1][2].	C24H29Cl2F3N8O3	O=C(NC)C1=CN(C[C@H](F)CCC2=NN=C(NC(CC3=NC(C)=CC(OC4CC(F)(F)C4)=C3)=O)C=C2)N=N1.[H]Cl.[H]Cl	DMSO : 170 mg/mL (280.79 mM; Need ultrasonic); H2O : 100 mg/mL (165.17 mM; Need ultrasonic)	DMSO Solution	115146	10mM * 30uL	https://www.medchemexpress.com/ipn-60090-dihydrochloride.html	Metabolic Enzyme/Protease	Cancer; Inflammation/Immunology	Phase 1
A75	ZA00598107	HY-15121	L-Theanine	L-Glutamic Acid γ-ethyl amide; Nγ-Ethyl-L-glutamine	3081-61-6	174.20	Apoptosis; Endogenous Metabolite; Reactive Oxygen Species	Free Acid	L-Theanine (L-Glutamic Acid γ-ethyl amide) is a non-protein amino acid contained in green tea leaves, which blocks the binding of L-glutamic acid to glutamate receptors in the brain, and with neuroprotective, anticancer and anti-oxidative activities. L-Theanine can pass through the blood–brain barrier and is orally active[1][2][3].	C7H14N2O3	OC([C@@H](N)CCC(NCC)=O)=O	H2O : 150 mg/mL (861.08 mM; Need ultrasonic)	Water Solution	43331	10mM * 30uL	https://www.medchemexpress.com/l-theanine.html	Apoptosis; Immunology/Inflammation; Metabolic Enzyme/Protease; NF-κB	Cancer; Neurological Disease	Phase 4
A76	ZA00566560	HY-126222A	MitoTam (iodide, hydriodide)		1634624-74-0	999.82	Apoptosis; Mitochondrial Metabolism	Hydriodide	MitoTam iodide, hydriodide is a Tamoxifen derivative[1], an electron transport chain (ETC) inhibitor, spreduces mitochondrial membrane potential in senescent cells and affects mitochondrial morphology[2]. MitoTam iodide, hydriodide is an effective anticancer agent, suppresses respiratory complexes (CI-respiration) and disrupts respiratory supercomplexes (SCs) formation in breast cancer cells[1][2…	C52H60I2NOP	CN(CCOC1=CC=C(/C(C2=CC=CC=C2)=C(C3=CC=CC=C3)/CCCCCCCCCC[P+](C4=CC=CC=C4)(C5=CC=CC=C5)C6=CC=CC=C6)C=C1)C.[H]I.[I-]	DMSO : 180 mg/mL (180.03 mM; Need ultrasonic)	DMSO Solution	205059	10mM * 30uL	https://www.medchemexpress.com/mitotam-iodide-hydriodide.html	Apoptosis; Metabolic Enzyme/Protease	Cancer	No Development Reported
A77	ZA00603216	HY-10373	Trimetrexate	CI-898	52128-35-5	369.42	Antibiotic; Antifolate; Bacterial; Dihydrofolate reductase (DHFR) ; DNA/RNA Synthesis; Parasite	Free Base	Trimetrexate (CI-898) is an antibiotic, also a potent and orally active dihydrofolate reductase (DHFR) inhibitor, reducing the production of DNA and RNA precursors and leading to cell death, with IC50 values of 4.74 nM and 1.35 nM for human DHFR and Toxoplasma gondii DHFR. Trimetrexate can also inhibit the growth of various cancer cells. Trimetrexate can be used for researching Pneumocystis carin…	C19H23N5O3	NC1=C(C(C)=C2CNC3=CC(OC)=C(OC)C(OC)=C3)C(C=C2)=NC(N)=N1	DMSO : ≥ 61.5 mg/mL (166.48 mM)	DMSO Solution	28504	10mM * 30uL	https://www.medchemexpress.com/Trimetrexate.html	Anti-infection; Cell Cycle/DNA Damage; Metabolic Enzyme/Protease	Infection; Cancer	Launched
A78	ZA00556532	HY-13041	LX-1031		945976-76-1	538.52	Tryptophan Hydroxylase	Free Acid	LX-1031 is a potent, orally available tryptophan 5-hydroxylase (TPH) inhibitor that reduces serotonin (5-HT) synthesis peripherally.	C28H25F3N4O4	NC1=NC(C2=CC=C(C=C2)C[C@@H](C(O)=O)N)=CC(O[C@H](C3=CC=C(C4=CC(OC)=CC=C4)C=C3)C(F)(F)F)=N1	DMSO : ≥ 34 mg/mL (63.14 mM)	DMSO Solution	04816	10mM * 30uL	https://www.medchemexpress.com/LX-1031.html	Metabolic Enzyme/Protease	Neurological Disease	Phase 2
A79	ZA00593585	HY-108339	PF-06471553		1808094-07-6	467.54	Acyltransferase	Free Base	PF-06471553 is a potent, selective and orally available monoacylglycerol acyltransferase 3 (MGAT3) inhibitor, with an IC50 of 92 nM.	C23H25N5O4S	O=S(C1=CC2=C(CN(C(CC3=CC=CC(OC)=C3)=O)C2)C=C1)(NC4=NN(C5CCC5)N=C4)=O	DMSO : ≥ 150 mg/mL (320.83 mM)	DMSO Solution	61711	10mM * 30uL	https://www.medchemexpress.com/PF-06471553.html	Metabolic Enzyme/Protease	Metabolic Disease	No Development Reported
A8	ZA00562564	HY-12479A	Epetraborole (hydrochloride)	GSK2251052 hydrochloride	1234563-16-6	273.52	Aminoacyl-tRNA Synthetase; Bacterial	Hydrochloride	Epetraborole (GSK2251052) hydrochloride is a novel leucyl-tRNA synthetase (LeuRS) inhibitor (IC50=0.31 μM), thereby inhibiting protein synthesis. Epetraborole hydrochloride can be used in multidrug-resistant gram-negative pathogens infection research[1][2][3].	C11H17BClNO4	OCCCOC1=C(B(O)O[C@@H]2CN)C2=CC=C1.[H]Cl	DMSO : 200 mg/mL (731.21 mM; Need ultrasonic); H2O : ≥ 28 mg/mL (102.37 mM)	DMSO Solution	22471	10mM * 30uL	https://www.medchemexpress.com/Epetraborole-hydrochloride.html	Anti-infection; Metabolic Enzyme/Protease	Infection	Phase 3
A80	ZA00557140	HY-115673	LAS17		2362527-67-9	359.25	Gutathione S-transferase		LAS17 is a potent and selective tyrosine-directed irreversible inhibitor for glutathione?S-Transferase Pi (GSTP1) [1]. LAS17 inhibits GSTP1 activity with an IC50 of 0.5 μM[2].	C15H20Cl2N4O2	CC(C)C[C@H](C(OC)=O)N(C1=NC(Cl)=NC(Cl)=N1)CCCC#C	DMSO : 100 mg/mL (278.36 mM; Need ultrasonic)	DMSO Solution	231789	10mM * 30uL	https://www.medchemexpress.com/las17.html	Metabolic Enzyme/Protease	Cancer	No Development Reported
A81	ZA00575010	HY-129605	Ferulenol		6805-34-1	366.49	Mitochondrial Metabolism		Ferulenol, a sesquiterpene prenylated coumarin derivative, specifically inhibits succinate ubiquinone reductase at the level of the ubiquinonecycle. Ferulenol shows good antimycobacterial activity and haemorrhagic action[1][2][3].	C24H30O3	O=C1C(C/C=C(C)/CC/C=C(C)/CC/C=C(C)\C)=C(O)C2=CC=CC=C2O1	10 mM in DMSO	DMSO Solution	160091	10mM * 30uL	https://www.medchemexpress.com/ferulenol.html	Metabolic Enzyme/Protease	Infection	No Development Reported
A82	ZA00603763	HY-107385	Epristeride	ONO-9302; SKF105657	119169-78-7	399.57	5 alpha Reductase	Free Acid	Epristeride (ONO-9302) is a selective, specific and orally active uncompetitive inhibitor of human steroid 5 alpha-reductase isoform 2. Epristeride has inhibitory effects for SR isoenzymes types 2 with Ki value of 0.7-2 nM. Epristeride can be used for the research of prostatic hyperplasia and acne[1].	C25H37NO3	C[C@@]12[C@](CC[C@@H]2C(NC(C)(C)C)=O)([H])[C@@]3([H])[C@]([C@@]4(C(C=C(C(O)=O)CC4)=CC3)C)([H])CC1	DMSO : 100 mg/mL (250.27 mM; Need ultrasonic)	DMSO Solution	65911	10mM * 30uL	https://www.medchemexpress.com/Epristeride.html	Metabolic Enzyme/Protease	Cancer	Launched
A83	ZA00559933	HY-12089	Torcetrapib	CP-529414	262352-17-0	600.47	CETP	Free Base	Torcetrapib (CP-529414) is a selective, potent cholesteryl ester transfer protein (CETP) inhibitor. A typical inhibition curve for whole human plasma, having a CETP concentration of 37 nM[1].	C26H25F9N2O4	O=C(N1[C@H](CC)C[C@H](N(CC2=CC(C(F)(F)F)=CC(C(F)(F)F)=C2)C(OC)=O)C3=C1C=CC(C(F)(F)F)=C3)OCC	DMSO : ≥ 100 mg/mL (166.54 mM)	DMSO Solution	14028	10mM * 30uL	https://www.medchemexpress.com/Torcetrapib.html	Metabolic Enzyme/Protease	Endocrinology	Phase 3
A84	ZA00590537	HY-108341A	PF-06424439 (methanesulfonate)		1469284-79-4	536.05	Acyltransferase	Methanesulfonate	PF-06424439 methanesulfonate is an oral, potent and selective imidazopyridine diacylglycerol acyltransferase 2 (DGAT2) inhibitor with an IC50 of 14 nM[1]. PF-06424439 methanesulfonate is slowly reversible, time-dependent inhibitor, which inhibits DGAT2 in a noncompetitive mode with respect to the acyl-CoA substrate[2].	C23H30ClN7O4S	O=C([C@H]1CN(C2=CC=C3C(NC(C4(N5N=CC(Cl)=C5)CC4)=N3)=N2)CCC1)N6CCCC6.CS(=O)(O)=O	H2O : 100 mg/mL (186.55 mM; Need ultrasonic); DMSO : 250 mg/mL (466.37 mM; Need ultrasonic)	DMSO Solution	57028	10mM * 30uL	https://www.medchemexpress.com/pf-06424439-methanesulfonate.html	Metabolic Enzyme/Protease	Metabolic Disease	No Development Reported
A85	ZA00599984	HY-151106	FTO-IN-8		2640366-38-5	346.85	Fat Mass and Obesity-associated Protein (FTO)		FTO-IN-8 (FTO-43) is a N6-methyladenosine demethylase (FTO) (fat mass- and obesity-associated protein) inhibitor with the IC50 value of 5.5 μM. FTO-IN-8 has anti-cancer cell proliferative activity[1].	C19H23ClN2O2	ClC1=CC=CC=C1C2=CC=C(CNCC3(N4CCCC4)COC3)O2	DMSO : ≥ 100 mg/mL (288.31 mM)	DMSO Solution	232814	10mM * 30uL	https://www.medchemexpress.com/fto-in-8.html	Metabolic Enzyme/Protease	Cancer	No Development Reported
A86	ZA00562304	HY-101075	L-690330		142523-38-4	298.12	Phosphatase	Free Acid	L-690330 is a competitive inhibitor of inositol monophosphatase (IMPase) with Kis of 0.27 and 0.19 μM for recombinant human and bovine IMPase, 0.30 and 0.42 μM for human and bovine frontal cortex IMPase, respectively. L-690330 exhibits 10-fold more sensitive than mouse and rat IMPase[1].	C8H12O8P2	OC1=CC=C(OC(P(O)(O)=O)(P(O)(O)=O)C)C=C1	H2O : 33.33 mg/mL (111.80 mM; Need ultrasonic); DMSO : 25 mg/mL (83.86 mM; Need ultrasonic)	DMSO Solution	122363	10mM * 30uL	https://www.medchemexpress.com/l-690330.html	Metabolic Enzyme/Protease	Others	No Development Reported
A9	ZA00561324	HY-112037	IACS-010759	IACS-10759	1570496-34-2	562.56	Apoptosis; Mitochondrial Metabolism	Free Base	IACS-010759 is an orally active, potent mitochondrial complex I of oxidative phosphorylation (OXPHOS) inhibitor. IACS-010759 inhibits proliferation and induces apoptosis in models of brain cancer and acute myeloid leukemia (AML) reliant on OXPHOS. IACS-010759 has the potential for relapsed/refractory AML and solid tumors research[1][2].	C25H25F3N6O4S	FC(F)(F)OC1=CC=C(C2=NOC(C3=NN(CC4=CC(N5CCC(S(=O)(C)=O)CC5)=CC=C4)C(C)=N3)=N2)C=C1	DMSO : 62.5 mg/mL (111.10 mM; Need ultrasonic)	DMSO Solution	155969	10mM * 30uL	https://www.medchemexpress.com/IACS-10759.html	Apoptosis; Metabolic Enzyme/Protease	Cancer	Phase 1
