# Supplementary material for: Phosphorylated SHMT2 Regulates Oncogenesis Through m6A Modification in Lung Adenocarcinoma
Source: Adv Sci (Weinh). 2024 Mar 9;11(18):2307834. doi: 10.1002/advs.202307834 (PMC11095143; doi:10.1002/advs.202307834)
Supplement: Supplementary file 3 — Supplemental Table 2 [file ADVS-11-2307834-s009.xlsx]

## Sheet: A126-SHMT2_PeptideGroups
Checked	Confidence	Sequence	Modifications	Qvality PEP	Qvality q-value	# Protein Groups	# Proteins	# PSMs	Master Protein Accessions	# Missed Cleavages	Theo. MH+ [Da]	Area: F1: Sample	Ions Score Mascot	Confidence Mascot	Percolator q-Value Mascot	Percolator PEP Mascot
FALSE	High	GCGITFTLGKGTEVVVCAVNALAHHVLNKDLK	2xPhospho [T5; T7]	0.172351	0.0097378	1	2	1	42544117	2	3467.7	9.81138e+07	0	High	0.005018	0.08761
FALSE	High	GMRVIEISIYEDRCSSGSSSSGSSSGSGSSSGGGGGAGAR	11xPhospho [S21; S23; S24; S25; S27; Y/S]	0.0566088	0.00174189	1	1	10	58219040	2	4563.26	4.5531e+07	1	High	0.002517	0.0364
FALSE	High	QSGLYFIKPLK	1xPhospho [Y5]	0.146414	0.00828194	1	2	2	70906439	0	1373.72	5.28479e+07	13	High	0.003788	0.07125
FALSE	High	YYGGAEVVDEIELLCQR	1xPhospho [Y2]	5.0231e-06	0	1	3	2	19923315	0	2036.9	1.58146e+08	72	High	0	3.588e-06
FALSE	High	SAITPGGLR	1xPhospho [T4]	0.0601427	0.00229241	1	3	2	19923315	0	951.466	4.33589e+07	42	High	0.001493	0.02336
FALSE	High	FGQAATMEGIGAIGGTPPAFNR	1xPhospho [T16]	0.00506439	0	1	2	1	224028246	0	2243.03	1.06733e+07	13	High	0	0.001124
FALSE	High	GEILLTELQGDSR	1xPhospho [T/S]	0.138536	0.00802934	1	1	4	5453974	0	1510.71	646046227	7	High	0.004959	0.08367
FALSE	High	AALEALGSCLNNK	1xPhospho [S8]	0.0768067	0.00337733	1	3	5	19923315	0	1383.63	3310811440	30	High	0.006246	0.1042
FALSE	High	GLELIASENFCSR	1xPhospho [S7]	0.00277157	0	1	3	7	19923315	0	1518.67	5.68928e+08	34	High	0	0.0005391
FALSE	High	VIPSPFK	1xPhospho [S4]	0.122131	0.00649026	1	3	3	19923315	0	867.438		35	High	0.003244	0.05653
FALSE	High	VIPSPFKHADIVTTTTHK	1xPhospho [S4]	7.52383e-05	0	1	3	3	19923315	1	2072.06	5.53201e+07	28	High	0	6.509e-06
FALSE	High	GISLANWMCLAK	1xPhospho [S3]	0.000303188	0	1	1	2	4557894	0	1386.63	9.23167e+06	52	High	0	3.596e-05
FALSE	High	AVCMLSNTTAIAEAWAR	1xPhospho [S/T]	0.0695483	0.00256401	2	10	2	393715091; 57013276	0	1887.85	1.07524e+07	18	High	0.00171	0.02805
FALSE	High	TPSSDVLVFDYTK		7.50882e-08	0	1	5	1	311078508	0	1471.73	7.78537e+07	85	High	0	1.391e-09
FALSE	High	FATEAAITILR		1.41728e-05	0	1	2	1	57863257	0	1205.69	141371706	78	High	0	8.458e-07
FALSE	High	GISDLAQHYLMR		2.29747e-07	0	1	2	3	63162572	0	1403.71	83846064	84	High	0	5.466e-09
FALSE	High	MIDMGFEGDIR		0.00579248	0	1	1	2	21071032	0	1283.58	193501982	32	High	0	0.00239
FALSE	High	IDAFHYVQLGTAYR		0.0136344	0	1	2	1	197116386	0	1653.84	9643045	18	High	0	0.003791
FALSE	High	DGNVLLHEMQIQHPTASLIAK		1.75954e-10	0	1	1	3	4502643	0	2315.22	72640548	47	High	0	8.497e-13
FALSE	High	GADILAYPPVVAGGNR		3.12248e-06	0	1	1	8	11559925	0	1569.84	463214566	44	High	0	7.892e-06
FALSE	High	IYIPLPEEAAR		0.0723725	0.00337733	1	1	1	7019569	0	1271.7	6.81918e+06	21	High	0.001931	0.02944
FALSE	High	GIHHPTPIQIQGIPTILSGR		9.06348e-12	0	1	1	8	21071032	0	2135.21	225854904	58	High	0	2.291e-14
FALSE	High	KVTSVVFHPSQDLVFSASPDATIR		1.75559e-08	0	1	1	2	7657381	1	2601.37	105254553	41	High	0	2.357e-10
FALSE	High	GITFDSGGISIK		0.00173391	0	1	1	1	41393561	0	1194.64		41	High	0	0.0003035
FALSE	High	GGSFQLNELQGLK		0.000635393	0	1	2	1	54607120	0	1390.73	2.73137e+07	35	High	0	8.859e-05
FALSE	High	GAGAFGYFEVTHDITK		7.32332e-05	0	1	1	1	4557014	0	1712.83	1.4858e+07	12	High	0	6.328e-06
FALSE	High	LLKKFSLLKPWA		0.00028416	0	1	1	2	15187164	2	1443.91	3.00563e+07	42	High	0	3.306e-05
FALSE	High	KISSIQSIVPALEIANAHR		8.26641e-07	0	1	1	1	41399285	1	2047.17	46832339	35	High	0	2.621e-08
FALSE	High	TGTAYTFFTPNNIK		0.000123009	0	1	1	1	4758138	0	1574.78	32680907	37	High	0	1.188e-05
FALSE	High	MIEAVQNHIGSLNWGYR		1.04398e-07	0	1	5	1	148277071	0	1987.98	2.28209e+07	47	High	0	2.09e-09
FALSE	High	LGLPPLTPEQQEALQK		2.41194e-07	0	1	8	2	17298690	0	1761.97	111808518	40	High	0	5.814e-09
FALSE	High	FSPAGPILSIR		0.000159422	0	1	4	1	46367787	0	1157.67	69206234	48	High	0	1.63e-05
FALSE	High	HADIVTTTTHK		3.22535e-06	0	1	3	15	19923315	0	1223.64	1.65882e+08	58	High	0	1.39e-07
FALSE	High	SYNDELQFLEK		0.000631971	0	1	1	1	7657015	0	1385.66	3.47164e+07	34	High	0	8.798e-05
FALSE	High	GFGFVSFER		0.00182016	0	1	2	2	46367787	0	1045.51	8.81277e+07	48	High	0	0.0003207
FALSE	High	VINEPTAAALAYGLDK		8.14265e-08	0	1	1	2	24234688	0	1645.88	148141425	77	High	0	1.537e-09
FALSE	High	DASLMVTNDGATILK		1.27499e-07	0	1	2	2	5453603	0	1548.79	1.21495e+08	55	High	0	2.67e-09
FALSE	High	NAFDYFNNMR		0.000341443	0	1	3	1	45238858	0	1291.55	1.03416e+07	33	High	0	4.161e-05
FALSE	High	TLNDMRQEYEQLIAK		0.00634609	0	1	1	3	55956899	1	1851.93	6.62881e+07	23	High	0	0.001481
FALSE	High	GTAYTFFTPGNLK		0.00137493	0	1	2	1	148613856	0	1416.72	3.94238e+07	27	High	0	0.0002275
FALSE	High	LAYINPDLALEEK		1.21312e-06	0	1	1	2	5803181	0	1488.79	1.47578e+08	64	High	0	8.761e-08
FALSE	High	FGVPVIADGGIQNVGHIAK		3.97373e-09	0	1	1	3	66933016	0	1892.04	79726173	61	High	0	3.834e-11
FALSE	High	TVTNAVVTVPAYFNDSQR		0.000927205	0	1	2	2	5729877	0	1982	5.3727e+07	22	High	0	0.0001407
FALSE	High	DMIGIAFTGSGK		1.70497e-06	0	1	1	2	21071032	0	1196.6	2.05649e+08	75	High	0	6.369e-08
FALSE	High	IMGLDLPDGGHLTHGYMSDVK		5.02981e-12	0	1	3	73	19923315	0	2256.08	4.68704e+10	82	High	0	1.781e-13
FALSE	High	IVLLDSSLEYK		3.4044e-06	0	1	2	2	63162572	0	1279.71	153002742	88	High	0	1.482e-07
FALSE	High	SLNNQFASFIDK		2.4724e-05	0	1	1	4	119395750	0	1383.69	1097236638	75	High	0	2.629e-06
FALSE	High	ILSIMYYAR		0.00261206	0	1	1	1	19923475	0	1129.61	2.69716e+07	46	High	0	0.0005015
FALSE	High	LLQDFFNGR		0.000635393	0	1	1	2	167466173	0	1109.57	82173168	53	High	0	0.0002256
FALSE	High	TVALWDLR		0.00302107	0	1	5	3	311078508	0	973.547	82927589	61	High	0	0.0005962
FALSE	High	NAVITVPAYFNDSQR		7.37151e-06	0	1	1	2	24234688	0	1694.85	1.10166e+08	52	High	0	3.803e-07
FALSE	High	HLALSQPFSFTQQDMPK		0.0323522	0.00148372	1	1	1	21361499	0	1974.97	31515415	12	High	0.001149	0.01092
FALSE	High	WELLQQVDTSTR		4.6373e-07	0	1	1	4	119395750	0	1475.75	675276540	65	High	0	2.619e-08
FALSE	High	VGINYQPPTVVPGGDLAK		1.45772e-06	0	2	10	4	393715091; 57013276	0	1824.99	1067993467	28	High	0	5.265e-08
FALSE	High	FAQPGTFEFEYASR		9.40023e-06	0	1	1	1	109240550	0	1649.76	3.21615e+07	48	High	0	5.138e-07
FALSE	High	SALFAQINQGESITHALK		8.64121e-08	0	1	1	3	157649073	0	1928.02	8.54506e+07	39	High	0	1.652e-09
FALSE	High	LYGPTNFAPIINHVAR		5.64555e-09	0	1	3	5	197333761	0	1782.96	301394977	50	High	0	5.884e-11
FALSE	High	MVIITGPPEAQFK		5.47033e-05	0	1	5	2	64085377	0	1430.77	3.29324e+07	59	High	0	4.417e-06
FALSE	High	FAQPGSFEYEYAMR		1.97494e-07	0	1	2	6	224028246	0	1695.75	1495376574	76	High	0	4.566e-09
FALSE	High	LNPKTGLIDYNQLALTAR		0.000290366	0	1	2	3	19923315	1	2001.11	2.95351e+07	25	High	0	9.972e-05
FALSE	High	AAIDWFDGK		0.000321748	0	2	5	8	4826734; 21327701	0	1022.49	1677641328	67	High	0	0.001244
FALSE	High	GYSLVSGGTDNHLVLVDLRPK		2.00538e-11	0	1	3	214	19923315	0	2240.2	1.33807e+11	69	High	0	5.958e-14
FALSE	High	RLDVTVQSFGWSDR		6.86363e-05	0	1	3	2	56699482	1	1665.83	6.02321e+07	44	High	0	1.409e-05
FALSE	High	QQQFNVQALVAVGDHASK		9.91043e-05	0	1	1	1	45439306	0	1940	7389433	24	High	0	9.168e-06
FALSE	High	STDYGIFQINSR		9.4618e-07	0	1	1	4	4557894	0	1400.68	3.80339e+08	66	High	0	3.093e-08
FALSE	High	AFYVNVLNEEQR		0.000193644	0	1	1	1	4557014	0	1481.74	5.74831e+06	38	High	0	2.075e-05
FALSE	High	LNVWDLSK		0.00560878	0	1	5	2	311078508	0	974.531	2.58355e+07	44	High	0	0.001277
FALSE	High	YPEAQSVASDILR		3.45609e-05	0	1	2	1	262206280	0	1448.74	1.1638e+07	46	High	0	2.514e-06
FALSE	High	LASFFLSR		0.00132397	0	1	2	2	503774453	0	940.525	6.00426e+07	66	High	0	0.0002175
FALSE	High	EIETYHNLLEGGQEDFESSGAGK		7.7562e-08	0	1	1	2	55956899	0	2510.13	1.61257e+08	50	High	0	1.453e-09
FALSE	High	FVINYDYPNSSEDYIHR		4.20758e-07	0	1	1	2	4758138	0	2131.97	7.45433e+07	41	High	0	9.858e-08
FALSE	High	THILLFLPK		0.000957727	0	1	1	5	20070125	0	1081.68	120820286	38	High	0	0.0001469
FALSE	High	GYISPYFINTSK		3.58929e-05	0	1	1	3	41399285	0	1389.7	3.3315e+08	50	High	0	4.015e-06
FALSE	High	TFSYAGFEMQPK		6.26136e-05	0	1	4	3	5453607	0	1405.65	8.54955e+07	44	High	0	1.198e-05
FALSE	High	DAGQISGLNVLR		4.55763e-06	0	1	1	3	24234688	0	1242.68	2.13319e+08	68	High	0	2.11e-07
FALSE	High	NYISAWELQR		0.000498318	0	1	1	2	56243583	0	1279.64	4.69962e+07	47	High	0	6.588e-05
FALSE	High	SVGDGETVEFDVVEGEK		3.61284e-06	0	2	4	2	224586882; 34098946	0	1795.82	3.81596e+07	69	High	0	1.593e-07
FALSE	High	SIEEQLGTEIKPIPSNIDK		0.0282519	0.000938081	1	1	1	380692342	0	2111.12	8.01767e+06	4	High	0.0002539	0.009268
FALSE	High	AHLLADMAHISGLVAAK		3.11679e-14	0	1	3	186	19923315	0	1717.94	40049560844	109	High	0	4.731e-17
FALSE	High	GLSEDTTEETLKESFDGSVR		1.64873e-05	0	1	1	1	55956788	1	2200.03	2.78503e+07	38	High	0	1.018e-06
FALSE	High	NNLEALEDFEK		0.000306481	0	1	1	2	357933617	0	1321.63	2.19225e+07	47	High	0	3.631e-05
FALSE	High	GLSTESILIPR		0.154668	0.0087528	1	1	1	357933617	0	1185.68	5.76484e+06	16	High	0.0047	0.07647
FALSE	High	ARFEELNADLFR		8.84756e-05	0	1	3	5	5729877	1	1480.75	6.1304e+07	50	High	0	0.0002858
FALSE	High	IEAINQAIANEYEVR		0.000112216	0	1	1	1	56699482	0	1732.89	5.68428e+07	30	High	0	1.067e-05
FALSE	High	SNTVVIMNMQGQIVR		1.77068e-06	0	1	1	2	109948304	0	1689.88	4.87913e+07	59	High	0	6.654e-08
FALSE	High	FAVGIVIGR		0.00153988	0	1	2	1	100816392	0	931.572	1.85229e+07	45	High	0	0.0002621
FALSE	High	VNLLSFTGSTQVGK		2.77568e-07	0	1	3	1	188035924	0	1450.79	31509055	77	High	0	6.897e-09
FALSE	High	SLGYAYVNFQQPADAER		2.23121e-05	0	2	4	2	208431833; 46367787	0	1928.91	4.82991e+07	40	High	0	1.346e-05
FALSE	High	VDFTFYPR		0.00433314	0	1	2	2	197116386	0	1044.51	2.16923e+07	36	High	0	0.0009304
FALSE	High	EIGNIISDAMK		0.0389833	0.00148372	1	1	1	41399285	0	1190.61	3.55501e+07	12	High	0.001149	0.0137
FALSE	High	DVIGIAHHPHQNLIATYSEDGLLK		3.68013e-08	0	1	1	2	109948304	0	2641.37	4.83344e+07	30	High	0	5.819e-10
FALSE	High	ILELIQSGVAEGAK		6.2012e-06	0	1	4	1	25777724	0	1427.81	1.72693e+07	57	High	0	3.085e-07
FALSE	High	EFSPFGTITSAK		0.000212268	0	1	1	2	46367787	0	1284.65	5.83494e+07	39	High	0	2.543e-05
FALSE	High	LNPDLFITGSYDHTVK		3.10213e-05	0	1	1	2	50980309	0	1819.92	4.04338e+07	27	High	0	7.241e-05
FALSE	High	GNPTVEVDLFTSK		0.0004215	0	1	1	1	4503571	0	1406.72	1.84354e+07	31	High	0	5.362e-05
FALSE	High	SYDVPPPPMEPDHPFYSNISK		9.29921e-06	0	1	2	2	4505753	0	2417.11	1.00786e+08	16	High	0	1.475e-06
FALSE	High	EAPTAYSLLIMHR		2.46463e-07	0	1	1	2	29570798	0	1501.78	3.03648e+07	69	High	0	2.311e-08
FALSE	High	TIFSYFK		0.0469002	0.00148372	1	1	4	21071032	0	905.477	2.36569e+08	47	High	0.003061	0.05041
FALSE	High	QTLLFSATMPK		8.20309e-05	0	1	1	3	21071032	0	1236.67	3.4328e+08	56	High	0	7.24e-06
FALSE	High	IPQSTLSEFYPR		0.0012957	0	1	1	1	19913428	0	1437.74	1.28803e+07	23	High	0	0.000212
FALSE	High	LPSLGAGFSQGLK		4.49444e-08	0	1	2	3	503774453	0	1274.71	7.92056e+07	74	High	0	7.459e-10
FALSE	High	LYGPTNFSPIINHVAR		1.37671e-08	0	1	1	2	4503015	0	1798.96	6.32898e+07	52	High	0	1.75e-10
FALSE	High	EFSPFGSITSAK		0.000142325	0	1	3	1	208431833	0	1270.63	2.60372e+07	47	High	0	1.424e-05
FALSE	High	GHTAEILDFALSK		5.04453e-05	0	1	1	1	55743075	0	1401.74	1.2941e+07	32	High	0	4.011e-06
FALSE	High	DPVPGYSVPAAEHSTITAWGK		0.00083231	0	1	1	1	5031977	0	2183.08	2.61973e+07	9	High	0	0.0001232
FALSE	High	LIDFLESGK		0.0034939	0	1	2	1	148613856	0	1021.56	4.60783e+07	54	High	0	0.0007133
FALSE	High	KFSLLKPWA		0.00903943	0	1	1	3	15187164	1	1089.65	9.16967e+07	43	High	0	0.002295
FALSE	High	IMLPGVLR		0.0255774	0.000628499	1	2	2	4503337	0	898.554	2.58543e+07	35	High	0.0001708	0.008208
FALSE	High	QHVTEAFQFHF		0.000962911	0	1	1	3	23308577	0	1390.65	4.11629e+07	44	High	0	0.000148
FALSE	High	IYVISLAEPR		0.000180512	0	1	1	1	45439306	0	1160.67	3.87816e+07	64	High	0	1.907e-05
FALSE	High	YINENLIVNTDELGR		1.38261e-07	0	1	1	1	57863257	0	1762.9	3.559e+07	56	High	0	2.953e-09
FALSE	High	DVDFELIK		0.0601427	0.00229241	1	1	1	24307939	0	978.514	2.09562e+07	34	High	0.001493	0.02343
FALSE	High	IRVESLLVTAISK		0.000968123	0	1	1	1	68509926	1	1428.88	1.87948e+07	19	High	0	0.0001486
FALSE	High	TVVSGLVQFVPKEELQDR		0.0307116	0.00123851	1	1	1	4507947	1	2044.11	1.59889e+07	14	High	0.001091	0.01029
FALSE	High	LWIANYSLPR		0.000166462	0	1	2	1	24431950	0	1232.68	2.34006e+07	59	High	0	1.721e-05
FALSE	High	VQGGALEDSQLVAGVAFK		1.15944e-09	0	1	3	3	5453607	0	1788.95	7.39938e+07	79	High	0	8.489e-12
FALSE	High	QTLMWSATWPK		0.000250962	0	2	3	2	148613856; 4758138	0	1348.67	5.09843e+07	53	High	0	3.114e-05
FALSE	High	FLQDYFDGNLK		8.07122e-05	0	1	1	1	21361657	0	1359.66	2.79092e+07	45	High	0	7.124e-06
FALSE	High	IINEPTAAAIAYGLDR		3.50941e-09	0	1	2	4	167466173	0	1687.9	4.13049e+08	83	High	0	2.427e-10
FALSE	High	SGLSSPIYIDLR		1.34274e-05	0	1	1	1	4507835	0	1320.72	2.95302e+07	67	High	0	7.945e-07
FALSE	High	SLESLDTSLFAK		1.66852e-06	0	1	1	2	5803167	0	1310.68	1.03692e+08	77	High	0	6.179e-08
FALSE	High	LFPDTPLALDANK		8.85788e-06	0	1	5	1	212549553	0	1414.76	2.9433e+07	46	High	0	4.775e-07
FALSE	High	LLSVEHEDFLTVAESLKK		2.23121e-05	0	1	1	2	57242759	1	2058.11	2.81379e+07	21	High	0	1.476e-06
FALSE	High	DFLAGGVAAAISK		1.71227e-05	0	1	1	1	156071459	0	1219.67	1.45709e+07	37	High	0	1.068e-06
FALSE	High	VGNPWDPNVLYGPLHTK		1.12957e-05	0	1	2	2	188035924	0	1906.98	4.89793e+07	35	High	0	6.435e-07
FALSE	High	GFGFVDFNSEEDAK		1.25987e-06	0	1	1	2	55956788	0	1561.68	3.35267e+07	56	High	0	4.387e-08
FALSE	High	FMQTFVLAPEGSVPNK		2.89828e-07	0	1	2	4	45359849	0	1764.9	1.05475e+08	58	High	0	7.276e-09
FALSE	High	LQLPVWEYK		0.00948531	0	1	1	1	68509926	0	1175.65	1.17236e+07	31	High	0	0.002432
FALSE	High	LLIDEAILK		0.000232684	0	1	1	1	16306548	0	1027.64	2.86344e+07	57	High	0	2.596e-05
FALSE	High	KPNIINFDTSLPTSHTYLGADMEEFHGR		9.36011e-07	0	1	2	2	39545580	0	3190.53	3.16885e+07	25	High	0	3.06e-08
FALSE	High	KLGGSLADSYLDEGFLLDKK		8.35621e-07	0	1	2	2	5453603	2	2169.14	2.66959e+07	44	High	0	2.658e-08
FALSE	High	RISATSIFFESMPYK		1.58789e-10	0	1	3	27	19923315	1	1776.9	1.18843e+10	56	High	0	1.727e-10
FALSE	High	SLLFVNTLER		0.000464533	0	1	2	2	9506931	0	1191.67	1.7628e+07	44	High	0	6.057e-05
FALSE	High	FEELNADLFR		6.82665e-05	0	1	3	1	5729877	0	1253.62	4.07789e+07	69	High	0	5.803e-06
FALSE	High	ILGSGISSSSVLHGMVFK		3.37917e-09	0	1	1	4	48762932	0	1818.98	9.65511e+07	64	High	0	2.651e-07
FALSE	High	IHFPLATYAPVISAEK		1.95591e-08	0	2	8	18	393715091; 57013276	0	1756.96	3.00222e+08	84	High	0	1.289e-09
FALSE	High	AVQFFVQALR		0.000328775	0	1	2	1	262206280	0	1178.67	2.90899e+07	47	High	0	3.961e-05
FALSE	High	IGYPKPALLHSTFFPALQGAQTK		3.40822e-07	0	1	2	1	47419916	0	2485.36	2.48425e+07	31	High	0	8.901e-09
FALSE	High	WTVELIVANTK		1.85891e-06	0	1	3	1	13654270	0	1273.72	2.69387e+07	76	High	0	7.072e-08
FALSE	High	SSGPTSLFAVTVAPPGAR		7.40287e-05	0	1	2	1	74136883	0	1714.91	1.66603e+07	46	High	0	6.407e-06
FALSE	High	EQLAQAMFDHIPVGVGSK		4.86835e-07	0	1	1	2	7657015	0	1926.97	4.46785e+07	49	High	0	1.368e-08
FALSE	High	AAIDWFDGKEFSGNPIK		4.98589e-09	0	1	3	21	4826734	1	1894.93	3.47716e+09	79	High	0	5.091e-10
FALSE	High	LFVGNLPTDITEEDFKR		3.70754e-05	0	1	1	1	109240550	1	1994.02	3.91855e+07	34	High	0	2.746e-06
FALSE	High	AFYGDTLVTGFAR		2.10248e-05	0	1	1	1	11545863	0	1417.71	2.65669e+07	67	High	0	1.373e-06
FALSE	High	WFDVDFPSPGPHGGDKETYNNIIR		2.95491e-05	0	1	4	1	410169842	1	2761.3	22642212	14	High	0	2.076e-06
FALSE	High	LDPSIFESLQK		2.39354e-05	0	1	1	3	4506753	0	1276.68	196774564	46	High	0	1.606e-06
FALSE	High	HNQLPLVIEFTEQTAPK		3.95232e-09	0	1	1	5	20070125	0	1965.04	127322397	73	High	0	3.818e-11
FALSE	High	LVAIVDVIDQNR		1.93055e-06	0	1	1	1	78000183	0	1354.77	2.79651e+07	75	High	0	7.419e-08
FALSE	High	LDVTVQSFGWSDR		0.000264891	0	1	3	1	56699482	0	1509.73	4.93906e+07	36	High	0	3.043e-05
FALSE	High	IFDSEEILAGYK		5.50628e-06	0	1	1	1	4758762	0	1384.7	1.3327e+07	59	High	0	2.669e-07
FALSE	High	VTSVVFHPSQDLVFSASPDATIR		5.49509e-09	0	1	1	2	7657381	0	2473.27	197552036	49	High	0	5.702e-11
FALSE	High	NIPGITLLNVSK		4.80513e-05	0	1	1	2	16579885	0	1268.76	313255072	58	High	0	3.778e-06
FALSE	High	EAEAAIYHLQLFEELRR		8.62181e-06	0	1	3	2	33286418	1	2088.09	1.231e+08	28	High	0	2.786e-06
FALSE	High	GGGGSFGYSYGGGSGGGFSASSLGGGFGGGSR		3.56275e-08	0	1	1	1	55956899	0	2705.16	1.12581e+08	48	High	0	5.623e-10
FALSE	High	DLTDYLMK		0.0586459	0.00202821	1	8	1	316659409	0	998.486	9.47496e+06	28	High	0.001423	0.02262
FALSE	High	YEIVDTLGEGAFGK		2.41954e-05	0	1	3	1	241666392	0	1498.74	1.09421e+07	50	High	0	1.633e-06
FALSE	High	YEQGFITDPVVLSPK		4.96911e-06	0	1	1	1	66933016	0	1692.88	3.61171e+07	50	High	0	2.349e-07
FALSE	High	AFVHWYVGEGMEEGEFSEAR		2.68413e-06	0	2	9	1	393715091; 57013276	0	2330.02	3.63587e+07	41	High	0	1.107e-07
FALSE	High	SVLIGEFLEK		0.00207165	0	1	1	1	4506567	0	1134.64	1.57311e+07	39	High	0	0.0003775
FALSE	High	GGGFGGGSSFGGGSGFSGGGFGGGGFGGGR		2.1484e-05	0	1	1	1	47132620	0	2399.02	1.30978e+07	11	High	0	1.411e-06
FALSE	High	DSSQILSASFDQTIR		1.24773e-07	0	1	1	2	109948304	0	1667.82	3.91405e+07	62	High	0	2.591e-09
FALSE	High	VFSWGFGGYGR		0.0003887	0	1	1	2	209969703	0	1232.58	6.94995e+07	45	High	0	5.051e-05
FALSE	High	NLIDAGVDALR		0.000788567	0	1	1	1	66933016	0	1156.63	136394455	51	High	0	0.0001158
FALSE	High	GLELIASENFCSR		4.68242e-06	0	1	3	4	19923315	0	1438.7	4.57463e+07	48	High	0	2.188e-07
FALSE	High	LLDVTGGLGTDELR		7.1912e-08	0	1	2	2	13654270	0	1458.78	4.60818e+07	86	High	0	2.074e-09
FALSE	High	TGLIDYNQLALTAR		2.21718e-09	0	1	2	225	19923315	0	1548.84	238040874920	108	High	0	1.883e-11
FALSE	High	LGVQVVITDPEKLDQIR		1.31552e-06	0	1	2	2	57863257	1	1923.09	6.26888e+07	36	High	0	4.625e-08
FALSE	High	NMQDLVEDFK		0.00105545	0	1	1	1	119395754	0	1238.57	1.95576e+07	42	High	0	0.0001653
FALSE	High	LADFGVAGQLTDTQIK		0.000674276	0	1	7	1	433282971	0	1676.89	1.21877e+07	40	High	0	9.517e-05
FALSE	High	GFPTIYFSPANK		2.06867e-05	0	1	1	3	21361657	0	1341.68	6.64997e+07	48	High	0	1.344e-06
FALSE	High	GVGAEPLLPWNR		7.81379e-05	0	1	1	1	18860916	0	1308.71	1.84719e+07	51	High	0	6.822e-06
FALSE	High	NVGLDIEAEVPAVK		1.61531e-06	0	1	1	2	48762932	0	1453.79	5.22638e+07	61	High	0	5.939e-08
FALSE	High	KGLVLQLIQSYQR		9.38115e-09	0	1	1	3	21361499	1	1545.91	55638768	99	High	0	1.098e-10
FALSE	High	VLAQNSGFDLQETLVK		2.39138e-09	0	1	2	2	4502643	0	1761.94	2.04715e+08	113	High	0	2.068e-11
FALSE	High	GVNLPGAAVDLPAVSEK		3.05226e-05	0	1	6	1	33286418	0	1636.89	9.87993e+07	46	High	0	2.162e-06
FALSE	High	LEQELFSGGNTGINFEK		0.0154898	0	1	4	1	87196351	0	1882.92	1.34743e+07	17	High	0	0.004434
FALSE	High	SGILPILVK		0.0010385	0	1	1	1	34485722	0	939.624	1.89539e+07	53	High	0	0.0001616
FALSE	High	TIVTDVFQGSMR		1.74968e-05	0	1	4	1	376319199	0	1353.68	27543163	54	High	0	1.1e-06
FALSE	High	ELLYGGTSPTAETILK		8.39203e-06	0	1	3	2	82659087	0	1692.91	8.57516e+07	38	High	0	4.471e-07
FALSE	High	NTLIQFEDFGNHNAFR		0.000440111	0	1	2	1	4505145	0	1922.91		22	High	0	5.667e-05
FALSE	High	LMALLGQALK		9.69858e-05	0	1	1	2	109948304	0	1057.64	4.58979e+07	52	High	0	8.908e-06
FALSE	High	DAGTIAGLNVLR		1.71227e-05	0	1	2	1	5729877	0	1199.67	1.69059e+08	48	High	0	1.065e-06
FALSE	High	AAIDWFDGKEFHGNIIK		6.47509e-06	0	1	2	2	21327701	1	1960.99	3.44133e+07	37	High	0	3.251e-07
FALSE	High	TPPPVLIFAEK		0.00109609	0	1	1	3	21071032	0	1211.7	7.4785e+08	40	High	0	0.000348
FALSE	High	ADVLTTGAGNPVGDKLNVITVGPR		1.02489e-05	0	1	1	1	4557014	1	2364.29	21634391	28	High	0	5.7e-07
FALSE	High	ALQFLEEVK		0.0100599	0	1	2	2	4502643	0	1076.6	123967739	42	High	0	0.002609
FALSE	High	VHFFNSFFYDK		5.04453e-05	0	1	1	3	21361499	0	1450.68	6.51513e+07	49	High	0	4.007e-06
FALSE	High	AMADPEVQQIMSDPAMR		0.00503724	0	1	1	1	5803181	0	1889.86	1.6163e+07	21	High	0	0.00112
FALSE	High	NVIPALELVEPIKK		0.000136305	0	1	3	1	110224476	1	1562.95	31369380	37	High	0	1.349e-05
FALSE	High	DIVQFVPYR		0.00984708	0	1	3	2	197333761	0	1136.61	154738332	41	High	0	0.002538
FALSE	High	ELLTSFGPLK		0.0123221	0	1	2	1	6005926	0	1104.63	1.16984e+08	33	High	0	0.003337
FALSE	High	HGVQELEIELQSQLSK		8.13522e-12	0	1	1	5	55956899	0	1837.97	1.53275e+08	103	High	0	2.007e-14
FALSE	High	LASYLDKVQALEEANNDLENK		0.000131958	0	1	1	1	55956899	1	2377.19	2.8022e+07	46	High	0	1.301e-05
FALSE	High	AAIAQALAGEVSVVPPSR		8.58501e-07	0	1	1	5	109948304	0	1735.97	5.727e+07	64	High	0	2.749e-08
FALSE	High	LGGLTQAPGNPVLAVQINQDK		4.30916e-09	0	1	2	4	6005926	0	2133.17	5.8391e+07	60	High	0	4.238e-11
FALSE	High	KFMNPFNMPNLYQK		0.0586459	0.00202821	1	1	1	5803181	1	1771.87	2.75354e+07	17	High	0.001423	0.02272
FALSE	High	LVLPSLISSR		0.0075345	0	1	2	1	385137130	0	1084.67	1.22731e+07	35	High	0	0.001836
FALSE	High	SLNNQFASFIDKVR		3.77241e-06	0	1	1	3	119395750	1	1638.86	1.11159e+08	84	High	0	1.679e-07
FALSE	High	VLGVPIIVQASQAEK		0.00030981	0	1	4	1	35493811	0	1551.91	2.36628e+07	37	High	0	3.682e-05
FALSE	High	ELAMQTFGVLK		0.0017622	0	1	1	1	38327634	0	1236.67	8.88731e+06	37	High	0	0.0003096
FALSE	High	ADVDAIHEYLLLK		2.6297e-07	0	1	1	4	21071032	0	1499.81	7.02153e+07	54	High	0	6.452e-09
FALSE	High	SISISVAGGGGGFGAAGGFGGR		6.00469e-11	0	1	1	3	47132620	0	1838.91	93692673	95	High	0	2.285e-13
FALSE	High	LGLENAEALIR		4.65719e-06	0	1	4	2	291084629	0	1198.68	45857825	79	High	0	2.171e-07
FALSE	High	NLDFQDVLDK		0.000947443	0	1	1	1	7657015	0	1206.6	6.31909e+07	47	High	0	0.0001445
FALSE	High	MLDMGFEPQIR		1.77827e-05	0	3	7	3	87196351; 148613856; 4758138	0	1336.64	1.91992e+08	74	High	0	1.116e-06
FALSE	High	EDLVVAPAGITLK		0.000659869	0	1	1	1	66933016	0	1325.77	3.86933e+07	38	High	0	9.265e-05
FALSE	High	VFSIGPVFR		0.00884798	0	1	1	2	45439306	0	1021.58	3.73528e+07	46	High	0	0.002224
FALSE	High	IINEPTAAAIAYGLDK		7.07559e-08	0	2	5	4	5729877; 16507237	0	1659.9	62111915	82	High	0	1.299e-09
FALSE	High	VFVHYTGWLLDGTK		7.0597e-06	0	1	1	2	4503729	0	1635.85	4.25809e+07	42	High	0	3.605e-07
FALSE	High	AVLVDLEPGTMDSVR		0.000276588	0	1	3	1	5174735	0	1601.82	1.14592e+07	32	High	0	3.216e-05
FALSE	High	ELAYQIAEQFR		0.000212268	0	1	1	1	31542656	0	1367.7	6.2303e+06	38	High	0	2.313e-05
FALSE	High	FYTIEILK		0.00579248	0	1	1	2	4505821	0	1026.59	34614122	35	High	0	0.001323
FALSE	High	SIDMSWDSVTMK		1.49595e-05	0	1	8	2	17298690	0	1399.62	40860301	71	High	0	1.016e-06
FALSE	High	DLLFKDSAIGFSR		0.000248266	0	1	2	1	54607120	1	1468.78	1.03846e+07	40	High	0	2.81e-05
FALSE	High	FFGNLMDASK		0.000128442	0	1	3	1	21361621	0	1129.53	20334564	46	High	0	1.251e-05
FALSE	High	LLIHQSLAGGIIGVK		6.63888e-09	0	1	2	7	14165439	0	1518.94	471814088	79	High	0	1.763e-10
FALSE	High	APIRPDIVNFVHTNLR		3.85997e-12	0	1	1	7	16579885	0	1862.04	4.09218e+08	51	High	0	8.189e-15
FALSE	High	EHALLAYTLGVK		8.65843e-05	0	1	2	3	4503471	0	1314.74	3.73901e+07	54	High	0	5.647e-05
FALSE	High	GGIVDEGALLR		1.4719e-05	0	1	1	2	23308577	0	1099.61	170908270	65	High	0	8.861e-07
FALSE	High	ITQDTLYWNNYK		0.000341443	0	1	1	2	50980309	0	1558.75	2.82406e+07	37	High	0	4.142e-05
FALSE	High	QPVQVPVTLVR		0.109518	0.00625041	1	4	1	42560227	0	1235.75	10889585	24	High	0.003061	0.04924
FALSE	High	YLIATSEQPIAALHR		1.10791e-07	0	1	1	2	16306548	0	1682.92	3.65269e+07	83	High	0	2.24e-09
FALSE	High	QLFHPEQLITGK		8.53875e-07	0	2	10	7	393715091; 57013276	0	1410.77	4.38456e+08	61	High	0	2.731e-08
FALSE	High	VFSGLVSTGLK		1.3795e-05	0	1	1	2	4503483	0	1107.64	3.27654e+07	76	High	0	8.222e-07
FALSE	High	LFTPDVIR		0.00714117	0	1	2	2	4505145	0	960.551	2.41442e+07	43	High	0	0.001918
FALSE	High	VDATEESDLAQQYGVR		2.12772e-06	0	1	1	1	20070125	0	1780.83	1.45536e+07	77	High	0	8.328e-08
FALSE	High	FKDPGLVDQLVK		0.00384939	0	1	1	4	16306548	1	1358.77	2.93966e+07	39	High	0	0.0008053
FALSE	High	LQDFKSFLLKDSETSQR		3.73187e-06	0	1	3	4	19923315	2	2042.06	6.59473e+07	46	High	0	1.659e-07
FALSE	High	IAVEPVNPSELPK		0.00384939	0	1	3	1	385298678	0	1392.77	1.09047e+07	30	High	0	0.0008056
FALSE	High	GDLGIEIPAEK		2.92647e-06	0	1	8	2	33286418	0	1141.61	8.64713e+07	55	High	0	1.229e-07
FALSE	High	GGMALALAVTK		0.000198945	0	1	4	2	291084629	0	1031.59	1.60343e+07	45	High	0	2.149e-05
FALSE	High	ALVQNDTLLQVK		1.20522e-05	0	1	1	1	5174449	0	1341.77	2.6186e+07	76	High	0	6.952e-07
FALSE	High	NYILDQTNVYGSAQR		6.50267e-05	0	1	2	1	21536326	0	1741.85	1.63161e+07	43	High	0	5.475e-06
FALSE	High	TINSDISIPEYK		3.60874e-05	0	1	1	1	4505171	0	1379.71	82687608	75	High	0	2.659e-06
FALSE	High	EAYPGDVFYLHSR		4.17545e-05	0	1	3	6	50345984	0	1553.74	8.44454e+07	46	High	0	3.631e-06
FALSE	High	VQQTVQDLFGR		3.38221e-05	0	1	1	3	24234688	0	1290.68	2.22032e+08	88	High	0	2.453e-06
FALSE	High	QLFHPEQLITGKEDAANNYAR		4.46521e-07	0	2	9	4	393715091; 57013276	1	2415.21	7.21093e+07	51	High	0	1.237e-08
FALSE	High	AAVEWFDGKDFQGSK		0.000212268	0	1	4	3	253970500	1	1684.8	3.46207e+07	34	High	0	2.316e-05
FALSE	High	TTYLVLDEADR		0.000212268	0	1	1	1	4758138	0	1295.65	1.81842e+07	43	High	0	2.314e-05
FALSE	High	LILEQMQKDPQALSEHLK		0.000440111	0	1	1	2	5803181	1	2121.14	1.39232e+07	27	High	0	5.669e-05
FALSE	High	GFPTIYFSPANKK		0.000999991	0	1	1	1	21361657	1	1469.78	1.32195e+07	37	High	0	0.0001541
FALSE	High	NILSVVGTDALKK		4.5279e-05	0	1	2	1	24431950	1	1357.8	1.81466e+07	45	High	0	3.518e-06
FALSE	High	YLGPQYVAGITNLKK		0.00118851	0	1	2	1	54607120	1	1664.94	2.54909e+07	33	High	0	0.0001913
FALSE	High	YMTDGMLLR		0.00206051	0	1	4	2	68509926	0	1099.53	2.15725e+07	42	High	0	0.000375
FALSE	High	LFEGNALLR		0.00180063	0	1	1	1	14141193	0	1032.58	3.09534e+07	49	High	0	0.000318
FALSE	High	EATWTMSNITAGR		1.44043e-05	0	1	1	2	4504897	0	1437.68	2.85573e+07	47	High	0	8.66e-07
FALSE	High	LNDLEDALQQAK		1.54037e-07	0	1	1	2	119395750	0	1357.7	8.78505e+07	86	High	0	3.37e-09
FALSE	High	VTNILMLK		0.00537281	0	1	9	8	4506243	0	931.564	3.88146e+08	46	High	0	0.002094
FALSE	High	TITGNSAAVITPFK		1.32115e-05	0	1	4	1	193804865	0	1419.78	6.66527e+06	69	High	0	7.781e-07
FALSE	High	VGEVIVTKDDAMLLK		8.32052e-08	0	1	1	6	41399285	1	1630.91	1.58949e+08	70	High	0	1.58e-09
FALSE	High	TGVAPDVFAENMK		0.000449722	0	1	1	1	148298764	0	1378.67		37	High	0	5.803e-05
FALSE	High	LLPSLIGR		0.0291512	0.000938081	1	1	1	118498359	0	868.561	1.54782e+07	34	High	0.0002539	0.00962
FALSE	High	LDNVPHTPSSYIETLPK		2.26766e-05	0	1	1	1	5174613	0	1910.99	4.32867e+07	22	High	0	1.509e-06
FALSE	High	EMKFPAAILR		0.0549156	0.00174189	1	1	2	21071032	1	1175.66	1.55854e+07	33	High	0.001493	0.02438
FALSE	High	VPQVSTPTLVEVSR		2.3503e-08	0	1	1	6	4502027	0	1511.84	2.22082e+08	69	High	0	3.363e-10
FALSE	High	REDLVVAPAGITLK		5.00165e-07	0	1	1	4	66933016	1	1481.87	6.67809e+07	73	High	0	5.682e-07
FALSE	High	EVVSAQPATFLAR		1.33551e-05	0	1	1	1	4504151	0	1388.75	134156788	47	High	0	7.886e-07
FALSE	High	FVSFLGR		0.0412563	0.00148372	1	1	2	4504897	0	825.462	3.3509e+07	41	High	0.001221	0.01472
FALSE	High	IISIFSGTEK		0.00452366	0	1	1	1	32483399	0	1094.61	1.23455e+07	59	High	0	0.0009814
FALSE	High	YTVNFLEAK		0.00130271	0	1	1	1	40288288	0	1084.57	1.68329e+07	41	High	0	0.0002141
FALSE	High	FSGWYDADLSPAGHEEAK		2.48579e-05	0	1	1	1	4505753	0	1979.88	22435163	15	High	0	1.688e-06
FALSE	High	GLVLGIYSK		0.00198418	0	1	1	2	41393561	0	949.572	2.37595e+07	49	High	0	0.0003573
FALSE	High	MGPAMGPALGAGIER		1.01937e-05	0	1	2	2	14141152	0	1427.71	2.04882e+07	51	High	0	5.65e-07
FALSE	High	AVAQALEVIPR		7.1364e-06	0	1	2	4	63162572	0	1166.69	2.2229e+08	68	High	0	4.215e-07
FALSE	High	FGVLSDNFK		0.00022405	0	1	1	2	29570798	0	1026.53	2.99849e+07	48	High	0	0.0001323
FALSE	High	QPVVDTFDIR		0.00923498	0	1	1	1	40288288	0	1189.62	1.56133e+07	22	High	0	0.00235
FALSE	High	LEPLYSPIR		0.0642026	0.00229241	1	1	1	56788356	0	1087.61	8.73969e+06	26	High	0.001563	0.02528
FALSE	High	SILLTEQALAK		0.00043774	0	1	1	4	15187164	0	1186.7	6.05569e+08	52	High	0	5.631e-05
FALSE	High	TLQLDNNFEVK		0.000167364	0	1	1	3	7657381	0	1320.68	1.66285e+08	62	High	0	1.736e-05
FALSE	High	TTISVAHLLAAR		7.59039e-08	0	1	1	7	56699482	0	1252.74	1.74487e+08	92	High	0	1.412e-09
FALSE	High	ELLDGGANPLQR		0.000288802	0	1	4	1	13540606	0	1282.67	1.18127e+07	63	High	0	3.381e-05
FALSE	High	ALTGGIAHLFK		1.98117e-05	0	1	1	6	91199540	0	1127.66	1.58771e+08	64	High	0	1.278e-06
FALSE	High	GQVEVFALR		0.00317113	0	1	1	2	237820620	0	1018.57	1.68028e+08	48	High	0	0.0006351
FALSE	High	YLFTGLK		0.0153262	0	1	2	1	4827050	0	841.482	6029615	39	High	0	0.004367
FALSE	High	YFLSGSLDGK		0.000506458	0	1	2	1	45238858	0	1086.55	1.57928e+07	43	High	0	6.723e-05
FALSE	High	NQVALNPQNTVFDAK		1.31699e-07	0	1	1	3	167466173	0	1658.85	1.20444e+08	78	High	0	2.767e-09
FALSE	High	AMTGVEQWPYR		4.75349e-05	0	1	2	3	63162572	0	1337.63	5.29883e+07	65	High	0	5.694e-05
FALSE	High	TGQPMINLYTDR		3.8967e-06	0	1	3	9	4826734	0	1408.69	2.74509e+09	63	High	0	1.745e-07
FALSE	High	LLQAQAAGVDWR		1.53035e-06	0	1	1	2	40217805	0	1327.71	6.21474e+07	88	High	0	5.559e-08
FALSE	High	VLGYIQLGQK		0.000469578	0	1	1	2	25777730	0	1118.66	1.77777e+07	39	High	0	0.0002701
FALSE	High	LLESDYFR		0.0147666	0	1	1	1	7657069	0	1042.52	6535652	25	High	0	0.004176
FALSE	High	VPVSVNLLSK		0.000156859	0	1	1	2	118498359	0	1055.65	1.28044e+07	48	High	0	1.602e-05
FALSE	High	QFVTPADVVSGNPK		0.0379902	0.00148372	1	3	1	209862851	0	1458.76	6.69498e+06	13	High	0.001149	0.01334
FALSE	High	GALQNIIPASTGAAK		0.169293	0.0097378	1	2	1	7669492	0	1411.79	1.34032e+07	11	High	0.005018	0.0859
FALSE	High	DAEAWFNEK		0.00338283	0	1	4	3	195972866	0	1109.49	9.20842e+07	41	High	0	0.0006869
FALSE	High	APIRPDIVNFVHTNLRK		4.06881e-06	0	1	1	3	16579885	1	1990.13	3.46251e+07	13	High	0	1.846e-07
FALSE	High	INEILSNALK		8.11494e-05	0	1	2	3	14141152	0	1114.65	5.28569e+07	56	High	0	7.16e-06
FALSE	High	REPFLLSGGDDGALK		6.10151e-06	0	1	1	3	237820620	1	1574.82	6.50579e+07	59	High	0	3.029e-07
FALSE	High	LINRPIIVFR		0.000452157	0	1	1	1	4507115	0	1240.79	2.0043e+07	27	High	0	5.869e-05
FALSE	High	VWYVSNIDGTHIAK		2.6297e-07	0	1	2	4	296080693	0	1602.83	1.57196e+08	52	High	0	8.48e-07
FALSE	High	DYYINIR		0.156792	0.0087528	1	1	1	68509926	0	956.484	7.63039e+06	21	High	0.0047	0.07782
FALSE	High	YLPELMAEK		0.00511913	0	1	4	1	5730027	0	1093.56	1.20697e+07	28	High	0	0.001138
FALSE	High	TPFLGDMAHIR		0.00229511	0	1	2	1	197116386	0	1257.64	6.32544e+06	29	High	0	0.0004257
FALSE	High	TGAIIPELER		2.39354e-05	0	1	2	2	197116386	0	1098.62	2.37912e+07	62	High	0	1.613e-06
FALSE	High	GEHSIVYLKPSYAFGSVGK		2.23121e-05	0	1	1	2	4503729	0	2039.06	2.87771e+07	21	High	0	1.48e-06
FALSE	High	TTAENEFVMLK		0.00259802	0	1	1	1	119395754	0	1282.63		21	High	0	0.0004962
FALSE	High	LALDVEIATYRK		0.000134841	0	4	9	1	47132620; 119703753; 155969697; 119395754	1	1391.79	1.83089e+07	36	High	0	1.333e-05
FALSE	High	QFWFQGNR		0.0333767	0.00148372	1	1	2	122937263	0	1082.52	1.35005e+07	33	High	0.001149	0.01137
FALSE	High	VALWNEVDGQTK		7.60556e-05	0	1	2	2	45238858	0	1359.69	3.09839e+07	57	High	0	6.605e-06
FALSE	High	DIVQFVPYRR		0.146414	0.00828194	1	3	1	197333761	1	1292.71	1.1653e+07	24	High	0.003788	0.07112
FALSE	High	LQVALGELR		0.00401874	0	1	1	1	15208660	0	998.599	8.59484e+06	38	High	0	0.0008491
FALSE	High	LITLEEEMTK		0.000517517	0	1	1	1	20070125	0	1206.63	1.53252e+08	66	High	0	6.914e-05
FALSE	High	VLDELTLAR		0.000792836	0	3	5	2	24234699; 15431310; 24430192	0	1029.59	8.7492e+07	54	High	0	0.0003239
FALSE	High	TFSWASVTSK		0.0123221	0	1	1	1	38327552	0	1113.56	9.79913e+06	25	High	0	0.003343
FALSE	High	YLQQIFESQR		0.000598751	0	1	2	1	133908629	0	1311.67	5.89486e+06	47	High	0	8.268e-05
FALSE	High	APILIATDVASR		2.12772e-06	0	2	3	3	148613856; 4758138	0	1226.71	3.65598e+08	64	High	0	8.347e-08
FALSE	High	LLVPQAQPPMPAQR		0.0187457	0	1	1	1	148536864	0	1545.86	5.49731e+06	31	High	0	0.005582
FALSE	High	ENPHATSNSIFINWK		0.053541	0.00174189	1	2	1	239787838	0	1757.86	5.17599e+06	17	High	0.001346	0.0203
FALSE	High	ALLNLPGTQTSGEAK		2.1484e-05	0	1	1	2	156564398	0	1499.81	2.92886e+07	47	High	0	1.407e-06
FALSE	High	MLLYTEVTR		0.00177173	0	1	2	1	4503971	0	1125.6	1.12995e+07	53	High	0	0.0003102
FALSE	High	AILFVPR		0.0257119	0.000628499	2	3	6	153792590; 11559925	0	815.514	3.50036e+08	47	High	0.0001708	0.008267
FALSE	High	SAPAQAPTSGADLSAHLWAR		2.76693e-09	0	1	1	1	197116386	0	2007	30207486	54	High	0	2.467e-11
FALSE	High	LIEYYQQLAQK		0.000252322	0	1	3	1	208431793	0	1396.75	7.27261e+06	43	High	0	2.872e-05
FALSE	High	VAPEEHPVLLTEAPLNPK		0.000301555	0	1	2	3	316659409	0	1954.06	5.93194e+07	30	High	0	3.555e-05
FALSE	High	LGELLGHPSFQVK		0.00320548	0	1	1	1	13129068	0	1424.79	1.18288e+07	29	High	0	0.0006426
FALSE	High	ASVGMYLISK		0.000370257	0	1	3	1	168229252	0	1068.58	3.67587e+07	50	High	0	4.58e-05
FALSE	High	NPPIDDLIK		0.0246552	0.000628499	1	2	1	34485722	0	1024.57	9.36369e+06	35	High	0.0001708	0.007827
FALSE	High	FQLFGSPSGQK		0.0014669	0	1	2	3	54607120	0	1195.61	7.06127e+07	32	High	0	0.0002465
FALSE	High	YLAFLR		0.157505	0.0087528	1	1	1	6912634	0	782.456	8.89325e+06	35	High	0.004769	0.07809
FALSE	High	VVLFEMEAR		0.00112001	0	1	1	1	4503015	0	1093.57	4.06963e+07	50	High	0	0.0001775
FALSE	High	NLKPIKPMQFLGDEETVR		1.79394e-08	0	1	1	3	4505753	0	2115.13	1.08619e+08	57	High	0	2.427e-10
FALSE	High	KGVNLPGAAVDLPAVSEK		5.65704e-06	0	1	6	5	33286418	1	1764.99	7.51325e+07	50	High	0	2.756e-07
FALSE	High	FSTSSLLLR		0.000932223	0	1	2	1	170763508	0	1023.58	8.29523e+06	44	High	0	0.000142
FALSE	High	FVINYDYPNSSEDYVHR		1.05414e-06	0	1	2	1	148613856	0	2117.96	18752483	42	High	0	3.526e-08
FALSE	High	GSLGGGFSSGGFSGGSFSR		2.87095e-13	0	1	1	3	195972866	0	1707.77	7.18566e+08	111	High	0	3.56e-16
FALSE	High	IFVEFSIASETHK		0.000115912	0	1	8	2	17298690	0	1507.78	35048054	31	High	0	1.108e-05
FALSE	High	NKLNDLEDALQQAK		0.0031203	0	1	1	1	119395750	1	1599.83	22204827	35	High	0	0.0006199
FALSE	High	IMGLDLPDGGHLTHGFMTDKKK		0.105914	0.00576358	1	2	2	22547186	2	2411.22	6.53216e+07	15	High	0.005282	0.09074
FALSE	High	MGPLGLDHMASSIER		3.44525e-07	0	1	2	2	14141152	0	1613.78	4.82376e+07	37	High	0	3.804e-08
FALSE	High	KADVDAIHEYLLLK		1.79596e-09	0	1	1	7	21071032	1	1627.91	2.78965e+08	92	High	0	1.449e-11
FALSE	High	SPAGSIVHELNPNFQPPK		0.00294079	0	1	1	1	4758762	0	1932	5.24782e+06	8	High	0	0.0005777
FALSE	High	LFDFPGR		0.0831054	0.00392026	1	1	2	209969703	0	851.441	9.467e+07	36	High	0.002219	0.03494
FALSE	High	LFNPLIR		0.143086	0.00802934	1	2	1	22035565	0	872.535	9419576	25	High	0.003722	0.0691
FALSE	High	EQFLDGDGWTSR		0.000403676	0	1	1	2	4757900	0	1410.63	1.88487e+07	49	High	0	5.096e-05
FALSE	High	IINEPTAAAIAYGLDKK		5.55479e-09	0	1	3	5	5729877	1	1787.99	2.16384e+08	72	High	0	5.782e-11
FALSE	High	DAEAWFTSR		0.00250183	0	1	1	1	24234699	0	1082.49	7.20581e+06	45	High	0	0.000474
FALSE	High	RFGVPVIADGGIQNVGHIAK		4.70449e-15	0	1	1	4	66933016	1	2048.14	5.983e+07	79	High	0	2.493e-18
FALSE	High	FLQDYFDGNLKR		0.00197351	0	1	1	1	21361657	1	1515.76	2.52836e+07	44	High	0	0.0003543
FALSE	High	NYLIDFK		0.0187457	0	1	2	1	239787838	0	912.483	1.07176e+07	36	High	0	0.005603
FALSE	High	SVFALTNGIYPHK		8.56538e-05	0	1	1	4	67189747	0	1446.77	3.42781e+07	50	High	0	3.148e-05
FALSE	High	AGPIWDLR		0.0154898	0	1	11	2	228008291	0	927.505	2.47674e+07	35	High	0	0.004418
FALSE	High	YHILVEGDGIPPPIK		6.41992e-08	0	1	1	10	21071032	0	1647.91	1.13294e+08	78	High	0	1.152e-09
FALSE	High	LMIWDTR		0.0368303	0.00148372	1	5	3	311078508	0	934.481	5.39494e+07	42	High	0.001637	0.02679
FALSE	High	MSASDPNSSIFLTDTAK		1.17574e-07	0	1	2	1	47419916	0	1784.84	3.5438e+07	83	High	0	2.423e-09
FALSE	High	VLELVSITANK		1.38854e-06	0	1	3	129	19923315	0	1186.7	180709342026	82	High	0	1.925e-07
FALSE	High	FSPAGPVLSIR		0.000711684	0	1	3	2	208431833	0	1143.65	2.72322e+07	39	High	0	0.0004581
FALSE	High	DDPSKPVHLTAFLGYK		2.13683e-05	0	1	2	1	4506649	0	1787.93	27056359	16	High	0	1.4e-06
FALSE	High	NIHLWTPTDGGSWHVDQRPFVGHTR		1.49292e-08	0	1	1	2	237820620	0	2913.43	4.30388e+07	28	High	0	1.938e-10
FALSE	High	YFSSMAEFLK		0.00189018	0	1	1	1	221136939	0	1222.58		31	High	0	0.0003359
FALSE	High	TFAVLAYSNVQER		2.82103e-07	0	1	2	2	39545580	0	1497.77	4.34023e+07	92	High	0	7.056e-09
FALSE	High	DYSHYYTTIQDLR		0.00358923	0	1	1	1	24234699	0	1674.78		38	High	0	0.0007365
FALSE	High	AIPQLQGYLR		0.00421814	0	1	1	4	67189747	0	1158.66	4.87389e+08	41	High	0	0.002266
FALSE	High	AYILNLVK		0.0157385	0	1	2	3	38455427	0	933.577	9.20703e+07	44	High	0	0.004511
FALSE	High	YAVLYQPLFDKR		0.00010689	0	1	1	1	21327708	1	1512.82	4.69764e+07	42	High	0	1e-05
FALSE	High	NVTLPAVFK		0.00875376	0	1	1	4	16579885	0	988.583	229231030	39	High	0	0.002194
FALSE	High	QAFAPFGPIK		0.00186991	0	1	8	1	17298690	0	1075.59	52047287	32	High	0	0.0003318
FALSE	High	IALYETPTGWK		0.0197631	0	1	3	1	21361621	0	1278.67	1.52411e+07	15	High	0	0.005986
FALSE	High	EQLAIAEFAR		0.00487736	0	1	2	1	57863257	0	1147.61	54443949	39	High	0	0.001072
FALSE	High	LNDLEEALQQAK		1.53691e-05	0	1	1	1	47132620	0	1371.71	2.1531e+07	57	High	0	9.361e-07
FALSE	High	KYAVLYQPLFDK		1.11743e-05	0	1	1	1	21327708	1	1484.81	9684923	56	High	0	6.315e-07
FALSE	High	NAAIAVLEELKK		0.000198945	0	1	3	1	82659087	1	1298.77	15466427	34	High	0	2.141e-05
FALSE	High	NALESYAFNMK		0.000208856	0	1	2	2	167466173	0	1287.6	115904653	51	High	0	2.279e-05
FALSE	High	GGGVGGFLPAMK		9.41082e-07	0	1	1	3	7657015	0	1090.57	146933617	68	High	0	3.067e-08
FALSE	High	TAKLQDFKSFLLK		1.69579e-06	0	1	3	2	19923315	2	1538.89	5.60209e+07	53	High	0	6.318e-08
FALSE	High	LFDLIQK		0.01816	0	1	2	1	241666392	0	876.519		33	High	0	0.005376
FALSE	High	LLELLPGK		0.00183	0	1	3	1	217035102	0	882.566	1.81844e+07	51	High	0	0.0003246
FALSE	High	IMGLDLPDGGHLTHGYMSDVKR		6.03722e-11	0	1	3	67	19923315	1	2412.18	24468953337	81	High	0	2.297e-13
FALSE	High	YVELFLNSTAGASGGAYEHR		7.1912e-08	0	1	1	1	381342476	0	2142.03	12191505	61	High	0	1.322e-09
FALSE	High	LWDLVAGK		0.0157385	0	1	2	1	4505895	0	901.514	2.05572e+07	39	High	0	0.004512
FALSE	High	FAEAFEAIPR		5.32455e-05	0	1	1	2	48762932	0	1150.59	1.80929e+08	55	High	0	1.958e-05
FALSE	High	FGQGSGPIVLDDVR		3.50548e-08	0	1	3	1	148539840	0	1459.75	178625313	77	High	0	5.484e-10
FALSE	High	PSTDLLMLK		7.28386e-05	0	1	1	2	31982936	0	1017.56	1.94731e+07	70	High	0	6.268e-06
FALSE	High	EWFLQAAK		0.0648494	0.00229241	1	2	2	296080693	0	992.52	6.97637e+07	32	High	0.001563	0.0257
FALSE	High	GSPNANEPPLVFVGK		0.000366279	0	1	1	1	41393561	0	1525.8	2.43216e+07	37	High	0	4.512e-05
FALSE	High	IALTDNALIAR		3.47481e-05	0	1	1	1	15431301	0	1170.68	2.4632e+07	54	High	0	2.532e-06
FALSE	High	QFVPIKVEQIEAGTPGR		9.2491e-06	0	1	5	2	148277071	1	1869.02	3.92049e+07	66	High	0	5.039e-07
FALSE	High	TKDGQILPVPNVVVR		3.57402e-06	0	1	1	3	209969703	1	1634.96	4.50213e+07	45	High	0	0.002925
FALSE	High	INLGFSNLK		0.00130271	0	1	3	1	148539840	0	1005.57	15286038	40	High	0	0.0002141
FALSE	High	LATQLTGPVMPVR		4.20758e-07	0	1	3	3	15431297	0	1382.78	1.3552e+08	70	High	0	1.146e-08
FALSE	High	NLPVNFEVAR		0.00391205	0	1	2	2	82659087	0	1158.63	6.04401e+07	41	High	0	0.0008181
FALSE	High	YQLDKDGVVLFK		8.65843e-05	0	1	1	5	20070125	1	1424.78	1.79884e+08	64	High	0	7.736e-06
FALSE	High	AVPEGFVIPR		0.00281673	0	1	1	2	5031977	0	1084.61	34585354	38	High	0	0.0005828
FALSE	High	APVEEAFLYAK		1.13211e-07	0	1	1	5	11559925	0	1237.65	6.37046e+08	68	High	0	2.313e-09
FALSE	High	AVVQVFEGTSGIDAK		1.21312e-06	0	1	1	1	19913428	0	1520.8	28201460	50	High	0	4.19e-08
FALSE	High	ILIAKPIMFR		6.97577e-05	0	1	2	5	45359849	0	1201.75	5.386e+07	58	High	0	5.961e-06
FALSE	High	LMFEELR		0.0473821	0.00148372	1	1	3	7657015	0	937.481	2.17216e+08	42	High	0.002576	0.03968
FALSE	High	MVMIQDGPLPTGADKPLR		7.34829e-08	0	1	1	1	100816392	0	1939.01	2.12855e+07	50	High	0	1.364e-09
FALSE	High	LPLQLDDAVRPEAEGEEEGR		0.00120791	0	1	1	1	45439306	0	2223.09	1.44645e+07	19	High	0	0.0001943
FALSE	High	LMHQAALLGQALQDSR		0.000663442	0	1	5	1	148277071	0	1751.92	3.20613e+07	14	High	0	9.358e-05
FALSE	High	IMGVAGGLTNLSK		4.36975e-07	0	1	1	2	221136939	0	1260.7	2.22864e+07	53	High	0	1.204e-08
FALSE	High	TVIVNMVDVAK		0.000314871	0	1	1	2	37537716	0	1188.67	7.04834e+07	56	High	0	3.764e-05
FALSE	High	GAPTTSLISVAVTK		7.82286e-06	0	1	3	1	188035924	0	1344.77	4.60564e+07	68	High	0	4.101e-07
FALSE	High	GWNYILEK		0.0903085	0.00499603	1	1	1	5031977	0	1022.53	2.4414e+07	27	High	0.002576	0.03874
FALSE	High	LLGVSWR		0.0216175	0	1	2	2	239787838	0	830.488	3.19396e+07	51	High	0	0.006654
FALSE	High	FGIYDIDNK		3.18707e-05	0	1	3	1	197333761	0	1084.53	1.13653e+08	67	High	0	2.275e-06
FALSE	High	LIEEVMIGEDK		0.00121445	0	1	2	1	5453603	0	1275.65	1.5457e+07	51	High	0	0.0001956
FALSE	High	QIGENLIVPGGVK		0.000306481	0	1	5	1	62422571	0	1323.76	1.58895e+07	42	High	0	3.644e-05
FALSE	High	LMGLEALK		0.00933432	0	1	1	3	24307939	0	874.507	9.34617e+07	43	High	0	0.00238
FALSE	High	LTPMEFGNLQK		0.00799201	0	1	3	2	410169842	0	1277.66	2.48416e+07	32	High	0	0.001969
FALSE	High	TPEITVSIIK		8.56538e-05	0	1	1	2	50980309	0	1100.66	3.17404e+07	55	High	0	1.119e-05
FALSE	High	VLNSYWVGEDSTYK		1.63469e-07	0	1	1	2	358356404	0	1660.79	4.53997e+07	59	High	0	7.075e-08
FALSE	High	GFSLEELR		0.0202918	0	1	2	3	15431297	0	950.494	6.56694e+07	46	High	0	0.006178
FALSE	High	GLGHQVATDALVAMEK		8.89777e-10	0	1	1	8	7657015	0	1639.85	1.71756e+08	83	High	0	1.239e-11
FALSE	High	IMNTFSVVPSPK		4.19807e-05	0	2	5	2	29788785; 5174735	0	1319.7	2.27633e+07	59	High	0	3.207e-06
FALSE	High	FQIEANFPR		0.00111398	0	1	1	2	24797106	0	1121.57	2.2784e+07	47	High	0	0.0001768
FALSE	High	VTGDTVYNMLR		5.21072e-05	0	1	1	2	64276486	0	1268.63	5.54633e+07	58	High	0	4.156e-06
FALSE	High	LILFPR		0.102416	0.00522439	1	2	4	15431297	0	758.492	5.79743e+07	44	High	0.006354	0.1138
FALSE	High	VIVDFSSPNIAK		0.00634609	0	1	1	1	15149476	0	1289.71	6.67325e+06	21	High	0	0.001484
FALSE	High	EAPASVVPFVR		0.00644911	0	1	2	2	376319199	0	1171.65	4.15278e+07	28	High	0.001091	0.01053
FALSE	High	TDMELEVLR		0.000715537	0	1	2	1	149589008	0	1105.56	5.50613e+06	46	High	0	0.0001025
FALSE	High	GSFTSSSNFMSIR		8.56538e-05	0	1	3	2	148539840	0	1420.65	2.09003e+07	46	High	0	6.057e-05
FALSE	High	ELPTVVFR		0.0549156	0.00174189	1	2	2	45593130	0	960.551	2.00367e+07	31	High	0.001346	0.0209
FALSE	High	AERVLELVSITANK		0.00261206	0	1	3	2	19923315	1	1542.88	2.58384e+07	37	High	0	0.003785
FALSE	High	NFVVVMVTK		0.0501169	0.00174189	1	3	1	4826964	0	1036.59	4.16562e+07	16	High	0.001346	0.01865
FALSE	High	NFILDQTNVSAAAQR		1.07257e-07	0	1	2	1	74136883	0	1647.84	1.24843e+07	77	High	0	2.16e-09
FALSE	High	ESIVDVEGVVR		0.00506439	0	1	1	1	45439306	0	1201.64	1.05908e+07	29	High	0	0.001126
FALSE	High	YGEYFPGTGDLR		7.57335e-06	0	1	2	2	293336691	0	1374.63	57186749	50	High	0	3.934e-07
FALSE	High	LQDFKSFLLK		0.000392921	0	1	3	10	19923315	1	1238.71	4.77786e+08	51	High	0	4.942e-05
FALSE	High	VVNIVPVIAK		0.0268123	0.000628499	1	6	1	164698494	0	1051.69	8.33207e+06	20	High	0.0001708	0.008677
FALSE	High	NFVELISHQQLSK		1.22629e-06	0	1	2	3	239787838	0	1542.83	3.5818e+07	56	High	0	1.255e-06
FALSE	High	GPLMMYISK		0.0110752	0	1	1	1	4503483	0	1039.53	1.66141e+07	25	High	0	0.002933
FALSE	High	GVTQYYAYVTER		8.52915e-06	0	1	1	2	380692342	0	1449.7	4.54194e+07	53	High	0	4.552e-07
FALSE	High	FGILIGR		0.00614495	0	1	2	2	503774453	0	775.482	1.90329e+07	57	High	0	0.003112
FALSE	High	TQVELATGQLGLR		0.132868	0.0075351	1	2	1	254553334	0	1385.77	3.07819e+06	0	High	0.003603	0.06284
FALSE	High	TTNFAGILSQGLR		1.30695e-05	0	1	1	1	156523968	0	1377.75	1.38666e+07	54	High	0	7.695e-07
FALSE	High	YAASSYLSLTPEQWK		0.00472253	0	1	2	1	295986608	0	1743.86	2.56491e+07	13	High	0	0.001031
FALSE	High	RFDEILEASDGIMVAR		9.47243e-08	0	1	6	2	33286418	1	1821.92	1.59192e+08	71	High	0	1.852e-09
FALSE	High	IAIPGLAGAGNSVLLVSNLNPER		4.72898e-10	0	1	3	11	4506243	0	2275.28	5.45901e+08	92	High	0	2.849e-12
FALSE	High	LGFAGLVQEISFGTTK		5.70688e-09	0	1	1	6	24307939	0	1667.9	1.90454e+08	65	High	0	3.343e-10
FALSE	High	FTAPQAELYEAVLEIQR		5.70688e-09	0	1	1	6	11559925	0	1978.03	2.16708e+08	78	High	0	1.465e-09
FALSE	High	DMLEAGILDTYLGK		5.31983e-09	0	1	1	2	48762932	0	1538.78	96205090	84	High	0	5.485e-11
FALSE	High	RFPELESLVPNALDYIR		0.0014989	0	1	1	1	221136939	1	2032.09	1.40779e+07	23	High	0	0.0002532
FALSE	High	FGGFGGPGGVGGLGGPGGFGPGGYPGGIHEVSVNQSLLQPLNVK		5.92019e-08	0	1	1	1	47132620	0	4092.07	1.64705e+08	14	High	0	1.047e-09
FALSE	High	ILVPTQFVGAIIGK		0.000598751	0	1	3	4	64085377	0	1455.89	1.3994e+07	35	High	0	8.232e-05
FALSE	High	SLQALGEVIEAELR		3.51656e-06	0	1	1	4	4758340	0	1527.84	2.08225e+07	49	High	0	1.545e-07
FALSE	High	ISLPLPNFSSLNLR		0.019659	0	1	1	1	62414289	0	1570.9	2.07007e+07	25	High	0	0.005952
FALSE	High	DSIFSNLTGQLDYQGFEK		0.0498623	0.00174189	1	1	1	20127408	0	2061.98	1.25277e+07	10	High	0.001346	0.0186
FALSE	High	MTLADDVTLDDLIMAK		8.03705e-06	0	1	1	1	24430151	0	1764.88	1.30173e+07	41	High	0	4.245e-07
FALSE	High	IPFYGSYTEMDPVIIASEGVEK		0.0486072	0.00148372	1	2	1	4507215	0	2445.19	1.04204e+07	4	High	0.001291	0.01799
FALSE	High	DALSDLALHFLNK		1.6996e-08	0	1	2	6	38455427	0	1456.78	1.19156e+08	80	High	0	2.267e-10
FALSE	High	MLPTIIADNAGYDSADLVAQLR		2.48076e-08	0	1	2	5	5453603	0	2347.2	1.62074e+08	74	High	0	3.605e-10
FALSE	High	WLYSLYDAETLMDR		1.13568e-05	0	1	2	2	39545580	0	1775.83	4.60844e+07	63	High	0	6.444e-07
FALSE	High	QVTITGSAASISLAQYLINAR		3.70754e-05	0	1	1	1	222352151	0	2177.19	9.11135e+06	56	High	0	2.741e-06
FALSE	High	LIGQIVSSITASLR		2.30472e-05	0	1	4	2	393715091	0	1457.87	3.17989e+07	60	High	0	1.531e-06
FALSE	High	ALQDEWDAVMLHSFTLR		1.73673e-08	0	1	1	6	7657381	0	2032	2.6402e+08	70	High	0	2.326e-10
FALSE	High	KLPIDVTEGEVISLGLPFGK		2.5625e-08	0	1	3	6	4506243	1	2112.2	3.08754e+08	59	High	0	1.721e-08
FALSE	High	FSQAVILSQLFPLESIRQPR		0.000784321	0	1	1	1	116805344	1	2329.3	2.20763e+07	25	High	0	0.0001146
FALSE	High	ELYLFDVLR		0.00406222	0	1	3	2	168229252	0	1167.64	5.56976e+07	45	High	0	0.0008586
FALSE	High	NQILNLTTDNANILLQIDNAR		2.04876e-06	0	1	1	3	195972866	0	2367.26	8.28414e+07	59	High	0	1.264e-07
FALSE	High	ELDPTNMTYITNQAAVYFEK		0.000266326	0	1	1	1	5803181	0	2348.11	6.00398e+07	26	High	0	3.068e-05
FALSE	High	AQSSQDAVSSMNLFDLGGQYLR		3.04268e-07	0	1	8	3	17298690	0	2387.13	7.59346e+07	51	High	0	7.725e-09
FALSE	High	ATENDIYNFFSPLNPVR		0.000428385	0	1	2	4	381342476	0	1996.98	1.86655e+07	33	High	0	5.472e-05
FALSE	High	DLPLLLFR		0.0186469	0	1	1	5	23308577	0	986.603	184552962	37	High	0.001346	0.02195
FALSE	High	SDFYDIVLVATPLNR		0.0022705	0	1	1	1	166795301	0	1722.91	7.90922e+06	35	High	0	0.0004214
FALSE	High	MVGVPAALDMMLTGR		0.000140796	0	1	1	2	20127408	0	1561.79	1.80724e+07	37	High	0	1.4e-05
FALSE	High	LTSFIGAIAIGDLVK		2.37583e-08	0	1	1	6	5453603	0	1517.89	1.55673e+08	64	High	0	3.415e-10
FALSE	High	ALLQEMPLTALLR		0.000129137	0	1	4	1	291084629	0	1468.86	3.14744e+07	39	High	0	1.265e-05
FALSE	High	LISQIVSSITASLR		1.15684e-07	0	1	6	15	57013276	0	1487.88	3.89101e+08	75	High	0	2.36e-09
FALSE	High	SINPDEAVAYGAAVQAAILSGDK		1.35305e-07	0	1	2	4	5729877	0	2260.15	6.47585e+07	71	High	0	2.862e-09
FALSE	High	EAFFHQELPLYIPPPIFSR		0.0806903	0.00364485	1	2	1	170763508	0	2301.21		2	High	0.002071	0.0337
FALSE	High	AHLLADMAHISGLVAAKVIPSPFK		1.21448e-07	0	1	3	6	19923315	1	2486.4	7.77191e+06	36	High	0	2.518e-09
FALSE	High	ELVPESQAYMDLLAFER		0.113768	0.00625041	2	5	1	133908629; 148536864	0	2010.98	5.43051e+06	13	High	0.003121	0.0518
FALSE	High	FDQLFDDESDPFEVLK		2.66425e-09	0	1	4	4	66346679	0	1943.89	4.81406e+08	82	High	0	2.356e-11
FALSE	High	SAALPIFSSFVSNWDEATKR		2.24583e-06	0	1	1	1	118498359	1	2226.12	2.09473e+07	35	High	0	8.905e-08
FALSE	High	LLDILSYLR		0.000506458	0	1	3	1	62988276	0	1105.66	6.77412e+06	65	High	0	6.704e-05
FALSE	High	QLASGLLLVTGPLVLNR		6.2968e-10	0	1	1	9	67189747	0	1764.07	2.81209e+08	86	High	0	4.046e-12
FALSE	High	TAAYAIPMLQLLLHR		3.36399e-05	0	1	2	2	9506931	0	1710.97	1.56894e+07	44	High	0	2.443e-06
FALSE	High	MWSIENIAFGSGGGLLQK		0.0810883	0.00364485	1	1	2	5031977	0	1907.97	1.2932e+07	5	High	0.002071	0.03393
FALSE	High	GYIPIYTPFFMR		0.0139277	0	1	1	2	16306548	0	1504.77	2.69439e+07	26	High	0	0.0039
FALSE	High	MLLDPMGGIVMTNDGNAILR		3.24283e-06	0	1	1	4	63162572	0	2131.07	4.67332e+07	56	High	0	6.437e-07
FALSE	High	YLDLILNDFVR		0.000108637	0	1	2	1	194272210	0	1380.75	8.89404e+06	45	High	0	1.024e-05
FALSE	High	GLVFDTLYGNLLK		0.0635619	0.00229241	1	1	1	197276664	0	1452.81	6.25e+06	22	High	0.001493	0.02499
FALSE	High	DPEAGDVEADPGLADLPQQLLFVHQGETELK		0.000454606	0	1	1	1	237820620	0	3331.63	5.77352e+07	25	High	0	5.907e-05
FALSE	High	IDSGLYLGSGYFTAIQNLR		5.41775e-06	0	1	2	4	54607120	0	2088.08	3.1055e+07	47	High	0	2.607e-07
FALSE	High	QNLEPLFEQYINNLR		3.67187e-06	0	3	4	6	119703753; 155969697; 119395754	0	1890.97	5.69787e+07	51	High	0	1.629e-07
FALSE	High	DVWGIEGPIDAAFTR		0.000119731	0	1	1	2	88853069	0	1646.82	2.32727e+07	52	High	0	1.155e-05
FALSE	High	KPLVIIAEDVDGEALSTLVLNR		1.94101e-06	0	1	1	1	41399285	0	2365.33	4.0161e+07	43	High	0	7.47e-08
FALSE	High	QVLLSAAEAAEVILR		2.30005e-08	0	1	2	6	5453603	0	1582.92	5.62294e+07	98	High	0	3.29e-10
FALSE	High	FFDDPMLLELAK		0.007296	0	1	3	1	385298678	0	1438.73	10506173	37	High	0	0.001761
FALSE	High	AMADALLERGYSLVSGGTDNHLVLVDLRPK		2.55962e-07	0	1	3	5	19923315	1	3210.69	9.47703e+07	21	High	0	6.247e-09
FALSE	High	IVQVALNGLENILR		0.00725698	0	1	3	1	222144293	0	1551.92	2.25606e+07	22	High	0	0.001746
FALSE	High	SVDETTQAMAFDGIIFQGQSLK		1.40204e-05	0	1	2	4	6005926	0	2386.16	8.51743e+07	31	High	0	8.338e-07
FALSE	High	ALPFWNEEIVPQIK		4.41722e-07	0	1	3	8	4505753	0	1683.91	5.12743e+08	77	High	0	4.459e-08
FALSE	High	SLDLDSIIAEVK		3.1735e-06	0	1	1	5	119395750	0	1302.72	1.1661e+09	69	High	0	2.205e-06
FALSE	High	NLDLDSIIAEVK		4.6373e-07	0	4	7	4	47132620; 119703753; 155969697; 119395754	0	1329.73	4.5959e+08	82	High	0	1.295e-08
FALSE	High	NKNPAPPIDAVEQILPTLVR		0.000723306	0	1	1	1	4504897	1	2185.23	4.73242e+07	34	High	0	0.0001036
FALSE	High	VMVLDFVTPTPLGTR		5.09933e-05	0	1	4	2	148277071	0	1645.9	6.18484e+07	52	High	0	4.068e-06
FALSE	High	ELLQEFIDSDAAAEAMGK		1.52863e-05	0	1	1	2	4505171	0	1937.92	1.05454e+07	55	High	0	9.282e-07
FALSE	High	LTDLASQMAEMQLAELR		0.0203992	0	1	2	1	154426310	0	1919.96	5.39605e+06	15	High	0	0.006203
FALSE	High	SNMDNMFESYINNLR		0.00391205	0	1	2	1	372466572	0	1847.81	1.69318e+07	24	High	0	0.0008229
FALSE	High	WSLALGLPLPLGEHAGR		0.00749422	0	1	1	1	215598561	0	1787	1.01692e+07	17	High	0	0.001815
FALSE	High	SVVGDVLEFGNSWK		6.19407e-05	0	1	2	1	410169842	0	1536.77	2.04701e+07	41	High	0	5.131e-06
FALSE	High	LLGQFTLIGIPPAPR		1.47356e-06	0	1	1	7	24234688	0	1592.95	1.33514e+08	72	High	0	5.323e-08
FALSE	High	GIGMGNIGPAGMGMEGIGFGINK		0.000788567	0	1	2	1	14141152	0	2178.05	2.61281e+07	25	High	0	0.0001158
FALSE	High	LSPGGYFIGTTPNSFELIR		0.0443321	0.00148372	1	1	1	4506567	0	2069.07	1.71778e+07	1	High	0.001291	0.01603
FALSE	High	ILQEAQNLMALTNVDTPLK		0.00159914	0	1	1	1	11067747	0	2112.14	1.17563e+07	32	High	0	0.0002744
FALSE	High	TLIEFLLR		0.010168	0	1	1	2	41393561	0	1004.61	29033722	40	High	0	0.002636
FALSE	High	LAVVDPLFGMQPIR		3.03926e-06	0	1	2	3	168229252	0	1555.87	7.00275e+07	64	High	0	1.287e-07
FALSE	High	MLSELPALGISGIRPTYILR		0.000109817	0	1	3	2	13654270	0	2200.25	6.9067e+07	24	High	0	1.034e-05
FALSE	High	LGLLGALMAEDGVR		1.1519e-08	0	1	1	5	21361499	0	1414.77	280387815	95	High	0	1.413e-10
FALSE	High	SDLEMQYETLQEELMALKK		3.23261e-08	0	1	1	2	55956899	1	2299.12	3.90883e+07	59	High	0	4.97e-10
FALSE	High	SDPFLEFFR		0.00644911	0	1	3	4	197333761	0	1157.56	249928784	32	High	0	0.002357
FALSE	High	GIKGEEIVQQLIENSTTFR		1.41728e-05	0	1	1	2	19923475	1	2162.15	2.76149e+07	47	High	0	8.492e-07
FALSE	High	SLPLQPGMVITIEPGIYIPEDDKDAPEK		0.000631971	0	1	1	2	11559925	1	3065.58	7.41605e+07	8	High	0	8.796e-05
FALSE	High	GWTGQESLSDSDPEMWELLQR		4.58843e-12	0	1	3	22	19923315	0	2464.11	5452222761	115	High	0	2.155e-14
FALSE	High	LPIVNEDDELVAIIAR		1.78428e-08	0	1	1	2	66933016	0	1779.99	2.14993e+07	75	High	0	2.411e-10
FALSE	High	FFEVILIDPFHK		5.7185e-06	0	1	1	4	358356404	0	1504.82	3.51645e+07	54	High	0	2.789e-07
FALSE	High	LPNFGFVVFDDSEPVQR		3.72847e-10	0	1	2	6	45359849	0	1965.97	1.14747e+08	62	High	0	2.131e-12
FALSE	High	YDTLAQMLTLGNIR		4.18021e-06	0	1	1	2	19923475	0	1608.84	28657453	52	High	0	1.91e-07
FALSE	High	AALGPLVTGLYDVQAFK		0.00021808	0	1	1	2	4507835	0	1762.97	3.42051e+07	24	High	0	2.397e-05
FALSE	High	VGEVTYVELLMDAEGK		1.02605e-06	0	1	2	1	14141152	0	1752.87	1.05155e+07	75	High	0	3.415e-08
FALSE	High	ENLESWLNYLK		0.000111611	0	1	2	1	45593130	0	1408.71	9.99225e+06	55	High	0	1.06e-05
FALSE	High	ITLESFLAWK		6.64472e-05	0	1	1	2	118150660	0	1207.67	2.09436e+07	64	High	0	5.59e-06
FALSE	High	LEQQVPVNQVFGQDEMIDVIGVTK		0.00979457	0	1	2	1	4506649	0	2686.38	3.37831e+07	12	High	0	0.002522
FALSE	High	SINPLGGFVHYGEVTNDFVMLK		2.72799e-06	0	1	2	1	4506649	0	2437.22		28	High	0	1.127e-07
FALSE	High	SLLVIPNTLAVNAAQDSTDLVAK		2.39407e-10	0	1	2	5	57863257	0	2353.3	180938049	64	High	0	1.234e-12
FALSE	High	MTDQEAIQDLWQWR		3.70754e-05	0	1	2	1	10835063	0	1819.84	9.7138e+06	53	High	0	2.754e-06
FALSE	High	GVMLAVDAVIAELKK		7.64008e-09	0	1	1	6	41399285	1	1556.91	1.19909e+08	73	High	0	4.441e-10
FALSE	High	AYGDFAWSNPLHPDIFPGLR		7.68818e-05	0	1	1	1	31982936	0	2273.11	1.98657e+07	22	High	0	6.715e-06
FALSE	High	SWIEEQAMGSFLSVAK		7.253e-06	0	1	1	3	41393561	0	1782.87	2.39792e+07	51	High	0	3.727e-07
FALSE	High	IPPPPPAPYGPGIFPPPPPQP		0.00566936	0	1	1	2	5729962	0	2130.14	1.89046e+07	16	High	0	0.001296
FALSE	High	MLESITNELSLFSK		0.00123427	0	1	1	1	215598561	0	1611.83	8.05216e+06	37	High	0	0.0001994
FALSE	High	EIPAWVPFDPAAQITK		0.0197631	0	1	1	1	4502337	0	1782.94	5.79257e+07	7	High	0	0.00598
FALSE	High	LGGSLADSYLDEGFLLDK		4.86288e-06	0	1	2	1	5453603	0	1912.95	3.07394e+07	63	High	0	2.286e-07
FALSE	High	SHQADLELEVK		0.00995293	0	1	1	1	64085252	0	1268.65	1.05861e+07	17	High	0	0.002575
FALSE	High	VHAVIGVLMDDTDPLVTVMK		1.07959e-08	0	1	1	1	24430151	0	2153.13	8.80547e+06	64	High	0	1.301e-10
FALSE	High	NEILTAILASLTAR		2.83313e-06	0	1	1	5	122937263	0	1485.86	1.95691e+07	70	High	0	1.183e-07
FALSE	High	SFLSGLYEFPLNK		1.72155e-05	0	1	1	2	19923475	0	1514.79	3.89362e+07	42	High	0	1.075e-06
FALSE	High	ADPAALMASLHLLPSPTPNLEIK		0.0197631	0	1	2	1	25777724	0	2399.3	1.98647e+07	1	High	0	0.005971
FALSE	High	TLAQLNPESSLFIIASK		4.08254e-09	0	1	2	6	296080693	0	1832.02	2.06826e+08	80	High	0	3.958e-11
FALSE	High	EMWPSLLLAIK		0.00372706	0	1	1	2	156564398	0	1300.73	1.31271e+07	27	High	0	0.0007708
FALSE	High	ILSISADIETIGEILKK		9.57533e-08	0	1	2	7	14165439	1	1843.08	1.096e+08	73	High	0	3.461e-08
FALSE	High	IYPEEMIQTGISAIDGMNSIAR		0.00438001	0	1	1	2	19913428	0	2409.18	1.34753e+07	17	High	0	0.0009446
FALSE	High	KQDEPIDLFMIEIMEMK		0.00490365	0	1	2	1	4502643	1	2110.03	7.96521e+06	38	High	0	0.001082
FALSE	High	RALEAFDLDPAQWGVNVQPYSGSPANLAVYTALLQPHDR		3.07919e-08	0	1	3	2	19923315	1	4280.15	1.64965e+08	29	High	0	4.706e-10
FALSE	High	ASITPGTILIILTGR		5.73136e-08	0	1	1	16	67189747	0	1525.93	2.83753e+08	84	High	0	1.007e-09
FALSE	High	LGANSLLDLVVFGR		0.00237056	0	1	1	1	156416003	0	1473.84	4.28068e+06	44	High	0	0.0004433
FALSE	High	AMQAAGQIPATALLPTMTPDGLAVTPTPVPVVGSQMTR		0.00108432	0	1	2	2	6005926	0	3788.97	3.77493e+07	5	High	0	0.0001708
FALSE	High	TFNLPLLMLGGGGYTIR		0.00807811	0	1	1	2	293336691	0	1822.99	1.45801e+07	20	High	0	0.00199
FALSE	High	NLSPVVSNELLEQAFSQFGPVEK		5.58983e-05	0	1	1	2	109240550	0	2532.3	3.86906e+07	30	High	0	4.546e-06
FALSE	High	SFVEFILEPLYK		0.00717957	0	1	3	1	385298678	0	1484.8	6.77852e+06	22	High	0	0.001727
FALSE	High	QFLQAAEAIDDIPFGITSNSDVFSK		0.000204392	0	1	1	2	20070125	0	2713.34	3.9795e+07	39	High	0	2.217e-05
FALSE	High	VLGVDQSEILYQAMDIIR		0.0251782	0.000628499	1	3	1	44771198	0	2063.08	3.19145e+06	15	High	0.0001708	0.008023
FALSE	High	ISFPAIQAAPSFSNSFPQIFR		0.00206051	0	1	2	1	47419916	0	2325.2	4.00064e+07	12	High	0	0.0003749
FALSE	High	TLVLSNLSYSATEETLQEVFEK		6.90878e-06	0	1	1	3	55956788	0	2501.27	4.64235e+07	51	High	0	3.511e-07
FALSE	High	ESVNYLVSQQNMLLIPTSFSPLK		0.139823	0.00802934	1	1	1	22267436	0	2608.37	1.22372e+07	2	High	0.003722	0.06705
FALSE	High	ANDYANAVLQALSNVPPLR		8.99212e-05	0	1	4	4	376319199	0	2026.07	2.15491e+07	41	High	0	8.104e-06
FALSE	High	LVVGGLLSPEEDQSLLLSQFR		0.000109225	0	1	1	3	13129068	0	2300.25	2.43251e+07	26	High	0	1.027e-05
FALSE	High	GIPEFWLTVFK		0.000252322	0	1	1	4	21327708	0	1336.73	2.1076e+08	53	High	0	3.662e-05
FALSE	High	SALASVIMGLSPILGK		0.000215736	0	1	1	2	21361399	0	1556.91	1.16119e+07	40	High	0	2.374e-05
FALSE	High	NPAPPIDAVEQILPTLVR		0.000276588	0	1	1	4	4504897	0	1943.1	2.23069e+07	40	High	0	3.209e-05
FALSE	High	EGTIGDMAILGITESFQVK		0.0771873	0.00337733	1	2	1	5453603	0	2009.03	1.02459e+07	4	High	0.002002	0.03177
FALSE	High	FVFDIFQFAK		0.0198678	0	1	1	1	156627575	0	1261.66	6.50459e+06	36	High	0	0.00603
FALSE	High	AMGPLVLTEVLFNEK		2.80584e-07	0	1	1	8	37537716	0	1660.9	6.35692e+07	59	High	0	5.354e-06
FALSE	High	LPIDVTEGEVISLGLPFGK		0.0493566	0.00174189	1	3	2	4506243	0	1984.1	1.83963e+07	4	High	0.001346	0.01834
FALSE	High	TALGVAELTVTDLFR		2.87616e-05	0	1	1	1	33946291	0	1605.88	1.17219e+07	39	High	0	2.008e-06
FALSE	High	DLFEDELVPLFEK		0.0165083	0	1	7	2	228008291	0	1593.8	1.61906e+07	27	High	0	0.004784
FALSE	High	INQDPQVMLAPLISIALK		3.65209e-06	0	1	3	6	21361621	0	1964.12	2.57672e+07	36	High	0	1.617e-07
FALSE	High	TAAFLLPILSQIYSDGPGEALR		0.000259229	0	1	3	1	87196351	0	2332.25	1.2448e+07	28	High	0	2.955e-05
FALSE	High	AFADALEVIPMALSENSGMNPIQTMTEVR		0.000442494	0	1	1	1	24307939	0	3135.52	1.8672e+07	23	High	0	5.683e-05
FALSE	High	VVFLKQLASGLLLVTGPLVLNR		0.000859712	0	1	1	1	67189747	1	2350.46	2.46748e+06	28	High	0	0.000128
FALSE	High	ISIPVDISDSDMMLNIINSSITTK		0.000219261	0	1	2	1	63162572	0	2607.33	1.75149e+07	37	High	0	2.406e-05
FALSE	High	AQAALQAVNSVQSGNLALAASAAAVDAGMAMAGQSPVLR		1.16311e-07	0	1	3	2	4506243	0	3680.88	2.73036e+07	32	High	0	2.385e-09
FALSE	High	AFADAMEVIPSTLAENAGLNPISTVTELR		1.97273e-06	0	1	2	1	38455427	0	3030.55	6.8819e+07	37	High	0	7.581e-08
FALSE	High	FGVEQDVDMVFASFIR		0.00989986	0	1	6	3	33286418	0	1859.9	1.48839e+07	22	High	0	0.004017
FALSE	High	ALEAFDLDPAQWGVNVQPYSGSPANLAVYTALLQPHDR		1.12498e-11	0	1	3	9	19923315	0	4124.05	2.08258e+09	62	High	0	1.629e-12
FALSE	High	EALAQTVLAEVPTQLVSYFR		0.000403676	0	1	3	2	197333761	0	2235.2	2.6788e+07	28	High	0	5.089e-05
FALSE	High	TPIIIIPAATTSLITMLNAK		0.00266897	0	1	1	2	40018640	0	2082.22	1.01644e+07	17	High	0	0.0005125
FALSE	High	WPIFTLLSPQEIASIR		0.096658	0.00522439	1	1	2	57242759	0	1871.04	5.27167e+06	2	High	0.002631	0.04205
FALSE	High	TQTSDPAMLPTMIGLLAEAGVR		1.90592e-09	0	1	1	6	23308577	0	2272.17	1.02164e+08	73	High	0	1.56e-11
FALSE	High	GIPEFWFTIFR		0.0779535	0.00337733	1	1	2	5174613	0	1412.74	5.92753e+06	15	High	0.002002	0.03228
FALSE	High	ILLANFLAQTEALMR		1.89566e-09	0	1	2	5	296080693	0	1703.95	8.31519e+07	94	High	0	1.552e-11
FALSE	High	TIDDLKNQILNLTTDNANILLQIDNAR		0.000784321	0	1	1	2	195972866	1	3052.63	2.35966e+07	40	High	0	0.0001144
FALSE	High	VTPQSLFILFGVYGDVQR		3.95586e-05	0	1	3	3	4506243	0	2039.1	3.16235e+07	41	High	0	2.976e-06
FALSE	High	EVGDGTTSVVIIAAELLK		0.000454606	0	1	1	4	57863257	0	1815.01	2.49543e+07	28	High	0	0.00124
FALSE	High	ADIWSLGITAIELAK		0.00230752	0	1	4	2	433282971	0	1600.89	6.92838e+06	33	High	0	0.0004304
FALSE	High	ITLAEALLHPFFAGLTPEER		0.00634609	0	1	2	1	194097436	0	2225.2	8.2674e+06	10	High	0	0.001484
FALSE	High	ILSISADIETIGEILK		0.180196	0.00996539	1	2	1	14165439	0	1714.98	9.29255e+06	8	High	0.005282	0.09308
FALSE	High	AQLGVQAFADALLIIPK		8.34681e-06	0	1	2	4	4502643	0	1768.04	4.12551e+07	53	High	0	4.448e-07
FALSE	High	GPVTNAAILLAPVSMLSSDFRPSLPLPHFNK		0.00289364	0	1	1	1	56243583	0	3289.78	6.06671e+06	3	High	0	0.0005665
FALSE	High	EQLIIPQVPLFNILAK		0.121557	0.00649026	1	4	3	376319199	0	1836.1	1.99451e+07	9	High	0.003244	0.05623
FALSE	High	KISIPVDISDSDMMLNIINSSITTK		0.166279	0.0095029	1	2	1	63162572	1	2735.42	1.80935e+07	7	High	0.004959	0.08399
FALSE	High	QMAEIAVNAVLTVADMER		0.00125442	0	1	1	1	24307939	0	1960.98	1.22441e+07	26	High	0	0.0002042
FALSE	High	SGTDGAIALTGVDEAYTLEEFQHLLPK		4.49444e-08	0	1	1	3	11559925	0	2875.44	1.39606e+08	31	High	0	7.456e-10
FALSE	High	LLNSELADALGGLLNR		0.000818939	0	1	1	1	24308436	0	1668.93	4.16674e+06	25	High	0	0.0001213
FALSE	High	LTPFMLGALVAMYEHK		7.79822e-08	0	1	2	3	296080693	0	1820.94	3.20137e+07	44	High	0	1.463e-09
FALSE	High	GIFVFGNPQLSVIALGSR		0.00294079	0	1	1	4	31982936	0	1875.05	1.46236e+07	18	High	0	0.0005796
FALSE	High	VLDILLEQYPALITGR		1.45936e-07	0	1	2	4	239787838	0	1814.04	48047876	51	High	0	3.151e-09
FALSE	High	QLFLITNSPFSFVDK		1.53035e-06	0	1	2	1	197116386	0	1755.93	3.68452e+07	57	High	0	5.563e-08
FALSE	High	VLQDLVMDILR		0.0402079	0.00148372	1	1	1	221316632	0	1314.74	3.16124e+06	23	High	0.001221	0.01424
FALSE	High	TLATDILMGVLK		4.06417e-05	0	1	1	4	68509926	0	1274.74	7.59143e+07	64	High	0	5.037e-06
FALSE	High	SPYLYPLYGLGELPQGFAR		0.0566088	0.00174189	1	3	1	4503971	0	2141.11	1.66225e+07	15	High	0.001346	0.02165
FALSE	High	SLVHAGVPASYLLIPAASYVLPEVSK		2.56769e-05	0	1	3	1	187607323	0	2681.49	2.16267e+07	19	High	0	1.756e-06
FALSE	High	MSVQPTVSLGGFEITPPVVLR		0.000735117	0	1	3	5	10835063	0	2227.22	5.73585e+07	23	High	0	0.000106
FALSE	High	HVEDVPAFQALGSLNDLQFFR		4.17172e-09	0	1	1	2	4502337	0	2403.21	4.54053e+07	67	High	0	7.621e-11
FALSE	High	VATAQDDITGDGTTSNVLIIGELLK		3.0066e-06	0	1	1	3	4502643	0	2544.34	8.79351e+07	49	High	0	1.268e-07
FALSE	High	LLQVVEEPQALAAFLR		9.43197e-09	0	1	1	7	237820620	0	1797.03	1.83557e+08	69	High	0	9.8e-10
FALSE	High	VEGTEPTTAFNLFVGNLNFNK		7.72308e-09	0	1	1	9	55956788	0	2312.16	1.39505e+08	56	High	0	8.669e-11
FALSE	High	SVLVDFLIGSGLK		0.00049031	0	1	3	2	7705558	0	1347.79	1.27554e+07	46	High	0	6.46e-05
FALSE	High	YYGGAEVVDEIELLCQR		6.10837e-07	0	1	3	5	19923315	0	1956.94	4.74981e+07	48	High	0	1.817e-08
FALSE	High	SFLLDLLNATGK		2.38065e-05	0	1	3	3	87196351	0	1291.73	6.26892e+07	56	High	0	1.594e-06
FALSE	High	NYSPYYNTIDDLKDQIVDLTVGNNK		0.00399717	0	1	1	2	55956899	1	2902.41	1.20503e+08	19	High	0	0.0008419
FALSE	High	AYWLLEEMLTK		0.000382452	0	1	2	2	6631075	0	1396.72	1.18563e+07	29	High	0	4.775e-05
FALSE	High	VIEASDVVLEVLDAR		5.25085e-07	0	1	2	2	45593130	0	1627.89	8.39023e+06	73	High	0	1.504e-08
FALSE	High	AFIPAIDSFGFETDLR		0.0514087	0.00174189	1	3	1	385298678	0	1798.9	6.6713e+06	8	High	0.001346	0.01926
FALSE	High	QIIQQNPSLLPALLQQIGR		1.01296e-09	0	1	3	7	4506387	0	2130.24	1.26193e+08	60	High	0	7.216e-12
FALSE	High	IGVFSYGSGLAATLYSLK		0.00631212	0	1	1	1	148298764	0	1846.99	5.58215e+06	12	High	0	0.001478
FALSE	High	VAEQTPLSALYLASLIK		4.08619e-05	0	1	1	2	25777730	0	1817.04	3.74824e+07	37	High	0	3.098e-06
FALSE	High	GGQLQEQLTQQLSQALSSAVAGR		0.0607514	0.00229241	1	1	1	45827771	0	2370.24	4.31984e+06	7	High	0.001493	0.02366
FALSE	High	AVTPPMPLLTPATPGGLPPAAAVAAAAATAK		2.18399e-10	0	1	8	7	17298690	0	2794.55	3.32417e+08	34	High	0	2.06e-12
FALSE	High	AFEPYLEILEVYSTK		0.000311488	0	1	1	3	31982936	0	1801.93	1.32944e+07	43	High	0	3.714e-05
FALSE	High	TMLELLNQLDGFDSR		1.74025e-05	0	1	1	2	24430151	0	1751.86	2.12482e+07	59	High	0	1.09e-06
FALSE	High	SQDAEVGDGTTSVTLLAAEFLK		1.22629e-06	0	1	2	3	5453607	0	2252.13	3.31331e+07	51	High	0	4.242e-08
FALSE	High	VQDDEVGDGTTSVTVLAAELLR		0.000347021	0	1	2	1	5453603	0	2288.16	1.6386e+07	27	High	0	4.229e-05
FALSE	High	GFDVFNALDLMENK		8.12436e-06	0	1	2	1	4758816	0	1612.77	1.00345e+07	32	High	0	4.297e-07
FALSE	High	HDSEQDNSDNNTIFVQGLGENVTIESVADYFK		1.45772e-06	0	1	3	2	4826734	0	3585.63	1.11887e+08	39	High	0	5.265e-08
FALSE	High	SINPDEAVAYGAAVQAAILMGDK		3.41588e-09	0	1	2	6	167466173	0	2304.15	91524804	70	High	0	3.195e-11
FALSE	High	LAAVQLLQFLAPK		1.20278e-08	0	1	2	6	239787838	0	1411.87	1.40628e+08	95	High	0	1.486e-10
FALSE	High	QITIIDSPSFIVSPLNSSSALALR		2.4724e-05	0	1	2	1	45593130	0	2529.39	2.00047e+07	28	High	0	1.677e-06
FALSE	High	GQLLIFGATNWDLIGR		5.38239e-05	0	1	1	2	209969703	0	1773.96	2.22286e+07	49	High	0	4.344e-06
FALSE	High	VIQGDGVDINTLQEIVEGMK		0.00118212	0	1	1	1	5031977	0	2158.11	6.43668e+06	19	High	0	0.0001898
FALSE	High	WVGGPEIELIAIATGGR		3.93103e-09	0	1	1	6	24307939	0	1738.95	9.15532e+07	99	High	0	3.787e-11
FALSE	High	FDGALNVDLTEFQTNLVPYPR		0.123866	0.00649026	2	10	3	393715091; 57013276	0	2409.21	5.77597e+07	10	High	0.003244	0.05767
FALSE	High	DLLDLLVEAK		0.000301555	0	1	4	2	87196351	0	1128.65	2.49339e+07	58	High	0	3.567e-05
FALSE	High	QVPNESFFNFFNPLK		0.000121032	0	1	1	1	5174613	0	1827.91	2.9125e+07	36	High	0	1.168e-05
FALSE	High	WAGGGFLSTVGDLLK		2.52641e-05	0	1	1	2	26051231	0	1520.81	1.37377e+07	56	High	0	1.715e-06
FALSE	High	ADLEMQIESLTEELAYLKK		1.47853e-09	0	1	1	2	195972866	1	2224.14	6.41591e+07	55	High	0	1.146e-11
FALSE	High	GITVENAFSLFSAAVR		2.3705e-06	0	1	1	2	57242759	0	1681.89	2.83203e+07	72	High	0	1.18e-07
FALSE	High	LAMQEFMILPVGAANFR		0.0111345	0	1	2	1	4503571	0	1907.99	1.28159e+07	23	High	0	0.00295
FALSE	High	NAAENMLEILGFK		2.5049e-07	0	1	3	2	82659087	0	1449.74	4.35762e+07	86	High	0	6.092e-09
FALSE	High	STMVDPAINLFFLK		0.0342542	0.00148372	1	3	1	395455090	0	1595.85	9.27314e+06	17	High	0.001149	0.01171
FALSE	High	LLLLESVSGLLQPR		2.97429e-06	0	1	1	5	503774453	0	1537.93	3.72189e+07	52	High	0	1.258e-07
FALSE	High	IPFADALDLFR		0.0140767	0	1	1	2	41349495	0	1277.69	6.58446e+06	29	High	0	0.003948
FALSE	High	QVTITGSAASISLAQYLINVR		3.6677e-05	0	1	7	1	14141168	0	2205.22	1.74742e+07	50	High	0	2.704e-06
FALSE	High	QYPISLVLAPTR		7.52383e-05	0	1	4	2	87196351	0	1357.78	4.72923e+07	70	High	0	6.515e-06
FALSE	High	MLVDDIGDVTITNDGATILK		2.258e-06	0	1	1	4	57863257	0	2104.08	5.81081e+07	56	High	0	8.936e-08
FALSE	High	NLGLEELGIELDPR		3.68013e-08	0	1	1	5	91199540	0	1567.83	1.42747e+08	80	High	0	5.841e-10
FALSE	High	RIPIHNEDITYDELVLMMQR		4.96911e-06	0	1	2	2	306774087	1	2486.25	1.99675e+07	47	High	0	2.35e-07
FALSE	High	ILPEYLSNWTMEK		0.0920832	0.00499603	1	3	1	4757732	0	1623.81	9.68939e+06	16	High	0.002576	0.03963
FALSE	High	NFAFLEFR		0.00362809	0	1	2	3	6005926	0	1043.53	5.25376e+07	53	High	0	0.0007459
FALSE	High	AVEYLLMGIPGDR		2.258e-06	0	1	3	4	4506387	0	1433.75	9.0107e+07	59	High	0	8.955e-08
FALSE	High	LGGSLADSYLDEGFLLDKK		2.90805e-10	0	1	2	4	5453603	1	2041.05	1.01158e+08	61	High	0	1.57e-12
FALSE	High	LFTAESLIGLK		7.64676e-05	0	1	2	2	11863154	0	1191.7	1.75787e+07	56	High	0	0.00036
FALSE	High	ALIAGGGAPEIELALR		1.37825e-09	0	1	2	2	38455427	0	1550.89	2.44588e+08	54	High	0	1.049e-11
FALSE	High	LYGLLDPSVFHVK		0.00395438	0	1	1	1	13129068	0	1487.83	9.81003e+06	22	High	0	0.0008289
FALSE	High	SLGELYFLPR		0.000141558	0	1	1	1	24308436	0	1194.65	7838287	52	High	0	1.411e-05
FALSE	High	MQLLEIITTEK		0.0019314	0	1	1	1	20127408	0	1318.73	1.64473e+07	45	High	0	0.0003457
FALSE	High	SIVEKSILLTEQALAK		3.22535e-06	0	1	1	1	15187164	1	1743.03	1.68728e+07	47	High	0	1.384e-07
FALSE	High	VFVLDEADVMIATQGHQDQSIR		0.026953	0.000628499	1	6	1	8922886	0	2472.22	9.10867e+06	9	High	0.0001708	0.00875
FALSE	High	FSLLKPWA		0.0302352	0.00123851	1	1	5	15187164	0	961.551	2.63269e+08	35	High	0.001091	0.01005
FALSE	High	VETGVLKPGMVVTFAPVNVTTEVK		2.15567e-08	0	1	1	2	4503471	0	2515.38	1.09294e+08	46	High	0	2.595e-09
FALSE	High	GVNLPGAAVDLPAVSEKDIQDLK		0.000194693	0	1	6	2	33286418	1	2349.27	3.72696e+07	18	High	0	2.089e-05
FALSE	High	ILTFDQLALDSPK		2.97763e-07	0	1	2	3	4506607	0	1460.8	1.92676e+08	106	High	0	1.301e-08
FALSE	High	VGNLGLATSFFNER		7.54102e-07	0	1	3	2	87196351	0	1524.78	59269569	57	High	0	2.345e-08
FALSE	High	SESVPPVTDWAWYK		0.0130659	0	1	4	1	38372919	0	1664.8	2.72069e+07	7	High	0	0.003605
FALSE	High	IASWADLVNAHVVPGSGVVK		3.14292e-07	0	1	1	2	4507835	0	2019.1	3.46832e+07	37	High	0	8.02e-09
FALSE	High	EIIDLVLDR		0.000401502	0	2	4	4	393715091; 57013276	0	1085.62	360985505	70	High	0	5.06e-05
FALSE	High	NVDLLSDMVQEHDEPILK		6.4547e-08	0	1	1	1	21327708	0	2095.04	4.70396e+07	47	High	0	1.159e-09
FALSE	High	QSTQVMAASMSAFDPLK		0.000382452	0	1	2	1	306774087	0	1811.87	2.1106e+07	35	High	0	4.752e-05
FALSE	High	VETPVLPPVLVPR		0.0476247	0.00148372	1	7	1	187828357	0	1415.86	1.70125e+07	25	High	0.001291	0.01753
FALSE	High	DGIDDESYGQIFKPIISK		0.000395049	0	1	1	1	293336691	0	2025.02	1.16852e+07	26	High	0	4.967e-05
FALSE	High	NNFEGEVTKENLLDFIK		5.86833e-05	0	1	1	1	20070125	1	2010.02	28334996	25	High	0	4.802e-06
FALSE	High	TATESFASDPILYRPVAVALDTK		1.20413e-09	0	1	5	6	33286418	0	2465.29	8.67797e+08	41	High	0	8.905e-12
FALSE	High	DFLAGGIAAAISK		0.000114667	0	1	1	1	156071462	0	1233.68	6.19266e+06	52	High	0	1.093e-05
FALSE	High	IPTHLFTFIQFK		0.000520319	0	1	4	1	291084629	0	1491.84	1.01244e+07	32	High	0	6.951e-05
FALSE	High	ISDFGLATVFR		0.000399339	0	1	2	2	166295196	0	1225.66	2.04795e+07	40	High	0	5.038e-05
FALSE	High	VLDLDLFR		0.00283195	0	1	1	2	16306548	0	990.562	3.51136e+07	49	High	0	0.0005531
FALSE	High	GIDPFSLDSLAK		0.000285699	0	0	3	2		0	1262.66	1.93039e+08	74	High	0	3.338e-05
FALSE	High	FYALSASFEPFSNK		1.4515e-07	0	1	1	2	4757900	0	1607.77	5.9666e+07	75	High	0	6.676e-09
FALSE	High	LFTVPWPVK		0.00706498	0	1	1	2	122937263	0	1086.63	1.57019e+07	40	High	0	0.001694
FALSE	High	AFLEENNLDYIIR		0.00778074	0	1	2	1	5453958	0	1609.82	1.90126e+07	18	High	0	0.001902
FALSE	High	LIGVYTDFAFR		0.000454606	0	1	1	2	40217805	0	1301.69	1.3138e+08	52	High	0	5.881e-05
FALSE	High	GGYFDEFGIIR		0.00264036	0	1	2	2	109389365	0	1273.62	1.36132e+07	40	High	0	0.0005061
FALSE	High	EDQTLALLNQFK		0.0003887	0	1	1	1	64276486	0	1419.75	6.16276e+07	20	High	0	4.866e-05
FALSE	High	GIDPFSLDALSK		6.68842e-06	0	1	2	4	4502643	0	1262.66	1.93039e+08	76	High	0	3.386e-07
FALSE	High	SIFDFSALK		0.0140767	0	1	3	2	21361621	0	1027.55	2.27362e+07	21	High	0	0.003949
FALSE	High	ADTLTDEINFLR		5.9389e-06	0	2	3	3	119703753; 155969697	0	1407.71	9.16918e+07	62	High	0	6.103e-07
FALSE	High	TLAEIAKVELDNMPLR		1.00411e-06	0	1	2	5	224028246	1	1812.99	8.00286e+07	69	High	0	6.657e-08
FALSE	High	ELGIWEPLAVK		0.000175702	0	1	2	3	63162572	0	1254.71	1.16484e+08	35	High	0	1.843e-05
FALSE	High	FLTWILNR		0.0159064	0	1	1	1	4758762	0	1062.61	1.33384e+07	28	High	0	0.004567
FALSE	High	INFAVFPSLQGGPHNHAIAAVAVALK		4.73429e-11	0	1	3	164	19923315	0	2642.46	34932124488	63	High	0	6.28e-12
FALSE	High	ALGTEVIQLFPEK		0.000172878	0	1	3	2	4757732	0	1444.8	1.69936e+07	45	High	0	1.801e-05
FALSE	High	LHGSVGGAQNLSALGALVSLSNAR		6.48966e-08	0	1	1	1	503774453	0	2292.24	5.09689e+07	84	High	0	1.169e-09
FALSE	High	SGAYLIPLLER		0.000855083	0	1	1	3	380692342	0	1231.7	9.63608e+07	28	High	0	0.002464
FALSE	High	TLAYLLPAIVHINHQPYLER		3.61284e-06	0	1	2	6	148613856	0	2361.31	4.62474e+07	33	High	0	3.251e-07
FALSE	High	KTFSHELSDFGLESTAGEIPVVAIR		0.000983928	0	1	1	2	21361657	1	2703.4	2.6489e+07	20	High	0	0.0001526
FALSE	High	VPLALFALNR		8.81015e-06	0	1	3	2	149589008	0	1113.68	4.18769e+07	55	High	0	4.744e-07
FALSE	High	AFITNIPFDVK		0.000520319	0	1	2	2	14141152	0	1264.69	7.15141e+07	43	High	0	6.958e-05
FALSE	High	SPYTLDSLYWSVKPASSSFGSEAK		0.000260633	0	1	3	1	13654270	0	2607.26	5.21689e+07	14	High	0	2.973e-05
FALSE	High	LMDVGLIAIR		3.08542e-05	0	1	1	4	5803181	0	1100.65	1.57066e+08	63	High	0	8.853e-06
FALSE	High	ILFIFIDSDHTDNQR		3.01336e-08	0	1	1	6	20070125	0	1833.91	1.55226e+08	56	High	0	4.556e-10
FALSE	High	QLALETIDINKDPYFMK		8.82998e-08	0	1	1	2	21361376	1	2039.05	4.22555e+07	40	High	0	1.7e-09
FALSE	High	IDSIPHLNNSTPLVDPSVYGYGVQK		0.00843176	0	1	1	1	100816392	0	2713.38	1.94452e+07	4	High	0	0.002096
FALSE	High	IGPILDNSTLQSEVKPILEK		1.58934e-06	0	1	1	1	21361399	0	2194.23	2.22883e+07	24	High	0	5.837e-08
FALSE	High	DAGVIAGLNVLR		2.33239e-06	0	1	2	3	167466173	0	1197.69	3.20278e+08	58	High	0	9.335e-08
FALSE	High	LPIGDVATQYFADR		2.06449e-08	0	1	4	4	5453607	0	1565.8	1.28968e+08	72	High	0	4.364e-10
FALSE	High	VVPGFIVQGGDPTGTGSGGESIYGAPFKDEFHSR		1.53864e-06	0	1	1	2	64276486	1	3465.67	9.21636e+07	21	High	0	4.557e-07
FALSE	High	FGYVDFESAEDLEK		5.80526e-05	0	1	1	1	55956788	0	1648.74	1.63617e+07	41	High	0	4.754e-06
FALSE	High	ISSIQSIVPALEIANAHR		3.02014e-10	0	1	1	6	41399285	0	1919.07	3.12479e+08	55	High	0	6.498e-11
FALSE	High	SFYPEEVSSMVLTK		5.74948e-06	0	1	2	3	5729877	0	1616.79	1.27926e+08	52	High	0	4.653e-07
FALSE	High	FGQAATMEGIGAIGGTPPAFNR		3.04674e-13	0	1	2	10	224028246	0	2163.07	1.03165e+09	105	High	0	7.218e-16
FALSE	High	LKVPPAINQFTQALDR		0.000123009	0	1	1	2	4506661	1	1811.02	5.80549e+07	44	High	0	1.192e-05
FALSE	High	LFVGNLPADITEDEFKR		1.11869e-06	0	1	1	2	4826998	1	1964.01	7.51509e+07	52	High	0	3.083e-07
FALSE	High	GTEDITSPHGIPLDLLDR		3.44912e-08	0	1	1	2	4506753	0	1949	7.49717e+07	41	High	0	5.379e-10
FALSE	High	QVVNIPSFIVR		0.0734584	0.00337733	1	1	2	14141193	0	1271.75	2.09492e+07	17	High	0.002002	0.03206
FALSE	High	LSDLLAPISEQIK		0.000902513	0	1	1	1	157649073	0	1426.82		13	High	0	0.0001361
FALSE	High	TVQIAAVVDVIR		0.000347021	0	1	1	1	4505821	0	1283.77	13121235	43	High	0	4.24e-05
FALSE	High	ELALSALLK		0.00641459	0	1	1	1	13129068	0	957.598	1.71965e+07	44	High	0	0.001507
FALSE	High	DLFDFSTR		0.0511478	0.00174189	1	1	2	56243583	0	1000.47	51926452	35	High	0.001346	0.01916
FALSE	High	KLMHQAALLGQALQDSR		4.79008e-07	0	1	5	2	148277071	1	1880.02	2.08671e+07	49	High	0	1.344e-08
FALSE	High	DWVLNEFK		0.0521987	0.00174189	1	1	2	4758138	0	1050.53	3.43783e+07	30	High	0.001346	0.01961
FALSE	High	SDIGEVILVGGMTR		4.65719e-06	0	1	1	1	24234688	0	1446.76	9.42019e+07	56	High	0	2.169e-07
FALSE	High	ELQELNELFKPVVAAQK		4.36975e-07	0	1	1	1	118150660	0	1956.08	26975284	43	High	0	1.202e-08
FALSE	High	MPSESAAQSLAVALPLQTK		0.00128179	0	1	2	2	4505895	0	1942.03	2.53671e+07	26	High	0	0.0002099
FALSE	High	LQDMLDGFIK		0.0100063	0	1	1	1	37537716	0	1179.61	1.09461e+07	40	High	0	0.002591
FALSE	High	GPLLEDGALSQAVSAGASSPEFTK		2.1349e-09	0	1	1	1	56699482	0	2332.17	3.6965e+07	64	High	0	1.792e-11
FALSE	High	ALIEVLQPLIAEHQAR		2.27278e-07	0	1	2	3	47419916	0	1801.03	8.64941e+07	31	High	0	1.789e-08
FALSE	High	FSSYYLSLPPEMR		0.00462203	0	1	3	1	168229252	0	1589.77	2.00542e+07	37	High	0	0.001007
FALSE	High	LALVTGGEIASTFDHPELVK		6.22912e-10	0	1	2	4	5453603	0	2097.12	2.41179e+08	53	High	0	3.973e-12
FALSE	High	LFVGNLPPDITEEEMR		1.05082e-08	0	1	1	22	224028246	0	1859.92	5.23542e+08	53	High	0	4.119e-07
FALSE	High	IIAATIENAQPILQIDNAR		5.09933e-05	0	1	1	2	24430192	0	2064.14	2.561e+07	28	High	0	4.054e-06
FALSE	High	TTPLLSFLK		0.0389833	0.00148372	1	2	1	18375528	0	1019.61	1.69199e+07	15	High	0.001149	0.01371
FALSE	High	IYVDDGLISLQVK		4.74393e-08	0	1	6	6	33286418	0	1462.82	3.71098e+08	105	High	0	7.967e-10
FALSE	High	TIGGGDDSFNTFFSETGAGK		1.40678e-08	0	2	6	4	393715091; 57013276	0	2007.89	1.97921e+08	97	High	0	1.804e-10
FALSE	High	GGMGSGGLATGIAGGLAGMGGIQNEK		9.28836e-05	0	1	1	1	40354195	0	2261.1	23881453	11	High	0	8.443e-06
FALSE	High	AAVPSGASTGIYEALELR		1.21831e-05	0	1	4	1	4503571	0	1804.94	34408855	45	High	0	7.05e-07
FALSE	High	LLEFQLALK		0.0159064	0	1	1	2	5803181	0	1074.66	3.92603e+07	24	High	0	0.004563
FALSE	High	EADDIVNWLK		0.000618468	0	1	1	2	20070125	0	1202.61	1.3687e+08	52	High	0	8.592e-05
FALSE	High	LIIAGTSAYARLIDYAR		0.00598217	0	1	3	2	19923315	1	1867.04	3.55556e+07	24	High	0	0.001709
FALSE	High	RVVDFIDEGVNIGLEVK		7.40898e-16	0	1	3	149	19923315	1	1902.03	4.2872e+09	112	High	0	5.262e-15
FALSE	High	LALDIEIATYR		4.04688e-06	0	2	10	8	119395750; 372466572	0	1277.71	326505173	69	High	0	5.502e-07
FALSE	High	AGAASLDVIQEVEYVK		0.0421137	0.00148372	1	1	1	21071032	0	1691.89	1.4148e+07	11	High	0.001221	0.01508
FALSE	High	GSYGDLGGPIITTQVTIPK		4.74926e-09	0	1	2	5	14165439	0	1917.03	5.71111e+08	49	High	0	8.166e-11
FALSE	High	ALGEPITLFGEGPAER		9.75111e-05	0	1	2	2	24431950	0	1656.86	3.12755e+07	39	High	0	2.749e-05
FALSE	High	GPSSEAMHVGHLIPFIFTK		6.371e-06	0	1	2	2	47419916	0	2068.07	3.28916e+07	28	High	0	5.853e-07
FALSE	High	ISDSVLVDIKDTEPLIQTAK		9.83751e-08	0	1	1	2	24307939	1	2185.2	4.64016e+07	48	High	0	9.069e-09
FALSE	High	NNQFQALLQYADPVSAQHAK		3.14006e-11	0	1	3	6	4506243	0	2243.12	4.97812e+08	65	High	0	1.032e-13
FALSE	High	DAEEWFFTK		0.00963871	0	1	1	1	15431310	0	1172.53	1.75879e+07	34	High	0	0.002471
FALSE	High	LAFSLGSVWR		0.0242699	0.000317864	1	3	1	25777724	0	1135.63	6.43618e+06	19	High	8.622e-05	0.007682
FALSE	High	DGLLPENTFIVGYAR		7.02167e-06	0	1	2	1	109389365	0	1664.86	1.67382e+07	72	High	0	3.595e-07
FALSE	High	YLGQPSPFTHPHLLRPGEVTPGLSQVEYALR		5.00727e-08	0	1	1	10	11559925	0	3459.82	2.76833e+08	17	High	0	3.329e-09
FALSE	High	FYTIEILKVE		0.000386606	0	1	1	2	4505821	1	1254.7	8.95666e+07	62	High	0	4.84e-05
FALSE	High	VVDFIDEGVNIGLEVK		2.03815e-11	0	1	3	268	19923315	0	1745.93	3.97193e+10	106	High	0	5.11e-13
FALSE	High	IQVLGSLVSLEMGK		1.75166e-06	0	1	3	2	188035924	0	1473.83	2.42515e+07	74	High	0	6.59e-08
FALSE	High	ISTLPQLNSALVQDLAK		0.013562	0	1	1	1	14327896	0	1811.03	2.10022e+07	14	High	0	0.003766
FALSE	High	NVLLDPQLVPGGGASEMAVAHALTEK		7.48329e-05	0	1	2	1	63162572	0	2617.37		12	High	0	6.495e-06
FALSE	High	AVFVDLEPTVIDEVR		2.5213e-08	0	2	4	8	393715091; 57013276	0	1701.91	7.55775e+08	75	High	0	3.685e-10
FALSE	High	GSLPLSAHGIVVAWLSR		3.42284e-06	0	1	3	1	13654270	0	1763	17366661	44	High	0	1.486e-07
FALSE	High	DLLIAYYDVDYEK		0.000185454	0	1	1	1	21361657	0	1619.78	1.58447e+07	43	High	0	1.963e-05
FALSE	High	QILLYSATFPLSVQK		0.0086143	0	1	1	2	380692342	0	1707.97	1.61229e+07	14	High	0	0.003491
FALSE	High	ALYDAELSQMQTHISDTSVVLSMDNNR		0.00676821	0	2	3	1	119703753; 155969697	0	3038.42	1.72053e+07	19	High	0	0.001605
FALSE	High	VLYDAEISQIHQSVTDTNVILSMDNSR		0.000184455	0	1	1	4	47132620	0	3048.49	1.21935e+08	24	High	0	1.96e-05
FALSE	High	IILDLISESPIK		7.58187e-07	0	1	2	8	14165439	0	1340.8	4.86664e+08	82	High	0	2.354e-08
FALSE	High	NLMFLVLR		0.0889977	0.00499603	1	1	1	4758762	0	1005.59	1.34252e+07	21	High	0.002576	0.03803
FALSE	High	TFTTQETITNAETAKEWFLQAAK		4.65187e-05	0	1	2	2	296080693	1	2629.31	6.31233e+07	18	High	0	3.634e-06
FALSE	High	NFQNIFPPSATLHLSNIPPSVSEEDLK		8.38228e-05	0	1	3	5	4506243	0	2994.52	7.04652e+07	18	High	0	7.428e-06
FALSE	High	TVIPGMPTVIPPGLTR		0.000276588	0	1	6	1	295842330	0	1648.95	2.30709e+07	28	High	0	3.207e-05
FALSE	High	QGNLFDFLR		0.000205499	0	1	2	2	197116386	0	1109.57	2.26068e+07	54	High	0	2.234e-05
FALSE	High	YFPTQALNFAFK		0.000378343	0	2	4	1	156071462; 156071459	0	1446.74	2.35071e+07	28	High	0	4.714e-05
FALSE	High	ANFWYQPSFHGVDLSALR		2.19534e-05	0	1	1	2	40288288	0	2108.03	2.14307e+07	29	High	0	1.451e-06
FALSE	High	DMAAFNERPIIFALSNPTSK		0.00127489	0	1	1	1	4505143	0	2222.13	1.08117e+07	5	High	0	0.0002085
FALSE	High	TAAFVLAMLSR		4.40723e-05	0	1	2	1	8922886	0	1179.66	1.48066e+07	53	High	0	3.39e-06
FALSE	High	APVLLAGTADGNTWMWK		7.33179e-06	0	1	1	1	55743075	0	1830.92	1.73835e+07	33	High	0	3.796e-07
FALSE	High	IALLNVELELK		7.73879e-06	0	1	4	2	5453607	0	1254.77	35407982	82	High	0	4.034e-07
FALSE	High	TLLFTFNVPGSGNTYPK		0.0176857	0	1	1	2	171906582	0	1855.96	5.77841e+07	12	High	0	0.005213
FALSE	High	ISVMGGEQAANVLATITK		8.84756e-05	0	1	1	1	11545863	0	1802.97	2.25678e+07	40	High	0	7.978e-06
FALSE	High	NPELSTQLIDIIHTAAAR		3.14999e-09	0	1	2	4	239787838	0	1963.06	1.05479e+08	88	High	0	3.43e-10
FALSE	High	DSQVVQVVLDGLK		3.78853e-05	0	1	1	1	34485722	0	1399.78	17993726	47	High	0	2.816e-06
FALSE	High	TVLGTPEVLLGALPGAGGTQR		0.000132673	0	1	1	1	20127408	0	2007.12	2.27561e+07	23	High	0	1.303e-05
FALSE	High	GAMPPAPVPAGTPAPPGPATMMPDGTLGLTPPTTER		1.19227e-05	0	1	2	5	224028246	0	3451.71	1.69506e+08	25	High	0	1.179e-06
FALSE	High	SGPFGQIFRPDNFVFGQSGAGNNWAK		0.0155723	0	2	5	1	29788785; 5174735	0	2798.34	3.74567e+07	6	High	0	0.004453
FALSE	High	IITITGTQDQIQNAQYLLQNSVK		6.5957e-08	0	1	2	5	14165439	0	2589.39	9.31486e+08	80	High	0	1.191e-09
FALSE	High	SPIIFIGTGEHIDDFEPFK		3.55476e-06	0	1	2	1	4507215	0	2162.08	3.08324e+06	29	High	0	1.566e-07
FALSE	High	THNLEPYFESFINNLR		9.84856e-09	0	1	1	12	119395750	0	1993.98	6.65682e+08	65	High	0	4.609e-09
FALSE	High	NVQALEIELQSQLALK		6.21515e-08	0	1	1	6	195972866	0	1797.01	1.3728e+08	77	High	0	1.04e-08
FALSE	High	ALESSIAPIVIFASNR		4.49444e-08	0	1	1	5	4506753	0	1687.94	129145514	61	High	0	7.453e-10
FALSE	High	QLFDVVIVQADKPSFFTDR		1.53691e-05	0	1	2	1	197116386	0	2225.16	1.39682e+07	28	High	0	9.331e-07
FALSE	High	VDLLNQEIEFLK		1.44368e-07	0	1	1	4	47132620	0	1460.8	3.54775e+08	86	High	0	2.012e-08
FALSE	High	LYSPSQIGAFVLMK		2.00496e-06	0	1	1	3	24234688	0	1553.84	1.45665e+08	67	High	0	7.731e-08
FALSE	High	IPNIYAIGDVVAGPMLAHK		0.000262045	0	1	1	2	91199540	0	1979.08	4.25872e+07	31	High	0	3.011e-05
FALSE	High	GYAFIEFASFEDAK		9.52374e-08	0	1	1	2	55956788	0	1594.74	7.08092e+07	63	High	0	1.871e-09
FALSE	High	GHYTEGAELVDSVLDVVR		0.000288802	0	2	6	1	29788785; 5174735	0	1958.98	1.63205e+07	32	High	0	3.374e-05
FALSE	High	ALETLTGALFQRPPLIAAVK		1.11391e-07	0	1	2	2	4503337	0	2109.24	9.62531e+07	44	High	0	2.257e-09
FALSE	High	ELSDFISYLQR		0.000127061	0	1	1	2	21361657	0	1370.7	9.93138e+07	48	High	0	1.242e-05
FALSE	High	TFYGLHQDFPSVVLVGLGK		5.05031e-06	0	1	1	1	41393561	0	2077.11	54436569	43	High	0	2.392e-07
FALSE	High	DLEEFFSTVGK		0.000103481	0	1	4	1	35493811	0	1271.62	1.60339e+07	39	High	0	9.636e-06
FALSE	High	NLPLGWDGKPIPYWLYK		0.00714117	0	1	1	1	5803167	0	2060.1	41310504	2	High	0	0.001712
FALSE	High	WQQHQGLLPPGMTIDLFR		2.29489e-06	0	1	1	2	109948304	0	2137.1	6.31823e+07	37	High	0	9.141e-08
FALSE	High	MGGFGSIIQLYPGGGPVR		0.000134114	0	1	1	2	19923475	0	1805.94	5.05675e+07	35	High	0	1.322e-05
FALSE	High	DIENQYETQITQIEHEVSSSGQEVQSSAK		3.22535e-06	0	1	1	2	55956899	0	3264.51	1.71271e+08	22	High	0	1.387e-07
FALSE	High	QLTVQMMQNPQILAALQER		3.42669e-07	0	1	1	3	21327708	0	2212.16	8.89054e+07	59	High	0	8.916e-09
FALSE	High	FMNPFNMPNLYQK		6.78987e-05	0	1	1	2	5803181	0	1643.77	56753281	49	High	0	5.774e-06
FALSE	High	WLAGLPLQLAHLGSR		6.5175e-07	0	1	2	3	239787838	0	1631.94	4.86756e+07	52	High	0	4.063e-08
FALSE	High	LFIGGLPNYLNDDQVK		9.51305e-07	0	1	2	2	6005926	0	1805.94	1.25101e+08	41	High	0	3.115e-08
FALSE	High	TLSYLLPAIVHINHQPFLER		2.91398e-07	0	1	1	4	4758138	0	2361.31	8.31209e+07	32	High	0	7.344e-09
FALSE	High	ISATSIFFESMPYKLNPK		3.62097e-08	0	1	2	6	19923315	1	2073.07	5.62926e+08	49	High	0	5.722e-10
FALSE	High	DLEALMFDR		0.00899118	0	1	3	1	21361621	0	1109.53	2.09281e+07	46	High	0	0.002273
FALSE	High	MVPFNTCTLEQDLYVFHRAGLLK		0.0779535	0.00337733	1	2	1	269847414	1	2695.37	92338498	1	High	0.002002	0.03224
FALSE	High	EAEAAIYHLQLFEELR		8.82007e-07	0	1	3	1	33286418	0	1931.99	3.67631e+07	36	High	0	2.843e-08
FALSE	High	DIVQFVPFR		0.0041506	0	1	9	2	4503015	0	1120.61	5.54709e+07	41	High	0	0.0008831
FALSE	High	GAVHDVKDVLDSVL		0.0730948	0.00337733	1	1	1	16751921	1	1466.78	35578644	38	High	0.001931	0.02976
FALSE	High	FVASYLEYAFR		0.00017954	0	1	1	1	156564398	0	1365.68	1.7547e+07	40	High	0	1.887e-05
FALSE	High	TNLDESDVQPVKEQLAQAMFDHIPVGVGSK		0.00173391	0	1	1	1	7657015	1	3252.62	5.39949e+07	1	High	0	0.0003038
FALSE	High	GDVVIVLTGWRPGSGFTNTMR		4.06417e-05	0	1	6	1	33286418	0	2263.17	2.81149e+07	29	High	0	3.069e-06
FALSE	High	VVSQYSSLLSPMSVNAVMK		1.16049e-05	0	1	2	3	38455427	0	2040.05	6.98476e+07	42	High	0	2.37e-05
FALSE	High	DLTLDQAYSYAVENAK		3.64794e-05	0	1	2	1	47419916	0	1800.87	1.45353e+07	33	High	0	2.7e-06
FALSE	High	LDGLVETPTGYIESLPR		2.16978e-09	0	1	1	5	21327708	0	1859.97	2.52843e+08	76	High	0	2.656e-09
FALSE	High	VYVGSIYYELGEDTIR		0.000138532	0	1	8	3	17298690	0	1876.93	6.11882e+07	33	High	0	0.000264
FALSE	High	THNLEPYFESFINNLRR		0.00648381	0	1	1	3	119395750	1	2150.08	4.647e+07	13	High	0.003662	0.06358
FALSE	High	SLDIYSFIK		0.0048252	0	1	3	1	9966779	0	1085.59	1.7517e+07	43	High	0	0.001059
FALSE	High	VVGFHVLGPNAGEVTQGFAAALK		8.97615e-13	0	1	5	2	148277071	0	2282.23	9.33518e+07	84	High	0	1.406e-15
FALSE	High	TDNTEVLLSADFTGAIK		0.0143793	0	1	3	1	45238858	0	1794.91	9.92116e+06	9	High	0	0.004056
FALSE	High	SLDMDSIIAEVK		3.19069e-06	0	1	2	2	372466572	0	1320.67	2.8217e+07	77	High	0	1.366e-07
FALSE	High	ENLLDFIK		0.00546012	0	1	1	2	20070125	0	991.546	7.62121e+07	50	High	0	0.00307
FALSE	High	ILEFFGLK		0.00331074	0	1	1	4	20070125	0	966.566	1.90717e+08	47	High	0	0.0006691
FALSE	High	ISATSIFFESMPYK		5.34865e-09	0	2	5	168	19923315; 22547186	0	1620.8	250228845364	92	High	0	4.456e-10
FALSE	High	ILTATVDNANVLLQIDNAR		0.000631971	0	1	1	1	15431310	0	2054.12	1.82201e+07	20	High	0	8.819e-05
FALSE	High	TALALAIAQELGSK		1.19495e-07	0	1	1	3	4506753	0	1385.8	194352760	68	High	0	2.471e-09
FALSE	High	ALESSLWELQALQR		0.0702446	0.00256401	1	1	1	13129068	0	1643.88	1.14783e+07	13	High	0.00171	0.02835
FALSE	High	RGVMLAVDAVIAELKK		5.76241e-08	0	1	1	1	41399285	2	1713.01	1.91917e+07	41	High	0	1.01e-09
FALSE	High	TGLIDYNQLALTARLFRPR		8.79989e-05	0	1	2	3	19923315	1	2218.25	52699051	21	High	0	0.0002486
FALSE	High	GLVLQLIQSYQR		1.73283e-06	0	1	1	2	21361499	0	1417.82	1.01343e+08	79	High	0	1.098e-07
FALSE	High	LAPITSDPTEATAVGAVEASFK		3.19137e-11	0	1	3	8	33286418	0	2175.12	387092220	78	High	0	1.054e-13
FALSE	High	TLNDELEIIEGMK		1.72349e-06	0	1	1	2	41399285	0	1504.76	9.98326e+07	82	High	0	3.224e-07
FALSE	High	AYDGTTYLPGIVGLNNIK		0.0044994	0	1	4	1	376319199	0	1909.01	3.49594e+07	19	High	0	0.0009725
FALSE	High	VFNTTPDDLDLHVIYDVSHNIAK		2.44362e-09	0	1	1	6	7657015	0	2626.31	2.30741e+08	50	High	0	1.71e-10
FALSE	High	TLFLELIR		0.0985443	0.00522439	1	1	1	156564398	0	1004.61	29973585	26	High	0.002631	0.04324
FALSE	High	YSVQLLTPANLLAK		7.91674e-07	0	1	1	5	4506753	0	1530.89	271311085	41	High	0	2.494e-08
FALSE	High	LLGASELPIVTPALR		5.1386e-07	0	1	1	3	4504897	0	1549.93	125335579	47	High	0	1.468e-08
FALSE	High	VDALMDEINFMK		6.65239e-06	0	1	1	2	119395754	0	1425.68	7.88017e+07	58	High	0	3.358e-07
FALSE	High	APLPDLYPFGTMR		0.0150039	0	1	2	1	148613856	0	1477.75	4.59594e+06	24	High	0	0.00426
FALSE	High	LEGLTDEINFLR		0.000433037	0	1	2	1	372466572	0	1419.75	7.38582e+07	27	High	0	5.538e-05
FALSE	High	QIYPPINVLPSLSR		0.00120791	0	1	2	1	19913428	0	1596.91	2.47331e+07	29	High	0	0.0001949
FALSE	High	LLPQVLNSWSIGR		0.000125019	0	1	2	1	503774453	0	1482.84	39081813	53	High	0	1.215e-05
FALSE	High	SLGSTAGTDITVNSVILLPK		0.000469578	0	1	1	2	109948304	0	1986.11	51455407	30	High	0	6.121e-05
FALSE	High	LTSQAFIETMFTSK		1.31699e-07	0	1	1	5	11559925	0	1603.8	4.52238e+08	88	High	0	2.779e-09
FALSE	High	APWELLELR		0.000327004	0	1	1	1	4507947	0	1126.63	18595420	50	High	0	3.927e-05
FALSE	High	FLLLQGLVEK		9.23832e-05	0	1	1	1	50980309	0	1159.71	4.50387e+07	57	High	0	8.366e-06
FALSE	High	VTQDELKEVFEDAAEIR		5.3079e-07	0	1	1	1	55956788	1	1991.99	3.65212e+07	67	High	0	1.526e-08
FALSE	High	AQFEGIVTDLIR		2.62378e-05	0	1	1	2	24234688	0	1361.74	226613625	61	High	0	1.803e-06
FALSE	High	AAIDWFDGKEFSGNPIKVSFATR		4.9747e-07	0	1	3	1	4826734	2	2556.29	30165409	38	High	0	1.406e-08
FALSE	High	NPTIVNFPITNVDLR		0.00579248	0	1	3	1	376319199	0	1712.93	4.01775e+07	26	High	0	0.001329
FALSE	High	AFYPEEISSMVLTK		1.63285e-06	0	1	2	4	167466173	0	1614.81	294260610	56	High	0	6.03e-08
FALSE	High	VSWLGEEPVAGVWSEK		3.1295e-08	0	1	1	4	237820620	0	1772.89	1.38781e+08	65	High	0	5.485e-10
FALSE	High	EMTLDEWK		0.0481136	0.00148372	1	4	2	66346679	0	1051.48	1.89366e+08	40	High	0.001291	0.01777
FALSE	High	VIDPATATSVDLR		3.12248e-06	0	1	2	6	38455427	0	1357.73	2.77076e+08	79	High	0	1.33e-07
FALSE	High	LVGVFHTEYGALNR		0.0074143	0	1	1	1	22267436	0	1575.83	1.44354e+07	12	High	0	0.001795
FALSE	High	IYSYVVSRPQPR		0.00452366	0	1	1	1	24797106	0	1464.8	2.08437e+07	16	High	0	0.0009814
FALSE	High	IFQISK		0.104402	0.00549595	1	2	2	21361621	0	735.44	1.49068e+07	32	High	0.008333	0.148
FALSE	High	LLGALAAR		0.0787267	0.00364485	0	1	1		0	784.504	8.94971e+06	29	High	0.002071	0.03266
FALSE	High	LIQIAAR		0.0483598	0.00148372	1	2	1	21536326	0	784.504	8.94971e+06	29	High	0.001291	0.01784
FALSE	High	AKEFTNVYIK		0.0519341	0.00174189	2	4	2	208431833; 46367787	1	1212.66	2.85937e+07	36	High	0.001346	0.01948
FALSE	High	AVMLPGAR		0.163311	0.00898569	1	1	1	18860916	0	814.46	9.07698e+06	39	High	0.004828	0.0818
FALSE	High	SASTDKTLLNSSAVMLDTNTAEEIDEALNTAHHSFEQLSIAGK		0.0283999	0.000938081	1	2	1	94421471	1	4560.2	17144779	0	High	0.0002539	0.009319
FALSE	High	IDDLIK		0.0716567	0.00313177	1	2	2	57863257	0	716.419	4.40057e+07	41	High	0.001864	0.02905
FALSE	High	FFPASADR		0.00611204	0	1	1	6	20070125	0	910.442	5.36425e+07	49	High	0	0.001417
FALSE	High	LASYLDKVR		0.00408414	0	4	7	6	24234699; 195972866; 15431310; 24430192	1	1064.61	1.02967e+08	47	High	0.001091	0.01014
FALSE	High	LKYENEVALR		0.00294079	0	1	1	7	195972866	1	1234.68	249105227	53	High	0	0.003141
FALSE	High	ILNDDTALK		0.000311488	0	1	2	2	4506387	0	1002.55	4.58455e+07	66	High	0	3.717e-05
FALSE	High	MLIYSSK		0.00749422	0	1	2	1	29826294	0	841.449	1.84078e+06	47	High	0	0.001816
FALSE	High	MLTELEK		0.0571839	0.00174189	1	1	1	21614544	0	863.454		21	High	0.001346	0.02203
FALSE	High	LENEIQTYR		0.000246928	0	1	1	3	195972866	0	1165.58	9.39346e+07	57	High	0	5.55e-05
FALSE	High	IDEPLEGSEDR		8.16837e-06	0	1	2	3	14165439	0	1259.58	6.61008e+07	68	High	0	1.085e-05
FALSE	High	VLTVINQTQK		0.00302107	0	1	1	1	6005860	0	1143.67	1.17899e+07	37	High	0	0.0005957
FALSE	High	LVIEEAER		0.00803495	0	1	2	2	38455427	0	958.52	2.61351e+07	44	High	0	0.001975
FALSE	High	IHDPQLLTER		0.0337251	0.00148372	1	1	1	45439306	0	1221.66	9.68355e+06	32	High	0.001149	0.01153
FALSE	High	AVDDGVNTFK		6.68071e-05	0	1	1	2	48762932	0	1065.52	1.02899e+08	93	High	0	5.646e-06
FALSE	High	LLDVVHPAAK		3.55072e-05	0	1	2	4	5453607	0	1062.63	1.13479e+08	54	High	0	2.604e-06
FALSE	High	TAAENDFVTLKK		2.54009e-05	0	1	1	4	47132620	1	1336.71	3.68856e+07	58	High	0	1.725e-06
FALSE	High	SLVGLGGTK		0.00317113	0	1	1	3	47132620	0	831.493	2.03113e+08	67	High	0	0.0006334
FALSE	High	MGLSMER		0.0231487	0	1	2	2	14141152	0	823.38	1.87941e+07	43	High	0.0001708	0.008087
FALSE	High	SVLGGQDQLR		0.00706498	0	1	1	2	56243583	0	1072.57	6.16224e+07	25	High	0	0.001691
FALSE	High	IYEYVESR		0.00178131	0	1	1	1	221136939	0	1058.52	7.85458e+06	51	High	0	0.0003125
FALSE	High	EYVGIVR		0.0266723	0.000628499	1	2	2	4503337	0	835.467	2.05976e+07	48	High	0.0001708	0.008633
FALSE	High	TKEAVLLLK		0.0200787	0	1	1	2	16579885	1	1014.66	3.24721e+07	41	High	0	0.00608
FALSE	High	ATAVVDGAFK		0.0671608	0.00256401	1	1	2	32189392	0	978.525	2.63055e+07	27	High	0.003387	0.06147
FALSE	High	KNPLPPSVGVVDK		0.010612	0	1	4	6	66346679	1	1349.78	1.42324e+07	47	High	0	0.002783
FALSE	High	MMRPVSDQVQIK		0.000401502	0	1	1	3	171906582	0	1431.74	2.69055e+07	41	High	0	0.0001205
FALSE	High	ASINMLR		0.00531538	0	1	1	1	15431301	0	804.44	7.57681e+06	68	High	0	0.001196
FALSE	High	FLIATGERPR		0.00139737	0	1	5	3	148277071	0	1159.66	4.40992e+07	38	High	0	0.0004073
FALSE	High	QTVAVGVIK		0.00235781	0	1	2	1	4503471	0	914.567	4.87146e+07	52	High	0	0.0004411
FALSE	High	LLASAGQDNVVR		7.3005e-07	0	1	3	3	45238858	0	1242.68	59323816	80	High	0	4.625e-08
FALSE	High	VLVDMSR		0.0421137	0.00148372	1	2	1	5453603	0	819.439	9.45179e+07	36	High	0.001221	0.01511
FALSE	High	TFHNPTYFSR		0.0692025	0.00256401	1	2	1	197116386	0	1269.6	1.10917e+06	23	High	0.001637	0.02776
FALSE	High	QPAPTTIGGLNK		0.00334659	0	1	2	1	47519639	0	1196.66	6.10228e+06	29	High	0	0.0006794
FALSE	High	DSAIGFSR		0.102416	0.00522439	1	2	2	54607120	0	852.421	1.34493e+07	27	High	0.006898	0.1182
FALSE	High	LFAYPDTHR		0.00769779	0	1	1	2	4557014	0	1119.56	9.72851e+06	40	High	0	0.001881
FALSE	High	FQTEIQTVNK		0.00382873	0	1	1	1	45439306	0	1207.63	1.75758e+07	31	High	0	0.0007997
FALSE	High	ITMQNLNDR		0.000479832	0	1	4	2	24234699	0	1104.55	1.11603e+07	53	High	0	6.282e-05
FALSE	High	IHPTSVISGYR		0.010726	0	1	1	3	57863257	0	1229.66	6.62271e+07	28	High	0	0.00283
FALSE	High	HKLDVTSVEDYK		0.00426377	0	1	1	2	24307939	1	1433.73	2.0231e+07	37	High	0	0.0009089
FALSE	High	AGAFDQLK		0.014533	0	1	2	1	4507215	0	849.446	1.31047e+07	36	High	0	0.004103
FALSE	High	NISLHGDGPLR		0.000299931	0	1	2	4	503774453	0	1178.63	3.25878e+07	42	High	0	3.53e-05
FALSE	High	QIFTSSYNR		0.183415	0.00996539	1	3	1	148539840	0	1115.55	2.03093e+07	14	High	0.005282	0.09516
FALSE	High	LGETYKDHENIVIAK		3.99883e-05	0	1	1	3	20070125	1	1729.91	3.75793e+07	31	High	0	3.016e-06
FALSE	High	SLVNLGGSK		0.00297264	0	1	1	4	119395750	0	874.499	4.56897e+08	67	High	0	0.0007378
FALSE	High	EETQPPVALK		0.180997	0.00996539	1	4	2	66346679	0	1111.6	2.55695e+07	16	High	0.005282	0.09378
FALSE	High	LKDLGIMK		0.0705952	0.00256401	1	1	4	11559925	1	917.549	7.49275e+07	46	High	0.00171	0.02851
FALSE	High	TLSDYNIQK		0.0438797	0.00148372	1	4	2	294459921	0	1081.55	5.34651e+07	30	High	0.001346	0.02218
FALSE	High	ATAGDTHLGGEDFDNR		0.000157709	0	1	3	1	167466173	0	1675.73	1.43175e+07	33	High	0	1.61e-05
FALSE	High	KVHVIFNYK		0.00216296	0	1	1	2	4757900	1	1147.66	3.53928e+07	56	High	0	0.0003961
FALSE	High	TSLMIR		0.113229	0.00625041	1	4	1	50301238	0	720.407	8.46181e+06	45	High	0.003121	0.05155
FALSE	High	GIEMSEVR		0.0616751	0.00229241	1	1	2	91199540	0	920.451	6.80014e+07	43	High	0.001493	0.02406
FALSE	High	LESGMQNMSIHTK		0.00525856	0	1	2	1	372466572	0	1475.7	1.06407e+07	22	High	0	0.001179
FALSE	High	HWGGNVLGPK		0.00125442	0	1	1	1	4506661	0	1064.56	2.41767e+07	23	High	0	0.000204
FALSE	High	AVVIVDDR		0.00203841	0	2	3	3	4826998; 224028246	0	886.499	5.82699e+08	69	High	0	0.002486
FALSE	High	DSQTQAILTK		0.0377945	0.00148372	1	2	1	47078238	0	1104.59	2.52539e+06	20	High	0.001149	0.01325
FALSE	High	STAGDTHLGGEDFDNR		0.0445599	0.00148372	1	3	2	5729877	0	1691.73	5.74857e+06	5	High	0.001291	0.01623
FALSE	High	FGSGMNMGR		0.000358451	0	1	2	2	14141152	0	956.408	1.91221e+07	56	High	0	4.406e-05
FALSE	High	AGEVQEPELR		0.0158222	0	1	1	1	4502337	0	1127.57	2.66075e+06	34	High	0	0.004541
FALSE	High	GIVEFSGKPAAR		1.26527e-05	0	1	2	9	224028246	0	1231.68	3.32218e+08	48	High	0	2.755e-05
FALSE	High	SLMSADNVR		0.0243977	0.000317864	1	1	1	68509926	0	992.483	7.04861e+06	43	High	0.0001708	0.007739
FALSE	High	IQAILEK		0.0261193	0.000628499	1	3	4	6631075	0	814.503	1.16439e+07	44	High	0.0001708	0.008404
FALSE	High	MDSTANEVEAVK		5.02875e-07	0	1	1	1	20070125	0	1293.6	5.8685e+06	82	High	0	1.426e-08
FALSE	High	ASAVSELSPR		0.161113	0.00898569	1	1	1	167234419	0	1016.54	1.60524e+06	19	High	0.004828	0.08038
FALSE	High	ILGPQGNTIK		0.0233934	0.000317864	1	1	1	5730027	0	1040.61	4.02656e+07	18	High	8.622e-05	0.007355
FALSE	High	LNSHMNALHLGSQANR		0.00627833	0	1	2	1	109389365	0	1762.88	5.59248e+06	21	High	0	0.001459
FALSE	High	GVIPMNAK		0.031358	0.00123851	1	1	3	7657015	0	829.46	64178873	40	High	0.001091	0.01054
FALSE	High	LIIAGTSAYAR		3.33162e-06	0	1	3	114	19923315	0	1135.65	182304070190	78	High	0	1.441e-07
FALSE	High	IAVAHNGELVNAAR		0.0664928	0.00229241	1	1	1	29570798	0	1434.78	5.38118e+06	19	High	0.001563	0.0264
FALSE	High	LQTQVFK		0.0532699	0.00174189	1	1	2	14141193	0	863.499	1.33567e+07	33	High	0.001346	0.02016
FALSE	High	VVAEVYDQER		0.0194524	0	1	8	1	17298690	0	1207.6	8.482e+06	33	High	0	0.005864
FALSE	High	MINTDLSR		0.0320175	0.00123851	1	1	3	16579885	0	949.477	2.22767e+08	47	High	0.001563	0.02598
FALSE	High	SQDIYLR		0.179399	0.00996539	1	1	1	4506607	0	894.468	36480625	29	High	0.005282	0.09245
FALSE	High	THYYAVAVVK		0.00150701	0	1	2	3	54607120	0	1150.63	2.56329e+07	29	High	0	0.0002551
FALSE	High	YGINNIR		0.0224293	0	1	1	1	4758340	0	849.458	1.49037e+07	51	High	0	0.006989
FALSE	High	VVTMEVEAR		0.00216296	0	1	3	1	197333761	0	1033.53	44966590	53	High	0	0.0003968
FALSE	High	HLTDAYFK		0.000401502	0	1	1	6	67189747	0	994.499	156097894	49	High	0	5.043e-05
FALSE	High	LAADDFR		0.0151642	0	5	18	6	24234699; 195972866; 15431310; 40354195; 24430192	0	807.4	342281984	50	High	0	0.004319
FALSE	High	FIASTGMDR		0.000696478	0	1	1	2	7657381	0	997.477	1.38323e+08	53	High	0	0.002273
FALSE	High	FVIATSTK		0.007575	0	1	1	4	67189747	0	866.498	4.26136e+06	48	High	0	0.004273
FALSE	High	LLSGSLDR		0.0257119	0.000628499	1	1	1	50980309	0	860.484	9.68212e+06	37	High	0.0001708	0.008266
FALSE	High	SFLLKDSETSQR		4.04227e-05	0	1	3	15	19923315	1	1410.72	3.51745e+08	66	High	0	5.286e-06
FALSE	High	TVTIVVR		0.0907493	0.00499603	1	2	1	38455427	0	787.504	3.27126e+07	48	High	0.002576	0.03902
FALSE	High	VAALQGIR		0.0109576	0	1	1	1	4557445	0	827.51		46	High	0	0.002903
FALSE	High	ILSHLQQDSLK		0.000540365	0	1	2	1	9506931	0	1281.72	6.84175e+06	49	High	0	7.255e-05
FALSE	High	VAFSVAR		0.029766	0.000938081	1	2	1	4506649	0	749.43	2.19972e+07	45	High	0.0002539	0.009898
FALSE	High	VLADLGR		0.0335505	0.00148372	1	1	1	4507215	0	743.441	7109908	35	High	0.001149	0.01145
FALSE	High	IVELVK		0.0952646	0.00499603	1	1	2	112382257	0	700.46	3.49132e+08	43	High	0.007104	0.1205
FALSE	High	ATGGGLSSVGGGSSTIK		0.00923498	0	1	1	1	119703753	0	1435.74	8352618	13	High	0	0.002357
FALSE	High	NPALYASNVR		0.0208343	0	1	1	1	33946291	0	1104.58	4.11442e+06	40	High	0	0.006364
FALSE	High	LASYLDR		0.10796	0.00603055	1	1	2	40354195	0	837.446	37156136	33	High	0.002995	0.04855
FALSE	High	ILESVAEGR		0.00177173	0	1	1	2	21071032	0	973.531	9.66975e+07	57	High	0	0.0003112
FALSE	High	NNLNPTWK		0.00261206	0	1	3	2	197333761	0	986.505	5.61733e+07	45	High	0	0.0004996
FALSE	High	LGMDGYR		0.0698957	0.00256401	1	1	3	4557894	0	811.377	2.0351e+08	38	High	0.009113	0.163
FALSE	High	LAPEYEAAATR		0.000287246	0	1	1	2	21361657	0	1191.6	3.96307e+07	51	High	0	3.36e-05
FALSE	High	LAAFGQLHK		0.0019629	0	1	5	1	212549553	0	984.563	1.34129e+07	45	High	0	0.0003536
FALSE	High	VSIVNQYGK		0.0065187	0	1	1	1	76781492	0	1007.55	1.27385e+07	25	High	0	0.001531
FALSE	High	VLEEANQAINPK		6.90878e-06	0	1	2	2	148613856	0	1325.71	2.47821e+07	76	High	0	7.483e-07
FALSE	High	FFTTPSK		0.0491056	0.00148372	1	1	1	118498359	0	827.43	5.25183e+06	37	High	0.001291	0.0182
FALSE	High	SVSDQFYR		0.0519341	0.00174189	1	1	1	37537716	0	1001.47	3.0532e+07	32	High	0.001346	0.0195
FALSE	High	LRPVAAEVYGTER		2.90741e-05	0	1	2	3	54607120	0	1460.79	2.88832e+07	30	High	0	2.044e-06
FALSE	High	YYPTEDVPR		0.00154821	0	1	1	2	67189747	0	1139.54	1.69235e+08	49	High	0	0.0004122
FALSE	High	LSVASTPISQR		0.0104433	0	1	5	2	193804865	0	1158.65	8566531	36	High	0	0.002735
FALSE	High	VAPVLIR		0.0318514	0.00123851	1	2	1	4758816	0	767.514	7.63628e+06	41	High	0.001091	0.01074
FALSE	High	GFVVINQK		0.0235167	0.000317864	1	5	3	4502643	0	904.525	29786457	31	High	0.002071	0.03369
FALSE	High	LLGLGQK		0.066826	0.00229241	1	2	1	27262628	0	728.466	4376235	28	High	0.001563	0.02661
FALSE	High	ATVTAMIAR		0.00598217	0	1	3	2	82659087	0	933.519	28208103	47	High	0	0.001382
FALSE	High	IQELAHELAAAK		0.00221012	0	1	1	1	4758896	0	1293.72	4.55e+06	34	High	0	0.0004085
FALSE	High	HLDRPVFLR		0.131024	0.00728372	1	1	1	40018640	0	1152.66	5.25007e+06	9	High	0.003459	0.0617
FALSE	High	MLVSGAGDIK		0.0012957	0	1	5	3	4502643	0	990.529	9.14839e+07	59	High	0	0.0002116
FALSE	High	YSDLQNLAK		0.0469002	0.00148372	1	5	1	193804865	0	1051.54	4.47942e+06	11	High	0.001291	0.01721
FALSE	High	LLLQHAPLR		0.0385831	0.00148372	1	2	1	239787838	0	1060.66	6.06761e+06	30	High	0.001149	0.01359
FALSE	High	VLPIQDNVSK		0.0323522	0.00148372	1	1	1	93102375	0	1112.63	3.52512e+06	22	High	0.001149	0.01095
FALSE	High	KQQISLATQMVR		0.00013054	0	1	1	2	24307939	1	1402.78	1.55168e+07	55	High	0	0.0001523
FALSE	High	QVGLMVQER		0.00351276	0	1	3	2	188035924	0	1059.56	1.98193e+07	34	High	0	0.0007189
FALSE	High	FADLSEAANR		2.49926e-05	0	1	1	1	62414289	0	1093.53	6.60454e+06	62	High	0	1.692e-06
FALSE	High	YEELQVTAGR		2.16004e-05	0	1	3	2	155969697	0	1165.58	2.82355e+07	57	High	0	2.362e-06
FALSE	High	FAAATGATPIAGR		0.00022405	0	1	1	1	59859885	0	1203.65	2.38361e+06	37	High	0	2.484e-05
FALSE	High	WINATDPSAR		0.0019314	0	1	3	1	168229252	0	1130.56	2.37507e+07	51	High	0	0.0003462
FALSE	High	AQPSASLGVGYR		0.00410617	0	1	1	2	5454064	0	1205.63	6.8914e+06	36	High	0	0.0008731
FALSE	High	VTLELGGK		0.00265463	0	2	9	2	25777724; 25777730	0	816.483	1.61778e+07	52	High	0	0.0005094
FALSE	High	YLAPSGPSGTLK		0.0019314	0	1	1	2	4507115	0	1190.64	2.49397e+07	42	High	0	0.0003468
FALSE	High	TIVSIGDPK		0.0339006	0.00148372	1	1	1	32483399	0	929.53	6.52747e+06	16	High	0.001149	0.01159
FALSE	High	LSLTGHISTVR		0.000134841	0	1	2	4	4505895	0	1183.68	1.70794e+07	47	High	0	1.886e-05
FALSE	High	DMVGIAQTGSGK		1.11743e-05	0	1	2	1	148613856	0	1163.57	20017102	57	High	0	6.352e-07
FALSE	High	ELIIGDR		0.0999805	0.00522439	1	3	2	50345984	0	815.462	3.25996e+07	41	High	0.002631	0.04398
FALSE	High	IFSQETLTK		0.000878478	0	1	1	1	166795301	0	1066.58	7.71066e+06	44	High	0	0.0001316
FALSE	High	GEENLMDAQVK		1.44043e-05	0	1	1	1	48762932	0	1233.58		75	High	0	8.671e-07
FALSE	High	AAALEAMKDYTK		0.00017102	0	1	1	2	5803181	1	1311.66	1.35646e+07	49	High	0	1.785e-05
FALSE	High	QFSSSYLSR		0.0065187	0	1	1	2	55956899	0	1074.52	4.1999e+07	32	High	0	0.001532
FALSE	High	ALLLEAK		0.0864277	0.00475128	1	1	5	21071032	0	757.482	1.61e+08	36	High	0.007225	0.1256
FALSE	High	YTIGLGQAK		0.00204943	0	1	1	1	148298764	0	950.531	1.61095e+07	43	High	0	0.0003725
FALSE	High	FAEIIEK		0.0402079	0.00148372	1	1	2	41393561	0	849.472	1.64899e+07	35	High	0.002517	0.03591
FALSE	High	GGAYYPVTVK		0.058057	0.00174189	1	1	1	11545863	0	1054.56	1.32669e+07	17	High	0.001346	0.02243
FALSE	High	VEILYR		0.13411	0.00779472	1	3	2	148539840	0	792.461	1.60329e+07	44	High	0.003662	0.06362
FALSE	High	LVDMMER		0.110041	0.00625041	1	4	1	87196351	0	893.422	1.69972e+07	25	High	0.003061	0.04967
FALSE	High	TGQPMIHIYLDKETGKPK		0.000221642	0	1	4	2	253970500	1	2056.09	2.87875e+07	11	High	0	2.438e-05
FALSE	High	QLDSIVGER		0.00143558	0	2	3	1	155969697; 119395754	0	1016.54	5.52477e+07	48	High	0	0.0002411
FALSE	High	IAFTGSTEVGK		0.000178572	0	1	4	1	25777724	0	1109.58	1.15535e+07	32	High	0	1.874e-05
FALSE	High	IPAMTIAK		0.0166843	0	1	1	3	41399285	0	844.496	2.08658e+08	37	High	0	0.005984
FALSE	High	LDVGEAMAPPSHR		0.00370705	0	1	2	1	503774453	0	1379.67	8.05727e+06	57	High	0	0.0007669
FALSE	High	GMGSLDAMDK		9.69858e-05	0	1	1	1	66933016	0	1024.44	2.20683e+07	72	High	0	8.874e-06
FALSE	High	LTGMAFR		0.0328607	0.00148372	1	3	1	7669492	0	795.418	5.73878e+06	32	High	0.001149	0.01115
FALSE	High	VHVIFNYK		0.0249154	0.000628499	1	1	1	4757900	0	1019.57	2.16776e+07	35	High	0.0001708	0.007943
FALSE	High	ILNDDTALKEYK		0.000316576	0	1	2	1	4506387	1	1422.75	1.02153e+07	44	High	0	3.784e-05
FALSE	High	ILQNEPLPER		0.000328775	0	1	3	2	82659087	0	1208.66	3.25323e+07	54	High	0	3.973e-05
FALSE	High	NNFFVEK		0.0948042	0.00499603	1	4	1	376319199	0	897.446	9.0403e+06	25	High	0.002576	0.04124
FALSE	High	GNTISPIIK		0.0400013	0.00148372	1	1	1	29570798	0	942.562	4.07805e+07	36	High	0.001221	0.01419
FALSE	High	FKAPLEAVAAK		3.56995e-05	0	1	1	6	5729907	1	1144.67	1.97249e+08	77	High	0	3.51e-06
FALSE	High	LDDSFVR		0.0655022	0.00229241	1	2	1	262206280	0	851.426	1.06892e+07	29	High	0.001563	0.026
FALSE	High	QAVTNPNNTFYATK		2.83632e-07	0	1	1	2	24234688	0	1568.77	3.10913e+07	67	High	0	7.111e-09
FALSE	High	GVQQLIQR		0.0111941	0	1	1	4	11559925	0	941.553	400038431	49	High	0	0.005227
FALSE	High	GGDLMAYDR		0.00360861	0	1	2	2	14165439	0	997.441	4.05612e+07	56	High	0	0.0007417
FALSE	High	VGKFPFAANSR		1.23822e-05	0	1	1	3	91199540	1	1193.64	4.04193e+07	52	High	0	4.082e-06
FALSE	High	ATPSENLVPSSAR		0.000747121	0	1	3	2	217035102	0	1328.68	1.39679e+07	38	High	0	0.0003181
FALSE	High	NFYQEHPDLAR		0.000384524	0	1	1	4	4758138	0	1389.65	3.47483e+07	46	High	0	0.0005188
FALSE	High	GAEAANVTGPGGVPVQGSK		0.0723725	0.00337733	1	1	1	34098946	0	1695.87	5.89744e+06	4	High	0.001931	0.02942
FALSE	High	GYSSLLK		0.177813	0.00996539	1	1	1	4758138	0	767.43	1.29786e+07	28	High	0.005282	0.0913
FALSE	High	IQAGEIGEMK		0.0207247	0	1	1	1	224586882	0	1075.55	2.00974e+07	24	High	0	0.00635
FALSE	High	IQTQPGYANTLR		0.00247501	0	1	2	1	6031192	0	1361.72	9.55246e+06	33	High	0	0.0004695
FALSE	High	LTLPHSIR		0.0235167	0.000317864	1	1	1	118498359	0	936.563	7.40975e+06	41	High	8.622e-05	0.007394
FALSE	High	NADGLIVASR		0.000132673	0	1	1	4	19923475	0	1015.55	2.56933e+07	57	High	0	1.302e-05
FALSE	High	LWDVQSK		0.132251	0.0075351	1	1	1	56243583	0	875.462	32132469	19	High	0.003603	0.06261
FALSE	High	VVGSELIQK		0.00195234	0	1	1	2	24430151	0	972.572	3.61182e+07	48	High	0	0.0003496
FALSE	High	EKLEMEMEAAR		0.00364767	0	1	2	3	224028246	1	1336.62	2.45633e+07	39	High	0	0.0007518
FALSE	High	SAVGFEYQGK		0.000291939	0	1	3	1	296080746	0	1085.53	6.20707e+06	52	High	0	3.416e-05
FALSE	High	APSTYGGGLSVSSSR		1.03836e-07	0	1	1	2	15431310	0	1425.7	2.15517e+07	74	High	0	2.071e-09
FALSE	High	IGALEGYR		0.0104433	0	1	1	1	4758762	0	878.473	2.01101e+07	50	High	0	0.00273
FALSE	High	IFGGEIK		0.137896	0.00779472	1	1	3	20070125	0	763.435	9.76625e+07	27	High	0.003662	0.06593
FALSE	High	ALAAAGYDVEK		3.10213e-05	0	1	5	3	4885377	0	1107.57	8.10721e+07	52	High	0	2.202e-06
FALSE	High	LEQEIATYR		0.000347021	0	3	9	1	24234699; 15431310; 24430192	0	1122.58	8.95478e+06	55	High	0	4.242e-05
FALSE	High	TGIDLGTTGR		0.00053456	0	1	4	2	35493811	0	990.521	1.05439e+07	55	High	0	7.167e-05
FALSE	High	MLLYSK		0.0961915	0.00522439	1	1	3	21361499	0	754.417	4.59201e+07	36	High	0.002631	0.04195
FALSE	High	QGYVIYR		0.0798995	0.00364485	1	2	1	358356404	0	898.478	2.74373e+07	37	High	0.002071	0.03332
FALSE	High	VTEYLYANK		0.0081215	0	1	1	1	4505145	0	1100.56		32	High	0	0.002008
FALSE	High	QACTPMFR		0.00358923	0	1	3	7	19923315	0	953.433	1.82377e+09	55	High	0	0.0007402
FALSE	High	SGLIFYRK		0.0381868	0.00148372	1	3	3	19923315	1	983.567	2.94009e+08	43	High	0.001149	0.01342
FALSE	High	APSTYGGGLSVSSR		0.000264891	0	1	1	1	24430192	0	1338.66	14274626	30	High	0	3.035e-05
FALSE	High	VAYVSFGPHAGK		1.04728e-05	0	1	1	2	78000183	0	1232.64	1.31533e+07	52	High	0	5.869e-07
FALSE	High	HQSFVLVGETGSGK		0.00103291	0	1	1	1	68509926	0	1445.74	7.94498e+06	40	High	0	0.0001607
FALSE	High	EYSLQVLK		0.00228277	0	1	3	52	19923315	0	979.546	96413121276	65	High	0	0.002495
FALSE	High	YMEVSGNLR		0.000167364	0	1	1	2	5803167	0	1068.51	4.49387e+07	47	High	0	3.908e-05
FALSE	High	GTGIVSAPVPK		0.091192	0.00499603	1	1	1	15055539	0	1025.6	4.26608e+06	7	High	0.002576	0.03916
FALSE	High	LKGEATVSFDDPPSAK		6.39968e-10	0	1	3	10	4826734	1	1661.84	379894078	90	High	0	4.101e-12
FALSE	High	IDFGTHISGR		0.000416972	0	1	1	1	5803092	0	1102.56	1.29351e+07	41	High	0	5.283e-05
FALSE	High	AVDSQILPK		0.00498338	0	1	1	4	67189747	0	970.557	2.81147e+08	41	High	0	0.001102
FALSE	High	AELPPGPGAVGR		0.163311	0.00898569	1	3	1	187607323	0	1120.61	2.18553e+06	13	High	0.004895	0.08215
FALSE	High	ILYTLR		0.130414	0.00675655	0	3	2		0	778.482	3.47049e+06	24	High	0.003387	0.06146
FALSE	High	IITYIR		0.129202	0.00649026	1	4	2	194272210	0	778.482	3.47049e+06	24	High	0.003315	0.06082
FALSE	High	IIALDGDTK		0.00142785	0	1	2	1	384475521	0	945.525	1.2144e+07	43	High	0	0.0002396
FALSE	High	SNFAEALAAHK		0.000103481	0	1	1	5	20070125	0	1158.59	4.74705e+07	50	High	0	9.63e-06
FALSE	High	TSASIILR		0.0150839	0	1	2	3	57863257	0	860.52	105264424	52	High	0	0.004285
FALSE	High	QQHVIETLIGKK		0.011254	0	1	1	2	24307939	1	1393.82	1.75014e+07	31	High	0.001346	0.0201
FALSE	High	APIIAVTR		0.00745415	0	1	6	1	33286418	0	840.53	678378298	41	High	0	0.001807
FALSE	High	GAGLGFSTAPNK		7.85612e-05	0	1	1	1	111607441	0	1119.58	1.01409e+07	45	High	0	6.879e-06
FALSE	High	NFYVEHPEVAR		0.00178131	0	1	2	1	148613856	0	1360.66	1.34121e+07	53	High	0	0.0003125
FALSE	High	TLVDIAK		0.0519341	0.00174189	1	2	3	5453607	0	759.461	8.4668e+07	38	High	0.003244	0.05708
FALSE	High	FMGTELNGK		0.00428677	0	1	1	1	23308577	0	996.482	1.31591e+07	37	High	0	0.0009194
FALSE	High	GIVGGGMMR		0.00579248	0	1	2	2	45359849	0	877.438	44787621	51	High	0	0.001326
FALSE	High	SAITPGGLRLGAPALTSR		0.00614495	0	1	3	2	19923315	1	1738	3.0262e+07	18	High	0	0.00143
FALSE	High	SLYNLGGSK		0.0100063	0	1	1	2	119395754	0	938.494	5.09703e+07	42	High	0	0.002594
FALSE	High	LISQDIHSNTYNYK		0.00131684	0	1	1	2	19923796	0	1695.83	1.07613e+07	9	High	0	0.0002164
FALSE	High	VTADVINAAEK		2.52641e-05	0	1	1	3	23308577	0	1130.61	7.39376e+07	59	High	0	1.717e-06
FALSE	High	VTLDWAKPK		0.00283195	0	1	1	3	55956788	0	1057.6	2.35017e+07	33	High	0.0002539	0.009482
FALSE	High	QELNPLK		0.0156552	0	1	1	4	15187164	0	841.478	1.8091e+08	34	High	0	0.00449
FALSE	High	LVTDLTK		0.0321845	0.00123851	1	1	7	4502027	0	789.472	5.63345e+08	55	High	0.001091	0.01083
FALSE	High	VLSGTIHAGQPVK		0.00401874	0	1	3	3	385298678	0	1306.75	7.75863e+06	38	High	0	0.0008464
FALSE	High	IIHVLEK		0.0268123	0.000628499	1	2	1	6631075	0	851.535	5.38286e+06	33	High	0.0001708	0.00866
FALSE	High	IGNSYFKEEK		0.0220778	0	1	1	2	5803181	1	1214.61	7.06581e+06	33	High	0	0.006841
FALSE	High	QGSPIHVLK		0.0113142	0	1	1	2	55743075	0	978.573	5.43499e+06	38	High	0	0.003016
FALSE	High	IAQGVSGSIQDK		0.000462031	0	1	7	1	34328930	0	1202.64	7.84834e+06	41	High	0	5.989e-05
FALSE	High	FEPYANPTKR		0.00281673	0	1	2	1	14141152	1	1222.62	2.14377e+06	29	High	0	0.0005498
FALSE	High	KLILDSAR		0.115399	0.00625041	1	2	1	384475521	1	915.562	1.3617e+06	33	High	0.003121	0.05281
FALSE	High	VMATTGGTNLR		0.00295667	0	1	1	2	380692342	0	1120.58	1.79968e+07	44	High	0	0.0005804
FALSE	High	FVAVTSSNAAK		0.00477359	0	1	1	2	359279861	0	1094.58	1.0605e+07	41	High	0	0.001045
FALSE	High	GKPLMLNPR		0.0123221	0	1	2	1	4505145	0	1025.59	2.57254e+06	30	High	0	0.00334
FALSE	High	NIGVDNPAAK		0.0118076	0	1	2	4	5453603	0	998.527	6.39096e+07	28	High	0.001149	0.01097
FALSE	High	HYGGLTGLNK		3.75209e-06	0	1	3	5	4505753	0	1059.56	134056261	66	High	0	1.667e-07
FALSE	High	TKYEHELALR		0.00487736	0	1	1	1	24430192	1	1259.67	3.50931e+06	39	High	0	0.001071
FALSE	High	HGVHMMVATPGR		1.37516e-07	0	1	1	12	21071032	0	1292.64	1.95434e+08	86	High	0	4.353e-08
FALSE	High	IAPELYHK		0.0198678	0	1	2	1	194272210	0	970.536	3.01391e+06	29	High	0	0.006021
FALSE	High	LHLITR		0.151874	0.0087528	1	1	2	4507947	0	752.478	1.83172e+07	33	High	0.005554	0.09959
FALSE	High	HGGGGGGFGGGGFGSR		2.48861e-06	0	1	1	2	47132620	0	1320.58	5.99458e+06	38	High	0	1.007e-07
FALSE	High	LLEVEHPAAK		0.00055816	0	1	1	4	57863257	0	1106.62	5.56811e+07	54	High	0	0.0003125
FALSE	High	YLANIEQQHGNSGR		0.00216296	0	1	2	1	24497451	0	1586.77	2.80234e+06	34	High	0	0.0003983
FALSE	High	KGESQTDIEITR		0.0571839	0.00174189	1	2	1	63162572	1	1376.7	6.097e+06	38	High	0.001346	0.02193
FALSE	High	LADTHFVQR		0.00148281	0	1	4	2	410171279	0	1086.57	2.59433e+06	51	High	0	0.00025
FALSE	High	QAASGLVGQENAR		3.60874e-05	0	1	1	2	4506753	0	1300.66	9.66679e+06	56	High	0	2.651e-06
FALSE	High	STESLQANVQR		3.45609e-05	0	1	2	1	15431297	0	1232.62	6.85799e+06	53	High	0	2.526e-06
FALSE	High	ILKGEYAVR		0.00627833	0	1	1	1	4826686	1	1048.61	1.49922e+06	45	High	0	0.001463
FALSE	High	YKPESEELTAER		0.00591827	0	1	1	1	20070125	0	1451.7	6.17949e+06	25	High	0	0.001361
FALSE	High	KALAAAGYDVEK		0.00525856	0	1	5	2	4885377	1	1235.66	2.66268e+06	47	High	0	0.001179
FALSE	High	QIPQATASMK		0.0128588	0	1	1	1	23308577	0	1074.56	5.78546e+07	25	High	0	0.003525
FALSE	High	KSNFAEALAAHK		0.00014781	0	1	1	1	20070125	1	1286.69	2.5245e+07	42	High	0	1.488e-05
FALSE	High	HSVHTLVFR		0.00706498	0	1	2	3	4505895	0	1095.61	2.60891e+07	45	High	0	0.001692
FALSE	High	VILHLK		0.151874	0.0087528	1	5	1	153792590	0	722.492	797345	27	High	0.0047	0.07472
FALSE	High	DVLAHQVPNAK		0.0177796	0	1	1	2	239787829	0	1191.65	2.0996e+06	28	High	0	0.005245
FALSE	High	HVAYIIR		0.0730948	0.00337733	1	3	2	357933617	0	871.515	7.08416e+07	33	High	0.001931	0.02968
FALSE	High	LHNAIEGGTQLSR		3.3099e-05	0	1	2	4	4503337	0	1395.73	1.85594e+07	50	High	0	2.386e-06
FALSE	High	HFVALSTNTTK		2.24583e-06	0	1	2	4	296080693	0	1218.65	6.64947e+07	69	High	0	8.925e-08
FALSE	High	SNYNLPMHK		0.00247501	0	1	1	7	16579885	0	1103.53	4.80543e+07	44	High	0	0.0005525
FALSE	High	TIQVDNTDAEGR		0.111095	0.00625041	1	1	1	41393561	0	1318.62	2.3318e+06	12	High	0.003061	0.05035
FALSE	High	VEQIEAGTPGR		0.00695221	0	1	5	1	148277071	0	1156.6	1.91335e+06	27	High	0	0.001662
FALSE	High	VVLLGDPGVGK		0.066161	0.00229241	0	1	1		0	1053.63	1.17728e+08	50	High	0.001563	0.02633
FALSE	High	FISDHSITR		0.00132397	0	1	3	2	148539840	0	1075.55	8.29655e+06	52	High	0	0.0002179
FALSE	High	YYPTEDVPRK		0.00899118	0	1	1	3	67189747	1	1267.63	1.14101e+07	44	High	0	0.006921
FALSE	High	GRVEVLYR		0.0184506	0	1	3	1	148539840	1	991.568	8.45007e+06	48	High	0	0.005475
FALSE	High	IIAPPER		0.0358896	0.00148372	1	8	1	316659409	0	795.472	9.12265e+06	41	High	0.001149	0.01237
FALSE	High	MPGNAMVR		0.00829738	0	1	1	2	21361499	0	875.423	1.42983e+07	50	High	0	0.002065
FALSE	High	RPAEDMEEEQAFKR		5.18265e-05	0	1	2	3	14165439	1	1735.81	1.9017e+07	44	High	0	1.657e-05
FALSE	High	HSMNILNR		0.0506299	0.00174189	1	6	1	8922886	0	984.504	2.21839e+06	31	High	0.001346	0.01893
FALSE	High	SSFSHYSGLK		1.40964e-05	0	1	2	5	66346679	0	1112.54	1.25032e+08	55	High	0	8.398e-07
FALSE	High	VVLIGGKPDR		0.000139283	0	1	2	8	14165439	0	1053.64	1.22796e+08	54	High	0	1.384e-05
FALSE	High	HLPSTEPDPHVVR		0.0521987	0.00174189	1	2	1	21536326	0	1483.77	5.7956e+06	23	High	0.001346	0.01965
FALSE	High	NTVVATGGYGR		0.00412833	0	1	1	1	156416003	0	1094.56	1.58563e+06	39	High	0	0.0008781
FALSE	High	MIQHAVFK		0.00391205	0	1	2	1	4507215	0	973.529	6.93199e+06	44	High	0	0.0008192
FALSE	High	VLATVTKPVGGDK		2.4752e-06	0	1	1	4	67189747	0	1284.75	1.87986e+08	55	High	0	1.003e-07
FALSE	High	ILKSPEIQR		0.0929823	0.00499603	1	1	1	16579885	1	1083.65	6.01345e+06	34	High	0.002576	0.04027
FALSE	High	AVHAHVNLGYTK		1.80937e-06	0	1	1	1	22267436	0	1309.7	5.43868e+06	39	High	0	6.843e-08
FALSE	High	TGSAVAPVHPPNR		7.65562e-06	0	1	1	1	503774453	0	1302.69	1.49852e+07	42	High	0	4.002e-07
FALSE	High	YSEGYPGK		0.0200787	0	1	3	1	19923315	0	900.41	1.47083e+07	43	High	0	0.006089
FALSE	High	IPHGVSGVQDR		0.00514672	0	1	1	1	359279861	0	1164.61	1872578	40	High	0	0.001149
FALSE	High	EHLLTNHLK		0.0046972	0	1	4	1	291084629	0	1104.62	3.18039e+06	39	High	0	0.001028
FALSE	High	GVEAVAIHGGKDQEER		7.94146e-05	0	1	1	2	21071032	1	1694.85	1.16969e+07	39	High	0	6.981e-06
FALSE	High	AFHNEAQVNPER		0.00209411	0	1	2	1	57863257	0	1411.67	4.53636e+06	34	High	0	0.000381
FALSE	High	AIQGGTSHHLGQNFSK		0.0723725	0.00337733	1	1	1	62241042	0	1681.84	3.87169e+06	8	High	0.001931	0.02936
FALSE	High	HHPALSPIAR		0.00120791	0	1	3	2	410169842	0	1098.62	7.80553e+06	44	High	0	0.0001944
FALSE	High	LLPPKNPATK		0.0211665	0	1	1	2	4503015	1	1078.66	7.09835e+06	24	High	0	0.006493
FALSE	High	HEHQVMLMR		0.000180512	0	1	2	8	224028246	0	1180.57	4.93654e+08	46	High	0	1.897e-05
FALSE	High	KPHVVIATPGR		0.0111941	0	1	1	1	31542656	0	1174.71	2.56202e+06	28	High	0	0.002981
FALSE	High	VHIYHHTGNNTFR		0.0408339	0.00148372	1	2	1	56549694	0	1595.78	2.52907e+06	11	High	0.001221	0.01454
FALSE	High	VPQAQPTKPALK		0.000719411	0	1	3	2	82659087	0	1277.76	1.82997e+07	30	High	0	0.001854
FALSE	High	VPPNHVGKPLLK		8.70533e-05	0	1	1	4	56699482	0	1298.79	7.09898e+07	35	High	0	0.00032
FALSE	High	HADIVTTTTHKTLR		2.36303e-08	0	1	3	7	19923315	1	1593.87	5.11275e+07	70	High	0	3.404e-10
FALSE	High	YLKGDHAGVLK		0.00053456	0	1	1	1	4507115	1	1200.67	4.99258e+06	32	High	0	7.184e-05
FALSE	High	HLLGAEHGDEPR		0.00884798	0	1	1	1	56243583	0	1330.65	1.84455e+06	34	High	0	0.002223
FALSE	High	VEAKPEVQSQPPR		0.00014465	0	1	2	1	45359849	0	1464.78	5.60929e+06	36	High	0	1.449e-05
FALSE	High	LKQVLLHQQAK		0.000506458	0	1	2	2	54607120	1	1305.8	5.89495e+06	38	High	0	0.0025
FALSE	High	QRVEQFAR		0.065175	0.00229241	1	3	1	19923315	1	1033.55	7.1603e+06	40	High	0.001563	0.02584
FALSE	High	GATYGKPVHHGVNQLK		0.0019004	0	1	2	1	358356404	0	1705.91	5.36183e+06	18	High	0	0.0003382
FALSE	High	ALHHGIDLEK		0.00107848	0	1	1	2	45439306	0	1132.61	9.98605e+06	39	High	0	0.0008751
FALSE	High	APKPDGPGGGPGGSHMGGNYGDDR		3.96566e-12	0	1	3	6	4826734	0	2252.97	1.84921e+08	72	High	0	8.466e-15
FALSE	High	HPPPPPFQNQQRPPR		0.114853	0.00625041	1	1	2	154448886	0	1792.94	2.10202e+07	9	High	0.008667	0.1509
FALSE	High	TLGHVMPR		0.0325209	0.00148372	1	1	1	18860916	0	910.493	1.52569e+06	30	High	0.001149	0.01097
FALSE	High	VDKGGDPALIR		0.0134184	0	1	1	1	16306548	1	1140.64	3.38322e+06	56	High	0	0.003709
FALSE	High	VAPAPAVVK		0.000159422	0	1	1	3	4506661	0	851.535	3.62024e+07	48	High	0	1.635e-05
FALSE	High	MVINHLEK		0.00327528	0	1	1	2	48762932	0	983.534	39992761	39	High	0	0.00066
FALSE	High	ALVNQLHER		0.00225829	0	1	1	2	11545863	0	1079.6	5.96968e+06	51	High	0	0.0004187
FALSE	High	KEETQPPVALK		0.0404155	0.00148372	1	4	2	66346679	1	1239.69	3.5283e+06	38	High	0.001346	0.02129
FALSE	High	RPLQVLR		0.138536	0.00802934	1	1	1	4503109	0	881.568	5.68149e+06	28	High	0.003722	0.06623
FALSE	High	QAHLTNQYMQR		0.0081215	0	1	1	2	46367787	0	1389.67	2.69764e+07	34	High	0	0.002013
FALSE	High	MKETAENYLGHTAK		6.90081e-05	0	1	1	1	24234688	1	1592.77	1.09422e+07	33	High	0	5.874e-06
FALSE	High	AAHSEGNTTAGLDMR		0.00604676	0	1	2	2	5453603	0	1530.7	9.35353e+06	46	High	0	0.001396
FALSE	High	QEKPAEKPAETPVATSPTATDSTSGDSSR		0.000298315	0	1	3	1	4506387	0	2945.4	8.94143e+06	29	High	0	3.518e-05
FALSE	High	ALNRPPTYPTK		0.0185485	0	1	1	3	37537716	0	1257.69	1.43758e+07	33	High	0	0.005528
FALSE	High	QMQVLHPAAR		0.016596	0	1	1	2	38455427	0	1150.61	4.46784e+07	35	High	0	0.006359
FALSE	High	AILQNHTDFKDK		0.015245	0	1	1	1	40288288	1	1429.74	1.88314e+06	23	High	0	0.004341
FALSE	High	MGAGLGHGMDR		8.66851e-06	0	1	2	1	14141152	0	1101.49	5.43079e+06	75	High	0	4.657e-07
FALSE	High	RVLIAAHGNSLR		0.00104977	0	1	2	2	4505753	1	1306.77	9.76339e+06	34	High	0	0.0001637
FALSE	High	EETQPPVALKK		0.0143031	0	1	4	1	66346679	1	1239.69	1.54622e+07	16	High	0	0.004013
FALSE	High	LDPHNHVLYSNR		1.78028e-06	0	1	1	7	5803181	0	1464.73	6.71585e+07	39	High	0	6.681e-08
FALSE	High	HQEGEIFDTEKEK		0.0195554	0	1	1	2	67189747	1	1589.74	1.26156e+07	33	High	0	0.005908
FALSE	High	NMSVIAHVDHGK		0.000276588	0	1	1	1	4503483	0	1307.65	4.94794e+06	17	High	0	3.207e-05
FALSE	High	ILMEHIHK		0.00447526	0	1	1	1	4506609	0	1020.57	4.41431e+06	32	High	0	0.0009641
FALSE	High	TADGIVSHLKK		0.0020057	0	1	1	2	21361657	1	1168.67	1.06361e+07	30	High	0	0.003359
FALSE	High	AAPGAEFAPNKR		8.07122e-05	0	1	2	4	224028246	1	1228.64	4.48645e+07	53	High	0	1.455e-05
FALSE	High	LRHQELFR		0.016773	0	1	1	1	239787829	1	1098.62	3.6087e+06	35	High	0	0.004883
FALSE	High	FATHGAALTVK		0.00011654	0	1	1	4	109240550	0	1115.62	2.6723e+07	40	High	0	1.114e-05
FALSE	High	RPAEDMEEEQAFK		0.00397572	0	1	2	1	14165439	0	1579.71	3.8319e+06	22	High	0	0.0008343
FALSE	High	ILAPPGGR		0.0445599	0.00148372	1	1	1	359279861	0	780.473	3.96028e+06	32	High	0.001291	0.01616
FALSE	High	SKSEEAHAEDSVMDHHFR		6.03594e-06	0	1	4	4	66346679	1	2111.92	3.34321e+07	25	High	0	1.471e-05
FALSE	High	EFSGNPIK		0.0645252	0.00229241	1	3	2	4826734	0	891.457	9.95468e+08	37	High	0.003244	0.05845
FALSE	High	TQPMTAQAASYR		0.030078	0.00123851	1	1	1	5454064	0	1324.63	3.26839e+06	20	High	0.001091	0.009986
FALSE	High	HEHQLMLMR		0.00406222	0	1	1	1	109240550	0	1194.59	8.85076e+06	30	High	0	0.0008577
FALSE	High	GEEILSGAQR		0.00109609	0	1	1	1	45439306	0	1059.54	4.51122e+06	44	High	0	0.0001723
FALSE	High	SEEAHAEDSVMDHHFR		1.30843e-06	0	1	4	3	66346679	0	1896.79	2.32883e+07	43	High	0	4.603e-08
FALSE	High	VDPEIQNVK		0.0102773	0	1	1	1	47132620	0	1041.56	5.30552e+07	23	High	0	0.002682
FALSE	High	GFSSGSAVVSGGSR		8.01174e-08	0	1	1	2	47132620	0	1254.61	1.31768e+08	78	High	0	1.515e-09
FALSE	High	FSEIPQR		0.173123	0.0097378	1	4	1	133908629	0	876.457	9.79158e+06	32	High	0.005018	0.08821
FALSE	High	TSWTPPR		0.0104993	0	1	1	2	21071032	0	844.431	2.89167e+07	44	High	0	0.002753
FALSE	High	VFGNEIK		0.132868	0.0075351	1	1	2	55956788	0	806.441	100659488	24	High	0.007287	0.1275
FALSE	High	LLLQVQHASK		0.00024165	0	2	3	1	156071462; 156071459	0	1136.68	1.13431e+07	56	High	0	2.722e-05
FALSE	High	YAMEQSIK		0.00644911	0	1	8	2	17298690	0	969.471	2.37276e+07	47	High	0	0.001514
FALSE	High	IDEPGLR		0.116498	0.00625041	1	3	1	149589008	0	799.431	4.77114e+06	41	High	0.003121	0.05316
FALSE	High	LPIEPR		0.0709474	0.00256401	1	1	1	100913206	0	724.435	5.73458e+06	42	High	0.001787	0.02868
FALSE	High	VLSPEAVR		0.0101138	0	1	2	1	156104878	0	870.504	5.39573e+06	54	High	0	0.002622
FALSE	High	DPQALSEHLK		0.000907398	0	1	1	2	5803181	0	1137.59	1.41442e+07	32	High	0	0.000137
FALSE	High	TADGIVSHLK		0.00104412	0	1	1	1	21361657	0	1040.57	9.90674e+06	20	High	0	0.0001628
FALSE	High	TLLEGEESR		0.00509169	0	1	1	2	119395750	0	1033.52	6.49671e+07	50	High	0	0.001131
FALSE	High	NSVEVALNK		0.000735117	0	1	1	2	4507947	0	973.531	1.62224e+07	58	High	0	0.0001063
FALSE	High	VHSFPTLK		0.0344323	0.00148372	1	1	3	20070125	0	928.525	1.00829e+08	31	High	0.001149	0.01176
FALSE	High	LLSEGADVNAK		0.0441053	0.00148372	1	3	1	13540606	0	1116.59	3.77954e+06	30	High	0.001291	0.01597
FALSE	High	AAVAWANQNR		0.0459504	0.00148372	1	1	1	215598561	0	1100.56	4.51724e+06	23	High	0.001291	0.01677
FALSE	High	AAPGAEFAPNK		0.00040806	0	1	2	2	224028246	0	1072.54	147917602	51	High	0	5.16e-05
FALSE	High	MLQHIDYR		0.0516708	0.00174189	1	3	1	13027650	0	1075.54	2.2405e+06	35	High	0.001346	0.01937
FALSE	High	ATGPVVEQAVR		0.0005092	0	1	2	1	9506931	0	1126.62	5.76803e+06	58	High	0	6.784e-05
FALSE	High	VFNGELK		0.157505	0.0087528	0	3	1		0	806.441	100659488	20	High	0.004769	0.07838
FALSE	High	LMQLVDHR		0.00224615	0	1	2	2	148613856	0	1011.54	1.68493e+07	52	High	0	0.000415
FALSE	High	FMSAYEQR		0.00351276	0	1	1	2	21361376	0	1031.46	3.49863e+07	45	High	0	0.0007195
FALSE	High	SETDTSLIR		0.00372706	0	1	2	1	4502643	0	1021.52	1.27179e+07	53	High	0	0.0007744
FALSE	High	SQYEQLAEQNR		0.000423783	0	1	1	2	195972866	0	1365.64	1.29723e+07	42	High	0	0.0008468
FALSE	High	HGESAWNLENR		1.07596e-05	0	1	1	2	4505753	0	1312.6	1.33861e+07	65	High	0	6.052e-07
FALSE	High	VDKAAAAAAALQAK		0.000197874	0	1	1	2	16579885	1	1298.74	1.41795e+07	51	High	0	2.132e-05
FALSE	High	TVIDYNGER		0.030078	0.00123851	1	1	2	20070125	0	1066.52	2.41114e+07	42	High	0.001091	0.009991
FALSE	High	LGAPALTSR		0.00049031	0	1	3	33	19923315	0	885.515	137936020224	64	High	0	0.0002074
FALSE	High	AKVEFNIR		0.0445599	0.00148372	1	4	3	66346679	1	976.557	122836056	42	High	0.001291	0.01623
FALSE	High	FATHAAALSVR		0.00014465	0	1	1	3	4826998	0	1143.63	23301151	47	High	0	1.647e-05
FALSE	High	SAITPGGLR		0.00110202	0	1	3	67	19923315	0	871.5	115429966772	54	High	0	0.0008002
FALSE	High	IYQTEELR		0.00191068	0	1	2	1	239787838	0	1051.54	7895182	54	High	0	0.0003411
FALSE	High	KDVLVATDVASK		6.56016e-08	0	1	1	1	21071032	1	1245.7	8.07576e+06	89	High	0	1.181e-09
FALSE	High	LELQGPR		0.0678351	0.00256401	1	1	3	55956788	0	812.462	132966557	44	High	0.0047	0.07618
FALSE	High	QADVNLVNAK		0.000685287	0	1	1	1	23308577	0	1071.58	31621968	51	High	0	9.734e-05
FALSE	High	SGVSLAALKK		6.09449e-05	0	1	3	1	4885377	1	973.604	2.37336e+07	70	High	0	5.035e-06
FALSE	High	VEIIANDQGNR		0.000183461	0	3	7	2	5729877; 16507237; 167466173	0	1228.63	1.27071e+07	39	High	0	1.942e-05
FALSE	High	LLQTSNITK		0.00551911	0	1	7	1	32483399	0	1017.59	1.03013e+07	29	High	0	0.00125
FALSE	High	YGIENVK		0.085586	0.00475128	1	4	1	50301238	0	822.436	1.48054e+07	32	High	0.002517	0.03613
FALSE	High	LASAAYPDPSK		8.62181e-06	0	1	1	2	4507947	0	1119.57	1.27049e+07	69	High	0	4.609e-07
FALSE	High	VIDDTNITR		0.000711684	0	1	1	1	40354195	0	1046.55	1.06915e+07	52	High	0	0.0001017
FALSE	High	TVPVEAVTSK		0.00265463	0	1	3	1	296080746	0	1030.58	1.19848e+07	30	High	0	0.0005116
FALSE	High	LSKDPNIVIAK		0.0400013	0.00148372	1	1	1	21361657	1	1197.72	15041140	23	High	0.001221	0.01414
FALSE	High	VMTVSFHK		0.00560878	0	1	3	2	293336691	0	948.497	1.53309e+07	40	High	0	0.001734
FALSE	High	TGTITTFEHAHNMR		0.00041923	0	1	1	2	4503483	0	1615.76	8.25754e+06	23	High	0	5.328e-05
FALSE	High	FGQGGAGPVGGQGPR		2.66967e-06	0	1	1	3	4826998	0	1341.67	2.70931e+07	57	High	0	1.099e-07
FALSE	High	IKEIAVTVK		0.011254	0	1	3	1	5453607	1	1000.64	1.80776e+07	40	High	0	0.003004
FALSE	High	SLQSVAEER		0.00165175	0	1	2	1	358356404	0	1018.52	5739202	48	High	0	0.0002846
FALSE	High	KQESTVMVLR		0.00195234	0	1	8	1	17298690	1	1190.66	8.8905e+06	38	High	0	0.0003512
FALSE	High	VATSSLDQTVK		4.72788e-05	0	1	1	2	56243583	0	1148.62	44362433	69	High	0	6.26e-06
FALSE	High	QAASSLQQASLK		2.39894e-07	0	1	1	3	24234688	0	1231.66	5.24539e+07	77	High	0	5.796e-09
FALSE	High	ALLNNSHYYHMAHGK		1.20522e-05	0	1	1	7	91199540	0	1755.84	4.23021e+07	45	High	0	6.968e-07
FALSE	High	VGEVIVTK		0.00118851	0	1	1	2	41399285	0	844.514	1.05549e+08	62	High	0	0.0001913
FALSE	High	NILSVVGTDALK		0.00514672	0	1	2	1	24431950	0	1229.71	23753130	26	High	0	0.001151
FALSE	High	AQYEEIAQR		0.00509169	0	3	6	2	47132620; 119703753; 155969697	0	1107.54	2.38349e+07	43	High	0	0.001133
FALSE	High	YKPLDLRPK		0.0202918	0	1	1	1	6005860	0	1129.67	3.6646e+06	23	High	0	0.006164
FALSE	High	IHLEIK		0.157505	0.0087528	1	2	2	5031873	0	752.466	3.99479e+06	28	High	0.0047	0.07807
FALSE	High	VATNPSFDGR		0.054638	0.00174189	1	2	1	208610002	0	1063.52	3.22508e+06	28	High	0.001346	0.02083
FALSE	High	VTVLGQPK		0.0255774	0.000628499	1	1	2	295986608	0	841.514	1.56335e+07	48	High	0.001149	0.01196
FALSE	High	SIRPDNMSEYSK		0.112158	0.00625041	1	2	1	293336691	0	1426.66	4.25191e+06	11	High	0.003061	0.05083
FALSE	High	YFSEADKIK		0.0147666	0	1	1	3	66933016	1	1100.56	2.48645e+07	31	High	0	0.004175
FALSE	High	HAIPIIK		0.00266897	0	1	4	2	87196351	0	791.514	3.30612e+07	42	High	0	0.0005145
FALSE	High	GGGGGGYGSGGSSYGSGGGSYGSGGGGGGGR		0.0315217	0.00123851	1	1	1	119395750	0	2383.95	6.20907e+06	3	High	0.001091	0.01056
FALSE	High	ENEVEEVKEEGPK		0.0118707	0	1	4	2	66346679	1	1515.72	8.26078e+06	19	High	0	0.003204
FALSE	High	VLIAAHGNSLR		9.19927e-06	0	1	2	9	4505753	0	1150.67	1.50856e+08	60	High	0	3.191e-05
FALSE	High	TNRPPLSLSR		0.000264891	0	1	2	2	4506607	0	1140.65	3.29958e+07	32	High	0	3.036e-05
FALSE	High	QALPQVR		0.0985443	0.00522439	1	3	1	197333761	0	811.478	1.60275e+07	35	High	0.002631	0.0433
FALSE	High	VTQDATPGSALDK		0.131636	0.00728372	1	1	1	148298764	0	1302.65	4.57284e+06	9	High	0.003603	0.06235
FALSE	High	VLTSDIEK		0.00598217	0	1	1	1	4505143	0	904.499	4.32602e+06	38	High	0	0.001384
FALSE	High	FIHQQPQSSSPVYGSSAK		0.056039	0.00174189	1	3	1	344217711	0	1947.96	4.63037e+06	2	High	0.001346	0.02141
FALSE	High	LQAEISQAAR		0.112158	0.00625041	1	1	1	4758556	0	1086.59	3.59985e+06	22	High	0.003061	0.05089
FALSE	High	KNPLPPSVGVVDKK		0.00614495	0	1	4	1	66346679	2	1477.87	1.10494e+07	55	High	0	0.001424
FALSE	High	AGGAAVVITEPEHTK		6.43279e-05	0	1	1	3	209969703	0	1479.78	1.23435e+07	23	High	0	0.002716
FALSE	High	LLAPPGR		0.180997	0.00996539	1	1	1	33946291	0	723.451	3.37699e+06	34	High	0.005282	0.09364
FALSE	High	YKDAIHFYNK		0.000313175	0	1	1	5	5803181	1	1298.65	7.62207e+07	44	High	0	3.742e-05
FALSE	High	GSSLVLYSDKK		0.00984708	0	1	1	1	31982936	1	1196.65	3.42585e+06	32	High	0	0.002548
FALSE	High	TVGATALPR		0.00238337	0	1	1	2	48762932	0	885.515	9.69877e+07	55	High	0	0.000447
FALSE	High	RPVHLDQAAFR		0.00289364	0	1	1	1	18860916	0	1309.71	4.36292e+06	35	High	0	0.0005655
FALSE	High	NQPQFQQMR		0.00702719	0	1	3	4	4506387	0	1176.56	3.19863e+07	37	High	0	0.00297
FALSE	High	TSSAQVEGGVHSLHSYEK		0.00010689	0	1	1	1	66933016	0	1915.91	5.34661e+06	36	High	0	1.003e-05
FALSE	High	QTATQLLK		0.00185985	0	1	1	1	4506661	0	902.531	1.23003e+07	46	High	0	0.0003303
FALSE	High	VMEHFIK		0.119285	0.00625041	1	1	1	16507237	0	903.476	3.87346e+06	25	High	0.003121	0.05489
FALSE	High	LQNATPTNFK		0.00136017	0	1	2	2	239787838	0	1133.59	2.69301e+07	41	High	0	0.0002246
FALSE	High	LIDYAR		0.105408	0.00576358	1	3	5	19923315	0	750.414	1.31314e+07	35	High	0.004288	0.07398
FALSE	High	AVHTVDFTADK		0.115948	0.00625041	1	1	1	50980309	0	1203.6	2.33623e+06	19	High	0.003121	0.05314
FALSE	High	VTMQNLNDR		0.000462031	0	3	7	6	195972866; 15431310; 24430192	0	1090.53	4.35958e+08	58	High	0	0.00229
FALSE	High	RVWELSK		0.102416	0.00522439	1	1	1	4502261	1	917.52	4.93334e+06	34	High	0.002631	0.04535
FALSE	High	HQEGEIFDTEK		0.00030981	0	1	1	1	67189747	0	1332.61	8.36125e+06	44	High	0	3.69e-05
FALSE	High	SLQATALR		0.142428	0.00802934	1	2	1	239787838	0	859.5	2.14066e+07	36	High	0.003722	0.06874
FALSE	High	IFQIHTSR		0.0030538	0	1	1	2	24430151	0	1001.55	8.26419e+06	42	High	0	0.0006068
FALSE	High	AQYEDIANR		0.0577646	0.00174189	1	3	1	372466572	0	1079.51	1.96629e+06	22	High	0.001346	0.02232
FALSE	High	AQAAAPASVPAQAPK		0.000123009	0	1	1	1	4506629	0	1377.75	1.24168e+07	39	High	0	1.191e-05
FALSE	High	SLLEGEGSSGGGGR		1.07016e-05	0	1	1	2	195972866	0	1262.6	3.33024e+07	56	High	0	6.023e-07
FALSE	High	LNFSHGTHEYHAETIK		7.02316e-11	0	1	4	10	33286418	0	1883.9	1.53576e+08	71	High	0	2.761e-13
FALSE	High	VASVEMVK		0.0089432	0	1	3	1	168229252	0	862.47	1.89505e+07	47	High	0	0.002259
FALSE	High	LAETYLHR		0.00221012	0	1	1	2	380692342	0	1002.54	2.21703e+07	47	High	0	0.0004074
FALSE	High	ALEESNYELEGK		1.54523e-05	0	1	1	2	195972866	0	1381.65	65560518	73	High	0	1.809e-06
FALSE	High	QNLSQFEAQAR		0.00765664	0	1	3	1	217035102	0	1291.64	2.89091e+06	29	High	0	0.001867
FALSE	High	VFGWVHR		0.0261193	0.000628499	1	1	1	4758762	0	900.484	4.85252e+06	34	High	0.0001708	0.008435
FALSE	High	EAVLLLK		0.0195554	0	1	1	2	16579885	0	785.513	1.12639e+08	67	High	0	0.005881
FALSE	High	GAAGRPLELSDFR		0.0566088	0.00174189	1	2	1	73760405	0	1388.73	1.48917e+07	5	High	0.001346	0.0217
FALSE	High	ILIANTGMDTDKIK		9.51305e-07	0	1	2	4	5453603	1	1532.84	1.45164e+08	81	High	0	3.117e-08
FALSE	High	LKVGLQVVAVK		0.00604676	0	1	1	1	41399285	1	1153.77	1.65872e+07	48	High	0	0.001395
FALSE	High	DLLTPVSR		0.0421137	0.00148372	1	1	1	122937263	0	900.515	1.84593e+07	40	High	0.001221	0.01508
FALSE	High	QSLEASLAETEGR		5.42385e-07	0	1	1	2	195972866	0	1390.68	3.9449e+07	75	High	0	1.569e-08
FALSE	High	ALEIIPR		0.030552	0.00123851	1	4	2	5453607	0	811.504	8.97308e+07	49	High	0.001149	0.01163
FALSE	High	YLPALGYSK		0.0140767	0	1	1	2	4507947	0	1011.55	4.2973e+07	39	High	0	0.003944
FALSE	High	LVNHFVEEFK		0.000511957	0	1	1	2	167466173	0	1261.66	7.67116e+07	43	High	0	6.822e-05
FALSE	High	TIADIIR		0.102416	0.00522439	1	2	4	63162572	0	801.483	4.73734e+07	45	High	0.002631	0.04535
FALSE	High	TVPEELVKPEELSK		0.00049031	0	1	1	1	7657381	0	1597.87	3.02453e+07	24	High	0	6.474e-05
FALSE	High	ITLDNAYMEK		0.00021808	0	1	6	3	33286418	0	1197.58	1.30895e+08	65	High	0	5.88e-05
FALSE	High	RVLDELTLTK		0.000267768	0	1	1	2	195972866	1	1187.7	4.8283e+07	32	High	0	0.004174
FALSE	High	ILTGGADKNVVVFDK		5.45323e-07	0	1	1	4	7657381	1	1575.87	127084912	70	High	0	1.575e-08
FALSE	High	NLDIERPTYTNLNR		0.000100724	0	2	10	2	393715091; 57013276	0	1718.88	1.56722e+08	31	High	0.006299	0.1072
FALSE	High	GLQEVGLPLHR		0.0961915	0.00522439	1	1	1	4507835	0	1218.7	1.11501e+07	44	High	0.002631	0.04178
FALSE	High	SISLYYTGEK		0.00397572	0	1	1	3	55956788	0	1160.58	246992459	49	High	0	0.001164
FALSE	High	QGLSSSIFTK		0.000193644	0	1	3	1	188035924	0	1067.57	3.13149e+07	65	High	0	2.08e-05
FALSE	High	SGNTGIATTFINK		2.42228e-06	0	1	1	4	21071032	0	1323.69	3.11984e+08	71	High	0	9.787e-08
FALSE	High	AIPLALEGK		0.00271247	0	1	2	2	9506931	0	911.556	1.21298e+07	36	High	0	0.001413
FALSE	High	LSETWLR		0.0133472	0	1	1	2	19923475	0	904.489	2.18862e+07	49	High	0	0.003682
FALSE	High	ITGIEPLPGENK		0.000269218	0	1	3	1	45238858	0	1267.69	2.25514e+07	40	High	0	3.093e-05
FALSE	High	LPLQDVYK		0.0114968	0	1	2	1	4503471	0	975.551	75639978	45	High	0	0.003074
FALSE	High	FGPGVAFR		0.0146105	0	1	1	1	24234699	0	850.457	2.88107e+07	43	High	0	0.004133
FALSE	High	NFVVVMVTKPK		0.000366279	0	1	2	3	4506387	0	1261.73	8.25537e+07	41	High	0	0.0003085
FALSE	High	QVLDNLTMEK		0.000303188	0	1	1	3	55956899	0	1190.61	294076328	56	High	0	3.912e-05
FALSE	High	LAVEAVLR		0.0488558	0.00148372	1	2	1	5453603	0	870.541	1.50477e+08	29	High	0.001291	0.01812
FALSE	High	QQLLIGAYAK		0.000618468	0	1	4	3	5453607	0	1104.64	1.46649e+08	56	High	0	8.579e-05
FALSE	High	LLISHLSGIR		0.00292499	0	1	2	1	26051231	0	1108.68	1.78202e+07	44	High	0	0.0005763
FALSE	High	SLTMVALAK		0.0100063	0	1	2	1	26051231	0	933.544	1.3458e+07	38	High	0	0.002598
FALSE	High	MVNHFIAEFK		4.02508e-06	0	1	2	4	5729877	0	1235.62	7.42281e+07	51	High	0	1.812e-07
FALSE	High	YGEPGEVFINK		5.65055e-05	0	1	1	2	4826998	0	1252.62	7.09432e+07	59	High	0	4.604e-06
FALSE	High	QQISLATQMVR		0.000194693	0	1	1	2	24307939	0	1274.69	7.39467e+07	50	High	0	2.443e-05
FALSE	High	EVFEDAAEIR		0.000978631	0	1	1	1	55956788	0	1178.57	1.06256e+07	43	High	0	0.0001508
FALSE	High	TLLDIDNTR		0.00218641	0	1	1	5	55956899	0	1060.56	9.66397e+08	65	High	0	0.0005942
FALSE	High	ILQDGGLQVVEK		9.34958e-06	0	1	1	2	23308577	0	1298.73	112418492	86	High	0	5.078e-07
FALSE	High	ILSDDVPIR		0.00433314	0	1	3	1	4826964	0	1027.58	2.48547e+07	65	High	0	0.0009311
FALSE	High	YYVTIIDAPGHR		1.9919e-05	0	1	1	2	4503471	0	1404.73	35972373	67	High	0	1.281e-06
FALSE	High	SLHDAIMIVR		0.0592404	0.00202821	1	4	2	5453607	0	1154.64	2.78889e+07	26	High	0.001931	0.03135
FALSE	High	NNAYLAQSPQLYK		0.00442738	0	1	1	1	45439306	0	1509.77	8.14512e+06	26	High	0	0.0009554
FALSE	High	SSEQILATLK		0.000414726	0	1	1	1	7657381	0	1089.62	267967812	37	High	0	5.252e-05
FALSE	High	ASGPPVSELITK		1.44824e-05	0	1	3	1	4885377	0	1198.67	43186964	62	High	0	8.713e-07
FALSE	High	DVNAAIATIK		0.00969039	0	2	6	2	393715091; 57013276	0	1015.58	694709285	43	High	0	0.003779
FALSE	High	KVPQVSTPTLVEVSR		7.1912e-08	0	1	1	10	4502027	1	1639.94	6.80946e+08	69	High	0	1.325e-09
FALSE	High	VAHPIRPKPPSATSIPAILK		4.28977e-05	0	1	1	4	7657381	0	2093.26	6.24314e+07	17	High	0	6.806e-06
FALSE	High	FPAAILR		0.0674972	0.00256401	1	1	2	21071032	0	787.482	3.31402e+08	35	High	0.002002	0.03202
FALSE	High	NFGIGQDIQPK		0.000700249	0	1	1	1	4506661	0	1216.63	7.25453e+07	41	High	0	9.989e-05
FALSE	High	GGQLLVSLK		0.0014989	0	1	1	1	50980309	0	914.567	1.74028e+07	58	High	0	0.0002532
FALSE	High	VATWFNQPAR		0.000321748	0	1	3	1	15431297	0	1189.61		51	High	0	3.858e-05
FALSE	High	ALELTGLK		0.0116823	0	1	1	3	55956788	0	844.514	228249761	53	High	0	0.00313
FALSE	High	YLNEQLYSGPSSAAQR		0.0200787	0	1	1	1	12758125	0	1783.86	9.26788e+06	11	High	0	0.006086
FALSE	High	TAAENEFVTLK		0.00969039	0	2	4	1	119703753; 155969697	0	1222.63	2.43329e+07	21	High	0	0.002492
FALSE	High	FLEQQNQVLETK		9.54266e-05	0	1	5	2	28173564	0	1476.77	2.41475e+07	45	High	0	8.736e-06
FALSE	High	FYVHNDMFR		0.000362344	0	1	2	6	45359849	0	1228.56	4.8892e+07	51	High	0	4.463e-05
FALSE	High	SVTLLIK		0.172351	0.0097378	1	2	2	4502643	0	773.513	68162346	35	High	0.005018	0.08774
FALSE	High	LIGEYGLR		0.0241428	0.000317864	1	1	1	14141193	0	920.52	41068389	41	High	8.622e-05	0.007644
FALSE	High	SDTSLTWNSVK		0.000125019	0	1	2	1	54607120	0	1237.61	21387038	46	High	0	1.216e-05
FALSE	High	QYGNEVFLAK		0.00213977	0	1	1	1	48762932	0	1168.6	114933921	42	High	0	0.0003918
FALSE	High	QADLYISEGLHPR		9.60558e-06	0	1	3	4	4502643	0	1498.76	71536010	57	High	0	2.508e-06
FALSE	High	EFTNVYIK		0.0498623	0.00174189	2	4	2	208431833; 46367787	0	1013.53	1.95681e+07	34	High	0.001563	0.02651
FALSE	High	YEELQVTVGR		1.80732e-05	0	1	1	2	47132620	0	1193.62	1.09302e+08	63	High	0	1.141e-06
FALSE	High	LLEDMVEK		0.0202918	0	1	1	2	4505171	0	976.502	9.68731e+07	42	High	0.001091	0.01063
FALSE	High	AGTGVDNVDLEAATR		4.93669e-05	0	1	1	1	23308577	0	1488.73	19971795	58	High	0	3.889e-06
FALSE	High	YQGVNLYVK		0.00178131	0	1	2	2	46367787	0	1083.58	66661756	30	High	0	0.0003133
FALSE	High	IGLETVGVK		0.00166966	0	1	5	1	148277071	0	915.551		41	High	0	0.0002887
FALSE	High	ILIANTGMDTDK		2.72799e-06	0	1	2	1	5453603	0	1291.66		69	High	0	1.13e-07
FALSE	High	FASFIDKVR		0.00334659	0	6	19	2	28173564; 47132620; 119703753; 372466572; 155969697; 119395754	1	1082.6	3.50722e+07	52	High	0	0.0006795
FALSE	High	EITALAPSTMK		0.000479832	0	1	7	1	316659409	0	1161.62	1.51582e+07	37	High	0	6.288e-05
FALSE	High	IWHHTFYNELR		2.20723e-05	0	1	10	2	316659409	0	1515.75	2.4054e+07	41	High	0	1.456e-06
FALSE	High	TNAENEFVTIK		2.39354e-05	0	1	1	2	119395750	0	1265.64	1.51386e+08	67	High	0	1.612e-06
FALSE	High	IVLAAQAISR		0.00501024	0	1	3	1	187607323	0	1041.64	1.63742e+07	27	High	0	0.001113
FALSE	High	EAIQLIAR		0.00566936	0	1	1	1	21361621	0	913.547	2.3952e+07	54	High	0	0.001295
FALSE	High	EVPAVPETLK		0.031358	0.00123851	1	1	1	15431301	0	1082.61	4.48545e+06	36	High	0.001091	0.01049
FALSE	High	IVLQIDNAR		0.0134184	0	2	2	1	24234699; 40354195	0	1041.61	3.76355e+07	26	High	0	0.003705
FALSE	High	TGQPMINLYTDRETGK		1.58255e-07	0	1	3	3	4826734	1	1823.9	331602448	70	High	0	2.117e-07
FALSE	High	NTPAFFAER		0.099021	0.00522439	1	2	1	508772597	0	1052.52	6.11544e+06	30	High	0.002631	0.04332
FALSE	High	NLVTEDVMR		0.00557873	0	1	2	3	296080693	0	1076.54	1.54102e+08	31	High	0	0.005978
FALSE	High	TFYNQAIMSSK		0.000117172	0	1	1	1	11545863	0	1289.62	1.64564e+07	63	High	0	1.124e-05
FALSE	High	GLGLDESGLAK		3.6677e-05	0	1	1	3	4506753	0	1059.57	1.26319e+08	65	High	0	2.704e-06
FALSE	High	LLSPSHVVQFR		0.00030981	0	1	1	3	40217805	0	1282.73	7.54839e+07	50	High	0	3.688e-05
FALSE	High	ALGLELR		0.0943457	0.00499603	1	2	1	9256600	0	771.472	8.47229e+06	32	High	0.002576	0.04082
FALSE	High	FGELVMTK		0.0383845	0.00148372	1	1	1	20127408	0	924.486	1.5906e+07	16	High	0.001149	0.0135
FALSE	High	GAWSNVLR		0.0289994	0.000938081	2	3	1	156071462; 156071459	0	902.484	8.84924e+06	42	High	0.0002539	0.009567
FALSE	High	AQIHDLVLVGGSTR		3.98182e-06	0	1	1	3	167466173	0	1465.81	2.28767e+08	45	High	0	5.956e-06
FALSE	High	VMATTGGTNLRDDIMR		0.0727328	0.00337733	1	1	1	380692342	1	1750.86	2.64634e+07	7	High	0.001931	0.02954
FALSE	High	YYGYTGAFR		0.000452157	0	1	2	2	54607120	0	1097.51	9.85117e+07	59	High	0	5.861e-05
FALSE	High	SFSTASAITPSVSR		6.029e-05	0	1	1	3	119395754	0	1410.72	4.90386e+07	61	High	0	3.675e-05
FALSE	High	AQGWAPLKPLPPSAK		0.000883233	0	1	3	5	197333761	0	1560.89	4.04326e+07	21	High	0.001346	0.02156
FALSE	High	GIHPTIISESFQK		5.3079e-07	0	1	2	5	38455427	0	1456.78	1.37901e+08	36	High	0	1.527e-08
FALSE	High	TMLYTPQEMK		0.00576146	0	1	1	3	4506753	0	1241.59	1.22681e+08	36	High	0	0.001559
FALSE	High	AQAALAVNISAAR		6.06863e-06	0	1	2	1	4502643	0	1255.71	9.76574e+07	62	High	0	3.006e-07
FALSE	High	IFTFAEK		0.0478686	0.00148372	1	1	1	4507947	0	855.461	13812592	22	High	0.001291	0.01765
FALSE	High	QSVEADINGLR		0.000270676	0	1	4	1	195972866	0	1201.62	45590616	59	High	0	3.128e-05
FALSE	High	TAAENDFVTLK		8.79989e-05	0	1	1	1	47132620	0	1208.62	1.11316e+08	60	High	0	7.894e-06
FALSE	High	ADEVVWVR		0.0375997	0.00148372	1	1	1	45439306	0	973.51	2.04537e+07	27	High	0.001149	0.01318
FALSE	High	LATNAAVTVLR		1.87698e-05	0	1	1	3	48762932	0	1128.67	1.9289e+08	67	High	0	1.192e-06
FALSE	High	ILIATDVASR		0.000328775	0	1	1	1	31542656	0	1058.62	16647285	52	High	0	3.952e-05
FALSE	High	KIHPQTIIAGWR		0.000395049	0	1	2	4	5453603	1	1419.82	8.01129e+07	30	High	0	4.947e-05
FALSE	High	AVFPSIVGRPR		0.000236485	0	1	12	3	316659409	0	1198.71	35371277	38	High	0	0.0002628
FALSE	High	AALEALGSCLNNK		1.12475e-06	0	1	3	7	19923315	0	1303.67	8.23206e+08	70	High	0	3.825e-08
FALSE	High	YGVNPGPIVGTTR		0.00852255	0	1	3	1	73760405	0	1330.71	4.0632e+07	23	High	0	0.002129
FALSE	High	TEVNSGFFYK		0.0003887	0	1	4	3	4502643	0	1191.57	93927071	57	High	0	4.869e-05
FALSE	High	NDLAVVDVR		0.000395049	0	1	1	2	55956788	0	1000.54	1.49583e+08	63	High	0	4.953e-05
FALSE	High	KEFSPFGTITSAK		6.44021e-06	0	1	1	4	46367787	1	1412.74	3.42702e+07	84	High	0	3.234e-07
FALSE	High	MGQMAMGGAMGINNR		2.41465e-08	0	1	2	6	224028246	0	1538.67	4.23142e+08	84	High	0	3.491e-10
FALSE	High	LDIDSPPITAR		2.24329e-05	0	1	5	2	33286418	0	1197.65	338445436	50	High	0	7.563e-06
FALSE	High	IGIEIIK		0.0184506	0	1	1	2	41399285	0	785.513	1.07107e+08	49	High	0	0.005478
FALSE	High	NVLLLGEDGAGK		0.0046972	0	1	1	1	166795297	0	1185.65	2.23852e+07	11	High	0	0.001028
FALSE	High	LADMGIAIR		0.000555154	0	1	1	2	7657015	0	959.534	1.87728e+08	69	High	0	0.000146
FALSE	High	IIIKNFDIPK		0.0197631	0	1	1	2	4505821	1	1200.74	3.00078e+07	37	High	0	0.005981
FALSE	High	DLAGSIIGK		0.00617803	0	1	2	3	14165439	0	873.504	3.72523e+08	54	High	0	0.001432
FALSE	High	AYAALAALEK		0.00102735	0	1	5	2	212549553	0	1020.57	26658347	45	High	0	0.00016
FALSE	High	NQVAMNPTNTVFDAK		3.1735e-06	0	1	2	2	5729877	0	1649.8	8.94284e+07	61	High	0	1.359e-07
FALSE	High	TVIIEQSWGSPK		1.18584e-05	0	1	1	2	41399285	0	1344.72	193315150	69	High	0	6.829e-07
FALSE	High	LSELEAALQR		1.25845e-05	0	1	2	2	372466572	0	1129.62	39664081	80	High	0	7.333e-07
FALSE	High	FDLMYAK		0.100463	0.00522439	2	13	2	393715091; 57013276	0	887.433	9.97725e+07	29	High	0.003121	0.05265
FALSE	High	APGFAQMLK		0.000337775	0	1	1	2	48762932	0	962.513	77990724	58	High	0	4.084e-05
FALSE	High	TTPSVVAFTADGER		1.89737e-05	0	1	1	1	24234688	0	1450.72	1.976e+07	54	High	0	1.208e-06
FALSE	High	NMQDMVEDYR		0.000573436	0	1	1	2	119395750	0	1300.53	94815710	55	High	0	7.849e-05
FALSE	High	GYGFIEYEK		0.0113747	0	1	8	1	17298690	0	1105.52	46649708	30	High	0	0.003041
FALSE	High	FAQVVLQDLDKK		0.000735117	0	1	1	1	82880658	1	1403.79		40	High	0	0.000106
FALSE	High	MTLDDFR		0.0568957	0.00174189	1	1	2	55956899	0	897.413	409096368	47	High	0.008983	0.1607
FALSE	High	QELNPLKSIVEK		0.000999991	0	1	1	1	15187164	1	1397.8	1.07848e+07	35	High	0	0.0001547
FALSE	High	VELDNMPLR		0.000747121	0	1	2	4	224028246	0	1086.56	906146952	79	High	0	0.0004185
FALSE	High	GVLFASGQNLAR		0.000188484	0	1	1	2	41393561	0	1232.67	30421860	42	High	0	2.004e-05
FALSE	High	EIPYTFEDR		0.00579248	0	1	3	39	19923315	0	1169.55	33527653312	43	High	0.005228	0.08952
FALSE	High	SGLIFYR		0.00412833	0	1	3	49	19923315	0	855.472	127544830976	69	High	0	0.001138
FALSE	High	YPVNSVNILK		7.95068e-06	0	1	2	3	57863257	0	1146.65	141983532	76	High	0	4.53e-07
FALSE	High	MDATANDVPSPYEVR		0.0180642	0	1	1	1	21361657	0	1664.76	1.59413e+07	28	High	0	0.005364
FALSE	High	ALDDMISTLKK		0.000755232	0	1	2	2	63162572	1	1234.67	3.22775e+07	45	High	0	0.0001093
FALSE	High	VLDELTLTK		0.0111345	0	1	1	3	195972866	0	1031.6	1.47114e+09	54	High	0	0.003227
FALSE	High	IWTHPGWSPLK		0.00247501	0	1	2	1	24431950	0	1321.71	1.94798e+07	9	High	0	0.0004677
FALSE	High	ALMLQGVDLLADAVAVTMGPK		2.71692e-12	0	1	1	2	41399285	0	2113.14	1.30397e+08	101	High	0	5.364e-15
FALSE	High	VLTLSDDLER		0.00012038	0	1	1	2	37537716	0	1160.62	3.92472e+07	70	High	0	2.234e-05
FALSE	High	DYQELMNVK		0.0798995	0.00364485	1	4	1	47132620	0	1139.54	8.62805e+07	24	High	0.002071	0.03318
FALSE	High	DLPLAQGIK		0.0183533	0	1	3	2	188035924	0	954.562	1.83722e+07	31	High	0	0.00544
FALSE	High	FVEFLK		0.153966	0.0087528	1	2	2	222144293	0	782.445	2.27684e+07	28	High	0.0047	0.07621
FALSE	High	IGGGIDVPVPR		4.4894e-07	0	1	1	1	154355000	0	1079.62	2.8564e+07	69	High	0	1.244e-08
FALSE	High	VLGMDPLPSK		0.000386606	0	1	5	1	212549553	0	1056.58	28587503	55	High	0	4.822e-05
FALSE	High	IVATKPLYVALAQR		4.08619e-05	0	1	2	2	46367787	0	1542.94	7.77018e+07	43	High	0	3.101e-06
FALSE	High	QPYAVSELAGHQTSAESWGTGR		8.05514e-08	0	1	1	2	16579885	0	2332.1	8.09756e+07	42	High	0	1.519e-09
FALSE	High	GNFGGSFAGSFGGAGGHAPGVAR		9.60763e-11	0	1	2	1	14141152	0	2034.95	1.99657e+07	76	High	0	4.056e-13
FALSE	High	YNIMLVR		0.0289994	0.000938081	1	1	3	48762932	0	908.502	9.46563e+07	40	High	0.0002539	0.009902
FALSE	High	QIGNVAALPGIVHR		9.30968e-07	0	1	1	5	7657015	0	1444.84	3.13539e+08	64	High	0	3.033e-08
FALSE	High	GDVTITNDGATILK		0.000598751	0	1	1	1	38455427	0	1417.75	22226034	19	High	0	8.266e-05
FALSE	High	QVKPYVEEGLHPQIIIR		3.00319e-05	0	1	3	2	5453607	0	2019.14	1.03139e+08	33	High	0	2.129e-06
FALSE	High	GVSSQETAGIGASAHLVNFK		9.65968e-11	0	1	1	1	5031977	0	1973.01	3.2007e+07	79	High	0	4.084e-13
FALSE	High	LLTIGDANGEIQR		0.000127061	0	1	1	1	40288288	0	1399.75	7.80166e+06	54	High	0	1.241e-05
FALSE	High	LVELLMHNDYK		0.0994997	0.00522439	1	3	1	222144293	0	1374.71		13	High	0.002631	0.0437
FALSE	High	FPSVYLR		0.0642026	0.00229241	1	3	1	148539840	0	881.488	11214113	27	High	0.001563	0.02528
FALSE	High	GLHSQNFTQALLER		8.77255e-07	0	1	3	4	13654270	0	1613.84	8.45909e+07	56	High	0	2.828e-08
FALSE	High	MIQDGKGDVTITNDGATILK		0.000282629	0	1	1	1	38455427	1	2090.08	3.2299e+07	22	High	0	3.283e-05
FALSE	High	LLQEDSSPLLR		0.00104977	0	1	1	1	21071032	0	1270.7	2.24374e+08	38	High	0	0.0001637
FALSE	High	IGILHENFQTLK		0.000564221	0	1	1	1	166795297	0	1412.79	17697537	18	High	0	7.652e-05
FALSE	High	YSQLVVETIR		2.60964e-05	0	1	1	1	5174449	0	1207.67	2.08115e+07	63	High	0	1.789e-06
FALSE	High	LVPGGGATEIELAK		4.75892e-06	0	1	1	4	48762932	0	1354.76	2.8245e+08	58	High	0	2.235e-07
FALSE	High	IHPQTIIAGWR		0.00356996	0	1	2	2	5453603	0	1291.73	4.71031e+07	37	High	0	0.0007331
FALSE	High	WTLLQEQGTK		8.02773e-05	0	3	4	3	119703753; 155969697; 119395754	0	1203.64	2.10826e+08	47	High	0	1.967e-05
FALSE	High	MILIQDGSQNTNVDKPLR		7.60556e-05	0	1	1	1	154355000	0	2042.07		31	High	0	6.599e-06
FALSE	High	LAELEEALQK		2.21918e-05	0	1	1	1	119395754	0	1143.63	21079168	51	High	0	1.467e-06
FALSE	High	SGGGFSSGSAGIINYQR		3.8967e-06	0	1	1	1	119395750	0	1657.79	21191307	64	High	0	1.75e-07
FALSE	High	VNFTVDQIR		0.00351276	0	1	1	1	4503483	0	1091.58		54	High	0	0.0007169
FALSE	High	TAEELMNFSK		0.000818939	0	1	1	1	48762932	0	1169.55	34255235	48	High	0	0.0001209
FALSE	High	TGISDVFAK		0.00115687	0	1	1	3	55956788	0	937.499	275946508	60	High	0	0.0003972
FALSE	High	FGVYDIDNK		0.000989253	0	1	1	1	4503015	0	1070.52	1.65373e+07	41	High	0	0.0001522
FALSE	High	NLPLPPPPPPR		4.75892e-06	0	1	2	7	14165439	0	1194.7	5.38389e+08	63	High	0	3.063e-05
FALSE	High	KLDELYGTWR		3.36399e-05	0	1	1	3	16579885	1	1280.66	105026962	61	High	0	7.539e-05
FALSE	High	TLKIPAMTIAK		0.00107848	0	1	1	1	41399285	1	1186.72	21763100	38	High	0	0.0001697
FALSE	High	GMAAAGNYAWVNR		2.06217e-07	0	1	1	2	7657015	0	1380.65	169644128	76	High	0	4.787e-09
FALSE	High	LFEMAYK		0.0503728	0.00174189	1	1	1	24234688	0	901.449	50756676	41	High	0.001346	0.01876
FALSE	High	FTDILVR		0.0720138	0.00337733	1	1	1	68509926	0	863.499	2.14266e+07	34	High	0.001931	0.02928
FALSE	High	SLDLVTMK		0.0423307	0.00148372	1	8	1	149363689	0	906.496	9.59926e+06	38	High	0.001221	0.01524
FALSE	High	RLNVWDLSK		0.0532699	0.00174189	1	5	1	311078508	1	1130.63	2.96213e+07	37	High	0.001346	0.02012
FALSE	High	MVGLDIDSR		0.0734584	0.00337733	1	2	1	47271406	0	1005.5	90801086	13	High	0.001931	0.0299
FALSE	High	FPYVLK		0.153966	0.0087528	1	2	1	239787838	0	766.45	3.54954e+07	29	High	0.0047	0.07607
FALSE	High	LGEFFQTK		0.124449	0.00649026	1	3	1	385298678	0	969.504	6082634	21	High	0.003244	0.05787
FALSE	High	EGLELLK		0.0121266	0	1	2	1	4503571	0	801.472	9.44952e+06	46	High	0	0.003288
FALSE	High	HWPFQVINDGDKPK		1.6704e-07	0	1	1	2	167466173	0	1680.85	8.85209e+07	35	High	0	9.909e-07
FALSE	High	AGVNTVTTLVENK		6.44021e-06	0	1	1	2	4506661	0	1345.73	5.11951e+07	68	High	0	3.287e-07
FALSE	High	SGVGNIFIK		0.00243531	0	1	3	1	46367787	0	934.536	92122757	46	High	0	0.0004604
FALSE	High	MLPTLGGEEGVSR		0.00511913	0	1	2	1	170763508	0	1345.68	6787650	10	High	0	0.001141
FALSE	High	GTIQVITQGTSLK		8.82007e-07	0	1	1	2	23308577	0	1345.77	269905149	63	High	0	2.834e-08
FALSE	High	QVYGLNFGSK		0.0328607	0.00148372	1	2	1	56549694	0	1112.57	2.12691e+07	14	High	0.001149	0.01111
FALSE	High	LYANMFER		0.00778074	0	1	1	2	4503729	0	1043.5	1.98698e+07	41	High	0	0.001906
FALSE	High	LLRDYQELMNTK		9.33867e-05	0	1	1	2	119395750	1	1523.79	3.69187e+07	42	High	0	8.506e-06
FALSE	High	VIGMHYFSPVDK		0.00030483	0	1	1	1	20127408	0	1392.7	1.94998e+07	26	High	0	3.62e-05
FALSE	High	LMDLLQK		0.0360759	0.00148372	1	1	2	21071032	0	860.491	325099683	36	High	0.001563	0.02578
FALSE	High	AINQQTGAFVEISR		8.11494e-05	0	1	1	1	154355000	0	1533.8	2.5745e+07	41	High	0	7.173e-06
FALSE	High	YGEPSEVFINR		1.80937e-06	0	1	1	2	109240550	0	1310.64	4.81485e+07	82	High	0	6.838e-08
FALSE	High	QISNLQQSISDAEQR		1.21969e-06	0	1	1	2	119395750	0	1716.85	4.72252e+07	50	High	0	4.212e-08
FALSE	High	QAGVFEPTIVK		5.41155e-05	0	1	2	2	57863257	0	1188.66	1.60337e+08	55	High	0	4.361e-06
FALSE	High	ALNSIIDVYHK		0.0044994	0	1	1	1	21614544	0	1272.69	1.05986e+07	50	High	0	0.0009707
FALSE	High	TGQPMIHIYLDK		0.000390805	0	1	4	1	253970500	0	1415.74	2.1689e+07	39	High	0	4.896e-05
FALSE	High	IYVIGGYDGR		0.0231487	0	1	1	1	11056006	0	1112.57	2.12691e+07	25	High	0	0.007248
FALSE	High	DGAGDVAFIR		0.000576541	0	1	2	1	54607120	0	1020.51	3.36613e+07	58	High	0	7.863e-05
FALSE	High	QLAPIWDK		0.00875376	0	1	1	2	20070125	0	970.536	158245924	58	High	0	0.002943
FALSE	High	TTPSYVAFTDTER		2.10248e-05	0	2	6	2	5729877; 167466173	0	1487.7	8.78722e+07	52	High	0	1.368e-06
FALSE	High	AVTIFIR		0.153266	0.0087528	1	1	3	24307939	0	819.509	67661180	32	High	0.0047	0.07543
FALSE	High	FVMQEEFSR		0.000696478	0	1	1	2	21361657	0	1172.54	6.01455e+07	57	High	0	0.0001312
FALSE	High	ETLLNSATTSLNSK		4.22562e-06	0	1	2	2	38455427	0	1478.77	4.3342e+07	53	High	0	1.927e-07
FALSE	High	AEPPQAMNALMR		0.0130659	0	1	5	1	212549553	0	1328.64		20	High	0	0.00359
FALSE	High	LDKAQIHDLVLVGGSTR		9.93322e-07	0	1	1	3	167466173	1	1822.02	4.73158e+07	34	High	0	3.281e-08
FALSE	High	GPYDFDQIK		0.00445126	0	1	3	2	45238858	0	1082.52	4.31229e+07	37	High	0	0.001219
FALSE	High	LQWFEQQAK		0.0183533	0	1	1	1	15529978	0	1177.6	7924888	22	High	0	0.005443
FALSE	High	IKPHLMSQELPEDWDKQPVK		8.62181e-06	0	1	1	1	20070125	1	2418.25	42420296	21	High	0	4.602e-07
FALSE	High	NNLLSPAHIMVEK		2.27023e-06	0	1	1	1	57242759	0	1465.78	2.2264e+07	63	High	0	9.038e-08
FALSE	High	LDDTVHVVIATPGR		6.51017e-06	0	1	1	2	380692342	0	1492.81	4.90643e+07	39	High	0	4.53e-06
FALSE	High	YLYEIAR		0.0613657	0.00229241	1	1	5	4502027	0	927.493	1.3429e+09	48	High	0.001493	0.024
FALSE	High	APAHLSLPDPQALKR		5.62656e-06	0	1	1	4	4504151	1	1613.91	28784016	42	High	0	4.802e-05
FALSE	High	STSLTFHWK		0.00958731	0	1	1	5	21361499	0	1106.56	3.79784e+07	31	High	0	0.00554
FALSE	High	LMVELSK		0.0238905	0.000317864	1	1	2	24307939	0	819.464	9.52172e+07	46	High	8.622e-05	0.007552
FALSE	High	TPVSEDMLGR		0.000372262	0	1	2	2	19913428	0	1104.54	1.82198e+07	46	High	0	4.598e-05
FALSE	High	ILGPIPSR		0.0149244	0	1	1	1	47717134	0	852.53	9.62902e+06	55	High	0	0.004237
FALSE	High	AVYTLYQQR		0.010612	0	1	2	3	239787838	0	1141.6	56571114	36	High	0	0.002779
FALSE	High	IGIEIIKR		0.00591827	0	1	1	2	41399285	1	941.614	9.8184e+07	59	High	0	0.001588
FALSE	High	HGSLGFLPR		5.21072e-05	0	1	2	2	4506649	0	983.542	64881873	59	High	0	4.88e-06
FALSE	High	DQAIVSAVANR		0.11985	0.00625041	1	4	1	410171279	0	1143.61	61477363	1	High	0.003192	0.05526
FALSE	High	AMADALLER		0.000167364	0	1	3	62	19923315	0	989.508	157360777042	64	High	0	1.731e-05
FALSE	High	LPLGTLSK		0.0168621	0	1	1	1	4506567	0	828.519		35	High	0	0.004926
FALSE	High	LGITQLR		0.0151642	0	1	1	2	4758340	0	800.499	3.4964e+07	49	High	0	0.00432
FALSE	High	GEATVSFDDPPSAK		4.91009e-05	0	2	5	2	4826734; 21327701	0	1420.66	6.1699e+07	23	High	0	3.876e-06
FALSE	High	AVANQTSATFLR		1.33551e-05	0	1	1	3	24430151	0	1278.68	4.40375e+07	61	High	0	7.871e-07
FALSE	High	QEYEQLIAK		0.00222206	0	1	1	3	55956899	0	1121.58	8.96174e+07	49	High	0	0.0004356
FALSE	High	TITYFDSQR		0.0177796	0	1	1	3	21361499	0	1130.55	1.39199e+08	38	High	0.001149	0.01164
FALSE	High	AIADTGANVVVTGGK		9.38115e-09	0	1	1	2	48762932	0	1372.74	207876308	84	High	0	1.094e-10
FALSE	High	FYEEVHDLER		2.06867e-05	0	2	2	2	21327708; 5174613	0	1336.62	2.72722e+07	41	High	0	1.341e-06
FALSE	High	VLSNRPIMFR		0.0353363	0.00148372	1	1	1	38327552	0	1232.69	6.49909e+06	14	High	0.001149	0.01218
FALSE	High	ATISNDGATILK		0.000314871	0	1	2	3	5453607	0	1203.66	139105361	39	High	0	6.409e-05
FALSE	High	LVNHFVEEFKR		2.12532e-05	0	1	1	7	167466173	1	1417.76	4.70367e+07	48	High	0	2.174e-06
FALSE	High	FVQLEGAHPLEK		7.12815e-05	0	1	1	1	13129068	0	1367.73	1.75781e+07	53	High	0	6.1e-06
FALSE	High	GTITVSAQELK		0.000592319	0	1	3	2	197333761	0	1146.64	7.84789e+07	25	High	0	8.146e-05
FALSE	High	SSLGPVGLDK		0.000303188	0	1	1	3	57863257	0	972.536	148371560	53	High	0	3.594e-05
FALSE	High	LNFAVASR		0.0103877	0	1	1	2	21361657	0	877.489	8.28581e+07	53	High	0	0.00272
FALSE	High	EANQDLLR		0.0720138	0.00337733	1	1	1	282165714	0	958.495	6.00808e+06	15	High	0.001931	0.02913
FALSE	High	HNVQTLDIISR		2.13683e-05	0	1	1	2	29570798	0	1295.71	3.47837e+07	58	High	0	2.909e-06
FALSE	High	VISGHLGWVR		0.000101269	0	1	2	1	4505895	0	1123.64	1.38089e+07	46	High	0	9.393e-06
FALSE	High	LRNEYGPVLHMPTSK		0.000228944	0	1	2	1	4505895	1	1741.91	9.26142e+06	20	High	0	2.546e-05
FALSE	High	LTVYLGK		0.0101138	0	1	8	1	382545144	0	793.482	2.46485e+06	46	High	0	0.002619
FALSE	High	LKGSGNLEAIHIIK		0.000311488	0	1	2	1	5453603	1	1492.88	3.05384e+07	30	High	0	3.702e-05
FALSE	High	ILFNNAVK		0.0236407	0.000317864	1	3	3	168229252	0	918.541	3.77915e+07	32	High	0.001091	0.01001
FALSE	High	HVLFPLK		0.0165083	0	1	1	2	4507947	0	853.529	1.99213e+07	39	High	0	0.004781
FALSE	High	GAEAANVTGPDGVPVEGSR		0.010726	0	1	2	1	224586882	0	1782.86	1.00678e+07	25	High	0	0.002821
FALSE	High	DDAMLLK		0.0771873	0.00337733	1	1	1	41399285	0	805.412	2.85803e+07	44	High	0.002002	0.03194
FALSE	High	VTVIFR		0.103405	0.00522439	1	3	1	148539840	0	734.456	5.38891e+06	42	High	0.002631	0.04592
FALSE	High	NAIHTFVQSGSHLAAR		0.000401502	0	1	1	1	4557014	0	1708.89	1.10286e+07	19	High	0	5.054e-05
FALSE	High	VIPSPFK		0.0598405	0.00229241	1	3	50	19923315	0	787.471	5.21155e+10	54	High	0.007287	0.1275
FALSE	High	VLELDNVK		0.0595398	0.00229241	1	1	1	21361399	0	929.53	1.36213e+07	14	High	0.001493	0.02304
FALSE	High	IVYLYTK		0.0346113	0.00148372	1	1	1	16117789	0	899.524	3.42243e+06	25	High	0.001149	0.01184
FALSE	High	VLNNFISNQK		0.0318514	0.00123851	1	2	1	103472005	0	1176.64	4.18324e+06	37	High	0.001091	0.01073
FALSE	High	ASLSLIEK		0.0831054	0.00392026	1	1	1	4504897	0	860.509	2.99959e+07	22	High	0.002219	0.03495
FALSE	High	FNQLVEQYK		0.0381868	0.00148372	1	2	1	187960109	0	1168.6	3.45381e+06	12	High	0.001149	0.01341
FALSE	High	IHETIESINQLK		0.0107834	0	1	3	1	148536864	0	1424.77	6.34552e+06	21	High	0	0.00284
FALSE	High	YITNLEVK		0.00585504	0	1	1	1	62988322	0	979.546	8.07748e+06	35	High	0	0.001343
FALSE	High	VQALEEANNDLENK		0.00223407	0	1	1	2	55956899	0	1586.77	1.59598e+07	26	High	0	0.0004122
FALSE	High	YVFSAYK		0.0311952	0.00123851	1	1	2	40217805	0	877.445	2.39887e+07	37	High	0.001091	0.01048
FALSE	High	IITEGFEAAK		0.00136017	0	1	2	3	4502643	0	1078.58	1.39072e+08	40	High	0	0.000363
FALSE	High	VLQLYPNNK		0.00440363	0	1	1	3	4503729	0	1088.61	4.21761e+07	44	High	0	0.0009473
FALSE	High	AQIFANTVDNAR		0.00112607	0	1	1	1	40354195	0	1319.67	1.13731e+07	35	High	0	0.0001783
FALSE	High	EIAEAYLGK		0.00974235	0	1	2	1	5729877	0	993.525	1.36527e+07	38	High	0	0.002507
FALSE	High	SGGGFGPDPGSGTTVPAR		7.66424e-07	0	1	1	3	21361499	0	1616.77	62741417	69	High	0	2.391e-08
FALSE	High	SVNELIYK		0.0791159	0.00364485	1	1	1	15431301	0	965.53	1.06698e+07	20	High	0.002071	0.03292
FALSE	High	TVDLKPDWGK		0.00378774	0	1	1	2	5803181	0	1158.62	27230656	28	High	0	0.0007862
FALSE	High	YVPLADVK		0.0340769	0.00148372	1	2	2	73760405	0	904.514	1.99121e+07	30	High	0.001149	0.01164
FALSE	High	VGLVIGR		0.0149244	0	1	1	1	100816392	0	713.467	6.82877e+06	51	High	0	0.004227
FALSE	High	ISVYYNEATGGK		0.0014669	0	1	1	1	29788785	0	1301.64	9.85217e+06	24	High	0	0.0002474
FALSE	High	INVYYNEATGGK		0.000827829	0	1	1	1	5174735	0	1328.65	1.22999e+07	43	High	0	0.0001227
FALSE	High	LTEPLGMR		0.00271247	0	1	2	1	20544129	0	916.492	3.29868e+06	37	High	0	0.0005241
FALSE	High	NVDIFNK		0.146414	0.00828194	1	1	4	21361499	0	849.446	58782850	30	High	0.003788	0.0712
FALSE	High	PLYSVTVK		0.00691501	0	1	2	1	4827050	0	906.529		42	High	0	0.001652
FALSE	High	LPGIVAEGR		0.000230184	0	1	1	1	4502261	0	911.531	9919805	58	High	0	2.558e-05
FALSE	High	FGAPPHAGGGIGLER		9.92204e-06	0	1	1	5	45439306	0	1435.74	3.21714e+07	37	High	0	5.493e-07
FALSE	High	LEMEMEAAR		0.00103291	0	1	2	1	224028246	0	1079.49	6.45658e+06	41	High	0	0.0001606
FALSE	High	NTDEMVELR		0.000719411	0	1	2	2	14165439	0	1106.51	2.46647e+07	53	High	0	0.0001032
FALSE	High	VEFNIR		0.166279	0.0095029	1	4	2	66346679	0	777.425	1.90823e+08	31	High	0.006299	0.1077
FALSE	High	SGFSSISVSR		0.000605252	0	2	2	1	119703753; 155969697	0	1026.52	23543954	49	High	0	8.364e-05
FALSE	High	EILSEVER		0.026953	0.000628499	1	2	1	63162572	0	974.515	9.55133e+06	38	High	0.0001708	0.008729
FALSE	High	LGAPALTSRQFR		0.0530002	0.00174189	1	3	1	19923315	1	1316.74	1.53561e+07	24	High	0.001346	0.02007
FALSE	High	AMMYSGELK		0.0501169	0.00174189	1	1	3	66933016	0	1029.47	3.69641e+07	35	High	0.001346	0.0187
FALSE	High	LGLHQQGSEPSYLDR		0.0221944	0	1	1	2	56243583	0	1699.84	1.89137e+07	20	High	0	0.006883
FALSE	High	NGYGFINR		0.00426377	0	2	4	3	224586882; 34098946	0	940.464	1.78767e+07	45	High	0	0.00105
FALSE	High	LSDGVAVLK		0.0020057	0	1	1	4	41399285	0	901.535	247634261	29	High	0	0.003314
FALSE	High	MGLVMDR		0.0355199	0.00148372	1	2	3	14141152	0	821.401	21964651	44	High	0.001346	0.01824
FALSE	High	AASIFGGAKPVDTAAR		1.89737e-05	0	1	1	2	50053795	0	1531.82	15464893	30	High	0	0.004117
FALSE	High	FAIETVK		0.0272366	0.000938081	1	1	1	190194365	0	807.461	1.10588e+07	42	High	0.0002539	0.008846
FALSE	High	AVVGYEDGTIR		0.0116201	0	1	1	1	55743075	0	1179.6	2.13604e+07	33	High	0	0.003121
FALSE	High	VVEGSFVYK		0.132868	0.0075351	1	1	1	4503971	0	1027.55	1.15411e+07	24	High	0.003662	0.06305
FALSE	High	LTVADIR		0.0372131	0.00148372	1	2	1	109389365	0	787.467	7.41773e+06	35	High	0.001149	0.01297
FALSE	High	AEGFVDALHR		0.00070404	0	1	1	1	100816392	0	1114.56	4.96076e+06	40	High	0	0.0001005
FALSE	High	LVGIISSR		0.00631212	0	1	1	2	66933016	0	844.525	1.32089e+08	56	High	0	0.001473
FALSE	High	KTEVLMENFR		0.0156552	0	1	1	1	4506753	1	1266.65	1.37606e+07	36	High	0	0.004493
FALSE	High	MKEIAEAYLGK		0.000132673	0	1	2	4	5729877	1	1252.66	4.1327e+07	54	High	0	1.308e-05
FALSE	High	ENVNLAQIR		0.00462203	0	1	2	1	11863154	0	1056.58	6.90543e+06	53	High	0	0.001008
FALSE	High	FPFAANSR		0.00162523	0	1	1	4	91199540	0	909.458	7.06088e+07	55	High	0	0.001741
FALSE	High	ADVLTTGAGNPVGDK		0.00137493	0	1	1	1	4557014	0	1414.72	5.94416e+06	30	High	0	0.0002279
FALSE	High	DILIEHYK		0.124449	0.00649026	1	2	1	197116386	0	1030.56	1.04269e+07	14	High	0.003244	0.05792
FALSE	High	IGQGYLIK		0.00292499	0	1	2	1	4506649	0	891.53	6.81032e+07	36	High	0	0.000575
FALSE	High	TPEIVAPQSAHAAFNK		1.05533e-07	0	1	1	3	31982936	0	1680.87	1.70541e+07	49	High	0	2.121e-09
FALSE	High	VMEKPSPLLVGR		0.0183533	0	2	3	1	38327552; 45359849	0	1325.76	1.73797e+07	29	High	0	0.005455
FALSE	High	SILVSPTGPSR		0.0847518	0.00419762	1	1	1	57863269	0	1113.63	5.32214e+06	29	High	0.002447	0.0358
FALSE	High	LQTQGLGTALK		0.0108412	0	1	2	1	7657069	0	1129.66	7.19505e+06	28	High	0	0.002869
FALSE	High	LAQAWFNTHR		1.29991e-05	0	1	1	3	171906582	0	1243.63	3.13266e+07	75	High	0	7.629e-07
FALSE	High	TLQLEYR		0.141773	0.00802934	1	3	2	197333761	0	922.499	9.40011e+07	28	High	0.003722	0.0684
FALSE	High	VTMLISGR		0.00406222	0	1	3	3	357933617	0	876.497	5.79215e+07	49	High	0	0.0008604
FALSE	High	EANLAASFGK		0.00051473	0	1	1	1	91199540	0	1007.52	1.29638e+08	47	High	0	6.866e-05
FALSE	High	HEIVQTLSLK		0.0174993	0	1	3	1	385137130	0	1167.67	4.76421e+06	23	High	0	0.005155
FALSE	High	IASPEGQDYLK		0.000576541	0	1	1	2	7657015	0	1220.62	1.79704e+08	54	High	0	0.0001127
FALSE	High	YHTMQAAVDAVAR		0.0395911	0.00148372	1	1	1	13129068	0	1432.7	3.86931e+06	17	High	0.001221	0.01395
FALSE	High	DFDTALK		0.0362631	0.00148372	1	1	3	5803181	0	809.404	2.58116e+07	35	High	0.002631	0.04303
FALSE	High	EQVIAALR		0.0476247	0.00148372	1	3	2	4506387	0	899.531	7.03742e+07	30	High	0.001291	0.01757
FALSE	High	YVSSLTEEISKR		0.00294079	0	1	1	1	5031873	1	1411.74	2.85227e+06	41	High	0	0.0005791
FALSE	High	LDFHQGWK		0.0245261	0.000628499	1	1	1	21361499	0	1030.51	1.88135e+07	21	High	0.0001708	0.007773
FALSE	High	IEISELNR		0.00908793	0	2	2	5	47132620; 119395750	0	973.531	5.08555e+08	54	High	0	0.002617
FALSE	High	VIPSPFKHADIVTTTTHK		2.08457e-07	0	1	3	10	19923315	1	1992.09	1.73582e+08	47	High	0	1.574e-08
FALSE	High	YVLSMSEER		0.00119495	0	1	1	2	21071032	0	1113.52	9.77219e+07	50	High	0	0.0003704
FALSE	High	LNAIYQNNLTK		0.000239054	0	1	4	1	50301238	0	1291.7	3.10753e+07	52	High	0	2.675e-05
FALSE	High	GILAADESTGSIAK		0.126214	0.00649026	1	2	1	342187211	0	1332.7		2	High	0.003244	0.05892
FALSE	High	QFIENGSEFAQK		4.88923e-06	0	1	1	3	15187164	0	1397.67	1.13573e+08	55	High	0	2.304e-07
FALSE	High	IKFEMEQNLR		0.00531538	0	1	1	3	55956899	1	1307.68	1.22303e+08	51	High	0	0.001194
FALSE	High	FPFNTPK		0.0169517	0	1	3	3	168229252	0	850.446	1.44588e+07	40	High	0	0.004955
FALSE	High	DPQALSEHLKNPVIAQK		5.55971e-05	0	1	1	2	5803181	1	1888.03	29776702	37	High	0	4.5e-06
FALSE	High	YEELQITAGR		1.27901e-05	0	2	2	5	119395750; 119703753	0	1179.6	4.75166e+08	58	High	0	2.285e-06
FALSE	High	SQIHDIVLVGGSTR		9.06157e-07	0	1	2	7	5729877	0	1481.81	5.28987e+07	60	High	0	2.94e-08
FALSE	High	SALVKPVTINVGR		4.11301e-06	0	1	1	9	21071032	0	1353.82	324587231	66	High	0	4.285e-06
FALSE	High	YLDGLTAER		0.00168777	0	1	1	2	47132620	0	1037.53	2.05275e+08	49	High	0	0.0002923
FALSE	High	ELWDGPR		0.125623	0.00649026	1	1	1	11559925	0	872.426	102967442	31	High	0.003244	0.05869
FALSE	High	ALDAAFYK		0.00183989	0	1	4	1	291084629	0	898.467	1.05909e+07	49	High	0	0.0003255
FALSE	High	GSGNLEAIHIIK		0.000414726	0	1	2	3	5453603	0	1251.71	26371011	57	High	0	5.263e-05
FALSE	High	THINIVVIGHVDSGK		0.00018149	0	1	2	1	4503471	0	1588.88	6.21573e+06	32	High	0	1.915e-05
FALSE	High	GDYPLEAVR		0.0030538	0	1	6	4	33286418	0	1019.52	158084046	42	High	0	0.0006058
FALSE	High	AYIDSFR		0.091192	0.00499603	1	1	1	45439306	0	871.431	7.67923e+06	31	High	0.002576	0.03923
FALSE	High	LILEQMQK		0.0315217	0.00123851	1	1	1	5803181	0	1002.57	7.74168e+07	31	High	0.001091	0.01061
FALSE	High	VLFSSNGGVVK		0.0414691	0.00148372	1	3	2	4506243	0	1106.62	5.47732e+07	10	High	0.001221	0.01483
FALSE	High	GQPIYIQFSNHK		6.06863e-06	0	1	3	1	4506243	0	1431.74	154721938	60	High	0	3.007e-07
FALSE	High	VNFAMNVGK		0.000638833	0	1	6	5	33286418	0	979.503	1.64303e+08	49	High	0	0.0001236
FALSE	High	TGYTLDVTTGQR		5.47661e-06	0	1	10	1	228008291	0	1311.65	1.39045e+07	59	High	0	2.644e-07
FALSE	High	DATLTALDR		0.00264036	0	1	1	1	20127408	0	975.511	6.28207e+06	36	High	0	0.0005067
FALSE	High	ELIEQLR		0.0723725	0.00337733	1	1	2	5803181	0	900.515	60031514	36	High	0.003244	0.06049
FALSE	High	DKGFGFIR		0.0764279	0.00337733	1	2	2	224028246	1	939.505	2.72403e+08	33	High	0.002002	0.03153
FALSE	High	FASFIDK		0.0173149	0	6	20	7	28173564; 47132620; 119703753; 372466572; 155969697; 119395754	0	827.43	3.23555e+08	38	High	0.004959	0.08492
FALSE	High	TIVFVETK		0.0741907	0.00337733	1	1	2	4758138	0	936.54	4.02606e+07	30	High	0.003244	0.05973
FALSE	High	VLAMSGDPNYLHR		0.000397188	0	1	1	1	21361399	0	1472.73	9.53593e+06	45	High	0	5.001e-05
FALSE	High	DYQELMNTK		0.0120621	0	1	1	2	119395750	0	1141.52	1.39347e+08	42	High	0	0.005486
FALSE	High	DVLVATDVASK		6.78987e-05	0	1	1	3	21071032	0	1117.61	1.72534e+08	68	High	0	5.75e-06
FALSE	High	SSMTFLTR		0.0159064	0	1	1	3	7657015	0	942.471	1.71929e+08	60	High	0	0.006657
FALSE	High	MDSTNADALYVR		2.05753e-05	0	1	2	2	262206280	0	1355.63	1.02441e+07	50	High	0	1.341e-06
FALSE	High	GGAEQFMEETER		0.0132058	0	1	4	1	5453607	0	1383.58	5.15685e+06	25	High	0	0.003638
FALSE	High	IADFLK		0.170053	0.0097378	1	1	1	4507947	0	706.413	8.48298e+06	33	High	0.005018	0.08617
FALSE	High	DVDNAYMIK		0.00397572	0	1	1	2	47132620	0	1068.5	8.47992e+07	42	High	0	0.0008377
FALSE	High	IRDGDFVVLK		0.15894	0.00898569	1	1	1	19923475	1	1161.66	5.07081e+06	20	High	0.004828	0.07902
FALSE	High	MVPAGMGAGLER		0.00495666	0	1	2	1	14141152	0	1188.59	24283400	24	High	0	0.001094
FALSE	High	TTTLSGTAPAAGVVPSR		0.00199491	0	1	2	1	47519639	0	1585.85	9.04499e+06	43	High	0	0.0003606
FALSE	High	TGVVPQLVK		0.010726	0	1	1	1	4504897	0	940.583	5.08405e+07	36	High	0	0.002828
FALSE	High	VFVGGDDFK		0.0197631	0	1	3	1	7705558	0	983.483	1.12908e+07	29	High	0	0.005992
FALSE	High	TQVVAGTNYYIK		0.0211665	0	1	1	1	4885165	0	1356.72	6.5568e+06	22	High	0	0.006519
FALSE	High	VGLQVVAVK		5.41155e-05	0	1	1	3	41399285	0	912.588	2.31394e+08	71	High	0	1.559e-05
FALSE	High	KAAALEFLNR		0.000219261	0	1	1	3	5803181	1	1132.65	32833698	65	High	0	2.409e-05
FALSE	High	VFEGNRPTNSIVFTK		2.7545e-05	0	1	2	4	296080693	0	1708.9	1.25661e+08	45	High	0	1.913e-06
FALSE	High	TNSTFNQVVLK		0.000311488	0	1	2	3	4506607	0	1250.67	7.62205e+07	46	High	0	3.712e-05
FALSE	High	VLYLVQGEK		0.154668	0.0087528	1	2	2	208431793	0	1048.6	6.84883e+06	16	High	0.007159	0.123
FALSE	High	IGGIGTVPVGR		2.4724e-05	0	1	2	3	4503471	0	1025.61	1.17631e+08	63	High	0	1.674e-06
FALSE	High	LAEEIPLK		0.0957271	0.00522439	1	2	1	64085377	0	912.54		12	High	0.002631	0.04175
FALSE	High	SPLGEVAIR		9.33867e-05	0	1	1	3	4503015	0	941.541	4.9464e+07	60	High	0	8.509e-06
FALSE	High	LTELLVK		0.0261193	0.000628499	1	1	2	31982936	0	815.524	1.18546e+07	39	High	0.0001708	0.008418
FALSE	High	FLEQQNQVLQTK		2.74585e-07	0	2	3	10	47132620; 119395750	0	1475.79	1696249930	97	High	0	2.55e-08
FALSE	High	EYSLQVLKNAR		0.0134184	0	1	3	1	19923315	1	1320.73	1.47081e+07	31	High	0	0.003717
FALSE	High	QTDPMIMLK		0.00255635	0	1	1	2	109948304	0	1076.55	4.67082e+07	40	High	0	0.0004871
FALSE	High	GITYDDPIK		0.0508883	0.00174189	1	1	2	21071032	0	1021.52	1.19682e+08	38	High	0.001346	0.0191
FALSE	High	ESTLHLVLR		0.0123221	0	1	4	2	294459921	0	1067.62	4.50264e+07	40	High	0.001346	0.02018
FALSE	High	NAGVEGSLIVEK		0.000109817	0	1	1	2	41399285	0	1215.66	8.05331e+07	39	High	0	1.038e-05
FALSE	High	TDYNASVSVPDSSGPER		0.113229	0.00625041	1	2	2	14165439	0	1780.8	1.774e+07	11	High	0.003244	0.05599
FALSE	High	AANVLLSEQGDVK		0.00289364	0	1	5	1	433282971	0	1343.72	5.89698e+06	27	High	0	0.0005672
FALSE	High	QGEEEDAEIIVK		0.000449722	0	1	8	1	17298690	0	1359.66	7.55297e+06	37	High	0	5.818e-05
FALSE	High	GVIVDKDFSHPQMPK		0.000343292	0	1	1	3	24307939	1	1697.87	2.95206e+07	38	High	0	4.163e-05
FALSE	High	TFTTQETITNAETAK		0.00560878	0	1	2	1	296080693	0	1655.81	1.28871e+07	27	High	0	0.001278
FALSE	High	KTGQPMINLYTDR		5.25085e-07	0	1	3	5	4826734	1	1536.78	3.38436e+08	64	High	0	1.506e-08
FALSE	High	FPVEIK		0.139823	0.00802934	1	1	1	4758762	0	732.429	9.80821e+06	29	High	0.003722	0.06707
FALSE	High	AMAAVPQDVVR		0.00197351	0	1	1	1	51873031	0	1156.61	1.05753e+07	28	High	0	0.0003538
FALSE	High	NFIAQGPYENR		0.000191563	0	1	1	2	19913428	0	1308.63	2.21311e+07	49	High	0	2.042e-05
FALSE	High	LDHKFDLMYAK		3.1394e-06	0	2	11	5	393715091; 57013276	1	1380.7	2.17741e+08	47	High	0	3.206e-05
FALSE	High	VQGFQVEYK		0.000285699	0	1	3	2	82659087	0	1097.56	2.85632e+07	46	High	0	0.0001616
FALSE	High	FGPALSVK		0.00807811	0	1	2	3	46367787	0	818.477	7.12713e+07	56	High	0	0.001994
FALSE	High	DTSASAVAVGLK		4.0205e-05	0	1	1	1	20127408	0	1118.61	1.46381e+07	52	High	0	3.034e-06
FALSE	High	YLALDEADR		0.00102182	0	1	1	2	21071032	0	1065.52	8.94713e+07	57	High	0	0.000187
FALSE	High	TISHVIIGLK		4.83668e-06	0	1	1	6	4506753	0	1080.68	9.13646e+07	64	High	0	2.274e-07
FALSE	High	LVMEEAPESYK		7.28386e-05	0	1	1	2	7657015	0	1295.62	5.60425e+07	56	High	0	6.29e-06
FALSE	High	EDLYLKPIQR		0.131636	0.00728372	1	1	1	4503483	0	1274.71	3.90682e+06	23	High	0.003459	0.06218
FALSE	High	GLGVGFGSGGGSSSSVK		4.38849e-06	0	1	1	2	119395754	0	1439.71	2.72022e+07	46	High	0	2.026e-07
FALSE	High	YKQDVYLLPK		0.091192	0.00499603	1	6	1	24308043	1	1266.71	5.3747e+06	27	High	0.002576	0.03921
FALSE	High	LIFTDGSR		0.0486072	0.00148372	1	3	1	21361621	0	908.484	22481197	43	High	0.001291	0.01794
FALSE	High	TTAENEFVMLKK		0.0521987	0.00174189	1	1	1	119395754	1	1410.73	7.96455e+06	19	High	0.001346	0.01961
FALSE	High	VKPLQDQNELFGK		0.000137786	0	1	1	4	5803167	0	1515.82	4.29778e+07	48	High	0	7.419e-05
FALSE	High	SGVSLAALK		0.00159054	0	1	3	2	4885377	0	845.509	4.77972e+07	64	High	0	0.0002868
FALSE	High	NLGQNLWGPHR		7.56458e-05	0	1	1	4	209969703	0	1291.67	5.16125e+07	68	High	0	6.566e-06
FALSE	High	DPNSPLYSVK		0.000164674	0	1	4	1	8922886	0	1119.57	1.21407e+07	52	High	0	1.701e-05
FALSE	High	LGLTEIR		0.0232708	0	1	1	1	221136939	0	801.483	7.75113e+06	48	High	0	0.007293
FALSE	High	LVNTPYVDNSYK		0.000477248	0	1	1	1	26051231	0	1412.71	8.19346e+06	36	High	0	6.243e-05
FALSE	High	QTIAHQQQQLTNLQMAAQR		3.6562e-07	0	1	4	1	17298690	0	2208.13	30732618	78	High	0	9.686e-09
FALSE	High	DAQIFIQK		0.0346113	0.00148372	1	1	1	4557014	0	962.531	6.76736e+06	35	High	0.001149	0.01188
FALSE	High	QSSATSSFGGLGGGSVR		0.000123675	0	1	1	1	24234699	0	1554.75	7.86696e+06	35	High	0	1.201e-05
FALSE	High	VDSLLHGTFSAK		2.09351e-06	0	1	1	2	19923475	0	1274.67	1.9685e+07	64	High	0	8.152e-08
FALSE	High	IRLENEIQTYR		1.06559e-06	0	1	1	2	195972866	1	1434.77	1.631e+08	59	High	0	3.589e-08
FALSE	High	IIFVGR		0.151874	0.0087528	1	3	1	208431833	0	704.445	8.0514e+06	42	High	0.0047	0.07485
FALSE	High	AVLLAGPPGTGK		5.35339e-05	0	1	1	4	4506753	0	1080.64	182066896	40	High	0	4.31e-06
FALSE	High	LMSLIQK		0.0238905	0.000317864	1	1	3	11559925	0	832.496	2.57763e+08	31	High	8.622e-05	0.007532
FALSE	High	AVGPASILK		0.0150839	0	1	2	1	42741684	0	855.53	8.18968e+06	32	High	0	0.004281
FALSE	High	LLSNDEVTIK		9.13904e-05	0	1	2	1	306774087	0	1131.63	1.32098e+08	84	High	0	8.253e-06
FALSE	High	HQEGEIFDTEKEKYEITEQR		6.99169e-07	0	1	1	2	67189747	2	2509.18	4.54949e+07	44	High	0	2.134e-08
FALSE	High	LFEVGGSPANTR		0.00207165	0	1	6	1	215272352	0	1247.64	1.12236e+07	44	High	0	0.0003764
FALSE	High	YLMALK		0.158221	0.00898569	1	1	1	5803092	0	738.422	7.35411e+06	42	High	0.004828	0.07874
FALSE	High	LQAEIEGLK		0.00389105	0	1	2	2	372466572	0	1000.57	36193383	44	High	0	0.0008128
FALSE	High	AIGGGLSSVGGGSSTIK		3.00049e-09	0	1	2	2	155969697	0	1447.78	6.9282e+07	87	High	0	2.714e-11
FALSE	High	ISISTSGGSFR		0.000255062	0	1	1	2	119395754	0	1111.57	97292896	51	High	0	2.895e-05
FALSE	High	LAADDFRIK		0.158221	0.00898569	1	8	2	195972866	1	1048.58	4.36888e+06	20	High	0.004769	0.07862
FALSE	High	FGDPVVQSDMK		2.73966e-05	0	1	1	2	167466173	0	1222.58	2.57335e+07	66	High	0	5.757e-06
FALSE	High	TLLSDPTYR		0.014456	0	1	1	2	5803181	0	1065.56	1.83065e+08	41	High	0	0.004064
FALSE	High	ILLDVK		0.10796	0.00603055	1	2	2	15431310	0	700.46	1.36537e+07	48	High	0.003121	0.05115
FALSE	High	YEELQSLAGK		0.000174755	0	1	2	2	372466572	0	1137.58	2.94714e+07	53	High	0	1.826e-05
FALSE	High	QGVDADINGLR		0.000189505	0	1	1	1	55956899	0	1157.59	9.70179e+07	55	High	0	2.026e-05
FALSE	High	VHAELADVLTEAVVDSILAIK		4.10832e-05	0	1	2	1	4502643	0	2206.23	1.88283e+07	21	High	0	3.11e-06
