# Supplementary material for: Phosphorylated SHMT2 Regulates Oncogenesis Through m6A Modification in Lung Adenocarcinoma
Source: Adv Sci (Weinh). 2024 Mar 9;11(18):2307834. doi: 10.1002/advs.202307834 (PMC11095143; doi:10.1002/advs.202307834)
Supplement: Supplementary file 4 — Supplemental Table 3 [file ADVS-11-2307834-s001.xls]

## Sheet: proteinGroups
Protein IDs	Majority protein IDs	Peptide counts (all)	Peptide counts (razor+unique)	Peptide counts (unique)	Fasta headers	Number of proteins	Peptides	Razor + unique peptides	Unique peptides	Peptides CONTROL	Peptides S90A	Peptides WT	Razor + unique peptides CONTROL	Razor + unique peptides S90A	Razor + unique peptides WT	Unique peptides CONTROL	Unique peptides S90A	Unique peptides WT	Sequence coverage [%]	Unique + razor sequence coverage [%]	Unique sequence coverage [%]	Mol. weight [kDa]	Sequence length	Sequence lengths	Fraction average	Fraction 1	Q-value	Score	Identification type CONTROL	Identification type S90A	Identification type WT	Sequence coverage CONTROL [%]	Sequence coverage S90A [%]	Sequence coverage WT [%]	Intensity	Intensity CONTROL	Intensity S90A	Intensity WT	iBAQ	iBAQ CONTROL	iBAQ S90A	iBAQ WT	LFQ intensity CONTROL	LFQ intensity S90A	LFQ intensity WT	MS/MS Count CONTROL	MS/MS Count S90A	MS/MS Count WT	MS/MS Count
sp|A0A075B6K5|LV39_HUMAN;sp|P80748|LV321_HUMAN	sp|A0A075B6K5|LV39_HUMAN;sp|P80748|LV321_HUMAN	1;1	1;1	1;1	>sp|A0A075B6K5|LV39_HUMAN Immunoglobulin lambda variable 3-9 OS=Homo sapiens OX=9606 GN=IGLV3-9 PE=3 SV=1;>sp|P80748|LV321_HUMAN Immunoglobulin lambda variable 3-21 OS=Homo sapiens OX=9606 GN=IGLV3-21 PE=1 SV=2	2	1	1	1	1	1	1	1	1	1	1	1	1	13.9	13.9	13.9	12.332	115	115;117	1	3	0	24.219	By MS/MS	By MS/MS	By MS/MS	13.9	13.9	13.9	47158000	15775000	14948000	16435000	7859700	2629200	2491400	2739100	0	0	12077000	1	1	1	3
sp|A0A0C4DH67|KV108_HUMAN;sp|A0A0C4DH69|KV109_HUMAN;sp|A0A075B6S5|KV127_HUMAN	sp|A0A0C4DH67|KV108_HUMAN;sp|A0A0C4DH69|KV109_HUMAN;sp|A0A075B6S5|KV127_HUMAN	1;1;1	1;1;1	1;1;1	>sp|A0A0C4DH67|KV108_HUMAN Immunoglobulin kappa variable 1-8 OS=Homo sapiens OX=9606 GN=IGKV1-8 PE=3 SV=1;>sp|A0A0C4DH69|KV109_HUMAN Immunoglobulin kappa variable 1-9 OS=Homo sapiens OX=9606 GN=IGKV1-9 PE=3 SV=1;>sp|A0A075B6S5|KV127_HUMAN Immunoglobulin ka	3	1	1	1	1	1	1	1	1	1	1	1	1	13.9	13.9	13.9	12.537	115	115;117;117	1	3	0.0017422	8.1618	By matching	By MS/MS	By MS/MS	13.9	13.9	13.9	23733000	7743800	6354800	9633800	5933100	1936000	1588700	2408500	0	0	7079700	0	0	1	1
sp|A0A0J9YX35|HV64D_HUMAN	sp|A0A0J9YX35|HV64D_HUMAN	1	1	1	>sp|A0A0J9YX35|HV64D_HUMAN Immunoglobulin heavy variable 3-64D OS=Homo sapiens OX=9606 GN=IGHV3-64D PE=3 SV=1	1	1	1	1	1	0	0	1	0	0	1	0	0	9.4	9.4	9.4	12.822	117	117	1	1	0.0018282	9.5662	By MS/MS	By matching	By matching	9.4	0	0	6972700	6972700	0	0	1162100	1162100	0	0	6972700	0	0	1	0	0	1
sp|A2NJV5|KV229_HUMAN;sp|A0A0A0MRZ7|KVD26_HUMAN;sp|A0A075B6S2|KVD29_HUMAN	sp|A2NJV5|KV229_HUMAN;sp|A0A0A0MRZ7|KVD26_HUMAN;sp|A0A075B6S2|KVD29_HUMAN	3;3;3	3;3;3	1;1;1	>sp|A2NJV5|KV229_HUMAN Immunoglobulin kappa variable 2-29 OS=Homo sapiens OX=9606 GN=IGKV2-29 PE=3 SV=2;>sp|A0A0A0MRZ7|KVD26_HUMAN Immunoglobulin kappa variable 2D-26 OS=Homo sapiens OX=9606 GN=IGKV2D-26 PE=3 SV=1;>sp|A0A075B6S2|KVD29_HUMAN Immunoglobulin	3	3	3	1	3	1	2	3	1	2	1	1	1	19.2	19.2	16.7	13.085	120	120;120;120	1	6	0	57.293	By MS/MS	By MS/MS	By MS/MS	19.2	16.7	16.7	254400000	146130000	24053000	84215000	42399000	24355000	4008800	14036000	131640000	0	76379000	4	1	3	8
sp|B9A064|IGLL5_HUMAN;tr|A0A0B4J231|A0A0B4J231_HUMAN;sp|P0CG04|IGLC1_HUMAN	sp|B9A064|IGLL5_HUMAN;tr|A0A0B4J231|A0A0B4J231_HUMAN;sp|P0CG04|IGLC1_HUMAN	4;4;3	2;2;1	2;2;1	>sp|B9A064|IGLL5_HUMAN Immunoglobulin lambda-like polypeptide 5 OS=Homo sapiens OX=9606 GN=IGLL5 PE=2 SV=2;>tr|A0A0B4J231|A0A0B4J231_HUMAN Immunoglobulin lambda-like polypeptide 5 OS=Homo sapiens OX=9606 GN=IGLL5 PE=1 SV=1;>sp|P0CG04|IGLC1_HUMAN Immunoglob	3	4	2	2	4	3	4	2	1	2	2	1	2	22	12.6	12.6	23.063	214	214;215;106	1	7	0	21.09	By MS/MS	By MS/MS	By MS/MS	22	13.1	22	379630000	131010000	130290000	118320000	29202000	10078000	10023000	9101900	162030000	0	55939000	6	2	4	12
sp|O00170|AIP_HUMAN	sp|O00170|AIP_HUMAN	1	1	1	>sp|O00170|AIP_HUMAN AH receptor-interacting protein OS=Homo sapiens OX=9606 GN=AIP PE=1 SV=2	1	1	1	1	0	1	0	0	1	0	0	1	0	4.2	4.2	4.2	37.636	330	330	1	1	0.0015924	6.9952	By matching	By MS/MS	By matching	0	4.2	0	2893000	0	2893000	0	160720	0	160720	0	0	2148000	0	0	1	0	1
sp|O00231|PSD11_HUMAN;tr|J3QRY4|J3QRY4_HUMAN	sp|O00231|PSD11_HUMAN	3;1	3;1	3;1	>sp|O00231|PSD11_HUMAN 26S proteasome non-ATPase regulatory subunit 11 OS=Homo sapiens OX=9606 GN=PSMD11 PE=1 SV=3	2	3	3	3	1	3	3	1	3	3	1	3	3	8.1	8.1	8.1	47.463	422	422;187	1	7	0	21.663	By MS/MS	By MS/MS	By MS/MS	2.4	8.1	8.1	39468000	4742400	15134000	19591000	1461800	175640	560530	725610	0	13155000	12479000	1	3	2	6
sp|O00264|PGRC1_HUMAN	sp|O00264|PGRC1_HUMAN	2	2	2	>sp|O00264|PGRC1_HUMAN Membrane-associated progesterone receptor component 1 OS=Homo sapiens OX=9606 GN=PGRMC1 PE=1 SV=3	1	2	2	2	1	1	2	1	1	2	1	1	2	7.7	7.7	7.7	21.671	195	195	1	4	0	13.389	By matching	By MS/MS	By MS/MS	7.7	7.2	7.7	26341000	4264600	9749300	12327000	3292600	533070	1218700	1540900	0	0	9058700	0	1	2	3
sp|O00303|EIF3F_HUMAN;tr|H0YDT6|H0YDT6_HUMAN;tr|E9PQV8|E9PQV8_HUMAN;tr|A0A1W2PP79|A0A1W2PP79_HUMAN	sp|O00303|EIF3F_HUMAN	3;1;1;1	3;1;1;1	3;1;1;1	>sp|O00303|EIF3F_HUMAN Eukaryotic translation initiation factor 3 subunit F OS=Homo sapiens OX=9606 GN=EIF3F PE=1 SV=1	4	3	3	3	1	2	2	1	2	2	1	2	2	12.3	12.3	12.3	37.563	357	357;100;124;124	1	5	0	25.444	By MS/MS	By MS/MS	By MS/MS	4.8	9	8.1	20228000	5993400	8336800	5897800	1348500	399560	555790	393180	0	6190200	0	1	1	2	4
sp|O00410|IPO5_HUMAN;tr|H0Y8C6|H0Y8C6_HUMAN;tr|C9JMV5|C9JMV5_HUMAN;tr|E7ETV3|E7ETV3_HUMAN;tr|H0Y3V4|H0Y3V4_HUMAN	sp|O00410|IPO5_HUMAN;tr|H0Y8C6|H0Y8C6_HUMAN	3;3;1;1;1	3;3;1;1;1	3;3;1;1;1	>sp|O00410|IPO5_HUMAN Importin-5 OS=Homo sapiens OX=9606 GN=IPO5 PE=1 SV=4;>tr|H0Y8C6|H0Y8C6_HUMAN Importin-5 (Fragment) OS=Homo sapiens OX=9606 GN=IPO5 PE=1 SV=1	5	3	3	3	1	2	2	1	2	2	1	2	2	4.1	4.1	4.1	123.63	1097	1097;1099;165;170;182	1	5	0	19.55	By matching	By MS/MS	By MS/MS	1	2.3	2.8	24036000	4387900	11387000	8260900	429220	78356	203350	147520	0	8455200	0	0	1	2	3
sp|O00425|IF2B3_HUMAN;sp|Q9Y6M1|IF2B2_HUMAN;tr|F8W930|F8W930_HUMAN	sp|O00425|IF2B3_HUMAN	5;1;1	3;0;0	3;0;0	>sp|O00425|IF2B3_HUMAN Insulin-like growth factor 2 mRNA-binding protein 3 OS=Homo sapiens OX=9606 GN=IGF2BP3 PE=1 SV=2	3	5	3	3	3	5	4	1	3	2	1	3	2	12.1	8.1	8.1	63.704	579	579;599;605	1	6	0	16.445	By matching	By MS/MS	By MS/MS	6.7	12.1	9.3	18981000	1923700	12107000	4949800	654510	66335	417490	170680	0	8123200	4504000	0	3	1	4
sp|O00483|NDUA4_HUMAN	sp|O00483|NDUA4_HUMAN	2	2	2	>sp|O00483|NDUA4_HUMAN Cytochrome c oxidase subunit NDUFA4 OS=Homo sapiens OX=9606 GN=NDUFA4 PE=1 SV=1	1	2	2	2	1	2	1	1	2	1	1	2	1	22.2	22.2	22.2	9.3697	81	81	1	4	0.0019305	11.366	By MS/MS	By MS/MS	By matching	12.3	22.2	12.3	68631000	13218000	42365000	13047000	11439000	2203100	7060900	2174600	0	31457000	0	1	2	0	3
sp|O00487|PSDE_HUMAN	sp|O00487|PSDE_HUMAN	1	1	1	>sp|O00487|PSDE_HUMAN 26S proteasome non-ATPase regulatory subunit 14 OS=Homo sapiens OX=9606 GN=PSMD14 PE=1 SV=1	1	1	1	1	1	1	1	1	1	1	1	1	1	4.2	4.2	4.2	34.577	310	310	1	3	0.0015152	6.5704	By MS/MS	By MS/MS	By matching	4.2	4.2	4.2	15908000	4655000	5764900	5488100	1060500	310330	384330	365880	0	0	4033100	1	1	0	2
sp|O00635|TRI38_HUMAN	sp|O00635|TRI38_HUMAN	1	1	1	>sp|O00635|TRI38_HUMAN E3 ubiquitin-protein ligase TRIM38 OS=Homo sapiens OX=9606 GN=TRIM38 PE=1 SV=1	1	1	1	1	1	1	1	1	1	1	1	1	1	2.4	2.4	2.4	53.415	465	465	1	3	0.0015129	6.569	By matching	By MS/MS	By matching	2.4	2.4	2.4	87241000	38198000	26178000	22865000	4362000	1909900	1308900	1143200	0	0	16803000	0	1	0	1
sp|O14654|IRS4_HUMAN	sp|O14654|IRS4_HUMAN	2	2	2	>sp|O14654|IRS4_HUMAN Insulin receptor substrate 4 OS=Homo sapiens OX=9606 GN=IRS4 PE=1 SV=1	1	2	2	2	0	2	1	0	2	1	0	2	1	2	2	2	133.77	1257	1257	1	4	0	20.565	By matching	By MS/MS	By matching	0	2	1	20883000	0	16913000	3969700	353950	0	286670	67284	0	12558000	0	0	3	0	3
sp|O14818|PSA7_HUMAN;sp|Q8TAA3|PSMA8_HUMAN;tr|H0Y586|H0Y586_HUMAN;tr|F5GY34|F5GY34_HUMAN;tr|A0A087WYS6|A0A087WYS6_HUMAN	sp|O14818|PSA7_HUMAN;sp|Q8TAA3|PSMA8_HUMAN;tr|H0Y586|H0Y586_HUMAN	5;4;3;2;2	5;4;3;2;2	5;4;3;2;2	>sp|O14818|PSA7_HUMAN Proteasome subunit alpha type-7 OS=Homo sapiens OX=9606 GN=PSMA7 PE=1 SV=1;>sp|Q8TAA3|PSMA8_HUMAN Proteasome subunit alpha-type 8 OS=Homo sapiens OX=9606 GN=PSMA8 PE=2 SV=3;>tr|H0Y586|H0Y586_HUMAN Proteasome endopeptidase complex (Fra	5	5	5	5	3	3	5	3	3	5	3	3	5	28.2	28.2	28.2	27.887	248	248;256;187;63;224	1	11	0	34.936	By MS/MS	By MS/MS	By MS/MS	20.2	14.9	28.2	77159000	13764000	17938000	45458000	5511400	983140	1281300	3247000	18176000	0	28994000	2	1	3	6
sp|O14908|GIPC1_HUMAN	sp|O14908|GIPC1_HUMAN	1	1	1	>sp|O14908|GIPC1_HUMAN PDZ domain-containing protein GIPC1 OS=Homo sapiens OX=9606 GN=GIPC1 PE=1 SV=2	1	1	1	1	1	1	1	1	1	1	1	1	1	4.5	4.5	4.5	36.049	333	333	1	6	0	15.097	By MS/MS	By MS/MS	By MS/MS	4.5	4.5	4.5	89707000	12184000	47861000	29662000	5980500	812240	3190800	1977500	13449000	38270000	17800000	1	1	1	3
sp|O14980|XPO1_HUMAN	sp|O14980|XPO1_HUMAN	1	1	1	>sp|O14980|XPO1_HUMAN Exportin-1 OS=Homo sapiens OX=9606 GN=XPO1 PE=1 SV=1	1	1	1	1	0	1	0	0	1	0	0	1	0	1.5	1.5	1.5	123.38	1071	1071	1	1	0.0029155	6.2507	By matching	By MS/MS	By matching	0	1.5	0	0	0	0	0	0	0	0	0	0	0	0	0	1	0	1
sp|O15371|EIF3D_HUMAN;tr|B0QYA6|B0QYA6_HUMAN;tr|B0QYA5|B0QYA5_HUMAN	sp|O15371|EIF3D_HUMAN;tr|B0QYA6|B0QYA6_HUMAN;tr|B0QYA5|B0QYA5_HUMAN	2;1;1	2;1;1	2;1;1	>sp|O15371|EIF3D_HUMAN Eukaryotic translation initiation factor 3 subunit D OS=Homo sapiens OX=9606 GN=EIF3D PE=1 SV=1;>tr|B0QYA6|B0QYA6_HUMAN Eukaryotic translation initiation factor 3 subunit D (Fragment) OS=Homo sapiens OX=9606 GN=EIF3D PE=1 SV=1;>tr|B0	3	2	2	2	1	2	2	1	2	2	1	2	2	6.8	6.8	6.8	63.972	548	548;173;269	1	5	0	15.769	By matching	By MS/MS	By MS/MS	4.6	6.8	6.8	28604000	5648500	10244000	12712000	1144100	225940	409750	508460	0	7607200	9340200	0	1	2	3
sp|O43143|DHX15_HUMAN;tr|A0A140T947|A0A140T947_HUMAN;sp|O60231|DHX16_HUMAN;tr|F5H658|F5H658_HUMAN;sp|Q14562|DHX8_HUMAN	sp|O43143|DHX15_HUMAN	7;1;1;1;1	7;1;1;1;1	7;1;1;1;1	>sp|O43143|DHX15_HUMAN Pre-mRNA-splicing factor ATP-dependent RNA helicase DHX15 OS=Homo sapiens OX=9606 GN=DHX15 PE=1 SV=2	5	7	7	7	1	7	3	1	7	3	1	7	3	11.4	11.4	11.4	90.932	795	795;669;1041;1181;1220	1	11	0	53.706	By matching	By MS/MS	By MS/MS	2	11.4	4.9	63353000	2814100	47961000	12578000	1624400	72157	1229800	322510	0	30280000	14574000	0	7	3	10
sp|O43242|PSMD3_HUMAN	sp|O43242|PSMD3_HUMAN	2	2	2	>sp|O43242|PSMD3_HUMAN 26S proteasome non-ATPase regulatory subunit 3 OS=Homo sapiens OX=9606 GN=PSMD3 PE=1 SV=2	1	2	2	2	1	2	1	1	2	1	1	2	1	4.1	4.1	4.1	60.977	534	534	1	5	0	12.872	By MS/MS	By MS/MS	By MS/MS	2.4	4.1	1.7	22404000	4129500	15154000	3120600	658950	121460	445710	91783	0	8130300	0	1	4	1	6
sp|O43390|HNRPR_HUMAN;tr|B4DT28|B4DT28_HUMAN;tr|A0A286YEZ8|A0A286YEZ8_HUMAN	sp|O43390|HNRPR_HUMAN;tr|B4DT28|B4DT28_HUMAN	4;2;1	2;2;1	2;2;1	>sp|O43390|HNRPR_HUMAN Heterogeneous nuclear ribonucleoprotein R OS=Homo sapiens OX=9606 GN=HNRNPR PE=1 SV=1;>tr|B4DT28|B4DT28_HUMAN Heterogeneous nuclear ribonucleoprotein R, isoform CRA_a OS=Homo sapiens OX=9606 GN=HNRNPR PE=1 SV=1	3	4	2	2	3	4	4	2	2	2	2	2	2	6	3.9	3.9	70.942	633	633;494;141	1	6	0	16.332	By MS/MS	By MS/MS	By MS/MS	5.8	6	6	42539000	9867300	15106000	17566000	1251100	290220	444290	516640	9764500	11259000	12969000	2	2	2	6
sp|O43615|TIM44_HUMAN;tr|M0QXU7|M0QXU7_HUMAN	sp|O43615|TIM44_HUMAN	3;1	3;1	3;1	>sp|O43615|TIM44_HUMAN Mitochondrial import inner membrane translocase subunit TIM44 OS=Homo sapiens OX=9606 GN=TIMM44 PE=1 SV=2	2	3	3	3	2	0	1	2	0	1	2	0	1	8.2	8.2	8.2	51.355	452	452;273	1	3	0	21.899	By MS/MS	By matching	By MS/MS	6.2	0	2	12831000	12831000	0	0	442450	442450	0	0	12831000	0	0	1	0	1	2
sp|O43707|ACTN4_HUMAN;tr|K7EJH8|K7EJH8_HUMAN;sp|Q08043|ACTN3_HUMAN;tr|A0A087WSZ2|A0A087WSZ2_HUMAN	sp|O43707|ACTN4_HUMAN;tr|K7EJH8|K7EJH8_HUMAN;sp|Q08043|ACTN3_HUMAN;tr|A0A087WSZ2|A0A087WSZ2_HUMAN	2;1;1;1	1;1;0;0	1;1;0;0	>sp|O43707|ACTN4_HUMAN Alpha-actinin-4 OS=Homo sapiens OX=9606 GN=ACTN4 PE=1 SV=2;>tr|K7EJH8|K7EJH8_HUMAN Alpha-actinin-4 (Fragment) OS=Homo sapiens OX=9606 GN=ACTN4 PE=1 SV=1;>sp|Q08043|ACTN3_HUMAN Alpha-actinin-3 OS=Homo sapiens OX=9606 GN=ACTN3 PE=1 SV=	4	2	1	1	0	2	1	0	1	1	0	1	1	2.7	1.4	1.4	104.85	911	911;182;901;944	1	3	0.0016807	7.5372	By matching	By MS/MS	By matching	0	2.7	1.4	18596000	0	16772000	1824000	338100	0	304940	33163	0	12453000	0	0	2	0	2
sp|O60506|HNRPQ_HUMAN;tr|F6UXX1|F6UXX1_HUMAN;tr|B7Z645|B7Z645_HUMAN	sp|O60506|HNRPQ_HUMAN;tr|F6UXX1|F6UXX1_HUMAN;tr|B7Z645|B7Z645_HUMAN	5;4;4	5;4;4	3;2;2	>sp|O60506|HNRPQ_HUMAN Heterogeneous nuclear ribonucleoprotein Q OS=Homo sapiens OX=9606 GN=SYNCRIP PE=1 SV=2;>tr|F6UXX1|F6UXX1_HUMAN Heterogeneous nuclear ribonucleoprotein Q (Fragment) OS=Homo sapiens OX=9606 GN=SYNCRIP PE=1 SV=1;>tr|B7Z645|B7Z645_HUMAN	3	5	5	3	3	5	4	3	5	4	2	3	2	9.6	9.6	7.5	69.602	623	623;185;464	1	12	0	43.714	By MS/MS	By MS/MS	By MS/MS	7.4	9.6	7.5	104220000	17659000	53470000	33093000	3256900	551840	1670900	1034200	19732000	35504000	26444000	1	4	5	10
sp|O60762|DPM1_HUMAN;tr|Q5QPK2|Q5QPK2_HUMAN;tr|H0Y368|H0Y368_HUMAN;tr|Q5QPJ9|Q5QPJ9_HUMAN	sp|O60762|DPM1_HUMAN;tr|Q5QPK2|Q5QPK2_HUMAN;tr|H0Y368|H0Y368_HUMAN;tr|Q5QPJ9|Q5QPJ9_HUMAN	3;3;3;2	3;3;3;2	3;3;3;2	>sp|O60762|DPM1_HUMAN Dolichol-phosphate mannosyltransferase subunit 1 OS=Homo sapiens OX=9606 GN=DPM1 PE=1 SV=1;>tr|Q5QPK2|Q5QPK2_HUMAN Dolichol-phosphate mannosyltransferase subunit 1 OS=Homo sapiens OX=9606 GN=DPM1 PE=1 SV=1;>tr|H0Y368|H0Y368_HUMAN Doli	4	3	3	3	3	3	2	3	3	2	3	3	2	16.9	16.9	16.9	29.634	260	260;287;295;221	1	8	0	23.592	By MS/MS	By MS/MS	By MS/MS	16.9	16.9	12.7	43710000	13592000	13678000	16440000	2731900	849480	854890	1027500	10732000	11635000	13463000	3	4	2	9
sp|O60783|RT14_HUMAN	sp|O60783|RT14_HUMAN	1	1	1	>sp|O60783|RT14_HUMAN 28S ribosomal protein S14, mitochondrial OS=Homo sapiens OX=9606 GN=MRPS14 PE=1 SV=1	1	1	1	1	0	1	1	0	1	1	0	1	1	10.2	10.2	10.2	15.139	128	128	1	2	0.0017483	8.218	By matching	By MS/MS	By MS/MS	0	10.2	10.2	3684000	0	3684000	0	614000	0	614000	0	0	2735400	0	0	1	1	2
sp|O60884|DNJA2_HUMAN	sp|O60884|DNJA2_HUMAN	4	4	4	>sp|O60884|DNJA2_HUMAN DnaJ homolog subfamily A member 2 OS=Homo sapiens OX=9606 GN=DNAJA2 PE=1 SV=1	1	4	4	4	1	4	1	1	4	1	1	4	1	13.3	13.3	13.3	45.745	412	412	1	6	0	26.736	By matching	By MS/MS	By matching	7.8	13.3	2.9	48052000	3521600	41222000	3308300	2184200	160070	1873700	150380	0	30607000	0	0	3	0	3
sp|O75306|NDUS2_HUMAN	sp|O75306|NDUS2_HUMAN	3	3	3	>sp|O75306|NDUS2_HUMAN NADH dehydrogenase [ubiquinone] iron-sulfur protein 2, mitochondrial OS=Homo sapiens OX=9606 GN=NDUFS2 PE=1 SV=2	1	3	3	3	0	3	1	0	3	1	0	3	1	8.9	8.9	8.9	52.545	463	463	1	5	0	31.856	By matching	By MS/MS	By matching	0	8.9	2.4	37753000	0	35748000	2005300	1510100	0	1429900	80212	0	26543000	0	0	4	0	4
sp|O75489|NDUS3_HUMAN;tr|E9PS48|E9PS48_HUMAN	sp|O75489|NDUS3_HUMAN	6;1	6;1	6;1	>sp|O75489|NDUS3_HUMAN NADH dehydrogenase [ubiquinone] iron-sulfur protein 3, mitochondrial OS=Homo sapiens OX=9606 GN=NDUFS3 PE=1 SV=1	2	6	6	6	0	6	3	0	6	3	0	6	3	25	25	25	30.241	264	264;161	1	9	0	48.475	By matching	By MS/MS	By MS/MS	0	25	15.2	79803000	0	69035000	10768000	4694300	0	4060900	633420	0	45273000	13899000	0	7	1	8
sp|O75607|NPM3_HUMAN	sp|O75607|NPM3_HUMAN	2	2	2	>sp|O75607|NPM3_HUMAN Nucleoplasmin-3 OS=Homo sapiens OX=9606 GN=NPM3 PE=1 SV=3	1	2	2	2	1	1	2	1	1	2	1	1	2	17.4	17.4	17.4	19.343	178	178	1	4	0	66.589	By MS/MS	By MS/MS	By MS/MS	9	9	17.4	61173000	5185600	11799000	44188000	7646600	648200	1474900	5523500	0	0	32472000	2	1	4	7
sp|O75629|CREG1_HUMAN;tr|A0A3B3IRL2|A0A3B3IRL2_HUMAN	sp|O75629|CREG1_HUMAN;tr|A0A3B3IRL2|A0A3B3IRL2_HUMAN	1;1	1;1	1;1	>sp|O75629|CREG1_HUMAN Protein CREG1 OS=Homo sapiens OX=9606 GN=CREG1 PE=1 SV=1;>tr|A0A3B3IRL2|A0A3B3IRL2_HUMAN Cellular repressor of E1A-stimulated genes 1, isoform CRA_a OS=Homo sapiens OX=9606 GN=CREG1 PE=1 SV=1	2	1	1	1	1	1	1	1	1	1	1	1	1	9.5	9.5	9.5	24.074	220	220;255	1	3	0.0016313	7.1511	By MS/MS	By MS/MS	By MS/MS	9.5	9.5	9.5	21664000	6599600	8460600	6603400	2407100	733290	940070	733720	0	0	4852700	1	1	1	3
sp|O75746|CMC1_HUMAN	sp|O75746|CMC1_HUMAN	2	1	1	>sp|O75746|CMC1_HUMAN Calcium-binding mitochondrial carrier protein Aralar1 OS=Homo sapiens OX=9606 GN=SLC25A12 PE=1 SV=2	1	2	1	1	1	2	0	0	1	0	0	1	0	3.5	1.8	1.8	74.761	678	678	1	1	0.0095498	5.8784	By matching	By MS/MS	By matching	1.8	3.5	0	0	0	0	0	0	0	0	0	0	0	0	0	1	0	1
sp|O76031|CLPX_HUMAN	sp|O76031|CLPX_HUMAN	1	1	1	>sp|O76031|CLPX_HUMAN ATP-dependent Clp protease ATP-binding subunit clpX-like, mitochondrial OS=Homo sapiens OX=9606 GN=CLPX PE=1 SV=2	1	1	1	1	1	0	1	1	0	1	1	0	1	2.1	2.1	2.1	69.223	633	633	1	2	0.0015798	6.9309	By matching	By matching	By MS/MS	2.1	0	2.1	28092000	9136400	0	18955000	720300	234270	0	486030	0	0	13930000	0	0	2	2
sp|O95183|VAMP5_HUMAN	sp|O95183|VAMP5_HUMAN	1	1	1	>sp|O95183|VAMP5_HUMAN Vesicle-associated membrane protein 5 OS=Homo sapiens OX=9606 GN=VAMP5 PE=1 SV=1	1	1	1	1	0	1	1	0	1	1	0	1	1	6.9	6.9	6.9	12.805	116	116	1	2	1	-2	By matching	By MS/MS	By MS/MS	0	6.9	6.9	39564000	0	15596000	23968000	6594000	0	2599400	3994600	0	0	17613000	0	0	1	1
sp|O95347|SMC2_HUMAN	sp|O95347|SMC2_HUMAN	1	1	1	>sp|O95347|SMC2_HUMAN Structural maintenance of chromosomes protein 2 OS=Homo sapiens OX=9606 GN=SMC2 PE=1 SV=2	1	1	1	1	1	1	0	1	1	0	1	1	0	1.7	1.7	1.7	135.65	1197	1197	1	2	0.0018797	10.888	By MS/MS	By MS/MS	By matching	1.7	1.7	0	9028300	3187500	5840800	0	138900	49039	89858	0	0	4336800	0	0	1	0	1
sp|O95373|IPO7_HUMAN;tr|E9PLJ0|E9PLJ0_HUMAN	sp|O95373|IPO7_HUMAN;tr|E9PLJ0|E9PLJ0_HUMAN	2;1	2;1	2;1	>sp|O95373|IPO7_HUMAN Importin-7 OS=Homo sapiens OX=9606 GN=IPO7 PE=1 SV=1;>tr|E9PLJ0|E9PLJ0_HUMAN Importin-7 OS=Homo sapiens OX=9606 GN=IPO7 PE=1 SV=1	2	2	2	2	0	2	1	0	2	1	0	2	1	1.9	1.9	1.9	119.52	1038	1038;64	1	3	0	12.472	By matching	By MS/MS	By matching	0	1.9	0.9	7118900	0	3965900	3152900	169500	0	94427	75070	0	0	2317000	0	2	0	2
sp|O95816|BAG2_HUMAN	sp|O95816|BAG2_HUMAN	2	2	2	>sp|O95816|BAG2_HUMAN BAG family molecular chaperone regulator 2 OS=Homo sapiens OX=9606 GN=BAG2 PE=1 SV=1	1	2	2	2	1	2	0	1	2	0	1	2	0	10.4	10.4	10.4	23.772	211	211	1	3	0	14.072	By MS/MS	By MS/MS	By matching	5.2	10.4	0	7856800	0	7856800	0	561200	0	561200	0	0	5833700	0	1	2	0	3
sp|O95831|AIFM1_HUMAN;tr|E9PMA0|E9PMA0_HUMAN	sp|O95831|AIFM1_HUMAN	10;2	10;2	10;2	>sp|O95831|AIFM1_HUMAN Apoptosis-inducing factor 1, mitochondrial OS=Homo sapiens OX=9606 GN=AIFM1 PE=1 SV=1	2	10	10	10	0	10	5	0	10	5	0	10	5	25.8	25.8	25.8	66.9	613	613;274	1	15	0	82.429	By matching	By MS/MS	By MS/MS	0	25.8	10.4	150630000	0	120960000	29678000	4859200	0	3901800	957340	0	77454000	34166000	0	13	1	14
sp|P00338|LDHA_HUMAN;tr|F5GXH2|F5GXH2_HUMAN;tr|F5GYU2|F5GYU2_HUMAN;tr|F5GXY2|F5GXY2_HUMAN;tr|F5H8H6|F5H8H6_HUMAN;tr|F5GXC7|F5GXC7_HUMAN;tr|F5GWW2|F5GWW2_HUMAN;tr|F5GXU1|F5GXU1_HUMAN;tr|F5GZQ4|F5GZQ4_HUMAN;tr|F5H5J4|F5H5J4_HUMAN;tr|F5H6W8|F5H6W8_HUMAN	sp|P00338|LDHA_HUMAN;tr|F5GXH2|F5GXH2_HUMAN;tr|F5GYU2|F5GYU2_HUMAN;tr|F5GXY2|F5GXY2_HUMAN	7;4;4;4;2;2;2;2;2;2;2	7;4;4;4;2;2;2;2;2;2;2	7;4;4;4;2;2;2;2;2;2;2	>sp|P00338|LDHA_HUMAN L-lactate dehydrogenase A chain OS=Homo sapiens OX=9606 GN=LDHA PE=1 SV=2;>tr|F5GXH2|F5GXH2_HUMAN L-lactate dehydrogenase A chain (Fragment) OS=Homo sapiens OX=9606 GN=LDHA PE=1 SV=1;>tr|F5GYU2|F5GYU2_HUMAN L-lactate dehydrogenase A c	11	7	7	7	7	5	4	7	5	4	7	5	4	24.1	24.1	24.1	36.688	332	332;114;144;156;42;45;45;46;72;89;94	1	17	0	94.27	By MS/MS	By MS/MS	By MS/MS	24.1	16.3	12	245470000	101060000	53736000	90671000	13637000	5614500	2985300	5037300	85876000	42916000	78800000	5	4	8	17
sp|P00387|NB5R3_HUMAN;tr|B1AHF3|B1AHF3_HUMAN	sp|P00387|NB5R3_HUMAN;tr|B1AHF3|B1AHF3_HUMAN	5;3	5;3	5;3	>sp|P00387|NB5R3_HUMAN NADH-cytochrome b5 reductase 3 OS=Homo sapiens OX=9606 GN=CYB5R3 PE=1 SV=3;>tr|B1AHF3|B1AHF3_HUMAN NADH-cytochrome b5 reductase 3 (Fragment) OS=Homo sapiens OX=9606 GN=CYB5R3 PE=1 SV=1	2	5	5	5	3	2	3	3	2	3	3	2	3	23.9	23.9	23.9	34.234	301	301;147	1	10	0	44.465	By MS/MS	By MS/MS	By MS/MS	14	8	14.3	68312000	11266000	18723000	38324000	4879400	804710	1337300	2737400	16844000	15150000	21337000	4	1	3	8
sp|P00390|GSHR_HUMAN;tr|A0A2R8YF59|A0A2R8YF59_HUMAN;tr|H0YC68|H0YC68_HUMAN	sp|P00390|GSHR_HUMAN;tr|A0A2R8YF59|A0A2R8YF59_HUMAN;tr|H0YC68|H0YC68_HUMAN	2;1;1	2;1;1	2;1;1	>sp|P00390|GSHR_HUMAN Glutathione reductase, mitochondrial OS=Homo sapiens OX=9606 GN=GSR PE=1 SV=2;>tr|A0A2R8YF59|A0A2R8YF59_HUMAN Glutathione reductase, mitochondrial (Fragment) OS=Homo sapiens OX=9606 GN=GSR PE=1 SV=1;>tr|H0YC68|H0YC68_HUMAN Glutathione	3	2	2	2	0	2	2	0	2	2	0	2	2	4.4	4.4	4.4	56.256	522	522;123;131	1	4	0.0019455	11.463	By matching	By matching	By MS/MS	0	4.4	4.4	11741000	0	5227100	6513900	510480	0	227270	283210	0	3853300	4814800	0	0	2	2
sp|P00492|HPRT_HUMAN	sp|P00492|HPRT_HUMAN	3	3	3	>sp|P00492|HPRT_HUMAN Hypoxanthine-guanine phosphoribosyltransferase OS=Homo sapiens OX=9606 GN=HPRT1 PE=1 SV=2	1	3	3	3	2	1	3	2	1	3	2	1	3	15.6	15.6	15.6	24.579	218	218	1	7	0	18.482	By MS/MS	By matching	By MS/MS	11	5	15.6	60610000	20636000	1463200	38511000	4662300	1587400	112550	2962400	21812000	0	27125000	2	0	3	5
sp|P00505|AATM_HUMAN	sp|P00505|AATM_HUMAN	3	3	3	>sp|P00505|AATM_HUMAN Aspartate aminotransferase, mitochondrial OS=Homo sapiens OX=9606 GN=GOT2 PE=1 SV=3	1	3	3	3	3	3	3	3	3	3	3	3	3	8.4	8.4	8.4	47.517	430	430	1	9	0	33.096	By MS/MS	By MS/MS	By MS/MS	8.4	8.4	8.4	35019000	7342300	12639000	15037000	1346900	282390	486130	578360	0	7489800	12946000	1	1	2	4
sp|P00558|PGK1_HUMAN;sp|P07205|PGK2_HUMAN	sp|P00558|PGK1_HUMAN	5;1	5;1	5;1	>sp|P00558|PGK1_HUMAN Phosphoglycerate kinase 1 OS=Homo sapiens OX=9606 GN=PGK1 PE=1 SV=3	2	5	5	5	5	4	5	5	4	5	5	4	5	17.5	17.5	17.5	44.614	417	417;417	1	17	0	104.85	By MS/MS	By MS/MS	By MS/MS	17.5	13.2	17.5	170110000	64456000	34194000	71460000	6300300	2387300	1266400	2646600	52379000	33148000	56832000	5	3	5	13
sp|P00918|CAH2_HUMAN;tr|E5RID5|E5RID5_HUMAN;tr|E5RK37|E5RK37_HUMAN	sp|P00918|CAH2_HUMAN	3;1;1	3;1;1	3;1;1	>sp|P00918|CAH2_HUMAN Carbonic anhydrase 2 OS=Homo sapiens OX=9606 GN=CA2 PE=1 SV=2	3	3	3	3	3	3	3	3	3	3	3	3	3	17.3	17.3	17.3	29.246	260	260;97;101	1	9	0	23.605	By MS/MS	By matching	By MS/MS	17.3	17.3	17.3	72880000	27252000	12415000	33212000	5606100	2096300	955010	2554800	32739000	11035000	17103000	2	0	0	2
sp|P01011|AACT_HUMAN;tr|G3V3A0|G3V3A0_HUMAN;tr|G3V595|G3V595_HUMAN	sp|P01011|AACT_HUMAN;tr|G3V3A0|G3V3A0_HUMAN;tr|G3V595|G3V595_HUMAN	2;1;1	2;1;1	2;1;1	>sp|P01011|AACT_HUMAN Alpha-1-antichymotrypsin OS=Homo sapiens OX=9606 GN=SERPINA3 PE=1 SV=2;>tr|G3V3A0|G3V3A0_HUMAN Alpha-1-antichymotrypsin OS=Homo sapiens OX=9606 GN=SERPINA3 PE=1 SV=1;>tr|G3V595|G3V595_HUMAN Alpha-1-antichymotrypsin (Fragment) OS=Homo	3	2	2	2	0	0	2	0	0	2	0	0	2	6.6	6.6	6.6	47.65	423	423;205;305	1	2	0	14.702	By matching	By matching	By MS/MS	0	0	6.6	5111200	0	0	5111200	255560	0	0	255560	0	0	3756100	0	0	2	2
sp|P01023|A2MG_HUMAN;tr|F8W7L3|F8W7L3_HUMAN;sp|P20742|PZP_HUMAN	sp|P01023|A2MG_HUMAN	15;1;1	15;1;1	14;1;1	>sp|P01023|A2MG_HUMAN Alpha-2-macroglobulin OS=Homo sapiens OX=9606 GN=A2M PE=1 SV=3	3	15	15	14	2	5	15	2	5	15	2	5	14	12.8	12.8	12.1	163.29	1474	1474;168;1482	1	26	0	132.38	By MS/MS	By MS/MS	By MS/MS	1.6	3.7	12.8	296130000	3327800	15663000	277140000	4113000	46219	217530	3849200	0	14953000	200340000	1	1	20	22
sp|P01024|CO3_HUMAN;tr|M0R0Q9|M0R0Q9_HUMAN	sp|P01024|CO3_HUMAN	14;2	14;2	13;2	>sp|P01024|CO3_HUMAN Complement C3 OS=Homo sapiens OX=9606 GN=C3 PE=1 SV=2	2	14	14	13	0	0	14	0	0	14	0	0	13	12.4	12.4	11.9	187.15	1663	1663;101	1	17	0	144.26	By matching	By matching	By MS/MS	0	0	12.4	291600000	0	0	291600000	3006200	0	0	3006200	0	0	214290000	0	0	18	18
sp|P01040|CYTA_HUMAN;tr|C9J0E4|C9J0E4_HUMAN	sp|P01040|CYTA_HUMAN;tr|C9J0E4|C9J0E4_HUMAN	4;2	4;2	4;2	>sp|P01040|CYTA_HUMAN Cystatin-A OS=Homo sapiens OX=9606 GN=CSTA PE=1 SV=1;>tr|C9J0E4|C9J0E4_HUMAN Cystatin-A OS=Homo sapiens OX=9606 GN=CSTA PE=1 SV=1	2	4	4	4	4	3	3	4	3	3	4	3	3	61.2	61.2	61.2	11.006	98	98;63	1	10	0	27.582	By MS/MS	By MS/MS	By MS/MS	61.2	61.2	61.2	218440000	113760000	62962000	41723000	31206000	16251000	8994600	5960400	103750000	52060000	35364000	4	4	1	9
sp|P01619|KV320_HUMAN;sp|A0A0C4DH25|KVD20_HUMAN	sp|P01619|KV320_HUMAN;sp|A0A0C4DH25|KVD20_HUMAN	3;2	3;2	3;2	>sp|P01619|KV320_HUMAN Immunoglobulin kappa variable 3-20 OS=Homo sapiens OX=9606 GN=IGKV3-20 PE=1 SV=2;>sp|A0A0C4DH25|KVD20_HUMAN Immunoglobulin kappa variable 3D-20 OS=Homo sapiens OX=9606 GN=IGKV3D-20 PE=3 SV=1	2	3	3	3	3	3	3	3	3	3	3	3	3	27.6	27.6	27.6	12.557	116	116;116	1	9	0	36.84	By MS/MS	By MS/MS	By MS/MS	27.6	27.6	27.6	158700000	47317000	47444000	63942000	31741000	9463400	9488800	12788000	45713000	35116000	48704000	2	3	3	8
sp|P01624|KV315_HUMAN;tr|A0A0C4DH90|A0A0C4DH90_HUMAN;tr|A0A075B6H7|A0A075B6H7_HUMAN;sp|A0A0C4DH55|KVD07_HUMAN	sp|P01624|KV315_HUMAN;tr|A0A0C4DH90|A0A0C4DH90_HUMAN;tr|A0A075B6H7|A0A075B6H7_HUMAN;sp|A0A0C4DH55|KVD07_HUMAN	1;1;1;1	1;1;1;1	1;1;1;1	>sp|P01624|KV315_HUMAN Immunoglobulin kappa variable 3-15 OS=Homo sapiens OX=9606 GN=IGKV3-15 PE=1 SV=2;>tr|A0A0C4DH90|A0A0C4DH90_HUMAN Immunoglobulin kappa variable 3/OR2-268 (non-functional) (Fragment) OS=Homo sapiens OX=9606 GN=IGKV3OR2-268 PE=4 SV=5;>t	4	1	1	1	1	1	1	1	1	1	1	1	1	7.8	7.8	7.8	12.496	115	115;116;116;119	1	4	0.0017094	7.6958	By MS/MS	By matching	By MS/MS	7.8	7.8	7.8	105600000	50120000	28405000	27076000	35200000	16707000	9468400	9025300	0	0	19897000	1	0	1	2
sp|P01700|LV147_HUMAN	sp|P01700|LV147_HUMAN	1	1	1	>sp|P01700|LV147_HUMAN Immunoglobulin lambda variable 1-47 OS=Homo sapiens OX=9606 GN=IGLV1-47 PE=1 SV=2	1	1	1	1	1	1	1	1	1	1	1	1	1	11.1	11.1	11.1	12.283	117	117	1	3	0.0017986	9.3511	By MS/MS	By MS/MS	By MS/MS	11.1	11.1	11.1	102750000	32640000	34078000	36036000	20551000	6528000	6815600	7207100	0	0	26482000	1	1	1	3
sp|P01833|PIGR_HUMAN	sp|P01833|PIGR_HUMAN	3	3	3	>sp|P01833|PIGR_HUMAN Polymeric immunoglobulin receptor OS=Homo sapiens OX=9606 GN=PIGR PE=1 SV=4	1	3	3	3	3	0	0	3	0	0	3	0	0	6.7	6.7	6.7	83.283	764	764	1	3	0	28.142	By MS/MS	By matching	By matching	6.7	0	0	21494000	21494000	0	0	524240	524240	0	0	21494000	0	0	4	0	0	4
sp|P01834|IGKC_HUMAN	sp|P01834|IGKC_HUMAN	5	5	5	>sp|P01834|IGKC_HUMAN Immunoglobulin kappa constant OS=Homo sapiens OX=9606 GN=IGKC PE=1 SV=2	1	5	5	5	5	3	4	5	3	4	5	3	4	53.3	53.3	53.3	11.765	107	107	1	20	0	50.807	By MS/MS	By MS/MS	By MS/MS	53.3	30.8	53.3	758900000	300580000	166220000	292100000	151780000	60116000	33244000	58420000	246850000	130800000	215780000	21	9	10	40
sp|P01857|IGHG1_HUMAN;tr|A0A0A0MS08|A0A0A0MS08_HUMAN;tr|A0A0A0MS07|A0A0A0MS07_HUMAN;sp|P01860|IGHG3_HUMAN;tr|A0A286YES1|A0A286YES1_HUMAN;sp|P01861|IGHG4_HUMAN;tr|A0A286YFJ8|A0A286YFJ8_HUMAN	sp|P01857|IGHG1_HUMAN;tr|A0A0A0MS08|A0A0A0MS08_HUMAN;tr|A0A0A0MS07|A0A0A0MS07_HUMAN;sp|P01860|IGHG3_HUMAN;tr|A0A286YES1|A0A286YES1_HUMAN	8;8;5;4;4;3;3	8;8;5;4;4;3;3	6;6;3;2;2;2;2	>sp|P01857|IGHG1_HUMAN Immunoglobulin heavy constant gamma 1 OS=Homo sapiens OX=9606 GN=IGHG1 PE=1 SV=1;>tr|A0A0A0MS08|A0A0A0MS08_HUMAN Immunoglobulin heavy constant gamma 1 (Fragment) OS=Homo sapiens OX=9606 GN=IGHG1 PE=1 SV=1;>tr|A0A0A0MS07|A0A0A0MS07_HU	7	8	8	6	5	5	7	5	5	7	3	3	6	26.4	26.4	20.9	36.105	330	330;399;295;377;446;327;396	1	28	0	110.04	By MS/MS	By MS/MS	By MS/MS	18.5	18.5	24.2	912010000	143940000	157460000	610610000	60801000	9595700	10498000	40708000	139900000	117100000	429000000	8	8	21	37
sp|P01859|IGHG2_HUMAN;tr|A0A286YEY4|A0A286YEY4_HUMAN	sp|P01859|IGHG2_HUMAN;tr|A0A286YEY4|A0A286YEY4_HUMAN	4;4	2;2	2;2	>sp|P01859|IGHG2_HUMAN Immunoglobulin heavy constant gamma 2 OS=Homo sapiens OX=9606 GN=IGHG2 PE=1 SV=2;>tr|A0A286YEY4|A0A286YEY4_HUMAN Immunoglobulin heavy constant gamma 2 (Fragment) OS=Homo sapiens OX=9606 GN=IGHG2 PE=1 SV=1	2	4	2	2	3	3	3	1	1	2	1	1	2	13.5	8	8	35.9	326	326;395	1	4	0	14.689	By MS/MS	By MS/MS	By MS/MS	8.3	8.3	11.3	147230000	59037000	20616000	67578000	11325000	4541300	1585800	5198300	0	0	49661000	2	1	4	7
sp|P01871|IGHM_HUMAN;tr|A0A1B0GUU9|A0A1B0GUU9_HUMAN	sp|P01871|IGHM_HUMAN;tr|A0A1B0GUU9|A0A1B0GUU9_HUMAN	5;5	5;5	5;5	>sp|P01871|IGHM_HUMAN Immunoglobulin heavy constant mu OS=Homo sapiens OX=9606 GN=IGHM PE=1 SV=4;>tr|A0A1B0GUU9|A0A1B0GUU9_HUMAN Immunoglobulin heavy constant mu (Fragment) OS=Homo sapiens OX=9606 GN=IGHM PE=1 SV=1	2	5	5	5	0	0	5	0	0	5	0	0	5	13	13	13	49.439	453	453;474	1	6	0	54.167	By matching	By matching	By MS/MS	0	0	13	69410000	0	0	69410000	2892100	0	0	2892100	0	0	51007000	0	0	6	6
sp|P01876|IGHA1_HUMAN;tr|A0A286YEY1|A0A286YEY1_HUMAN	sp|P01876|IGHA1_HUMAN;tr|A0A286YEY1|A0A286YEY1_HUMAN	7;7	7;7	2;2	>sp|P01876|IGHA1_HUMAN Immunoglobulin heavy constant alpha 1 OS=Homo sapiens OX=9606 GN=IGHA1 PE=1 SV=2;>tr|A0A286YEY1|A0A286YEY1_HUMAN Immunoglobulin heavy constant alpha 1 (Fragment) OS=Homo sapiens OX=9606 GN=IGHA1 PE=1 SV=1	2	7	7	2	7	5	6	7	5	6	2	2	2	19.3	19.3	6.8	37.654	353	353;398	1	23	0	83.208	By MS/MS	By MS/MS	By MS/MS	19.3	16.4	16.4	756850000	330580000	175320000	250950000	47303000	20661000	10958000	15684000	389480000	44713000	206950000	17	3	7	27
sp|P02533|K1C14_HUMAN;CON__P02533;CON__Q61782;tr|K7ESE1|K7ESE1_HUMAN;tr|K7EMS3|K7EMS3_HUMAN	sp|P02533|K1C14_HUMAN;CON__P02533	34;34;6;4;3	29;29;6;4;3	9;9;2;0;0	>sp|P02533|K1C14_HUMAN Keratin, type I cytoskeletal 14 OS=Homo sapiens OX=9606 GN=KRT14 PE=1 SV=4;>P02533 SWISS-PROT:P02533 Tax_Id=9606 Gene_Symbol=KRT14 Keratin, type I cytoskeletal 14	5	34	29	9	34	31	25	29	26	20	9	9	7	60.4	56.6	24.2	51.561	472	472;472;93;95;181	1	122	0	323.31	By MS/MS	By MS/MS	By MS/MS	60.4	58.7	50.8	2497000000	966200000	887080000	643690000	86103000	33317000	30589000	22196000	1021100000	539150000	483610000	48	45	27	120
sp|P02538|K2C6A_HUMAN;CON__P02538;sp|O95678|K2C75_HUMAN;CON__O95678	sp|P02538|K2C6A_HUMAN;CON__P02538	29;29;11;11	2;2;0;0	2;2;0;0	>sp|P02538|K2C6A_HUMAN Keratin, type II cytoskeletal 6A OS=Homo sapiens OX=9606 GN=KRT6A PE=1 SV=3;>P02538 SWISS-PROT:P02538 Tax_Id=9606 Gene_Symbol=KRT6A Keratin, type II cytoskeletal 6A	4	29	2	2	28	26	18	1	2	1	1	2	1	41.3	5.7	5.7	60.044	564	564;564;551;551	1	4	0	13.997	By MS/MS	By MS/MS	By matching	39.2	38.8	24.1	173010000	85933000	61658000	25420000	5767000	2864400	2055300	847350	0	0	18681000	2	2	0	4
sp|P02647|APOA1_HUMAN;tr|F8W696|F8W696_HUMAN	sp|P02647|APOA1_HUMAN;tr|F8W696|F8W696_HUMAN	9;6	9;6	9;6	>sp|P02647|APOA1_HUMAN Apolipoprotein A-I OS=Homo sapiens OX=9606 GN=APOA1 PE=1 SV=1;>tr|F8W696|F8W696_HUMAN Apolipoprotein A-I OS=Homo sapiens OX=9606 GN=APOA1 PE=1 SV=1	2	9	9	9	0	1	9	0	1	9	0	1	9	33.7	33.7	33.7	30.777	267	267;245	1	12	0	104.57	By matching	By matching	By MS/MS	0	5.2	33.7	152790000	0	3190000	149600000	8488400	0	177220	8311100	0	0	109940000	0	0	10	10
sp|P02671|FIBA_HUMAN;tr|A0A087WUA0|A0A087WUA0_HUMAN	sp|P02671|FIBA_HUMAN	4;1	4;1	4;1	>sp|P02671|FIBA_HUMAN Fibrinogen alpha chain OS=Homo sapiens OX=9606 GN=FGA PE=1 SV=2	2	4	4	4	0	0	4	0	0	4	0	0	4	5.9	5.9	5.9	94.972	866	866;289	1	4	0	29.064	By matching	By matching	By MS/MS	0	0	5.9	33805000	0	0	33805000	866790	0	0	866790	0	0	24842000	0	0	5	5
sp|P02763|A1AG1_HUMAN	sp|P02763|A1AG1_HUMAN	1	1	1	>sp|P02763|A1AG1_HUMAN Alpha-1-acid glycoprotein 1 OS=Homo sapiens OX=9606 GN=ORM1 PE=1 SV=1	1	1	1	1	0	0	1	0	0	1	0	0	1	7.5	7.5	7.5	23.511	201	201	1	1	0.0016892	7.569	By matching	By matching	By MS/MS	0	0	7.5	4563200	0	0	4563200	456320	0	0	456320	0	0	3353400	0	0	1	1
sp|P02765|FETUA_HUMAN;tr|C9JV77|C9JV77_HUMAN	sp|P02765|FETUA_HUMAN;tr|C9JV77|C9JV77_HUMAN	1;1	1;1	1;1	>sp|P02765|FETUA_HUMAN Alpha-2-HS-glycoprotein OS=Homo sapiens OX=9606 GN=AHSG PE=1 SV=2;>tr|C9JV77|C9JV77_HUMAN Alpha-2-HS-glycoprotein OS=Homo sapiens OX=9606 GN=AHSG PE=1 SV=1	2	1	1	1	0	0	1	0	0	1	0	0	1	2.7	2.7	2.7	39.34	367	367;368	1	1	0.0017331	7.9283	By matching	By matching	By MS/MS	0	0	2.7	2994200	0	0	2994200	230320	0	0	230320	0	0	2200400	0	0	1	1
sp|P02766|TTHY_HUMAN;tr|A0A087WT59|A0A087WT59_HUMAN;tr|A0A087WV45|A0A087WV45_HUMAN	sp|P02766|TTHY_HUMAN;tr|A0A087WT59|A0A087WT59_HUMAN;tr|A0A087WV45|A0A087WV45_HUMAN	6;5;4	6;5;4	6;5;4	>sp|P02766|TTHY_HUMAN Transthyretin OS=Homo sapiens OX=9606 GN=TTR PE=1 SV=1;>tr|A0A087WT59|A0A087WT59_HUMAN Transthyretin OS=Homo sapiens OX=9606 GN=TTR PE=1 SV=1;>tr|A0A087WV45|A0A087WV45_HUMAN Transthyretin OS=Homo sapiens OX=9606 GN=TTR PE=1 SV=1	3	6	6	6	2	1	6	2	1	6	2	1	6	54.4	54.4	54.4	15.887	147	147;185;139	1	10	0	41.196	By MS/MS	By matching	By MS/MS	25.2	15.6	54.4	77582000	1792300	2952600	72837000	12930000	298710	492100	12139000	0	0	53526000	1	0	9	10
sp|P02768|ALBU_HUMAN;CON__P02768-1;tr|A0A0C4DGB6|A0A0C4DGB6_HUMAN;tr|H0YA55|H0YA55_HUMAN;tr|B7WNR0|B7WNR0_HUMAN;tr|D6RHD5|D6RHD5_HUMAN;tr|C9JKR2|C9JKR2_HUMAN;tr|A0A087WWT3|A0A087WWT3_HUMAN;tr|H7C013|H7C013_HUMAN	sp|P02768|ALBU_HUMAN;CON__P02768-1;tr|A0A0C4DGB6|A0A0C4DGB6_HUMAN;tr|H0YA55|H0YA55_HUMAN;tr|B7WNR0|B7WNR0_HUMAN;tr|D6RHD5|D6RHD5_HUMAN;tr|C9JKR2|C9JKR2_HUMAN;tr|A0A087WWT3|A0A087WWT3_HUMAN	32;32;31;30;29;28;23;16;8	32;32;31;30;29;28;23;16;8	27;27;26;25;26;25;20;14;6	>sp|P02768|ALBU_HUMAN Serum albumin OS=Homo sapiens OX=9606 GN=ALB PE=1 SV=2;>P02768-1 SWISS-PROT:P02768-1 Tax_Id=9606 Gene_Symbol=ALB Isoform 1 of Serum albumin precursor;>tr|A0A0C4DGB6|A0A0C4DGB6_HUMAN Serum albumin OS=Homo sapiens OX=9606 GN=ALB PE=1 SV	9	32	32	27	24	21	32	24	21	32	19	16	27	34	34	32.8	69.366	609	609;609;604;454;494;459;417;396;197	1	118	0	323.31	By MS/MS	By MS/MS	By MS/MS	27.6	28.7	34	13155000000	2841600000	2129700000	8183900000	365420000	78934000	59158000	227330000	1932400000	1196800000	7192900000	40	37	90	167
sp|P02787|TRFE_HUMAN;tr|H7C5E8|H7C5E8_HUMAN;tr|C9JVG0|C9JVG0_HUMAN	sp|P02787|TRFE_HUMAN	8;3;2	8;3;2	8;3;2	>sp|P02787|TRFE_HUMAN Serotransferrin OS=Homo sapiens OX=9606 GN=TF PE=1 SV=3	3	8	8	8	3	2	8	3	2	8	3	2	8	13.5	13.5	13.5	77.063	698	698;143;134	1	14	0	68.104	By MS/MS	By MS/MS	By MS/MS	5.2	3.7	13.5	264480000	20737000	12011000	231730000	6450600	505780	292960	5651900	24897000	0	166130000	2	1	9	12
sp|P04004|VTNC_HUMAN;CON__Q3ZBS7	sp|P04004|VTNC_HUMAN;CON__Q3ZBS7	1;1	1;1	1;1	>sp|P04004|VTNC_HUMAN Vitronectin OS=Homo sapiens OX=9606 GN=VTN PE=1 SV=1;>Q3ZBS7 TREMBL:Q3ZBS7 (Bos taurus) Vitronectin	2	1	1	1	1	1	1	1	1	1	1	1	1	3.1	3.1	3.1	54.305	478	478;484	1	3	0.0018182	9.5034	By MS/MS	By MS/MS	By MS/MS	3.1	3.1	3.1	18246000	2383100	5352700	10511000	760260	99296	223030	437940	0	0	7723900	1	1	1	3
sp|P04040|CATA_HUMAN	sp|P04040|CATA_HUMAN	4	4	4	>sp|P04040|CATA_HUMAN Catalase OS=Homo sapiens OX=9606 GN=CAT PE=1 SV=3	1	4	4	4	3	3	2	3	3	2	3	3	2	9.5	9.5	9.5	59.755	527	527	1	10	0	43.088	By MS/MS	By MS/MS	By MS/MS	8.7	7.8	7	73726000	17800000	31882000	24044000	2542300	613790	1099400	829120	17873000	19939000	16419000	2	2	2	6
sp|P04075|ALDOA_HUMAN;tr|J3KPS3|J3KPS3_HUMAN;tr|H3BQN4|H3BQN4_HUMAN;tr|H3BUH7|H3BUH7_HUMAN;tr|H3BR04|H3BR04_HUMAN;tr|H3BPS8|H3BPS8_HUMAN;tr|H3BMQ8|H3BMQ8_HUMAN;tr|H3BU78|H3BU78_HUMAN;tr|H3BR68|H3BR68_HUMAN	sp|P04075|ALDOA_HUMAN;tr|J3KPS3|J3KPS3_HUMAN;tr|H3BQN4|H3BQN4_HUMAN;tr|H3BUH7|H3BUH7_HUMAN;tr|H3BR04|H3BR04_HUMAN;tr|H3BPS8|H3BPS8_HUMAN	8;8;7;5;4;4;3;3;2	8;8;7;5;4;4;3;3;2	8;8;7;5;4;4;3;3;2	>sp|P04075|ALDOA_HUMAN Fructose-bisphosphate aldolase A OS=Homo sapiens OX=9606 GN=ALDOA PE=1 SV=2;>tr|J3KPS3|J3KPS3_HUMAN Fructose-bisphosphate aldolase OS=Homo sapiens OX=9606 GN=ALDOA PE=1 SV=1;>tr|H3BQN4|H3BQN4_HUMAN Fructose-bisphosphate aldolase OS=H	9	8	8	8	6	7	6	6	7	6	6	7	6	28	28	28	39.42	364	364;368;361;155;162;278;140;204;130	1	26	0	68.39	By MS/MS	By MS/MS	By MS/MS	22.3	23.9	26.4	341650000	119690000	92787000	129170000	14854000	5204000	4034200	5616300	92693000	47940000	86426000	9	6	8	23
sp|P04264|K2C1_HUMAN;CON__P04264	sp|P04264|K2C1_HUMAN;CON__P04264	54;51	51;48	43;40	>sp|P04264|K2C1_HUMAN Keratin, type II cytoskeletal 1 OS=Homo sapiens OX=9606 GN=KRT1 PE=1 SV=6;>P04264 SWISS-PROT:P04264 Tax_Id=9606 Gene_Symbol=KRT1 Keratin, type II cytoskeletal 1	2	54	51	43	50	50	49	47	47	46	41	41	39	52.3	52.3	49.5	66.038	644	644;644	1	307	0	323.31	By MS/MS	By MS/MS	By MS/MS	51.1	52.2	52.3	57721000000	19593000000	20443000000	17685000000	1862000000	632040000	659440000	570490000	20772000000	13415000000	12204000000	170	149	152	471
sp|P04350|TBB4A_HUMAN;tr|M0QY85|M0QY85_HUMAN;tr|M0QZL7|M0QZL7_HUMAN;tr|M0R278|M0R278_HUMAN;tr|M0R0X0|M0R0X0_HUMAN;tr|M0QY37|M0QY37_HUMAN;tr|M0QX14|M0QX14_HUMAN	sp|P04350|TBB4A_HUMAN	15;4;4;4;3;3;3	1;1;1;1;1;1;1	1;1;1;1;1;1;1	>sp|P04350|TBB4A_HUMAN Tubulin beta-4A chain OS=Homo sapiens OX=9606 GN=TUBB4A PE=1 SV=2	7	15	1	1	13	15	12	0	1	0	0	1	0	40.8	3.6	3.6	49.585	444	444;107;157;167;103;109;110	1	1	0	14.97	By matching	By MS/MS	By matching	34.9	40.8	31.1	17395000	0	17395000	0	869730	0	869730	0	0	12916000	0	0	1	0	1
sp|P04406|G3P_HUMAN;tr|E7EUT5|E7EUT5_HUMAN	sp|P04406|G3P_HUMAN;tr|E7EUT5|E7EUT5_HUMAN	12;9	12;9	12;9	>sp|P04406|G3P_HUMAN Glyceraldehyde-3-phosphate dehydrogenase OS=Homo sapiens OX=9606 GN=GAPDH PE=1 SV=3;>tr|E7EUT5|E7EUT5_HUMAN Glyceraldehyde-3-phosphate dehydrogenase OS=Homo sapiens OX=9606 GN=GAPDH PE=1 SV=1	2	12	12	12	12	12	12	12	12	12	12	12	12	54.9	54.9	54.9	36.053	335	335;260	1	56	0	248.71	By MS/MS	By MS/MS	By MS/MS	54.9	54.9	54.9	1215900000	326890000	379080000	509950000	71525000	19229000	22299000	29997000	343580000	224460000	301170000	21	21	18	60
sp|P04432|KVD39_HUMAN;sp|P01611|KVD12_HUMAN;sp|P01597|KV139_HUMAN;sp|A0A0C4DH73|KV112_HUMAN;sp|A0A0C4DH72|KV106_HUMAN	sp|P04432|KVD39_HUMAN;sp|P01611|KVD12_HUMAN;sp|P01597|KV139_HUMAN;sp|A0A0C4DH73|KV112_HUMAN;sp|A0A0C4DH72|KV106_HUMAN	1;1;1;1;1	1;1;1;1;1	1;1;1;1;1	>sp|P04432|KVD39_HUMAN Immunoglobulin kappa variable 1D-39 OS=Homo sapiens OX=9606 GN=IGKV1D-39 PE=3 SV=2;>sp|P01611|KVD12_HUMAN Immunoglobulin kappa variable 1D-12 OS=Homo sapiens OX=9606 GN=IGKV1D-12 PE=1 SV=2;>sp|P01597|KV139_HUMAN Immunoglobulin kappa	5	1	1	1	1	1	1	1	1	1	1	1	1	13.7	13.7	13.7	12.737	117	117;117;117;117;117	1	3	0	19.019	By MS/MS	By MS/MS	By MS/MS	13.7	13.7	13.7	30468000	7535500	8234900	14697000	7616900	1883900	2058700	3674300	0	0	10800000	1	1	1	3
sp|P04433|KV311_HUMAN;sp|A0A0A0MRZ8|KVD11_HUMAN	sp|P04433|KV311_HUMAN;sp|A0A0A0MRZ8|KVD11_HUMAN	1;1	1;1	1;1	>sp|P04433|KV311_HUMAN Immunoglobulin kappa variable 3-11 OS=Homo sapiens OX=9606 GN=IGKV3-11 PE=1 SV=1;>sp|A0A0A0MRZ8|KVD11_HUMAN Immunoglobulin kappa variable 3D-11 OS=Homo sapiens OX=9606 GN=IGKV3D-11 PE=3 SV=6	2	1	1	1	1	1	1	1	1	1	1	1	1	7.8	7.8	7.8	12.575	115	115;115	1	3	0.0016978	7.6701	By MS/MS	By MS/MS	By MS/MS	7.8	7.8	7.8	54349000	16059000	18482000	19807000	13587000	4014800	4620600	4951800	0	0	14556000	1	2	1	4
sp|P04843|RPN1_HUMAN;tr|F8WF32|F8WF32_HUMAN;tr|B7Z4L4|B7Z4L4_HUMAN	sp|P04843|RPN1_HUMAN;tr|F8WF32|F8WF32_HUMAN;tr|B7Z4L4|B7Z4L4_HUMAN	4;2;2	4;2;2	4;2;2	>sp|P04843|RPN1_HUMAN Dolichyl-diphosphooligosaccharide--protein glycosyltransferase subunit 1 OS=Homo sapiens OX=9606 GN=RPN1 PE=1 SV=1;>tr|F8WF32|F8WF32_HUMAN Dolichyl-diphosphooligosaccharide--protein glycosyltransferase subunit 1 OS=Homo sapiens OX=960	3	4	4	4	3	4	2	3	4	2	3	4	2	9.1	9.1	9.1	68.569	607	607;121;435	1	9	0	29.938	By MS/MS	By MS/MS	By MS/MS	7.2	9.1	4.4	55106000	12892000	28698000	13516000	1489400	348440	775630	365290	12063000	17761000	14309000	1	4	2	7
sp|P05023|AT1A1_HUMAN;tr|M0R116|M0R116_HUMAN;tr|A0A2R8YEY8|A0A2R8YEY8_HUMAN;sp|P13637|AT1A3_HUMAN;tr|A0A0A0MT26|A0A0A0MT26_HUMAN;tr|B1AKY9|B1AKY9_HUMAN;sp|P50993|AT1A2_HUMAN;tr|Q5TC01|Q5TC01_HUMAN;tr|M0QXF2|M0QXF2_HUMAN;tr|E9PRA5|E9PRA5_HUMAN;tr|H0Y7C1|H0Y7C1_HUMAN;sp|Q13733|AT1A4_HUMAN	sp|P05023|AT1A1_HUMAN	10;4;4;4;4;2;2;1;1;1;1;1	10;4;4;4;4;2;2;1;1;1;1;1	10;4;4;4;4;2;2;1;1;1;1;1	>sp|P05023|AT1A1_HUMAN Sodium/potassium-transporting ATPase subunit alpha-1 OS=Homo sapiens OX=9606 GN=ATP1A1 PE=1 SV=1	12	10	10	10	1	10	3	1	10	3	1	10	3	11.4	11.4	11.4	112.89	1023	1023;983;1010;1013;1226;1009;1020;144;251;517;714;1029	1	16	0	69.756	By MS/MS	By MS/MS	By MS/MS	1.1	11.4	3.2	116440000	6429900	90343000	19669000	2587600	142890	2007600	437090	0	65308000	16227000	1	14	3	18
sp|P05089|ARGI1_HUMAN	sp|P05089|ARGI1_HUMAN	4	4	4	>sp|P05089|ARGI1_HUMAN Arginase-1 OS=Homo sapiens OX=9606 GN=ARG1 PE=1 SV=2	1	4	4	4	4	2	2	4	2	2	4	2	2	17.4	17.4	17.4	34.735	322	322	1	11	0	41.819	By MS/MS	By MS/MS	By MS/MS	17.4	9.9	9.9	86125000	33671000	28810000	23644000	5066200	1980700	1694700	1390800	30973000	23570000	17895000	5	3	5	13
sp|P05109|S10A8_HUMAN	sp|P05109|S10A8_HUMAN	1	1	1	>sp|P05109|S10A8_HUMAN Protein S100-A8 OS=Homo sapiens OX=9606 GN=S100A8 PE=1 SV=1	1	1	1	1	1	1	1	1	1	1	1	1	1	11.8	11.8	11.8	10.834	93	93	1	4	0.0016556	7.3449	By MS/MS	By MS/MS	By MS/MS	11.8	11.8	11.8	20777000	20777000	0	0	2597200	2597200	0	0	20777000	0	0	2	1	1	4
sp|P05141|ADT2_HUMAN	sp|P05141|ADT2_HUMAN	18	18	6	>sp|P05141|ADT2_HUMAN ADP/ATP translocase 2 OS=Homo sapiens OX=9606 GN=SLC25A5 PE=1 SV=7	1	18	18	6	13	17	15	13	17	15	3	5	5	40.9	40.9	16.4	32.852	298	298	1	61	0	323.31	By MS/MS	By MS/MS	By MS/MS	31.9	40.9	40.6	2944000000	510700000	1687000000	746310000	154950000	26879000	88790000	39280000	475630000	1197100000	639020000	16	26	21	63
sp|P05198|IF2A_HUMAN;tr|H0YJS4|H0YJS4_HUMAN;tr|G3V4T5|G3V4T5_HUMAN	sp|P05198|IF2A_HUMAN;tr|H0YJS4|H0YJS4_HUMAN;tr|G3V4T5|G3V4T5_HUMAN	2;1;1	2;1;1	2;1;1	>sp|P05198|IF2A_HUMAN Eukaryotic translation initiation factor 2 subunit 1 OS=Homo sapiens OX=9606 GN=EIF2S1 PE=1 SV=3;>tr|H0YJS4|H0YJS4_HUMAN Eukaryotic translation initiation factor 2 subunit 1 (Fragment) OS=Homo sapiens OX=9606 GN=EIF2S1 PE=1 SV=1;>tr|G	3	2	2	2	2	1	1	2	1	1	2	1	1	7	7	7	36.112	315	315;252;273	1	5	0	12.039	By MS/MS	By matching	By MS/MS	7	3.2	3.2	11177000	4078200	2633500	4465400	508050	185370	119700	202970	0	0	3281500	2	0	0	2
sp|P05386|RLA1_HUMAN	sp|P05386|RLA1_HUMAN	1	1	1	>sp|P05386|RLA1_HUMAN 60S acidic ribosomal protein P1 OS=Homo sapiens OX=9606 GN=RPLP1 PE=1 SV=1	1	1	1	1	1	1	1	1	1	1	1	1	1	14	14	14	11.514	114	114	1	3	0	24.173	By MS/MS	By MS/MS	By MS/MS	14	14	14	114100000	18775000	47592000	47734000	38034000	6258400	15864000	15911000	0	0	35078000	2	2	2	6
sp|P05387|RLA2_HUMAN;tr|H0YDD8|H0YDD8_HUMAN	sp|P05387|RLA2_HUMAN;tr|H0YDD8|H0YDD8_HUMAN	2;1	2;1	2;1	>sp|P05387|RLA2_HUMAN 60S acidic ribosomal protein P2 OS=Homo sapiens OX=9606 GN=RPLP2 PE=1 SV=1;>tr|H0YDD8|H0YDD8_HUMAN 60S acidic ribosomal protein P2 (Fragment) OS=Homo sapiens OX=9606 GN=RPLP2 PE=1 SV=1	2	2	2	2	1	1	2	1	1	2	1	1	2	28.7	28.7	28.7	11.665	115	115;92	1	4	0	16.295	By MS/MS	By MS/MS	By MS/MS	10.4	10.4	28.7	32780000	5807000	9808700	17164000	6556000	1161400	1961700	3432800	0	0	12614000	1	3	2	6
sp|P05388|RLA0_HUMAN;tr|F8VWS0|F8VWS0_HUMAN;tr|F8W1K8|F8W1K8_HUMAN;tr|F8VW21|F8VW21_HUMAN;tr|F8VPE8|F8VPE8_HUMAN;tr|F8VZS0|F8VZS0_HUMAN;tr|F8VU65|F8VU65_HUMAN;sp|Q8NHW5|RLA0L_HUMAN;tr|G3V210|G3V210_HUMAN	sp|P05388|RLA0_HUMAN;tr|F8VWS0|F8VWS0_HUMAN;tr|F8W1K8|F8W1K8_HUMAN;tr|F8VW21|F8VW21_HUMAN	6;5;4;3;2;2;2;2;1	6;5;4;3;2;2;2;2;1	6;5;4;3;2;2;2;2;1	>sp|P05388|RLA0_HUMAN 60S acidic ribosomal protein P0 OS=Homo sapiens OX=9606 GN=RPLP0 PE=1 SV=1;>tr|F8VWS0|F8VWS0_HUMAN 60S acidic ribosomal protein P0 OS=Homo sapiens OX=9606 GN=RPLP0 PE=1 SV=1;>tr|F8W1K8|F8W1K8_HUMAN 60S acidic ribosomal protein P0 OS=H	9	6	6	6	5	6	6	5	6	6	5	6	6	24.9	24.9	24.9	34.273	317	317;281;107;244;153;246;247;317;166	1	21	0	157.78	By MS/MS	By MS/MS	By MS/MS	24.3	24.9	24.9	785510000	176610000	337700000	271200000	60424000	13586000	25977000	20862000	167580000	244560000	214510000	7	13	6	26
sp|P05787|K2C8_HUMAN;CON__P05787;tr|F8VUG2|F8VUG2_HUMAN;tr|F8W1U3|F8W1U3_HUMAN;CON__Q9DCV7;CON__H-INV:HIT000292931;tr|F8VP67|F8VP67_HUMAN	sp|P05787|K2C8_HUMAN;CON__P05787;tr|F8VUG2|F8VUG2_HUMAN;tr|F8W1U3|F8W1U3_HUMAN;CON__Q9DCV7	6;6;5;5;5;2;1	1;1;1;1;0;1;1	1;1;1;1;0;1;1	>sp|P05787|K2C8_HUMAN Keratin, type II cytoskeletal 8 OS=Homo sapiens OX=9606 GN=KRT8 PE=1 SV=7;>P05787 SWISS-PROT:P05787 Tax_Id=9606 Gene_Symbol=KRT8 Keratin, type II cytoskeletal 8;>tr|F8VUG2|F8VUG2_HUMAN Keratin, type II cytoskeletal 8 (Fragment) OS=Hom	7	6	1	1	6	4	3	1	0	0	1	0	0	7.9	2.5	2.5	53.704	483	483;483;273;289;457;443;113	1	1	0.0017391	8.0915	By MS/MS	By matching	By matching	7.9	2.9	2.9	6212500	6212500	0	0	214220	214220	0	0	6212500	0	0	1	0	0	1
sp|P06312|KV401_HUMAN	sp|P06312|KV401_HUMAN	2	2	2	>sp|P06312|KV401_HUMAN Immunoglobulin kappa variable 4-1 OS=Homo sapiens OX=9606 GN=IGKV4-1 PE=1 SV=1	1	2	2	2	2	1	1	2	1	1	2	1	1	19.8	19.8	19.8	13.38	121	121	1	4	0	19.744	By MS/MS	By matching	By matching	19.8	7.4	7.4	262860000	165490000	20353000	77011000	65714000	41373000	5088200	19253000	165490000	0	0	4	0	0	4
sp|P06576|ATPB_HUMAN;tr|H0YH81|H0YH81_HUMAN;tr|F8W079|F8W079_HUMAN;tr|F8W0P7|F8W0P7_HUMAN;tr|H0YI37|H0YI37_HUMAN	sp|P06576|ATPB_HUMAN;tr|H0YH81|H0YH81_HUMAN;tr|F8W079|F8W079_HUMAN	15;13;8;6;4	15;13;8;6;4	15;13;8;6;4	>sp|P06576|ATPB_HUMAN ATP synthase subunit beta, mitochondrial OS=Homo sapiens OX=9606 GN=ATP5F1B PE=1 SV=3;>tr|H0YH81|H0YH81_HUMAN ATP synthase subunit beta (Fragment) OS=Homo sapiens OX=9606 GN=ATP5F1B PE=1 SV=1;>tr|F8W079|F8W079_HUMAN ATP synthase subun	5	15	15	15	11	15	12	11	15	12	11	15	12	44.6	44.6	44.6	56.559	529	529;362;284;270;133	1	53	0	252.29	By MS/MS	By MS/MS	By MS/MS	35.9	44.6	32.7	859230000	130970000	584020000	144250000	29629000	4516100	20139000	4974000	145140000	385350000	121740000	7	33	12	52
sp|P06702|S10A9_HUMAN	sp|P06702|S10A9_HUMAN	3	3	3	>sp|P06702|S10A9_HUMAN Protein S100-A9 OS=Homo sapiens OX=9606 GN=S100A9 PE=1 SV=1	1	3	3	3	2	1	2	2	1	2	2	1	2	28.1	28.1	28.1	13.242	114	114	1	9	0	64.696	By MS/MS	By MS/MS	By MS/MS	28.1	13.2	24.6	155750000	87410000	37479000	30862000	19469000	10926000	4684900	3857700	85973000	27337000	24608000	5	1	2	8
sp|P06732|KCRM_HUMAN	sp|P06732|KCRM_HUMAN	2	2	2	>sp|P06732|KCRM_HUMAN Creatine kinase M-type OS=Homo sapiens OX=9606 GN=CKM PE=1 SV=2	1	2	2	2	0	2	0	0	2	0	0	2	0	5	5	5	43.101	381	381	1	2	0	11.995	By matching	By MS/MS	By matching	0	5	0	7901900	0	7901900	0	395090	0	395090	0	0	5867200	0	0	2	0	2
sp|P06748|NPM_HUMAN;tr|E5RI98|E5RI98_HUMAN;tr|E5RGW4|E5RGW4_HUMAN	sp|P06748|NPM_HUMAN	7;2;1	7;2;1	7;2;1	>sp|P06748|NPM_HUMAN Nucleophosmin OS=Homo sapiens OX=9606 GN=NPM1 PE=1 SV=2	3	7	7	7	6	7	5	6	7	5	6	7	5	39.8	39.8	39.8	32.575	294	294;111;59	1	23	0	152.38	By MS/MS	By MS/MS	By MS/MS	27.9	39.8	30.6	628380000	78376000	193000000	357000000	52365000	6531300	16084000	29750000	196330000	103990000	157110000	3	11	11	25
sp|P07195|LDHB_HUMAN;tr|A0A3B3IS95|A0A3B3IS95_HUMAN;tr|F5H793|F5H793_HUMAN;tr|C9J7H8|C9J7H8_HUMAN;tr|A8MW50|A8MW50_HUMAN	sp|P07195|LDHB_HUMAN;tr|A0A3B3IS95|A0A3B3IS95_HUMAN	7;4;3;3;3	7;4;3;3;3	7;4;3;3;3	>sp|P07195|LDHB_HUMAN L-lactate dehydrogenase B chain OS=Homo sapiens OX=9606 GN=LDHB PE=1 SV=2;>tr|A0A3B3IS95|A0A3B3IS95_HUMAN L-lactate dehydrogenase OS=Homo sapiens OX=9606 PE=3 SV=1	5	7	7	7	6	6	7	6	6	7	6	6	7	22.2	22.2	22.2	36.638	334	334;281;102;136;232	1	23	0	124.99	By MS/MS	By MS/MS	By MS/MS	20.7	22.2	22.2	344700000	118670000	90024000	136010000	20276000	6980300	5295500	8000400	119030000	70093000	95546000	9	8	7	24
sp|P07355|ANXA2_HUMAN;tr|H0YN42|H0YN42_HUMAN;tr|H0YMM1|H0YMM1_HUMAN;tr|H0YKS4|H0YKS4_HUMAN;tr|H0YMD0|H0YMD0_HUMAN;tr|H0YMU9|H0YMU9_HUMAN;sp|A6NMY6|AXA2L_HUMAN;tr|H0YKL9|H0YKL9_HUMAN;tr|H0YKZ7|H0YKZ7_HUMAN;tr|H0YLV6|H0YLV6_HUMAN;tr|H0YMT9|H0YMT9_HUMAN;tr|H0YKX9|H0YKX9_HUMAN;tr|H0YMW4|H0YMW4_HUMAN;tr|H0YM50|H0YM50_HUMAN;tr|H0YKV8|H0YKV8_HUMAN;tr|H0YMD9|H0YMD9_HUMAN;tr|H0YN28|H0YN28_HUMAN;tr|H0YL33|…	sp|P07355|ANXA2_HUMAN;tr|H0YN42|H0YN42_HUMAN;tr|H0YMM1|H0YMM1_HUMAN;tr|H0YKS4|H0YKS4_HUMAN;tr|H0YMD0|H0YMD0_HUMAN;tr|H0YMU9|H0YMU9_HUMAN;sp|A6NMY6|AXA2L_HUMAN;tr|H0YKL9|H0YKL9_HUMAN;tr|H0YKZ7|H0YKZ7_HUMAN;tr|H0YLV6|H0YLV6_HUMAN;tr|H0YMT9|H0YMT9_HUMAN;tr|H0YKX9|H0YKX9_HUMAN;tr|H0YMW4|H0YMW4_HUMAN;tr|H0YM50|H0YM50_HUMAN	7;6;5;5;5;5;5;4;4;4;4;4;4;4;3;2;2;2;2;1;1;1;1;1	7;6;5;5;5;5;5;4;4;4;4;4;4;4;3;2;2;2;2;1;1;1;1;1	7;6;5;5;5;5;5;4;4;4;4;4;4;4;3;2;2;2;2;1;1;1;1;1	>sp|P07355|ANXA2_HUMAN Annexin A2 OS=Homo sapiens OX=9606 GN=ANXA2 PE=1 SV=2;>tr|H0YN42|H0YN42_HUMAN Annexin (Fragment) OS=Homo sapiens OX=9606 GN=ANXA2 PE=1 SV=1;>tr|H0YMM1|H0YMM1_HUMAN Annexin (Fragment) OS=Homo sapiens OX=9606 GN=ANXA2 PE=1 SV=1;>tr|H0Y	24	7	7	7	6	7	4	6	7	4	6	7	4	26.8	26.8	26.8	38.604	339	339;256;149;176;227;230;339;110;119;132;133;134;146;248;81;65;139;142;175;45;47;59;69;79	1	20	0	63.826	By MS/MS	By MS/MS	By MS/MS	22.1	26.8	15	125530000	59308000	44496000	21727000	5457900	2578600	1934600	944630	55860000	27189000	25264000	10	8	3	21
sp|P07737|PROF1_HUMAN;tr|I3L3D5|I3L3D5_HUMAN	sp|P07737|PROF1_HUMAN;tr|I3L3D5|I3L3D5_HUMAN	1;1	1;1	1;1	>sp|P07737|PROF1_HUMAN Profilin-1 OS=Homo sapiens OX=9606 GN=PFN1 PE=1 SV=2;>tr|I3L3D5|I3L3D5_HUMAN Profilin (Fragment) OS=Homo sapiens OX=9606 GN=PFN1 PE=1 SV=1	2	1	1	1	0	1	1	0	1	1	0	1	1	12.9	12.9	12.9	15.054	140	140;165	1	2	0.0018349	9.6955	By matching	By MS/MS	By MS/MS	0	12.9	12.9	30916000	0	9334000	21582000	3435100	0	1037100	2398000	0	0	15860000	0	1	1	2
sp|P07814|SYEP_HUMAN;tr|V9GYZ6|V9GYZ6_HUMAN	sp|P07814|SYEP_HUMAN;tr|V9GYZ6|V9GYZ6_HUMAN	14;8	14;8	14;8	>sp|P07814|SYEP_HUMAN Bifunctional glutamate/proline--tRNA ligase OS=Homo sapiens OX=9606 GN=EPRS PE=1 SV=5;>tr|V9GYZ6|V9GYZ6_HUMAN Bifunctional glutamate/proline--tRNA ligase (Fragment) OS=Homo sapiens OX=9606 GN=EPRS PE=1 SV=1	2	14	14	14	11	13	12	11	13	12	11	13	12	11.5	11.5	11.5	170.59	1512	1512;968	1	45	0	141.84	By MS/MS	By MS/MS	By MS/MS	9.9	10.6	9.7	337810000	68822000	126250000	142740000	4119700	839290	1539600	1740800	83552000	95045000	88863000	7	14	11	32
sp|P07900|HS90A_HUMAN;tr|G3V2J8|G3V2J8_HUMAN;sp|Q14568|HS902_HUMAN;sp|Q58FG0|HS905_HUMAN;sp|Q58FG1|HS904_HUMAN;sp|Q58FF6|H90B4_HUMAN	sp|P07900|HS90A_HUMAN	22;7;5;1;1;1	14;5;1;1;0;0	14;5;1;1;0;0	>sp|P07900|HS90A_HUMAN Heat shock protein HSP 90-alpha OS=Homo sapiens OX=9606 GN=HSP90AA1 PE=1 SV=5	6	22	14	14	15	22	18	8	14	10	8	14	10	30.1	18.7	18.7	84.659	732	732;174;343;334;418;505	1	44	0	300.47	By MS/MS	By MS/MS	By MS/MS	23	30.1	24.5	709640000	90710000	381330000	237600000	21504000	2748800	11555000	7200100	107070000	243970000	145310000	4	28	14	46
sp|P07954|FUMH_HUMAN	sp|P07954|FUMH_HUMAN	1	1	1	>sp|P07954|FUMH_HUMAN Fumarate hydratase, mitochondrial OS=Homo sapiens OX=9606 GN=FH PE=1 SV=3	1	1	1	1	0	1	0	0	1	0	0	1	0	3.5	3.5	3.5	54.636	510	510	1	1	0.0016155	7.0771	By matching	By MS/MS	By matching	0	3.5	0	7520100	0	7520100	0	300810	0	300810	0	0	5583800	0	0	1	0	1
sp|P08238|HS90B_HUMAN;sp|Q58FF7|H90B3_HUMAN;tr|F8W026|F8W026_HUMAN;tr|Q96GW1|Q96GW1_HUMAN;tr|A0A1W2PRR1|A0A1W2PRR1_HUMAN	sp|P08238|HS90B_HUMAN	28;10;2;2;2	28;10;2;2;2	16;6;0;0;0	>sp|P08238|HS90B_HUMAN Heat shock protein HSP 90-beta OS=Homo sapiens OX=9606 GN=HSP90AB1 PE=1 SV=4	5	28	28	16	20	28	26	20	28	26	11	16	15	33	33	20.3	83.263	724	724;597;48;315;315	1	113	0	323.31	By MS/MS	By MS/MS	By MS/MS	27.8	33	33	3132500000	353220000	1794700000	984620000	94924000	10704000	54384000	29837000	388620000	1194900000	680310000	22	61	40	123
sp|P08574|CY1_HUMAN	sp|P08574|CY1_HUMAN	3	3	3	>sp|P08574|CY1_HUMAN Cytochrome c1, heme protein, mitochondrial OS=Homo sapiens OX=9606 GN=CYC1 PE=1 SV=3	1	3	3	3	1	3	1	1	3	1	1	3	1	8.9	8.9	8.9	35.422	325	325	1	6	0	30.881	By MS/MS	By MS/MS	By MS/MS	4.9	8.9	4.9	36994000	4442100	26546000	6005500	2176100	261300	1561500	353260	0	19711000	0	1	5	1	7
sp|P08590|MYL3_HUMAN	sp|P08590|MYL3_HUMAN	3	3	3	>sp|P08590|MYL3_HUMAN Myosin light chain 3 OS=Homo sapiens OX=9606 GN=MYL3 PE=1 SV=3	1	3	3	3	2	3	1	2	3	1	2	3	1	19.5	19.5	19.5	21.932	195	195	1	6	0	40.196	By MS/MS	By MS/MS	By MS/MS	11.3	19.5	6.7	131250000	10024000	121230000	0	10096000	771110	9325100	0	10964000	89073000	0	1	4	1	6
sp|P08708|RS17_HUMAN;tr|H3BNC9|H3BNC9_HUMAN;tr|H0YN88|H0YN88_HUMAN;tr|A0A075B716|A0A075B716_HUMAN	sp|P08708|RS17_HUMAN;tr|H3BNC9|H3BNC9_HUMAN	3;3;1;1	3;3;1;1	3;3;1;1	>sp|P08708|RS17_HUMAN 40S ribosomal protein S17 OS=Homo sapiens OX=9606 GN=RPS17 PE=1 SV=2;>tr|H3BNC9|H3BNC9_HUMAN Uncharacterized protein OS=Homo sapiens OX=9606 PE=3 SV=2	4	3	3	3	2	2	3	2	2	3	2	2	3	26.7	26.7	26.7	15.55	135	135;584;136;191	1	7	0	59.141	By MS/MS	By MS/MS	By MS/MS	18.5	18.5	26.7	120170000	35444000	30564000	54166000	24035000	7088700	6112800	10833000	40708000	15105000	42129000	1	2	3	6
sp|P08727|K1C19_HUMAN;CON__P08727;tr|C9JM50|C9JM50_HUMAN;CON__P19001;CON__P05784	sp|P08727|K1C19_HUMAN;CON__P08727;tr|C9JM50|C9JM50_HUMAN;CON__P19001	8;8;7;6;2	1;1;1;1;1	0;0;0;0;0	>sp|P08727|K1C19_HUMAN Keratin, type I cytoskeletal 19 OS=Homo sapiens OX=9606 GN=KRT19 PE=1 SV=4;>P08727 SWISS-PROT:P08727 Tax_Id=9606 Gene_Symbol=KRT19 Keratin, type I cytoskeletal 19;>tr|C9JM50|C9JM50_HUMAN Keratin, type I cytoskeletal 19 (Fragment) OS=	5	8	1	0	8	6	6	1	1	1	0	0	0	16.2	2.2	0	44.105	400	400;400;196;403;423	1	3	1	-2	By MS/MS	By matching	By MS/MS	16.2	13.8	13.8	26936000	17831000	4618700	4485800	868890	575200	148990	144700	0	0	3296500	1	0	1	2
sp|P08729|K2C7_HUMAN;CON__Q3KNV1;CON__P08729;tr|A0A1W2PRP1|A0A1W2PRP1_HUMAN	sp|P08729|K2C7_HUMAN;CON__Q3KNV1;CON__P08729	6;6;6;1	2;2;2;1	1;1;1;1	>sp|P08729|K2C7_HUMAN Keratin, type II cytoskeletal 7 OS=Homo sapiens OX=9606 GN=KRT7 PE=1 SV=5;>Q3KNV1 TREMBL:Q3KNV1;Q96GE1 Tax_Id=9606 Gene_Symbol=KRT7 keratin 7;>P08729 SWISS-PROT:P08729 Tax_Id=9606 Gene_Symbol=KRT7 Keratin, type II cytoskeletal 7	4	6	2	1	6	4	3	2	0	0	1	0	0	8.1	5.1	2.6	51.385	469	469;469;469;132	1	2	0	18.13	By MS/MS	By matching	By matching	8.1	3	3	3186100	3186100	0	0	109860	109860	0	0	3186100	0	0	2	0	0	2
sp|P08779|K1C16_HUMAN;CON__P08779;CON__Q9Z2K1;CON__Q3ZAW8;tr|K7ENW6|K7ENW6_HUMAN;sp|P35900|K1C20_HUMAN;CON__P35900;CON__Q9D312	sp|P08779|K1C16_HUMAN;CON__P08779	30;30;9;9;7;4;4;4	16;16;2;2;6;0;0;0	16;16;2;2;6;0;0;0	>sp|P08779|K1C16_HUMAN Keratin, type I cytoskeletal 16 OS=Homo sapiens OX=9606 GN=KRT16 PE=1 SV=4;>P08779 SWISS-PROT:P08779 Tax_Id=9606 Gene_Symbol=KRT16 Keratin, type I cytoskeletal 16	8	30	16	16	29	28	20	15	15	8	15	15	8	52.4	37.2	37.2	51.267	473	473;473;469;474;162;424;424;431	1	48	0	311	By MS/MS	By MS/MS	By MS/MS	52.4	52.4	40.8	1015200000	532640000	390890000	91680000	35007000	18367000	13479000	3161400	527950000	263760000	94218000	21	24	9	54
sp|P09211|GSTP1_HUMAN;tr|A8MX94|A8MX94_HUMAN;tr|A0A2R8Y5E5|A0A2R8Y5E5_HUMAN;tr|A0A087X243|A0A087X243_HUMAN;tr|A0A087X2E9|A0A087X2E9_HUMAN	sp|P09211|GSTP1_HUMAN;tr|A8MX94|A8MX94_HUMAN	3;2;1;1;1	3;2;1;1;1	3;2;1;1;1	>sp|P09211|GSTP1_HUMAN Glutathione S-transferase P OS=Homo sapiens OX=9606 GN=GSTP1 PE=1 SV=2;>tr|A8MX94|A8MX94_HUMAN Glutathione S-transferase P OS=Homo sapiens OX=9606 GN=GSTP1 PE=1 SV=1	5	3	3	3	3	2	2	3	2	2	3	2	2	22.4	22.4	22.4	23.356	210	210;174;58;69;79	1	7	0	21.438	By MS/MS	By MS/MS	By MS/MS	22.4	14.8	14.8	92543000	47164000	13977000	31401000	8413000	4287600	1270700	2854700	39787000	12229000	28602000	4	1	3	8
sp|P09874|PARP1_HUMAN;tr|Q5VX84|Q5VX84_HUMAN;tr|Q5VX85|Q5VX85_HUMAN	sp|P09874|PARP1_HUMAN	12;2;2	12;2;2	12;2;2	>sp|P09874|PARP1_HUMAN Poly [ADP-ribose] polymerase 1 OS=Homo sapiens OX=9606 GN=PARP1 PE=1 SV=4	3	12	12	12	7	7	9	7	7	9	7	7	9	15.7	15.7	15.7	113.08	1014	1014;108;155	1	23	0	88.197	By MS/MS	By MS/MS	By MS/MS	8.6	9	12.8	197640000	54529000	52872000	90239000	3875300	1069200	1036700	1769400	55960000	40968000	63173000	6	5	9	20
sp|P0DMV9|HS71B_HUMAN;sp|P0DMV8|HS71A_HUMAN;tr|A0A0G2JIW1|A0A0G2JIW1_HUMAN;tr|V9GZ37|V9GZ37_HUMAN	sp|P0DMV9|HS71B_HUMAN;sp|P0DMV8|HS71A_HUMAN;tr|A0A0G2JIW1|A0A0G2JIW1_HUMAN;tr|V9GZ37|V9GZ37_HUMAN	42;42;42;22	42;42;42;22	29;29;29;15	>sp|P0DMV9|HS71B_HUMAN Heat shock 70 kDa protein 1B OS=Homo sapiens OX=9606 GN=HSPA1B PE=1 SV=1;>sp|P0DMV8|HS71A_HUMAN Heat shock 70 kDa protein 1A OS=Homo sapiens OX=9606 GN=HSPA1A PE=1 SV=1;>tr|A0A0G2JIW1|A0A0G2JIW1_HUMAN Heat shock 70 kDa protein 1B OS=	4	42	42	29	33	36	41	33	36	41	22	25	28	54.1	54.1	39.3	70.051	641	641;641;642;476	1	213	0	323.31	By MS/MS	By MS/MS	By MS/MS	48.7	51.3	53.5	19434000000	5132500000	8037500000	6264100000	607320000	160390000	251170000	195750000	4493900000	5214200000	5160700000	89	110	98	297
sp|P0DOY3|IGLC3_HUMAN;sp|P0DOY2|IGLC2_HUMAN;sp|P0CF74|IGLC6_HUMAN;sp|A0M8Q6|IGLC7_HUMAN	sp|P0DOY3|IGLC3_HUMAN;sp|P0DOY2|IGLC2_HUMAN;sp|P0CF74|IGLC6_HUMAN;sp|A0M8Q6|IGLC7_HUMAN	5;5;3;3	5;5;3;3	3;3;1;1	>sp|P0DOY3|IGLC3_HUMAN Immunoglobulin lambda constant 3 OS=Homo sapiens OX=9606 GN=IGLC3 PE=1 SV=1;>sp|P0DOY2|IGLC2_HUMAN Immunoglobulin lambda constant 2 OS=Homo sapiens OX=9606 GN=IGLC2 PE=1 SV=1;>sp|P0CF74|IGLC6_HUMAN Immunoglobulin lambda constant 6 OS	4	5	5	3	4	5	4	4	5	4	2	3	2	52.8	52.8	34	11.265	106	106;106;106;106	1	18	0	160.48	By MS/MS	By MS/MS	By MS/MS	52.8	52.8	46.2	1428600000	480480000	443900000	504240000	204090000	68640000	63414000	72035000	503890000	349220000	327520000	14	9	7	30
sp|P10599|THIO_HUMAN	sp|P10599|THIO_HUMAN	3	3	3	>sp|P10599|THIO_HUMAN Thioredoxin OS=Homo sapiens OX=9606 GN=TXN PE=1 SV=3	1	3	3	3	3	2	2	3	2	2	3	2	2	31.4	31.4	31.4	11.737	105	105	1	8	0	38.517	By MS/MS	By MS/MS	By MS/MS	31.4	31.4	31.4	99775000	37778000	30395000	31602000	14254000	5396800	4342100	4514600	30359000	29420000	23791000	1	1	2	4
sp|P10809|CH60_HUMAN;tr|E7ESH4|E7ESH4_HUMAN;tr|E7EXB4|E7EXB4_HUMAN;tr|C9JL25|C9JL25_HUMAN;tr|C9JL19|C9JL19_HUMAN;tr|C9JCQ4|C9JCQ4_HUMAN;tr|C9J0S9|C9J0S9_HUMAN	sp|P10809|CH60_HUMAN	16;6;5;3;2;2;1	16;6;5;3;2;2;1	16;6;5;3;2;2;1	>sp|P10809|CH60_HUMAN 60 kDa heat shock protein, mitochondrial OS=Homo sapiens OX=9606 GN=HSPD1 PE=1 SV=2	7	16	16	16	8	16	12	8	16	12	8	16	12	36.5	36.5	36.5	61.054	573	573;234;221;175;83;94;58	1	54	0	252.55	By MS/MS	By MS/MS	By MS/MS	21.6	36.5	32.8	944680000	160090000	561160000	223430000	29521000	5002900	17536000	6982200	176130000	339010000	181100000	11	32	16	59
sp|P11021|BIP_HUMAN	sp|P11021|BIP_HUMAN	23	22	22	>sp|P11021|BIP_HUMAN Endoplasmic reticulum chaperone BiP OS=Homo sapiens OX=9606 GN=HSPA5 PE=1 SV=2	1	23	22	22	21	22	22	20	21	21	20	21	21	39.3	39.3	39.3	72.332	654	654	1	103	0	323.31	By MS/MS	By MS/MS	By MS/MS	36.9	36.9	37	2312800000	687510000	706620000	918670000	77094000	22917000	23554000	30622000	644000000	522590000	588950000	44	48	41	133
sp|P11142|HSP7C_HUMAN;tr|E9PKE3|E9PKE3_HUMAN;tr|E9PNE6|E9PNE6_HUMAN;tr|E9PN89|E9PN89_HUMAN;tr|A8K7Q2|A8K7Q2_HUMAN;tr|E9PLF4|E9PLF4_HUMAN;tr|E9PQQ4|E9PQQ4_HUMAN;tr|E9PQK7|E9PQK7_HUMAN;tr|E9PK54|E9PK54_HUMAN;tr|E9PPY6|E9PPY6_HUMAN;tr|E9PN25|E9PN25_HUMAN;tr|E9PI65|E9PI65_HUMAN;sp|P54652|HSP72_HUMAN;tr|E9PS65|E9PS65_HUMAN;tr|E9PM13|E9PM13_HUMAN	sp|P11142|HSP7C_HUMAN;tr|E9PKE3|E9PKE3_HUMAN;tr|E9PNE6|E9PNE6_HUMAN;tr|E9PN89|E9PN89_HUMAN	41;38;29;28;20;18;17;17;17;13;12;11;11;5;3	38;35;26;28;19;16;15;15;15;11;10;9;8;4;2	35;32;24;25;17;15;15;15;15;11;10;8;5;4;2	>sp|P11142|HSP7C_HUMAN Heat shock cognate 71 kDa protein OS=Homo sapiens OX=9606 GN=HSPA8 PE=1 SV=1;>tr|E9PKE3|E9PKE3_HUMAN Heat shock cognate 71 kDa protein OS=Homo sapiens OX=9606 GN=HSPA8 PE=1 SV=1;>tr|E9PNE6|E9PNE6_HUMAN Heat shock cognate 71 kDa prote	15	41	38	35	32	38	38	30	36	35	27	33	32	52.5	49.1	49.1	70.897	646	646;627;500;312;410;187;171;178;183;137;132;168;639;223;150	1	221	0	323.31	By MS/MS	By MS/MS	By MS/MS	46.9	49.2	50.6	16844000000	3977400000	6877800000	5989200000	510430000	120530000	208420000	181490000	3782600000	4502300000	4167000000	81	133	103	317
sp|P11177|ODPB_HUMAN;tr|F8WF02|F8WF02_HUMAN;tr|C9J634|C9J634_HUMAN	sp|P11177|ODPB_HUMAN;tr|F8WF02|F8WF02_HUMAN;tr|C9J634|C9J634_HUMAN	2;1;1	2;1;1	2;1;1	>sp|P11177|ODPB_HUMAN Pyruvate dehydrogenase E1 component subunit beta, mitochondrial OS=Homo sapiens OX=9606 GN=PDHB PE=1 SV=3;>tr|F8WF02|F8WF02_HUMAN Pyruvate dehydrogenase E1 component subunit beta, mitochondrial OS=Homo sapiens OX=9606 GN=PDHB PE=1 SV=	3	2	2	2	1	2	1	1	2	1	1	2	1	7.8	7.8	7.8	39.233	359	359;251;350	1	5	0.0019417	11.424	By MS/MS	By MS/MS	By matching	4.5	7.8	3.3	16182000	2606800	10145000	3430300	770570	124140	483090	163350	0	7532600	0	1	2	0	3
sp|P11586|C1TC_HUMAN;tr|F5H2F4|F5H2F4_HUMAN;tr|V9GYY3|V9GYY3_HUMAN	sp|P11586|C1TC_HUMAN;tr|F5H2F4|F5H2F4_HUMAN;tr|V9GYY3|V9GYY3_HUMAN	2;2;1	2;2;1	2;2;1	>sp|P11586|C1TC_HUMAN C-1-tetrahydrofolate synthase, cytoplasmic OS=Homo sapiens OX=9606 GN=MTHFD1 PE=1 SV=3;>tr|F5H2F4|F5H2F4_HUMAN C-1-tetrahydrofolate synthase, cytoplasmic OS=Homo sapiens OX=9606 GN=MTHFD1 PE=1 SV=1;>tr|V9GYY3|V9GYY3_HUMAN C-1-tetrahyd	3	2	2	2	2	1	1	2	1	1	2	1	1	2.4	2.4	2.4	101.56	935	935;1020;107	1	4	0.0018657	10.757	By MS/MS	By matching	By MS/MS	2.4	1.2	1.2	7425500	4284600	3140800	0	142800	82397	60401	0	0	2332100	0	2	0	1	3
sp|P12004|PCNA_HUMAN	sp|P12004|PCNA_HUMAN	1	1	1	>sp|P12004|PCNA_HUMAN Proliferating cell nuclear antigen OS=Homo sapiens OX=9606 GN=PCNA PE=1 SV=1	1	1	1	1	0	0	1	0	0	1	0	0	1	5	5	5	28.768	261	261	1	1	0.0094467	5.8437	By matching	By matching	By MS/MS	0	0	5	0	0	0	0	0	0	0	0	0	0	0	0	0	1	1
sp|P12235|ADT1_HUMAN;tr|V9GYG0|V9GYG0_HUMAN	sp|P12235|ADT1_HUMAN;tr|V9GYG0|V9GYG0_HUMAN	12;11	1;1	1;1	>sp|P12235|ADT1_HUMAN ADP/ATP translocase 1 OS=Homo sapiens OX=9606 GN=SLC25A4 PE=1 SV=4;>tr|V9GYG0|V9GYG0_HUMAN ADP/ATP translocase 1 OS=Homo sapiens OX=9606 GN=SLC25A4 PE=1 SV=1	2	12	1	1	10	12	9	1	1	0	1	1	0	29.9	3	3	33.064	298	298;208	1	2	0.001642	7.2705	By matching	By MS/MS	By matching	27.2	29.9	24.2	33823000	2857000	30966000	0	1691100	142850	1548300	0	0	22992000	0	0	2	0	2
sp|P12236|ADT3_HUMAN;sp|Q9H0C2|ADT4_HUMAN	sp|P12236|ADT3_HUMAN	16;5	5;0	4;0	>sp|P12236|ADT3_HUMAN ADP/ATP translocase 3 OS=Homo sapiens OX=9606 GN=SLC25A6 PE=1 SV=4	2	16	5	4	13	16	12	4	5	3	3	4	2	37.9	16.4	12.8	32.866	298	298;315	1	14	0	45.946	By MS/MS	By MS/MS	By MS/MS	35.2	37.9	29.9	460170000	70226000	322130000	67813000	23008000	3511300	16106000	3390700	105500000	147910000	105830000	1	6	2	9
sp|P12270|TPR_HUMAN	sp|P12270|TPR_HUMAN	1	1	1	>sp|P12270|TPR_HUMAN Nucleoprotein TPR OS=Homo sapiens OX=9606 GN=TPR PE=1 SV=3	1	1	1	1	1	1	1	1	1	1	1	1	1	0.4	0.4	0.4	267.29	2363	2363	1	3	0.0017241	7.8123	By MS/MS	By MS/MS	By MS/MS	0.4	0.4	0.4	5797700	1142300	2386900	2268500	53682	10577	22101	21004	0	0	1667000	1	1	1	3
sp|P12273|PIP_HUMAN	sp|P12273|PIP_HUMAN	3	3	3	>sp|P12273|PIP_HUMAN Prolactin-inducible protein OS=Homo sapiens OX=9606 GN=PIP PE=1 SV=1	1	3	3	3	3	3	3	3	3	3	3	3	3	21.9	21.9	21.9	16.572	146	146	1	12	0	28.49	By MS/MS	By MS/MS	By MS/MS	21.9	21.9	21.9	183370000	71986000	59973000	51412000	20374000	7998400	6663600	5712400	72533000	43039000	38725000	3	5	3	11
sp|P12277|KCRB_HUMAN;tr|G3V4N7|G3V4N7_HUMAN;tr|G3V461|G3V461_HUMAN;tr|H0YJG0|H0YJG0_HUMAN	sp|P12277|KCRB_HUMAN;tr|G3V4N7|G3V4N7_HUMAN	3;2;1;1	3;2;1;1	3;2;1;1	>sp|P12277|KCRB_HUMAN Creatine kinase B-type OS=Homo sapiens OX=9606 GN=CKB PE=1 SV=1;>tr|G3V4N7|G3V4N7_HUMAN Creatine kinase B-type (Fragment) OS=Homo sapiens OX=9606 GN=CKB PE=1 SV=1	4	3	3	3	3	2	3	3	2	3	3	2	3	9.2	9.2	9.2	42.644	381	381;217;128;179	1	8	0	33.516	By MS/MS	By MS/MS	By MS/MS	9.2	7.1	9.2	153130000	59504000	23191000	70437000	9007800	3500200	1364200	4143400	69776000	24153000	34557000	4	1	3	8
sp|P12532|KCRU_HUMAN;tr|F8WCN3|F8WCN3_HUMAN;tr|C9JSQ1|C9JSQ1_HUMAN;tr|C9JJX8|C9JJX8_HUMAN;tr|C9J995|C9J995_HUMAN;tr|C9J8F6|C9J8F6_HUMAN	sp|P12532|KCRU_HUMAN;tr|F8WCN3|F8WCN3_HUMAN	5;3;2;1;1;1	5;3;2;1;1;1	5;3;2;1;1;1	>sp|P12532|KCRU_HUMAN Creatine kinase U-type, mitochondrial OS=Homo sapiens OX=9606 GN=CKMT1A PE=1 SV=1;>tr|F8WCN3|F8WCN3_HUMAN Creatine kinase U-type, mitochondrial OS=Homo sapiens OX=9606 GN=CKMT1A PE=1 SV=1	6	5	5	5	4	4	5	4	4	5	4	4	5	17.3	17.3	17.3	47.036	417	417;298;241;103;129;148	1	17	0	39.06	By MS/MS	By MS/MS	By MS/MS	14.9	14.1	17.3	157220000	41057000	51004000	65158000	7860900	2052800	2550200	3257900	43817000	43874000	39120000	4	5	8	17
sp|P12883|MYH7_HUMAN;tr|A0A087X0T3|A0A087X0T3_HUMAN;sp|A7E2Y1|MYH7B_HUMAN	sp|P12883|MYH7_HUMAN	35;2;2	5;0;0	4;0;0	>sp|P12883|MYH7_HUMAN Myosin-7 OS=Homo sapiens OX=9606 GN=MYH7 PE=1 SV=5	3	35	5	4	3	35	0	1	5	0	1	4	0	20	2.5	1.7	223.09	1935	1935;1982;1983	1	8	0	60.048	By MS/MS	By MS/MS	By matching	2.1	20	0	294610000	7882000	286730000	0	2946100	78820	2867300	0	0	212900000	0	1	9	0	10
sp|P12956|XRCC6_HUMAN;tr|B1AHC9|B1AHC9_HUMAN	sp|P12956|XRCC6_HUMAN;tr|B1AHC9|B1AHC9_HUMAN	9;8	9;8	9;8	>sp|P12956|XRCC6_HUMAN X-ray repair cross-complementing protein 6 OS=Homo sapiens OX=9606 GN=XRCC6 PE=1 SV=2;>tr|B1AHC9|B1AHC9_HUMAN X-ray repair cross-complementing protein 6 OS=Homo sapiens OX=9606 GN=XRCC6 PE=1 SV=1	2	9	9	9	6	9	8	6	9	8	6	9	8	19.4	19.4	19.4	69.842	609	609;559	1	29	0	71.999	By MS/MS	By MS/MS	By MS/MS	13.3	19.4	16.1	285200000	81998000	97060000	106150000	8912600	2562500	3033100	3317100	79256000	70800000	82013000	7	10	13	30
sp|P13010|XRCC5_HUMAN;tr|C9JZ81|C9JZ81_HUMAN;tr|H7C0H9|H7C0H9_HUMAN	sp|P13010|XRCC5_HUMAN;tr|C9JZ81|C9JZ81_HUMAN	5;3;1	5;3;1	5;3;1	>sp|P13010|XRCC5_HUMAN X-ray repair cross-complementing protein 5 OS=Homo sapiens OX=9606 GN=XRCC5 PE=1 SV=3;>tr|C9JZ81|C9JZ81_HUMAN X-ray repair cross-complementing protein 5 (Fragment) OS=Homo sapiens OX=9606 GN=XRCC5 PE=1 SV=1	3	5	5	5	4	5	5	4	5	5	4	5	5	7.4	7.4	7.4	82.704	732	732;131;19	1	14	0	35.065	By matching	By MS/MS	By MS/MS	5.2	7.4	7.4	76119000	23116000	25216000	27787000	2003100	608330	663580	731230	22803000	17107000	22349000	0	3	4	7
sp|P13533|MYH6_HUMAN	sp|P13533|MYH6_HUMAN	46	46	16	>sp|P13533|MYH6_HUMAN Myosin-6 OS=Homo sapiens OX=9606 GN=MYH6 PE=1 SV=5	1	46	46	16	4	46	0	4	46	0	2	16	0	26	26	9.1	223.73	1939	1939	1	67	0	323.31	By MS/MS	By MS/MS	By matching	2.5	26	0	1818600000	24063000	1794600000	0	18006000	238250	17768000	0	24171000	1290900000	0	2	83	0	85
sp|P13639|EF2_HUMAN;tr|K7EJ74|K7EJ74_HUMAN	sp|P13639|EF2_HUMAN	18;1	18;1	17;0	>sp|P13639|EF2_HUMAN Elongation factor 2 OS=Homo sapiens OX=9606 GN=EEF2 PE=1 SV=4	2	18	18	17	11	15	18	11	15	18	10	14	17	25.2	25.2	24	95.337	858	858;134	1	59	0	181.12	By MS/MS	By MS/MS	By MS/MS	16.3	21.3	25.2	677130000	177070000	221040000	279010000	15047000	3935000	4912100	6200300	196630000	167380000	181310000	10	23	26	59
sp|P13645|K1C10_HUMAN;CON__P13645;sp|Q7Z3Y7|K1C28_HUMAN;CON__Q7Z3Y7;CON__Q148H6;sp|Q7Z3Z0|K1C25_HUMAN;CON__Q7Z3Z0;sp|Q7Z3Y8|K1C27_HUMAN;CON__Q7Z3Y8	sp|P13645|K1C10_HUMAN;CON__P13645	43;43;5;5;4;2;2;2;2	43;43;5;5;4;2;2;2;2	31;31;2;2;1;1;1;1;1	>sp|P13645|K1C10_HUMAN Keratin, type I cytoskeletal 10 OS=Homo sapiens OX=9606 GN=KRT10 PE=1 SV=6;>P13645 SWISS-PROT:P13645 Tax_Id=9606 Gene_Symbol=KRT10 Keratin, type I cytoskeletal 10	9	43	43	31	42	42	40	42	42	40	30	31	30	49.1	49.1	44	58.826	584	584;593;464;486;464;450;450;459;459	1	296	0	323.31	By MS/MS	By MS/MS	By MS/MS	46.9	49.1	49.1	72513000000	24479000000	25627000000	22407000000	2789000000	941490000	985670000	861790000	23664000000	16126000000	14144000000	157	149	141	447
sp|P13647|K2C5_HUMAN;CON__P13647;tr|F8W0C6|F8W0C6_HUMAN;tr|H0YIN9|H0YIN9_HUMAN;tr|H0YI76|H0YI76_HUMAN;tr|F8VV57|F8VV57_HUMAN;tr|F8VU69|F8VU69_HUMAN	sp|P13647|K2C5_HUMAN;CON__P13647	31;31;15;9;9;5;1	24;24;11;8;6;5;1	5;5;0;1;1;3;0	>sp|P13647|K2C5_HUMAN Keratin, type II cytoskeletal 5 OS=Homo sapiens OX=9606 GN=KRT5 PE=1 SV=3;>P13647 SWISS-PROT:P13647 Tax_Id=9606 Gene_Symbol=KRT5 Keratin, type II cytoskeletal 5	7	31	24	5	31	31	25	24	24	19	5	5	4	35.4	31	10.3	62.378	590	590;590;178;196;201;132;147	1	106	0	323.31	By MS/MS	By MS/MS	By MS/MS	35.4	35.4	34.1	3283000000	1226300000	1143000000	913710000	105900000	39558000	36870000	29475000	1261700000	757590000	626700000	51	38	28	117
sp|P13667|PDIA4_HUMAN	sp|P13667|PDIA4_HUMAN	1	1	1	>sp|P13667|PDIA4_HUMAN Protein disulfide-isomerase A4 OS=Homo sapiens OX=9606 GN=PDIA4 PE=1 SV=2	1	1	1	1	1	0	1	1	0	1	1	0	1	1.9	1.9	1.9	72.932	645	645	1	2	0.0017271	7.8132	By MS/MS	By matching	By MS/MS	1.9	0	1.9	0	0	0	0	0	0	0	0	0	0	0	1	0	1	2
sp|P14174|MIF_HUMAN	sp|P14174|MIF_HUMAN	1	1	1	>sp|P14174|MIF_HUMAN Macrophage migration inhibitory factor OS=Homo sapiens OX=9606 GN=MIF PE=1 SV=4	1	1	1	1	1	1	1	1	1	1	1	1	1	9.6	9.6	9.6	12.476	115	115	1	4	0	87.014	By MS/MS	By MS/MS	By MS/MS	9.6	9.6	9.6	133780000	29689000	24652000	79440000	26756000	5937800	4930400	15888000	0	0	36220000	2	1	4	7
sp|P14618|KPYM_HUMAN;tr|H3BTN5|H3BTN5_HUMAN;tr|H3BQ34|H3BQ34_HUMAN;tr|B4DNK4|B4DNK4_HUMAN;tr|H3BT25|H3BT25_HUMAN;tr|H3BUW1|H3BUW1_HUMAN;tr|H3BTJ2|H3BTJ2_HUMAN;tr|H3BR70|H3BR70_HUMAN;tr|H3BU13|H3BU13_HUMAN;sp|P30613|KPYR_HUMAN	sp|P14618|KPYM_HUMAN;tr|H3BTN5|H3BTN5_HUMAN;tr|H3BQ34|H3BQ34_HUMAN;tr|B4DNK4|B4DNK4_HUMAN	13;10;8;8;5;5;5;5;1;1	13;10;8;8;5;5;5;5;1;1	13;10;8;8;5;5;5;5;1;1	>sp|P14618|KPYM_HUMAN Pyruvate kinase PKM OS=Homo sapiens OX=9606 GN=PKM PE=1 SV=4;>tr|H3BTN5|H3BTN5_HUMAN Pyruvate kinase (Fragment) OS=Homo sapiens OX=9606 GN=PKM PE=1 SV=1;>tr|H3BQ34|H3BQ34_HUMAN Pyruvate kinase OS=Homo sapiens OX=9606 GN=PKM PE=1 SV=1;	10	13	13	13	10	10	11	10	10	11	10	10	11	33.5	33.5	33.5	57.936	531	531;485;281;457;151;162;168;366;82;574	1	42	0	151.27	By MS/MS	By MS/MS	By MS/MS	26.6	26.4	27.3	410750000	126110000	128230000	156420000	12447000	3821500	3885800	4739900	122840000	89387000	118960000	12	12	14	38
sp|P14625|ENPL_HUMAN;tr|H0YIV0|H0YIV0_HUMAN	sp|P14625|ENPL_HUMAN	5;1	3;1	3;1	>sp|P14625|ENPL_HUMAN Endoplasmin OS=Homo sapiens OX=9606 GN=HSP90B1 PE=1 SV=1	2	5	3	3	3	3	2	2	1	1	2	1	1	6	4.2	4.2	92.468	803	803;147	1	4	0	17.575	By MS/MS	By MS/MS	By MS/MS	4.9	2.9	2.9	23295000	13060000	5422500	4812500	582390	326510	135560	120310	13060000	0	0	2	1	1	4
sp|P14868|SYDC_HUMAN;tr|C9JQM9|C9JQM9_HUMAN;tr|C9J7S3|C9J7S3_HUMAN;tr|H7C278|H7C278_HUMAN;tr|C9JLC1|C9JLC1_HUMAN;tr|H7BZ35|H7BZ35_HUMAN	sp|P14868|SYDC_HUMAN	5;1;1;1;1;1	5;1;1;1;1;1	5;1;1;1;1;1	>sp|P14868|SYDC_HUMAN Aspartate--tRNA ligase, cytoplasmic OS=Homo sapiens OX=9606 GN=DARS PE=1 SV=2	6	5	5	5	1	4	3	1	4	3	1	4	3	11.4	11.4	11.4	57.136	501	501;135;175;179;182;188	1	8	0	29.032	By MS/MS	By MS/MS	By MS/MS	2	9.6	6.4	51451000	5077900	34099000	12274000	1390600	137240	921590	331740	0	17044000	17295000	1	3	2	6
sp|P14923|PLAK_HUMAN;tr|C9JK18|C9JK18_HUMAN;tr|C9JKY1|C9JKY1_HUMAN;tr|C9JTX4|C9JTX4_HUMAN;tr|C9J826|C9J826_HUMAN	sp|P14923|PLAK_HUMAN	15;5;5;4;4	15;5;5;4;4	15;5;5;4;4	>sp|P14923|PLAK_HUMAN Junction plakoglobin OS=Homo sapiens OX=9606 GN=JUP PE=1 SV=3	5	15	15	15	13	12	9	13	12	9	13	12	9	27.2	27.2	27.2	81.744	745	745;295;297;235;276	1	34	0	156.68	By MS/MS	By MS/MS	By MS/MS	22.6	22.7	16.5	355700000	159740000	125940000	70024000	7732700	3472600	2737800	1522300	149210000	86787000	68709000	11	11	10	32
sp|P15924|DESP_HUMAN	sp|P15924|DESP_HUMAN	27	27	27	>sp|P15924|DESP_HUMAN Desmoplakin OS=Homo sapiens OX=9606 GN=DSP PE=1 SV=3	1	27	27	27	24	19	16	24	19	16	24	19	16	12.1	12.1	12.1	331.77	2871	2871	1	66	0	272.35	By MS/MS	By MS/MS	By MS/MS	10.4	9.3	7.5	621430000	249990000	207680000	163760000	3812500	1533700	1274100	1004600	228350000	155940000	140250000	23	21	16	60
sp|P16152|CBR1_HUMAN;tr|E9PQ63|E9PQ63_HUMAN;tr|A8MTM1|A8MTM1_HUMAN	sp|P16152|CBR1_HUMAN;tr|E9PQ63|E9PQ63_HUMAN;tr|A8MTM1|A8MTM1_HUMAN	5;4;4	5;4;4	3;2;2	>sp|P16152|CBR1_HUMAN Carbonyl reductase [NADPH] 1 OS=Homo sapiens OX=9606 GN=CBR1 PE=1 SV=3;>tr|E9PQ63|E9PQ63_HUMAN Carbonyl reductase [NADPH] 1 OS=Homo sapiens OX=9606 GN=CBR1 PE=1 SV=1;>tr|A8MTM1|A8MTM1_HUMAN Carbonyl reductase [NADPH] 1 OS=Homo sapiens	3	5	5	3	4	4	5	4	4	5	2	2	3	23.5	23.5	13	30.375	277	277;178;222	1	16	0	50.293	By MS/MS	By MS/MS	By MS/MS	18.4	19.5	23.5	102180000	30402000	33100000	38678000	6010600	1788300	1947100	2275200	35271000	22302000	25829000	4	4	3	11
sp|P16403|H12_HUMAN;sp|P10412|H14_HUMAN;sp|P16402|H13_HUMAN;sp|Q02539|H11_HUMAN;sp|P22492|H1T_HUMAN;sp|P16401|H15_HUMAN	sp|P16403|H12_HUMAN;sp|P10412|H14_HUMAN;sp|P16402|H13_HUMAN;sp|Q02539|H11_HUMAN	6;6;6;3;2;1	6;6;6;3;2;1	6;6;6;3;2;1	>sp|P16403|H12_HUMAN Histone H1.2 OS=Homo sapiens OX=9606 GN=HIST1H1C PE=1 SV=2;>sp|P10412|H14_HUMAN Histone H1.4 OS=Homo sapiens OX=9606 GN=HIST1H1E PE=1 SV=2;>sp|P16402|H13_HUMAN Histone H1.3 OS=Homo sapiens OX=9606 GN=HIST1H1D PE=1 SV=2;>sp|Q02539|H11_H	6	6	6	6	5	4	3	5	4	3	5	4	3	23.5	23.5	23.5	21.364	213	213;219;221;215;207;226	1	15	0	52.108	By MS/MS	By MS/MS	By MS/MS	17.8	23.5	17.8	119180000	53460000	51096000	14628000	13243000	5940000	5677300	1625400	42319000	29599000	30231000	6	5	3	14
sp|P16615|AT2A2_HUMAN;tr|H7C5W9|H7C5W9_HUMAN;sp|O14983|AT2A1_HUMAN;tr|J3QSY6|J3QSY6_HUMAN	sp|P16615|AT2A2_HUMAN;tr|H7C5W9|H7C5W9_HUMAN	8;4;2;1	8;4;2;1	8;4;2;1	>sp|P16615|AT2A2_HUMAN Sarcoplasmic/endoplasmic reticulum calcium ATPase 2 OS=Homo sapiens OX=9606 GN=ATP2A2 PE=1 SV=1;>tr|H7C5W9|H7C5W9_HUMAN Sarcoplasmic/endoplasmic reticulum calcium ATPase 2 (Fragment) OS=Homo sapiens OX=9606 GN=ATP2A2 PE=1 SV=1	4	8	8	8	0	8	0	0	8	0	0	8	0	10.7	10.7	10.7	114.76	1042	1042;933;1001;50	1	11	0	93.955	By matching	By MS/MS	By matching	0	10.7	0	137810000	0	137810000	0	2996000	0	2996000	0	0	102330000	0	0	15	0	15
sp|P17066|HSP76_HUMAN;sp|P48741|HSP77_HUMAN	sp|P17066|HSP76_HUMAN	7;3	1;1	1;1	>sp|P17066|HSP76_HUMAN Heat shock 70 kDa protein 6 OS=Homo sapiens OX=9606 GN=HSPA6 PE=1 SV=2	2	7	1	1	6	6	7	1	1	1	1	1	1	12.1	1.7	1.7	71.027	643	643;367	1	3	0	25.706	By MS/MS	By MS/MS	By MS/MS	10.7	10.7	12.1	365930000	100020000	134180000	131720000	9890000	2703300	3626500	3560100	0	0	96801000	1	2	2	5
sp|P17174|AATC_HUMAN	sp|P17174|AATC_HUMAN	1	1	1	>sp|P17174|AATC_HUMAN Aspartate aminotransferase, cytoplasmic OS=Homo sapiens OX=9606 GN=GOT1 PE=1 SV=3	1	1	1	1	0	1	1	0	1	1	0	1	1	3.4	3.4	3.4	46.247	413	413	1	2	0.0019531	11.548	By matching	By MS/MS	By MS/MS	0	3.4	3.4	10996000	0	10996000	0	499830	0	499830	0	0	8164800	0	0	1	1	2
sp|P17540|KCRS_HUMAN;tr|D6RHV3|D6RHV3_HUMAN;tr|D6R998|D6R998_HUMAN	sp|P17540|KCRS_HUMAN	4;1;1	4;1;1	4;1;1	>sp|P17540|KCRS_HUMAN Creatine kinase S-type, mitochondrial OS=Homo sapiens OX=9606 GN=CKMT2 PE=1 SV=2	3	4	4	4	0	4	0	0	4	0	0	4	0	15.5	15.5	15.5	47.504	419	419;157;170	1	4	0	61.04	By matching	By MS/MS	By matching	0	15.5	0	57608000	0	57608000	0	2743200	0	2743200	0	0	42774000	0	0	5	0	5
sp|P17661|DESM_HUMAN	sp|P17661|DESM_HUMAN	1	1	1	>sp|P17661|DESM_HUMAN Desmin OS=Homo sapiens OX=9606 GN=DES PE=1 SV=3	1	1	1	1	0	1	0	0	1	0	0	1	0	3.2	3.2	3.2	53.535	470	470	1	2	0.0018083	9.4114	By matching	By MS/MS	By matching	0	3.2	0	7396900	0	7396900	0	231150	0	231150	0	0	5492300	0	0	2	0	2
sp|P17987|TCPA_HUMAN;tr|E7ERF2|E7ERF2_HUMAN;tr|F5GZI8|F5GZI8_HUMAN;tr|E7EQR6|E7EQR6_HUMAN;tr|F5H282|F5H282_HUMAN;tr|F5GYL4|F5GYL4_HUMAN;tr|F5H726|F5H726_HUMAN;tr|F5H676|F5H676_HUMAN;tr|F5H136|F5H136_HUMAN;tr|F5GZ03|F5GZ03_HUMAN	sp|P17987|TCPA_HUMAN;tr|E7ERF2|E7ERF2_HUMAN;tr|F5GZI8|F5GZI8_HUMAN;tr|E7EQR6|E7EQR6_HUMAN	8;6;4;4;3;2;2;2;2;2	8;6;4;4;3;2;2;2;2;2	8;6;4;4;3;2;2;2;2;2	>sp|P17987|TCPA_HUMAN T-complex protein 1 subunit alpha OS=Homo sapiens OX=9606 GN=TCP1 PE=1 SV=1;>tr|E7ERF2|E7ERF2_HUMAN T-complex protein 1 subunit alpha OS=Homo sapiens OX=9606 GN=TCP1 PE=1 SV=1;>tr|F5GZI8|F5GZI8_HUMAN T-complex protein 1 subunit alpha	10	8	8	8	5	8	6	5	8	6	5	8	6	21	21	21	60.343	556	556;433;100;401;332;65;91;111;136;221	1	22	0	75.515	By MS/MS	By MS/MS	By MS/MS	12.4	21	14.7	263260000	27591000	142880000	92786000	8492300	890030	4609100	2993100	32673000	89863000	79333000	2	11	8	21
sp|P18077|RL35A_HUMAN	sp|P18077|RL35A_HUMAN	1	1	1	>sp|P18077|RL35A_HUMAN 60S ribosomal protein L35a OS=Homo sapiens OX=9606 GN=RPL35A PE=1 SV=2	1	1	1	1	1	1	1	1	1	1	1	1	1	7.3	7.3	7.3	12.538	110	110	1	3	1	-2	By MS/MS	By MS/MS	By MS/MS	7.3	7.3	7.3	76662000	6860600	24827000	44975000	10952000	980090	3546700	6425000	0	0	33051000	0	3	1	4
sp|P18206|VINC_HUMAN	sp|P18206|VINC_HUMAN	2	2	2	>sp|P18206|VINC_HUMAN Vinculin OS=Homo sapiens OX=9606 GN=VCL PE=1 SV=4	1	2	2	2	1	2	2	1	2	2	1	2	2	2.2	2.2	2.2	123.8	1134	1134	1	5	0.0019268	11.352	By MS/MS	By MS/MS	By MS/MS	1	2.2	2.2	13430000	0	5587900	7841900	179060	0	74505	104560	0	0	5762800	1	1	1	3
sp|P18669|PGAM1_HUMAN;sp|P15259|PGAM2_HUMAN;sp|Q8N0Y7|PGAM4_HUMAN	sp|P18669|PGAM1_HUMAN;sp|P15259|PGAM2_HUMAN;sp|Q8N0Y7|PGAM4_HUMAN	6;4;3	6;4;3	6;4;3	>sp|P18669|PGAM1_HUMAN Phosphoglycerate mutase 1 OS=Homo sapiens OX=9606 GN=PGAM1 PE=1 SV=2;>sp|P15259|PGAM2_HUMAN Phosphoglycerate mutase 2 OS=Homo sapiens OX=9606 GN=PGAM2 PE=1 SV=3;>sp|Q8N0Y7|PGAM4_HUMAN Probable phosphoglycerate mutase 4 OS=Homo sapien	3	6	6	6	5	3	5	5	3	5	5	3	5	29.1	29.1	29.1	28.804	254	254;253;254	1	19	0	41.838	By MS/MS	By MS/MS	By MS/MS	28.7	18.9	24.8	153370000	54963000	21863000	76542000	11798000	4227900	1681800	5887800	36770000	26100000	51189000	5	3	3	11
sp|P19105|ML12A_HUMAN;sp|O14950|ML12B_HUMAN;tr|J3QRS3|J3QRS3_HUMAN	sp|P19105|ML12A_HUMAN;sp|O14950|ML12B_HUMAN;tr|J3QRS3|J3QRS3_HUMAN	1;1;1	1;1;1	1;1;1	>sp|P19105|ML12A_HUMAN Myosin regulatory light chain 12A OS=Homo sapiens OX=9606 GN=MYL12A PE=1 SV=2;>sp|O14950|ML12B_HUMAN Myosin regulatory light chain 12B OS=Homo sapiens OX=9606 GN=MYL12B PE=1 SV=2;>tr|J3QRS3|J3QRS3_HUMAN Myosin regulatory light chain	3	1	1	1	0	1	1	0	1	1	0	1	1	5.8	5.8	5.8	19.794	171	171;172;177	1	2	0.0015723	6.8516	By matching	By MS/MS	By matching	0	5.8	5.8	10290000	0	5268000	5022200	1143400	0	585330	558020	0	0	3690700	0	2	0	2
sp|P19338|NUCL_HUMAN;tr|H7BY16|H7BY16_HUMAN	sp|P19338|NUCL_HUMAN;tr|H7BY16|H7BY16_HUMAN	20;11	20;11	20;11	>sp|P19338|NUCL_HUMAN Nucleolin OS=Homo sapiens OX=9606 GN=NCL PE=1 SV=3;>tr|H7BY16|H7BY16_HUMAN Nucleolin (Fragment) OS=Homo sapiens OX=9606 GN=NCL PE=1 SV=8	2	20	20	20	15	17	20	15	17	20	15	17	20	26.3	26.3	26.3	76.613	710	710;296	1	75	0	302.12	By MS/MS	By MS/MS	By MS/MS	18.3	24.4	26.3	1526600000	233900000	527900000	764840000	43618000	6682900	15083000	21852000	286570000	422310000	475360000	12	29	28	69
sp|P19474|RO52_HUMAN	sp|P19474|RO52_HUMAN	8	8	8	>sp|P19474|RO52_HUMAN E3 ubiquitin-protein ligase TRIM21 OS=Homo sapiens OX=9606 GN=TRIM21 PE=1 SV=1	1	8	8	8	7	6	7	7	6	7	7	6	7	17.5	17.5	17.5	54.169	475	475	1	24	0	87.329	By MS/MS	By MS/MS	By MS/MS	15.4	13.5	15.6	257860000	48075000	62684000	147100000	9550300	1780500	2321600	5448200	54572000	46186000	98380000	3	5	8	16
sp|P19827|ITIH1_HUMAN;tr|F8WAS2|F8WAS2_HUMAN;CON__Q0VCM5	sp|P19827|ITIH1_HUMAN;tr|F8WAS2|F8WAS2_HUMAN	4;2;1	4;2;1	4;2;1	>sp|P19827|ITIH1_HUMAN Inter-alpha-trypsin inhibitor heavy chain H1 OS=Homo sapiens OX=9606 GN=ITIH1 PE=1 SV=3;>tr|F8WAS2|F8WAS2_HUMAN Inter-alpha-trypsin inhibitor heavy chain H1 OS=Homo sapiens OX=9606 GN=ITIH1 PE=1 SV=1	3	4	4	4	0	0	4	0	0	4	0	0	4	6.1	6.1	6.1	101.39	911	911;213;906	1	4	0	24.855	By matching	By matching	By MS/MS	0	0	6.1	11036000	0	0	11036000	290430	0	0	290430	0	0	8110400	0	0	5	5
sp|P20618|PSB1_HUMAN	sp|P20618|PSB1_HUMAN	2	2	2	>sp|P20618|PSB1_HUMAN Proteasome subunit beta type-1 OS=Homo sapiens OX=9606 GN=PSMB1 PE=1 SV=2	1	2	2	2	2	2	2	2	2	2	2	2	2	10	10	10	26.489	241	241	1	6	0	13.559	By MS/MS	By MS/MS	By MS/MS	10	10	10	44739000	12794000	8378900	23566000	3195600	913840	598490	1683300	12547000	6080000	17707000	1	1	2	4
sp|P21796|VDAC1_HUMAN;tr|C9JI87|C9JI87_HUMAN	sp|P21796|VDAC1_HUMAN	5;2	5;2	5;2	>sp|P21796|VDAC1_HUMAN Voltage-dependent anion-selective channel protein 1 OS=Homo sapiens OX=9606 GN=VDAC1 PE=1 SV=2	2	5	5	5	2	5	1	2	5	1	2	5	1	25.4	25.4	25.4	30.772	283	283;183	1	8	0	34.679	By matching	By MS/MS	By matching	11	25.4	7.1	60527000	9329100	46765000	4432800	3560400	548770	2750900	260750	15661000	28391000	0	0	5	0	5
sp|P22061|PIMT_HUMAN;tr|F6S8N6|F6S8N6_HUMAN;tr|A0A0A0MRJ6|A0A0A0MRJ6_HUMAN;tr|H7BY58|H7BY58_HUMAN;tr|A0A3F2YNX8|A0A3F2YNX8_HUMAN;tr|F8WDT3|F8WDT3_HUMAN;tr|F8WAV5|F8WAV5_HUMAN;tr|F8WAX2|F8WAX2_HUMAN;tr|H7C4X2|H7C4X2_HUMAN;tr|C9J0F2|C9J0F2_HUMAN	sp|P22061|PIMT_HUMAN;tr|F6S8N6|F6S8N6_HUMAN;tr|A0A0A0MRJ6|A0A0A0MRJ6_HUMAN;tr|H7BY58|H7BY58_HUMAN;tr|A0A3F2YNX8|A0A3F2YNX8_HUMAN	16;16;16;16;12;5;5;5;1;1	16;16;16;16;12;5;5;5;1;1	16;16;16;16;12;5;5;5;1;1	>sp|P22061|PIMT_HUMAN Protein-L-isoaspartate(D-aspartate) O-methyltransferase OS=Homo sapiens OX=9606 GN=PCMT1 PE=1 SV=4;>tr|F6S8N6|F6S8N6_HUMAN Protein-L-isoaspartate(D-aspartate) O-methyltransferase OS=Homo sapiens OX=9606 GN=PCMT1 PE=1 SV=1;>tr|A0A0A0MR	10	16	16	16	16	16	14	16	16	14	16	16	14	60.8	60.8	60.8	24.636	227	227;250;285;286;250;62;66;72;38;96	1	160	0	323.31	By MS/MS	By MS/MS	By MS/MS	60.8	60.8	60.8	33995000000	12665000000	10297000000	11033000000	2832900000	1055400000	858110000	919390000	11848000000	6606400000	7476400000	105	90	80	275
sp|P22102|PUR2_HUMAN;tr|C9JZG2|C9JZG2_HUMAN;tr|C9JKQ7|C9JKQ7_HUMAN;tr|C9JBJ1|C9JBJ1_HUMAN;tr|C9JTV6|C9JTV6_HUMAN;tr|F8WD69|F8WD69_HUMAN	sp|P22102|PUR2_HUMAN;tr|C9JZG2|C9JZG2_HUMAN;tr|C9JKQ7|C9JKQ7_HUMAN;tr|C9JBJ1|C9JBJ1_HUMAN;tr|C9JTV6|C9JTV6_HUMAN;tr|F8WD69|F8WD69_HUMAN	2;1;1;1;1;1	2;1;1;1;1;1	2;1;1;1;1;1	>sp|P22102|PUR2_HUMAN Trifunctional purine biosynthetic protein adenosine-3 OS=Homo sapiens OX=9606 GN=GART PE=1 SV=1;>tr|C9JZG2|C9JZG2_HUMAN Trifunctional purine biosynthetic protein adenosine-3 (Fragment) OS=Homo sapiens OX=9606 GN=GART PE=1 SV=1;>tr|C9J	6	2	2	2	0	1	2	0	1	2	0	1	2	3.3	3.3	3.3	107.77	1010	1010;136;138;231;241;306	1	3	0.0019646	11.712	By matching	By MS/MS	By MS/MS	0	1.1	3.3	5184100	0	2428300	2755800	108000	0	50589	57413	0	0	2025200	0	1	1	2
sp|P22234|PUR6_HUMAN;tr|E9PBS1|E9PBS1_HUMAN;tr|D6RF62|D6RF62_HUMAN	sp|P22234|PUR6_HUMAN;tr|E9PBS1|E9PBS1_HUMAN;tr|D6RF62|D6RF62_HUMAN	4;3;2	4;3;2	4;3;2	>sp|P22234|PUR6_HUMAN Multifunctional protein ADE2 OS=Homo sapiens OX=9606 GN=PAICS PE=1 SV=3;>tr|E9PBS1|E9PBS1_HUMAN Multifunctional protein ADE2 (Fragment) OS=Homo sapiens OX=9606 GN=PAICS PE=1 SV=1;>tr|D6RF62|D6RF62_HUMAN Multifunctional protein ADE2 OS	3	4	4	4	4	4	3	4	4	3	4	4	3	9.9	9.9	9.9	47.079	425	425;413;333	1	11	0	29.846	By MS/MS	By MS/MS	By MS/MS	9.9	9.9	9.6	117370000	42493000	37430000	37442000	6177100	2236500	1970000	1970600	32337000	18861000	46603000	3	3	2	8
sp|P22314|UBA1_HUMAN;tr|Q5JRR6|Q5JRR6_HUMAN	sp|P22314|UBA1_HUMAN;tr|Q5JRR6|Q5JRR6_HUMAN	6;3	6;3	6;3	>sp|P22314|UBA1_HUMAN Ubiquitin-like modifier-activating enzyme 1 OS=Homo sapiens OX=9606 GN=UBA1 PE=1 SV=3;>tr|Q5JRR6|Q5JRR6_HUMAN Ubiquitin-like modifier-activating enzyme 1 OS=Homo sapiens OX=9606 GN=UBA1 PE=1 SV=1	2	6	6	6	4	3	5	4	3	5	4	3	5	9.1	9.1	9.1	117.85	1058	1058;506	1	18	0	59.888	By MS/MS	By MS/MS	By MS/MS	6.5	4.8	7.4	163510000	60559000	28427000	74528000	3028000	1121500	526420	1380200	43424000	35017000	57994000	3	1	8	12
sp|P22626|ROA2_HUMAN;tr|A0A087WUI2|A0A087WUI2_HUMAN	sp|P22626|ROA2_HUMAN;tr|A0A087WUI2|A0A087WUI2_HUMAN	15;9	15;9	15;9	>sp|P22626|ROA2_HUMAN Heterogeneous nuclear ribonucleoproteins A2/B1 OS=Homo sapiens OX=9606 GN=HNRNPA2B1 PE=1 SV=2;>tr|A0A087WUI2|A0A087WUI2_HUMAN Heterogeneous nuclear ribonucleoproteins A2/B1 OS=Homo sapiens OX=9606 GN=HNRNPA2B1 PE=1 SV=1	2	15	15	15	14	15	13	14	15	13	14	15	13	55.2	55.2	55.2	37.429	353	353;261	1	55	0	278.48	By MS/MS	By MS/MS	By MS/MS	55.2	55.2	45.3	2040800000	703010000	759790000	578010000	102040000	35150000	37990000	28901000	770640000	473310000	427410000	26	27	14	67
sp|P22735|TGM1_HUMAN	sp|P22735|TGM1_HUMAN	3	3	3	>sp|P22735|TGM1_HUMAN Protein-glutamine gamma-glutamyltransferase K OS=Homo sapiens OX=9606 GN=TGM1 PE=1 SV=4	1	3	3	3	2	2	2	2	2	2	2	2	2	4.8	4.8	4.8	89.786	817	817	1	7	0	32.16	By MS/MS	By MS/MS	By MS/MS	2.8	3.4	3.4	39484000	6398000	18313000	14772000	840080	136130	389650	314300	0	12744000	11710000	3	3	2	8
sp|P23246|SFPQ_HUMAN;tr|H0Y9K7|H0Y9K7_HUMAN	sp|P23246|SFPQ_HUMAN	11;1	11;1	10;1	>sp|P23246|SFPQ_HUMAN Splicing factor, proline- and glutamine-rich OS=Homo sapiens OX=9606 GN=SFPQ PE=1 SV=2	2	11	11	10	8	11	11	8	11	11	7	10	10	21.2	21.2	19.8	76.149	707	707;223	1	39	0	163.81	By MS/MS	By MS/MS	By MS/MS	16.8	21.2	21.2	527480000	186190000	182090000	159200000	17583000	6206300	6069600	5306800	212580000	113670000	112140000	14	12	8	34
sp|P23284|PPIB_HUMAN	sp|P23284|PPIB_HUMAN	1	1	1	>sp|P23284|PPIB_HUMAN Peptidyl-prolyl cis-trans isomerase B OS=Homo sapiens OX=9606 GN=PPIB PE=1 SV=2	1	1	1	1	1	0	1	1	0	1	1	0	1	6	6	6	23.742	216	216	1	2	0	13.21	By MS/MS	By matching	By matching	6	0	6	18068000	11804000	0	6263800	1505700	983670	0	521980	0	0	4603100	1	0	0	1
sp|P23396|RS3_HUMAN;tr|E9PPU1|E9PPU1_HUMAN;tr|E9PL09|E9PL09_HUMAN;tr|F2Z2S8|F2Z2S8_HUMAN;tr|H0YCJ7|H0YCJ7_HUMAN;tr|E9PQ96|E9PQ96_HUMAN;tr|E9PJH4|E9PJH4_HUMAN;tr|E9PK82|E9PK82_HUMAN;tr|H0YEU2|H0YEU2_HUMAN;tr|H0YF32|H0YF32_HUMAN;tr|E9PQX2|E9PQX2_HUMAN;tr|E9PSF4|E9PSF4_HUMAN;tr|H0YES8|H0YES8_HUMAN	sp|P23396|RS3_HUMAN;tr|E9PPU1|E9PPU1_HUMAN;tr|E9PL09|E9PL09_HUMAN;tr|F2Z2S8|F2Z2S8_HUMAN;tr|H0YCJ7|H0YCJ7_HUMAN;tr|E9PQ96|E9PQ96_HUMAN;tr|E9PJH4|E9PJH4_HUMAN;tr|E9PK82|E9PK82_HUMAN;tr|H0YEU2|H0YEU2_HUMAN;tr|H0YF32|H0YF32_HUMAN	12;11;11;8;8;7;7;7;7;6;3;3;1	12;11;11;8;8;7;7;7;7;6;3;3;1	12;11;11;8;8;7;7;7;7;6;3;3;1	>sp|P23396|RS3_HUMAN 40S ribosomal protein S3 OS=Homo sapiens OX=9606 GN=RPS3 PE=1 SV=2;>tr|E9PPU1|E9PPU1_HUMAN 40S ribosomal protein S3 OS=Homo sapiens OX=9606 GN=RPS3 PE=1 SV=1;>tr|E9PL09|E9PL09_HUMAN 40S ribosomal protein S3 OS=Homo sapiens OX=9606 GN=R	13	12	12	12	8	9	9	8	9	9	8	9	9	53.9	53.9	53.9	26.688	243	243;158;231;117;135;91;115;128;171;123;44;103;33	1	30	0	102.19	By MS/MS	By MS/MS	By MS/MS	29.6	46.9	39.1	356860000	97730000	129540000	129590000	18782000	5143700	6817900	6820700	79346000	105830000	103970000	8	9	10	27
sp|P23526|SAHH_HUMAN	sp|P23526|SAHH_HUMAN	4	4	4	>sp|P23526|SAHH_HUMAN Adenosylhomocysteinase OS=Homo sapiens OX=9606 GN=AHCY PE=1 SV=4	1	4	4	4	4	4	4	4	4	4	4	4	4	10.2	10.2	10.2	47.716	432	432	1	15	0	33.777	By MS/MS	By MS/MS	By MS/MS	10.2	10.2	10.2	110360000	36395000	32336000	41628000	5518000	1819800	1616800	2081400	38231000	22180000	30586000	3	5	7	15
sp|P23528|COF1_HUMAN;tr|E9PP50|E9PP50_HUMAN;tr|E9PS23|E9PS23_HUMAN;tr|G3V1A4|G3V1A4_HUMAN;tr|E9PK25|E9PK25_HUMAN;tr|E9PLJ3|E9PLJ3_HUMAN;tr|E9PQB7|E9PQB7_HUMAN;sp|Q9Y281|COF2_HUMAN	sp|P23528|COF1_HUMAN;tr|E9PP50|E9PP50_HUMAN;tr|E9PS23|E9PS23_HUMAN;tr|G3V1A4|G3V1A4_HUMAN;tr|E9PK25|E9PK25_HUMAN	4;3;2;2;2;1;1;1	4;3;2;2;2;1;1;1	4;3;2;2;2;1;1;1	>sp|P23528|COF1_HUMAN Cofilin-1 OS=Homo sapiens OX=9606 GN=CFL1 PE=1 SV=3;>tr|E9PP50|E9PP50_HUMAN Cofilin-1 (Fragment) OS=Homo sapiens OX=9606 GN=CFL1 PE=1 SV=8;>tr|E9PS23|E9PS23_HUMAN Cofilin-1 (Fragment) OS=Homo sapiens OX=9606 GN=CFL1 PE=1 SV=8;>tr|G3V1	8	4	4	4	3	3	2	3	3	2	3	3	2	27.1	27.1	27.1	18.502	166	166;159;90;149;204;79;122;166	1	8	0	57.828	By MS/MS	By MS/MS	By MS/MS	20.5	27.1	20.5	108200000	46940000	29098000	32160000	10820000	4694000	2909800	3216000	30450000	29477000	32251000	4	3	2	9
sp|P24534|EF1B_HUMAN;tr|F8WF65|F8WF65_HUMAN;tr|F2Z2G2|F2Z2G2_HUMAN;tr|C9JZW3|C9JZW3_HUMAN	sp|P24534|EF1B_HUMAN;tr|F8WF65|F8WF65_HUMAN;tr|F2Z2G2|F2Z2G2_HUMAN;tr|C9JZW3|C9JZW3_HUMAN	2;1;1;1	2;1;1;1	2;1;1;1	>sp|P24534|EF1B_HUMAN Elongation factor 1-beta OS=Homo sapiens OX=9606 GN=EEF1B2 PE=1 SV=3;>tr|F8WF65|F8WF65_HUMAN Elongation factor 1-beta OS=Homo sapiens OX=9606 GN=EEF1B2 PE=1 SV=1;>tr|F2Z2G2|F2Z2G2_HUMAN Elongation factor 1-beta OS=Homo sapiens OX=9606	4	2	2	2	2	2	1	2	2	1	2	2	1	12.4	12.4	12.4	24.763	225	225;29;68;123	1	5	0	32.544	By MS/MS	By MS/MS	By MS/MS	12.4	12.4	5.8	48227000	21503000	13121000	13603000	4018900	1791900	1093400	1133600	21647000	9598800	0	2	2	1	5
sp|P25205|MCM3_HUMAN	sp|P25205|MCM3_HUMAN	1	1	1	>sp|P25205|MCM3_HUMAN DNA replication licensing factor MCM3 OS=Homo sapiens OX=9606 GN=MCM3 PE=1 SV=3	1	1	1	1	1	1	1	1	1	1	1	1	1	1.5	1.5	1.5	90.98	808	808	1	3	0.0018051	9.3828	By MS/MS	By MS/MS	By MS/MS	1.5	1.5	1.5	27464000	8692600	9422000	9349400	538510	170440	184740	183320	0	0	6870600	1	1	1	3
sp|P25311|ZA2G_HUMAN;tr|H7BZJ8|H7BZJ8_HUMAN;tr|C9JEV0|C9JEV0_HUMAN	sp|P25311|ZA2G_HUMAN;tr|H7BZJ8|H7BZJ8_HUMAN;tr|C9JEV0|C9JEV0_HUMAN	3;2;2	3;2;2	3;2;2	>sp|P25311|ZA2G_HUMAN Zinc-alpha-2-glycoprotein OS=Homo sapiens OX=9606 GN=AZGP1 PE=1 SV=2;>tr|H7BZJ8|H7BZJ8_HUMAN Zinc-alpha-2-glycoprotein (Fragment) OS=Homo sapiens OX=9606 GN=AZGP1 PE=1 SV=1;>tr|C9JEV0|C9JEV0_HUMAN Zinc-alpha-2-glycoprotein OS=Homo sap	3	3	3	3	3	2	1	3	2	1	3	2	1	17.1	17.1	17.1	34.258	298	298;85;227	1	8	0	42.427	By MS/MS	By MS/MS	By MS/MS	17.1	14.4	7	98833000	45994000	42950000	9889000	5490700	2555200	2386100	549390	54267000	23617000	0	4	3	2	9
sp|P25398|RS12_HUMAN	sp|P25398|RS12_HUMAN	1	1	1	>sp|P25398|RS12_HUMAN 40S ribosomal protein S12 OS=Homo sapiens OX=9606 GN=RPS12 PE=1 SV=3	1	1	1	1	1	1	0	1	1	0	1	1	0	7.6	7.6	7.6	14.515	132	132	1	2	0.0096022	5.9033	By MS/MS	By MS/MS	By matching	7.6	7.6	0	0	0	0	0	0	0	0	0	0	0	0	1	1	0	2
sp|P25705|ATPA_HUMAN;tr|K7EK77|K7EK77_HUMAN;tr|K7ERX7|K7ERX7_HUMAN;tr|K7EJP1|K7EJP1_HUMAN;tr|K7ENJ4|K7ENJ4_HUMAN;tr|K7EQH4|K7EQH4_HUMAN;tr|K7ESA0|K7ESA0_HUMAN	sp|P25705|ATPA_HUMAN;tr|K7EK77|K7EK77_HUMAN;tr|K7ERX7|K7ERX7_HUMAN	20;13;11;9;8;6;2	20;13;11;9;8;6;2	20;13;11;9;8;6;2	>sp|P25705|ATPA_HUMAN ATP synthase subunit alpha, mitochondrial OS=Homo sapiens OX=9606 GN=ATP5F1A PE=1 SV=1;>tr|K7EK77|K7EK77_HUMAN ATP synthase subunit alpha, mitochondrial (Fragment) OS=Homo sapiens OX=9606 GN=ATP5F1A PE=1 SV=1;>tr|K7ERX7|K7ERX7_HUMAN A	7	20	20	20	15	20	12	15	20	12	15	20	12	42.5	42.5	42.5	59.75	553	553;207;205;144;199;111;77	1	61	0	241.84	By MS/MS	By MS/MS	By MS/MS	33.3	42.5	25.5	1422800000	219410000	950040000	253330000	45896000	7077700	30646000	8172000	204490000	701680000	204820000	15	37	12	64
sp|P25786|PSA1_HUMAN;tr|B4DEV8|B4DEV8_HUMAN;tr|F5GX11|F5GX11_HUMAN	sp|P25786|PSA1_HUMAN;tr|B4DEV8|B4DEV8_HUMAN;tr|F5GX11|F5GX11_HUMAN	4;3;2	4;3;2	4;3;2	>sp|P25786|PSA1_HUMAN Proteasome subunit alpha type-1 OS=Homo sapiens OX=9606 GN=PSMA1 PE=1 SV=1;>tr|B4DEV8|B4DEV8_HUMAN Proteasome subunit alpha type OS=Homo sapiens OX=9606 PE=2 SV=1;>tr|F5GX11|F5GX11_HUMAN Proteasome endopeptidase complex OS=Homo sapien	3	4	4	4	2	2	2	2	2	2	2	2	2	20.5	20.5	20.5	29.555	263	263;164;238	1	7	0	24.204	By MS/MS	By MS/MS	By MS/MS	11.4	11.4	9.1	12132000	5308900	3130300	3692900	713650	312290	184130	217230	0	0	2713800	1	3	2	6
sp|P26373|RL13_HUMAN;tr|J3QSB4|J3QSB4_HUMAN;tr|H3BTH3|H3BTH3_HUMAN;tr|H3BUK8|H3BUK8_HUMAN;tr|J3KS98|J3KS98_HUMAN	sp|P26373|RL13_HUMAN;tr|J3QSB4|J3QSB4_HUMAN	10;7;3;1;1	10;7;3;1;1	10;7;3;1;1	>sp|P26373|RL13_HUMAN 60S ribosomal protein L13 OS=Homo sapiens OX=9606 GN=RPL13 PE=1 SV=4;>tr|J3QSB4|J3QSB4_HUMAN 60S ribosomal protein L13 (Fragment) OS=Homo sapiens OX=9606 GN=RPL13 PE=1 SV=1	5	10	10	10	7	10	8	7	10	8	7	10	8	40.8	40.8	40.8	24.261	211	211;126;63;54;78	1	37	0	98.982	By MS/MS	By MS/MS	By MS/MS	28.4	40.8	33.6	626930000	109800000	278360000	238770000	69659000	12200000	30929000	26530000	139210000	168760000	171710000	5	10	10	25
sp|P26641|EF1G_HUMAN	sp|P26641|EF1G_HUMAN	9	9	9	>sp|P26641|EF1G_HUMAN Elongation factor 1-gamma OS=Homo sapiens OX=9606 GN=EEF1G PE=1 SV=3	1	9	9	9	7	7	8	7	7	8	7	7	8	20.1	20.1	20.1	50.118	437	437	1	26	0	78.326	By MS/MS	By MS/MS	By MS/MS	19.5	19.2	20.1	271490000	57747000	80201000	133540000	11312000	2406100	3341700	5564100	66885000	68178000	80368000	9	6	9	24
sp|P27348|1433T_HUMAN;tr|E9PG15|E9PG15_HUMAN	sp|P27348|1433T_HUMAN;tr|E9PG15|E9PG15_HUMAN	3;2	1;1	1;1	>sp|P27348|1433T_HUMAN 14-3-3 protein theta OS=Homo sapiens OX=9606 GN=YWHAQ PE=1 SV=1;>tr|E9PG15|E9PG15_HUMAN 14-3-3 protein theta (Fragment) OS=Homo sapiens OX=9606 GN=YWHAQ PE=1 SV=1	2	3	1	1	3	3	3	1	1	1	1	1	1	11	3.7	3.7	27.764	245	245;149	1	3	0.0015625	6.7555	By MS/MS	By MS/MS	By MS/MS	11	11	11	16282000	2950300	9222400	4109400	1163000	210730	658740	293530	0	0	3019900	2	1	1	4
sp|P28066|PSA5_HUMAN	sp|P28066|PSA5_HUMAN	4	4	4	>sp|P28066|PSA5_HUMAN Proteasome subunit alpha type-5 OS=Homo sapiens OX=9606 GN=PSMA5 PE=1 SV=3	1	4	4	4	3	4	4	3	4	4	3	4	4	22.4	22.4	22.4	26.411	241	241	1	11	0	29.773	By MS/MS	By MS/MS	By MS/MS	17.4	22.4	22.4	67389000	17706000	25680000	24003000	6126200	1609600	2334500	2182100	21797000	16835000	15780000	4	3	3	10
sp|P28074|PSB5_HUMAN	sp|P28074|PSB5_HUMAN	2	2	2	>sp|P28074|PSB5_HUMAN Proteasome subunit beta type-5 OS=Homo sapiens OX=9606 GN=PSMB5 PE=1 SV=3	1	2	2	2	2	1	1	2	1	1	2	1	1	8.4	8.4	8.4	28.48	263	263	1	4	0	18.198	By MS/MS	By matching	By matching	8.4	3	3	21166000	11575000	5550300	4040100	1411000	771670	370020	269340	11575000	0	0	2	0	0	2
sp|P28482|MK01_HUMAN	sp|P28482|MK01_HUMAN	1	1	1	>sp|P28482|MK01_HUMAN Mitogen-activated protein kinase 1 OS=Homo sapiens OX=9606 GN=MAPK1 PE=1 SV=3	1	1	1	1	1	1	1	1	1	1	1	1	1	3.9	3.9	3.9	41.389	360	360	1	3	0.0019493	11.513	By MS/MS	By MS/MS	By MS/MS	3.9	3.9	3.9	23679000	6906100	9259100	7513900	1076300	313920	420870	341540	0	0	5521800	1	1	2	4
sp|P29401|TKT_HUMAN;tr|A0A0B4J1R6|A0A0B4J1R6_HUMAN;tr|E9PFF2|E9PFF2_HUMAN;tr|F8W888|F8W888_HUMAN	sp|P29401|TKT_HUMAN;tr|A0A0B4J1R6|A0A0B4J1R6_HUMAN;tr|E9PFF2|E9PFF2_HUMAN	4;3;2;1	4;3;2;1	4;3;2;1	>sp|P29401|TKT_HUMAN Transketolase OS=Homo sapiens OX=9606 GN=TKT PE=1 SV=3;>tr|A0A0B4J1R6|A0A0B4J1R6_HUMAN Transketolase OS=Homo sapiens OX=9606 GN=TKT PE=1 SV=1;>tr|E9PFF2|E9PFF2_HUMAN Transketolase OS=Homo sapiens OX=9606 GN=TKT PE=1 SV=1	4	4	4	4	4	0	4	4	0	4	4	0	4	9.8	9.8	9.8	67.877	623	623;457;334;153	1	10	0	30.213	By MS/MS	By matching	By MS/MS	9.8	0	9.8	76875000	36567000	0	40308000	3075000	1462700	0	1612300	31585000	0	34603000	4	0	5	9
sp|P29508|SPB3_HUMAN;tr|C9JZ65|C9JZ65_HUMAN;sp|P48594|SPB4_HUMAN;tr|H0Y5H9|H0Y5H9_HUMAN	sp|P29508|SPB3_HUMAN;tr|C9JZ65|C9JZ65_HUMAN;sp|P48594|SPB4_HUMAN	5;3;3;1	5;3;3;1	5;3;3;1	>sp|P29508|SPB3_HUMAN Serpin B3 OS=Homo sapiens OX=9606 GN=SERPINB3 PE=1 SV=2;>tr|C9JZ65|C9JZ65_HUMAN Serpin B4 (Fragment) OS=Homo sapiens OX=9606 GN=SERPINB4 PE=1 SV=1;>sp|P48594|SPB4_HUMAN Serpin B4 OS=Homo sapiens OX=9606 GN=SERPINB4 PE=1 SV=2	4	5	5	5	4	1	1	4	1	1	4	1	1	14.6	14.6	14.6	44.564	390	390;211;390;371	1	6	0	44.289	By MS/MS	By MS/MS	By MS/MS	11.8	2.6	5.4	44750000	33041000	5858800	5849900	2034100	1501900	266310	265910	33041000	0	0	3	1	1	5
sp|P30041|PRDX6_HUMAN	sp|P30041|PRDX6_HUMAN	3	3	3	>sp|P30041|PRDX6_HUMAN Peroxiredoxin-6 OS=Homo sapiens OX=9606 GN=PRDX6 PE=1 SV=3	1	3	3	3	2	1	3	2	1	3	2	1	3	18.3	18.3	18.3	25.035	224	224	1	9	0	45.61	By MS/MS	By MS/MS	By MS/MS	13.4	9.4	18.3	73182000	21831000	15766000	35585000	4878800	1455400	1051100	2372300	19629000	14351000	25708000	3	2	4	9
sp|P30048|PRDX3_HUMAN	sp|P30048|PRDX3_HUMAN	1	1	1	>sp|P30048|PRDX3_HUMAN Thioredoxin-dependent peroxide reductase, mitochondrial OS=Homo sapiens OX=9606 GN=PRDX3 PE=1 SV=3	1	1	1	1	1	0	1	1	0	1	1	0	1	5.5	5.5	5.5	27.692	256	256	1	2	0.0017637	8.7276	By MS/MS	By matching	By matching	5.5	0	5.5	14300000	3075200	0	11225000	953340	205010	0	748320	0	0	8248900	1	0	0	1
sp|P30050|RL12_HUMAN	sp|P30050|RL12_HUMAN	4	4	4	>sp|P30050|RL12_HUMAN 60S ribosomal protein L12 OS=Homo sapiens OX=9606 GN=RPL12 PE=1 SV=1	1	4	4	4	3	3	4	3	3	4	3	3	4	26.1	26.1	26.1	17.818	165	165	1	12	0	55.467	By MS/MS	By MS/MS	By MS/MS	24.2	24.2	26.1	443290000	103590000	197420000	142290000	49255000	11510000	21935000	15810000	112690000	134700000	107350000	5	5	3	13
sp|P30101|PDIA3_HUMAN	sp|P30101|PDIA3_HUMAN	4	4	4	>sp|P30101|PDIA3_HUMAN Protein disulfide-isomerase A3 OS=Homo sapiens OX=9606 GN=PDIA3 PE=1 SV=4	1	4	4	4	3	3	3	3	3	3	3	3	3	9.1	9.1	9.1	56.782	505	505	1	10	0	23.475	By MS/MS	By MS/MS	By MS/MS	6.9	6.9	6.9	24884000	8594100	4750600	11539000	858060	296350	163810	397900	7186700	0	9887200	0	2	3	5
sp|P30153|2AAA_HUMAN;tr|C9J9C1|C9J9C1_HUMAN;tr|E9PPI5|E9PPI5_HUMAN;tr|E9PNM7|E9PNM7_HUMAN;tr|E9PH38|E9PH38_HUMAN;tr|E9PHZ6|E9PHZ6_HUMAN;tr|B3KQV6|B3KQV6_HUMAN;sp|P30154|2AAB_HUMAN	sp|P30153|2AAA_HUMAN;tr|C9J9C1|C9J9C1_HUMAN	4;3;1;1;1;1;1;1	4;3;1;1;1;1;1;1	4;3;1;1;1;1;1;1	>sp|P30153|2AAA_HUMAN Serine/threonine-protein phosphatase 2A 65 kDa regulatory subunit A alpha isoform OS=Homo sapiens OX=9606 GN=PPP2R1A PE=1 SV=4;>tr|C9J9C1|C9J9C1_HUMAN Serine/threonine-protein phosphatase 2A 65 kDa regulatory subunit A alpha isoform (	8	4	4	4	1	4	3	1	4	3	1	4	3	9.3	9.3	9.3	65.308	589	589;395;83;119;132;135;410;601	1	9	0	55.469	By matching	By MS/MS	By MS/MS	2	9.3	5.9	72322000	2745700	54372000	15205000	2260100	85803	1699100	475150	0	35522000	16024000	0	5	2	7
sp|P31151|S10A7_HUMAN;sp|Q86SG5|S1A7A_HUMAN	sp|P31151|S10A7_HUMAN	4;1	4;1	4;1	>sp|P31151|S10A7_HUMAN Protein S100-A7 OS=Homo sapiens OX=9606 GN=S100A7 PE=1 SV=4	2	4	4	4	4	3	2	4	3	2	4	3	2	25.7	25.7	25.7	11.471	101	101;101	1	13	0	29.163	By MS/MS	By MS/MS	By matching	25.7	24.8	21.8	54090000	27415000	14934000	11741000	7727200	3916500	2133500	1677300	22427000	0	0	9	2	0	11
sp|P31153|METK2_HUMAN	sp|P31153|METK2_HUMAN	3	3	3	>sp|P31153|METK2_HUMAN S-adenosylmethionine synthase isoform type-2 OS=Homo sapiens OX=9606 GN=MAT2A PE=1 SV=1	1	3	3	3	1	2	3	1	2	3	1	2	3	10.4	10.4	10.4	43.66	395	395	1	6	0	27.34	By MS/MS	By MS/MS	By MS/MS	3.8	6.6	10.4	33678000	3526900	10537000	19614000	1871000	195940	585380	1089700	0	0	14414000	1	2	3	6
sp|P31689|DNJA1_HUMAN	sp|P31689|DNJA1_HUMAN	7	7	7	>sp|P31689|DNJA1_HUMAN DnaJ homolog subfamily A member 1 OS=Homo sapiens OX=9606 GN=DNAJA1 PE=1 SV=2	1	7	7	7	1	6	3	1	6	3	1	6	3	33	33	33	44.868	397	397	1	13	0	62.719	By matching	By MS/MS	By MS/MS	3.3	26.7	12.6	116580000	5438200	94661000	16476000	5551200	258960	4507700	784560	0	56387000	26008000	0	7	3	10
sp|P31930|QCR1_HUMAN	sp|P31930|QCR1_HUMAN	2	2	2	>sp|P31930|QCR1_HUMAN Cytochrome b-c1 complex subunit 1, mitochondrial OS=Homo sapiens OX=9606 GN=UQCRC1 PE=1 SV=3	1	2	2	2	0	2	1	0	2	1	0	2	1	5.6	5.6	5.6	52.645	480	480	1	3	0	15.034	By matching	By MS/MS	By matching	0	5.6	1.5	21652000	0	17556000	4095600	902150	0	731490	170650	0	13035000	0	0	2	0	2
sp|P31942|HNRH3_HUMAN	sp|P31942|HNRH3_HUMAN	4	4	4	>sp|P31942|HNRH3_HUMAN Heterogeneous nuclear ribonucleoprotein H3 OS=Homo sapiens OX=9606 GN=HNRNPH3 PE=1 SV=2	1	4	4	4	3	4	4	3	4	4	3	4	4	11.3	11.3	11.3	36.926	346	346	1	11	0	33.838	By MS/MS	By MS/MS	By MS/MS	11.3	11.3	11.3	150500000	38356000	47635000	64509000	10033000	2557100	3175600	4300600	49684000	28410000	43037000	5	4	4	13
sp|P31943|HNRH1_HUMAN;tr|G8JLB6|G8JLB6_HUMAN;tr|E9PCY7|E9PCY7_HUMAN;tr|E5RGV0|E5RGV0_HUMAN;tr|D6RIU0|D6RIU0_HUMAN;tr|D6RBM0|D6RBM0_HUMAN;tr|E7EQJ0|E7EQJ0_HUMAN;tr|D6RAM1|D6RAM1_HUMAN;tr|D6R9T0|D6R9T0_HUMAN;tr|D6RFM3|D6RFM3_HUMAN;tr|D6RIT2|D6RIT2_HUMAN;tr|D6RDU3|D6RDU3_HUMAN;tr|D6RJ04|D6RJ04_HUMAN;tr|D6RIH9|D6RIH9_HUMAN;tr|H0YB39|H0YB39_HUMAN;tr|E7EN40|E7EN40_HUMAN;tr|E5RJ94|E5RJ94_HUMAN;tr|D6R9D3…	sp|P31943|HNRH1_HUMAN;tr|G8JLB6|G8JLB6_HUMAN;tr|E9PCY7|E9PCY7_HUMAN;tr|E5RGV0|E5RGV0_HUMAN;tr|D6RIU0|D6RIU0_HUMAN;tr|D6RBM0|D6RBM0_HUMAN;tr|E7EQJ0|E7EQJ0_HUMAN;tr|D6RAM1|D6RAM1_HUMAN;tr|D6R9T0|D6R9T0_HUMAN;tr|D6RFM3|D6RFM3_HUMAN;tr|D6RIT2|D6RIT2_HUMAN;tr|D6RDU3|D6RDU3_HUMAN;tr|D6RJ04|D6RJ04_HUMAN;tr|D6RIH9|D6RIH9_HUMAN;tr|H0YB39|H0YB39_HUMAN	10;10;9;6;6;6;5;5;5;5;5;5;5;5;5;4;3;3;3;3;3;2	10;10;9;6;6;6;5;5;5;5;5;5;5;5;5;4;3;3;3;3;3;2	5;5;4;4;4;4;4;4;4;4;4;4;4;4;1;3;3;3;3;3;1;1	>sp|P31943|HNRH1_HUMAN Heterogeneous nuclear ribonucleoprotein H OS=Homo sapiens OX=9606 GN=HNRNPH1 PE=1 SV=4;>tr|G8JLB6|G8JLB6_HUMAN Heterogeneous nuclear ribonucleoprotein H OS=Homo sapiens OX=9606 GN=HNRNPH1 PE=1 SV=1;>tr|E9PCY7|E9PCY7_HUMAN Heterogeneo	22	10	10	5	9	10	10	9	10	10	5	5	5	23.8	23.8	10.5	49.229	449	449;472;429;155;168;212;115;130;161;163;164;171;172;184;277;166;28;40;49;84;100;131	1	50	0	253.56	By MS/MS	By MS/MS	By MS/MS	23.8	23.8	23.8	1563200000	387090000	658830000	517250000	86843000	21505000	36602000	28736000	376990000	472080000	366780000	19	24	24	67
sp|P31948|STIP1_HUMAN;tr|F5H783|F5H783_HUMAN	sp|P31948|STIP1_HUMAN	3;1	3;1	3;1	>sp|P31948|STIP1_HUMAN Stress-induced-phosphoprotein 1 OS=Homo sapiens OX=9606 GN=STIP1 PE=1 SV=1	2	3	3	3	0	2	3	0	2	3	0	2	3	7.7	7.7	7.7	62.639	543	543;236	1	5	0	18.686	By matching	By MS/MS	By MS/MS	0	5.3	7.7	25943000	0	3963700	21980000	741240	0	113250	627990	0	0	16152000	0	1	4	5
sp|P32119|PRDX2_HUMAN;tr|A6NIW5|A6NIW5_HUMAN	sp|P32119|PRDX2_HUMAN;tr|A6NIW5|A6NIW5_HUMAN	6;5	5;5	5;5	>sp|P32119|PRDX2_HUMAN Peroxiredoxin-2 OS=Homo sapiens OX=9606 GN=PRDX2 PE=1 SV=5;>tr|A6NIW5|A6NIW5_HUMAN Peroxiredoxin 2, isoform CRA_a OS=Homo sapiens OX=9606 GN=PRDX2 PE=1 SV=2	2	6	5	5	3	5	4	2	4	3	2	4	3	21.7	16.2	16.2	21.892	198	198;136	1	9	0	33.169	By MS/MS	By MS/MS	By MS/MS	15.2	21.7	20.2	48350000	10382000	23483000	14486000	3719200	798590	1806400	1114300	0	14402000	13679000	2	3	5	10
sp|P33176|KINH_HUMAN	sp|P33176|KINH_HUMAN	1	1	1	>sp|P33176|KINH_HUMAN Kinesin-1 heavy chain OS=Homo sapiens OX=9606 GN=KIF5B PE=1 SV=1	1	1	1	1	0	0	1	0	0	1	0	0	1	1.6	1.6	1.6	109.68	963	963	1	1	0.0015015	6.4931	By matching	By matching	By MS/MS	0	0	1.6	1981500	0	0	1981500	33025	0	0	33025	0	0	1456100	0	0	1	1
sp|P34897|GLYM_HUMAN;tr|H0YIZ0|H0YIZ0_HUMAN;tr|G3V2Y4|G3V2Y4_HUMAN;tr|G3V5L0|G3V5L0_HUMAN;tr|G3V4W5|G3V4W5_HUMAN;tr|G3V540|G3V540_HUMAN;tr|G3V2W0|G3V2W0_HUMAN;tr|G3V241|G3V241_HUMAN;tr|G3V3Y8|G3V3Y8_HUMAN;tr|G3V4X0|G3V4X0_HUMAN;tr|G3V2E4|G3V2E4_HUMAN;tr|G3V2Y1|G3V2Y1_HUMAN;tr|G3V3C6|G3V3C6_HUMAN;tr|G3V2D2|G3V2D2_HUMAN;sp|P34896|GLYC_HUMAN	sp|P34897|GLYM_HUMAN;tr|H0YIZ0|H0YIZ0_HUMAN	79;44;38;26;18;16;13;12;12;12;12;3;3;2;1	79;44;38;26;18;16;13;12;12;12;12;3;3;2;1	67;44;38;14;6;4;1;0;0;0;0;0;0;2;1	>sp|P34897|GLYM_HUMAN Serine hydroxymethyltransferase, mitochondrial OS=Homo sapiens OX=9606 GN=SHMT2 PE=1 SV=3;>tr|H0YIZ0|H0YIZ0_HUMAN Serine hydroxymethyltransferase, mitochondrial (Fragment) OS=Homo sapiens OX=9606 GN=SHMT2 PE=1 SV=1	15	79	79	67	19	69	76	19	69	76	17	60	65	89.5	89.5	66.5	55.992	504	504;264;234;215;237;192;160;142;147;159;171;65;86;52;483	1	1277	0	323.31	By MS/MS	By MS/MS	By MS/MS	48.6	86.1	88.5	894580000000	1289500000	314160000000	579140000000	30848000000	44466000	10833000000	19970000000	1201800000	187240000000	420800000000	22	1031	1583	2636
sp|P35232|PHB_HUMAN;tr|C9JW96|C9JW96_HUMAN;tr|C9JZ20|C9JZ20_HUMAN;tr|E7ESE2|E7ESE2_HUMAN;tr|E9PCW0|E9PCW0_HUMAN;tr|D6RBK0|D6RBK0_HUMAN	sp|P35232|PHB_HUMAN;tr|C9JW96|C9JW96_HUMAN;tr|C9JZ20|C9JZ20_HUMAN;tr|E7ESE2|E7ESE2_HUMAN;tr|E9PCW0|E9PCW0_HUMAN;tr|D6RBK0|D6RBK0_HUMAN	9;8;7;7;7;5	9;8;7;7;7;5	9;8;7;7;7;5	>sp|P35232|PHB_HUMAN Prohibitin OS=Homo sapiens OX=9606 GN=PHB PE=1 SV=1;>tr|C9JW96|C9JW96_HUMAN Prohibitin (Fragment) OS=Homo sapiens OX=9606 GN=PHB PE=1 SV=2;>tr|C9JZ20|C9JZ20_HUMAN Prohibitin (Fragment) OS=Homo sapiens OX=9606 GN=PHB PE=1 SV=1;>tr|E7ESE	6	9	9	9	5	6	5	5	6	5	5	6	5	47.8	47.8	47.8	29.804	272	272;246;201;202;216;124	1	19	0	97.85	By MS/MS	By MS/MS	By MS/MS	25	35.7	36.4	123860000	33737000	32538000	57582000	6880900	1874300	1807700	3199000	32525000	27288000	40399000	7	8	7	22
sp|P35527|K1C9_HUMAN;CON__P35527;tr|K7EQQ3|K7EQQ3_HUMAN	sp|P35527|K1C9_HUMAN;CON__P35527;tr|K7EQQ3|K7EQQ3_HUMAN	39;37;21	39;37;21	39;37;21	>sp|P35527|K1C9_HUMAN Keratin, type I cytoskeletal 9 OS=Homo sapiens OX=9606 GN=KRT9 PE=1 SV=3;>P35527 SWISS-PROT:P35527 Tax_Id=9606 Gene_Symbol=KRT9 Keratin, type I cytoskeletal 9;>tr|K7EQQ3|K7EQQ3_HUMAN Keratin, type I cytoskeletal 9 OS=Homo sapiens OX=9	3	39	39	39	36	37	36	36	37	36	36	37	36	68.5	68.5	68.5	62.064	623	623;623;390	1	195	0	323.31	By MS/MS	By MS/MS	By MS/MS	67.6	68.5	68.5	23852000000	8153200000	7713500000	7985200000	917380000	313580000	296670000	307120000	7282400000	4501800000	4667500000	99	94	89	282
sp|P35579|MYH9_HUMAN;tr|Q5BKV1|Q5BKV1_HUMAN;tr|A0A2R8Y4C3|A0A2R8Y4C3_HUMAN;sp|P35749|MYH11_HUMAN	sp|P35579|MYH9_HUMAN	6;1;1;1	6;1;1;1	5;1;0;0	>sp|P35579|MYH9_HUMAN Myosin-9 OS=Homo sapiens OX=9606 GN=MYH9 PE=1 SV=4	4	6	6	5	5	3	2	5	3	2	4	2	1	5.1	5.1	4.3	226.53	1960	1960;218;371;1972	1	11	0	43.55	By MS/MS	By MS/MS	By MS/MS	4.4	2.3	1.5	104790000	80558000	12149000	12081000	1007600	774600	116820	116160	0	9021000	0	5	1	1	7
sp|P35609|ACTN2_HUMAN;tr|F6THM6|F6THM6_HUMAN;tr|G3V5M4|G3V5M4_HUMAN;tr|G3V2N5|G3V2N5_HUMAN;sp|P12814|ACTN1_HUMAN;tr|G3V2E8|G3V2E8_HUMAN;tr|G3V2X9|G3V2X9_HUMAN;tr|G3V2W4|G3V2W4_HUMAN;tr|H9KV75|H9KV75_HUMAN	sp|P35609|ACTN2_HUMAN;tr|F6THM6|F6THM6_HUMAN	7;5;2;2;2;1;1;1;1	7;5;2;2;2;1;1;1;1	6;5;1;1;1;1;1;1;1	>sp|P35609|ACTN2_HUMAN Alpha-actinin-2 OS=Homo sapiens OX=9606 GN=ACTN2 PE=1 SV=1;>tr|F6THM6|F6THM6_HUMAN Alpha-actinin-2 OS=Homo sapiens OX=9606 GN=ACTN2 PE=1 SV=1	9	7	7	6	0	7	0	0	7	0	0	6	0	10.9	10.9	9.5	103.85	894	894;686;126;260;892;85;144;238;822	1	9	0	54.033	By matching	By MS/MS	By matching	0	10.9	0	69554000	0	69554000	0	1264600	0	1264600	0	0	46107000	0	0	8	0	8
sp|P35637|FUS_HUMAN;tr|H3BPE7|H3BPE7_HUMAN	sp|P35637|FUS_HUMAN;tr|H3BPE7|H3BPE7_HUMAN	9;9	9;9	7;7	>sp|P35637|FUS_HUMAN RNA-binding protein FUS OS=Homo sapiens OX=9606 GN=FUS PE=1 SV=1;>tr|H3BPE7|H3BPE7_HUMAN RNA-binding protein FUS OS=Homo sapiens OX=9606 GN=FUS PE=1 SV=1	2	9	9	7	9	9	9	9	9	9	7	7	7	15.2	15.2	15.2	53.425	526	526;527	1	58	0	297.75	By MS/MS	By MS/MS	By MS/MS	15.2	15.2	15.2	2287000000	576170000	896790000	814020000	175920000	44321000	68984000	62617000	609060000	542660000	564740000	25	27	24	76
sp|P35908|K22E_HUMAN	sp|P35908|K22E_HUMAN	59	59	1	>sp|P35908|K22E_HUMAN Keratin, type II cytoskeletal 2 epidermal OS=Homo sapiens OX=9606 GN=KRT2 PE=1 SV=2	1	59	59	1	56	55	53	56	55	53	1	1	1	81.2	81.2	4.7	65.432	639	639	1	338	0	323.31	By MS/MS	By MS/MS	By MS/MS	80	79.3	79	52778000000	19733000000	18599000000	14446000000	1319500000	493330000	464990000	361140000	19324000000	13297000000	10338000000	176	172	137	485
sp|P36542|ATPG_HUMAN	sp|P36542|ATPG_HUMAN	6	6	6	>sp|P36542|ATPG_HUMAN ATP synthase subunit gamma, mitochondrial OS=Homo sapiens OX=9606 GN=ATP5F1C PE=1 SV=1	1	6	6	6	5	6	5	5	6	5	5	6	5	24.2	24.2	24.2	32.996	298	298	1	18	0	54.241	By MS/MS	By MS/MS	By MS/MS	20.8	24.2	19.1	275140000	59695000	87940000	127500000	21164000	4591900	6764600	9807800	86225000	56567000	75896000	7	9	5	21
sp|P36578|RL4_HUMAN;tr|H3BTP7|H3BTP7_HUMAN;tr|H3BU31|H3BU31_HUMAN;tr|H3BM89|H3BM89_HUMAN	sp|P36578|RL4_HUMAN;tr|H3BTP7|H3BTP7_HUMAN;tr|H3BU31|H3BU31_HUMAN;tr|H3BM89|H3BM89_HUMAN	8;5;5;4	8;5;5;4	8;5;5;4	>sp|P36578|RL4_HUMAN 60S ribosomal protein L4 OS=Homo sapiens OX=9606 GN=RPL4 PE=1 SV=5;>tr|H3BTP7|H3BTP7_HUMAN 60S ribosomal protein L4 (Fragment) OS=Homo sapiens OX=9606 GN=RPL4 PE=1 SV=1;>tr|H3BU31|H3BU31_HUMAN 60S ribosomal protein L4 (Fragment) OS=Hom	4	8	8	8	5	8	8	5	8	8	5	8	8	20.1	20.1	20.1	47.697	427	427;170;171;333	1	33	0	85.277	By MS/MS	By MS/MS	By MS/MS	17.1	20.1	20.1	496030000	68173000	248380000	179470000	31002000	4260800	15524000	11217000	89971000	154920000	139600000	5	11	13	29
sp|P36957|ODO2_HUMAN	sp|P36957|ODO2_HUMAN	1	1	1	>sp|P36957|ODO2_HUMAN Dihydrolipoyllysine-residue succinyltransferase component of 2-oxoglutarate dehydrogenase complex, mitochondrial OS=Homo sapiens OX=9606 GN=DLST PE=1 SV=4	1	1	1	1	1	1	1	1	1	1	1	1	1	1.8	1.8	1.8	48.755	453	453	1	4	0.0094595	5.8511	By MS/MS	By MS/MS	By MS/MS	1.8	1.8	1.8	95132000	29608000	27450000	38074000	4136200	1287300	1193500	1655400	0	0	27980000	2	3	2	7
sp|P38606|VATA_HUMAN	sp|P38606|VATA_HUMAN	1	1	1	>sp|P38606|VATA_HUMAN V-type proton ATPase catalytic subunit A OS=Homo sapiens OX=9606 GN=ATP6V1A PE=1 SV=2	1	1	1	1	0	0	1	0	0	1	0	0	1	2.4	2.4	2.4	68.303	617	617	1	1	0.0014749	6.3277	By matching	By matching	By MS/MS	0	0	2.4	0	0	0	0	0	0	0	0	0	0	0	0	0	1	1
sp|P38646|GRP75_HUMAN;tr|A0A3B3ITI4|A0A3B3ITI4_HUMAN;tr|D6RJI2|D6RJI2_HUMAN;tr|D6RA73|D6RA73_HUMAN;tr|H0Y8S0|H0Y8S0_HUMAN;tr|H0YBG6|H0YBG6_HUMAN;tr|A0A3B3ITN1|A0A3B3ITN1_HUMAN	sp|P38646|GRP75_HUMAN	42;12;10;8;5;4;2	42;12;10;8;5;4;2	42;12;10;8;5;4;2	>sp|P38646|GRP75_HUMAN Stress-70 protein, mitochondrial OS=Homo sapiens OX=9606 GN=HSPA9 PE=1 SV=2	7	42	42	42	37	39	39	37	39	39	37	39	39	57.3	57.3	57.3	73.68	679	679;180;95;62;102;163;43	1	216	0	323.31	By MS/MS	By MS/MS	By MS/MS	49	54.2	52.7	13973000000	3703300000	4741500000	5528600000	367720000	97455000	124780000	145490000	3835400000	3406200000	3601100000	86	109	117	312
sp|P39019|RS19_HUMAN;tr|A0A075B6E2|A0A075B6E2_HUMAN;tr|M0R2L9|M0R2L9_HUMAN;tr|M0QXK4|M0QXK4_HUMAN;tr|M0QYF7|M0QYF7_HUMAN;tr|M0R140|M0R140_HUMAN	sp|P39019|RS19_HUMAN;tr|A0A075B6E2|A0A075B6E2_HUMAN	4;2;1;1;1;1	4;2;1;1;1;1	4;2;1;1;1;1	>sp|P39019|RS19_HUMAN 40S ribosomal protein S19 OS=Homo sapiens OX=9606 GN=RPS19 PE=1 SV=2;>tr|A0A075B6E2|A0A075B6E2_HUMAN 40S ribosomal protein S19 OS=Homo sapiens OX=9606 GN=RPS19 PE=1 SV=1	6	4	4	4	3	1	3	3	1	3	3	1	3	27.6	27.6	27.6	16.06	145	145;71;71;76;100;102	1	7	0	25.995	By MS/MS	By MS/MS	By MS/MS	17.2	6.9	27.6	93144000	5902000	63666000	23576000	9314400	590200	6366600	2357600	0	0	17325000	1	1	3	5
sp|P39023|RL3_HUMAN;tr|G5E9G0|G5E9G0_HUMAN;tr|H7C422|H7C422_HUMAN;tr|H7C3M2|H7C3M2_HUMAN;tr|B5MCW2|B5MCW2_HUMAN;tr|F8WCR1|F8WCR1_HUMAN;sp|Q92901|RL3L_HUMAN	sp|P39023|RL3_HUMAN;tr|G5E9G0|G5E9G0_HUMAN;tr|H7C422|H7C422_HUMAN;tr|H7C3M2|H7C3M2_HUMAN;tr|B5MCW2|B5MCW2_HUMAN	8;6;5;4;4;3;1	8;6;5;4;4;3;1	8;6;5;4;4;3;1	>sp|P39023|RL3_HUMAN 60S ribosomal protein L3 OS=Homo sapiens OX=9606 GN=RPL3 PE=1 SV=2;>tr|G5E9G0|G5E9G0_HUMAN 60S ribosomal protein L3 OS=Homo sapiens OX=9606 GN=RPL3 PE=1 SV=1;>tr|H7C422|H7C422_HUMAN 60S ribosomal protein L3 (Fragment) OS=Homo sapiens O	7	8	8	8	6	6	6	6	6	6	6	6	6	33.3	33.3	33.3	46.108	403	403;351;305;261;272;180;407	1	19	0	149.78	By MS/MS	By MS/MS	By MS/MS	23.8	23.8	21.1	343220000	119260000	104820000	119140000	18064000	6277000	5517100	6270300	63476000	85196000	135970000	2	4	4	10
sp|P40227|TCPZ_HUMAN;sp|Q92526|TCPW_HUMAN	sp|P40227|TCPZ_HUMAN	9;1	9;1	9;1	>sp|P40227|TCPZ_HUMAN T-complex protein 1 subunit zeta OS=Homo sapiens OX=9606 GN=CCT6A PE=1 SV=3	2	9	9	9	5	9	6	5	9	6	5	9	6	23.5	23.5	23.5	58.024	531	531;530	1	21	0	83.884	By MS/MS	By MS/MS	By MS/MS	13.2	23.5	14.7	223730000	30364000	119360000	74008000	8605100	1167800	4590800	2846400	37056000	78326000	57996000	3	11	5	19
sp|P40429|RL13A_HUMAN;tr|Q8J015|Q8J015_HUMAN;tr|M0QYS1|M0QYS1_HUMAN;sp|Q6NVV1|R13P3_HUMAN;tr|M0QZU1|M0QZU1_HUMAN;tr|A0A096LPE0|A0A096LPE0_HUMAN	sp|P40429|RL13A_HUMAN;tr|Q8J015|Q8J015_HUMAN;tr|M0QYS1|M0QYS1_HUMAN	8;6;6;3;2;2	8;6;6;3;2;2	8;6;6;3;2;2	>sp|P40429|RL13A_HUMAN 60S ribosomal protein L13a OS=Homo sapiens OX=9606 GN=RPL13A PE=1 SV=2;>tr|Q8J015|Q8J015_HUMAN 60S ribosomal protein L13a OS=Homo sapiens OX=9606 GN=RPL13A PE=1 SV=1;>tr|M0QYS1|M0QYS1_HUMAN 60S ribosomal protein L13a (Fragment) OS=Ho	6	8	8	8	8	8	8	8	8	8	8	8	8	35	35	35	23.577	203	203;142;210;102;46;48	1	30	0	128.4	By MS/MS	By MS/MS	By MS/MS	35	35	35	531360000	91395000	218550000	221410000	59040000	10155000	24283000	24601000	108630000	174420000	133340000	7	14	9	30
sp|P40926|MDHM_HUMAN;tr|G3XAL0|G3XAL0_HUMAN	sp|P40926|MDHM_HUMAN;tr|G3XAL0|G3XAL0_HUMAN	7;5	7;5	6;4	>sp|P40926|MDHM_HUMAN Malate dehydrogenase, mitochondrial OS=Homo sapiens OX=9606 GN=MDH2 PE=1 SV=3;>tr|G3XAL0|G3XAL0_HUMAN Malate dehydrogenase OS=Homo sapiens OX=9606 GN=MDH2 PE=1 SV=1	2	7	7	6	5	4	4	5	4	4	5	4	4	28.1	28.1	25.1	35.503	338	338;231	1	13	0	53.716	By MS/MS	By MS/MS	By MS/MS	22.8	16	20.1	129240000	58425000	35371000	35441000	6154100	2782200	1684300	1687700	52435000	29452000	28846000	4	5	3	12
sp|P40939|ECHA_HUMAN;tr|H0YFD6|H0YFD6_HUMAN;tr|A0A2R8Y4F5|A0A2R8Y4F5_HUMAN;tr|A0A2R8YG21|A0A2R8YG21_HUMAN;tr|A0A2R8Y688|A0A2R8Y688_HUMAN	sp|P40939|ECHA_HUMAN;tr|H0YFD6|H0YFD6_HUMAN;tr|A0A2R8Y4F5|A0A2R8Y4F5_HUMAN;tr|A0A2R8YG21|A0A2R8YG21_HUMAN	30;30;25;17;10	30;30;25;17;10	30;30;25;17;10	>sp|P40939|ECHA_HUMAN Trifunctional enzyme subunit alpha, mitochondrial OS=Homo sapiens OX=9606 GN=HADHA PE=1 SV=2;>tr|H0YFD6|H0YFD6_HUMAN Trifunctional enzyme subunit alpha, mitochondrial OS=Homo sapiens OX=9606 GN=HADHA PE=1 SV=2;>tr|A0A2R8Y4F5|A0A2R8Y4F	5	30	30	30	2	6	29	2	6	29	2	6	29	41.7	41.7	41.7	82.999	763	763;792;728;499;357	1	53	0	323.31	By matching	By MS/MS	By MS/MS	3.9	9.6	41.7	1034200000	5367700	46686000	982110000	25224000	130920	1138700	23954000	4656000	11531000	643800000	0	0	61	61
sp|P41091|IF2G_HUMAN;sp|Q2VIR3|IF2GL_HUMAN	sp|P41091|IF2G_HUMAN;sp|Q2VIR3|IF2GL_HUMAN	2;1	2;1	2;1	>sp|P41091|IF2G_HUMAN Eukaryotic translation initiation factor 2 subunit 3 OS=Homo sapiens OX=9606 GN=EIF2S3 PE=1 SV=3;>sp|Q2VIR3|IF2GL_HUMAN Eukaryotic translation initiation factor 2 subunit 3B OS=Homo sapiens OX=9606 GN=EIF2S3B PE=2 SV=2	2	2	2	2	1	1	2	1	1	2	1	1	2	6.4	6.4	6.4	51.109	472	472;472	1	4	0	34.047	By matching	By MS/MS	By MS/MS	3.4	3.4	6.4	39569000	11516000	10426000	17628000	1884300	548380	496450	839420	0	0	12954000	0	1	2	3
sp|P42025|ACTY_HUMAN	sp|P42025|ACTY_HUMAN	1	1	1	>sp|P42025|ACTY_HUMAN Beta-centractin OS=Homo sapiens OX=9606 GN=ACTR1B PE=1 SV=1	1	1	1	1	1	0	0	1	0	0	1	0	0	4	4	4	42.293	376	376	1	1	0.0017153	7.7076	By MS/MS	By matching	By matching	4	0	0	6246900	6246900	0	0	328780	328780	0	0	6246900	0	0	2	0	0	2
sp|P42677|RS27_HUMAN	sp|P42677|RS27_HUMAN	1	1	1	>sp|P42677|RS27_HUMAN 40S ribosomal protein S27 OS=Homo sapiens OX=9606 GN=RPS27 PE=1 SV=3	1	1	1	1	1	1	0	1	1	0	1	1	0	15.5	15.5	15.5	9.461	84	84	1	2	0	14.327	By matching	By MS/MS	By matching	15.5	15.5	0	7220100	2166200	5054000	0	1805000	541540	1263500	0	0	3752600	0	0	1	0	1
sp|P42766|RL35_HUMAN;tr|F2Z388|F2Z388_HUMAN	sp|P42766|RL35_HUMAN;tr|F2Z388|F2Z388_HUMAN	4;3	4;3	4;3	>sp|P42766|RL35_HUMAN 60S ribosomal protein L35 OS=Homo sapiens OX=9606 GN=RPL35 PE=1 SV=2;>tr|F2Z388|F2Z388_HUMAN 60S ribosomal protein L35 OS=Homo sapiens OX=9606 GN=RPL35 PE=1 SV=1	2	4	4	4	3	4	4	3	4	4	3	4	4	19.5	19.5	19.5	14.551	123	123;96	1	14	0	43.164	By MS/MS	By MS/MS	By MS/MS	18.7	19.5	19.5	164580000	36231000	67025000	61326000	54861000	12077000	22342000	20442000	41192000	46378000	43495000	4	4	4	12
sp|P43686|PRS6B_HUMAN	sp|P43686|PRS6B_HUMAN	2	2	2	>sp|P43686|PRS6B_HUMAN 26S proteasome regulatory subunit 6B OS=Homo sapiens OX=9606 GN=PSMC4 PE=1 SV=2	1	2	2	2	1	2	1	1	2	1	1	2	1	6.2	6.2	6.2	47.366	418	418	1	4	0.0018868	10.972	By matching	By MS/MS	By MS/MS	3.3	6.2	3.3	11324000	1833100	6188900	3301900	452950	73322	247550	132080	0	4595300	0	0	2	1	3
sp|P46736|BRCC3_HUMAN;tr|A0A087WZR3|A0A087WZR3_HUMAN;tr|H9KVA9|H9KVA9_HUMAN;tr|A0A0D9SF50|A0A0D9SF50_HUMAN;tr|X6RJS7|X6RJS7_HUMAN;tr|A0A0A0MS96|A0A0A0MS96_HUMAN	sp|P46736|BRCC3_HUMAN;tr|A0A087WZR3|A0A087WZR3_HUMAN;tr|H9KVA9|H9KVA9_HUMAN;tr|A0A0D9SF50|A0A0D9SF50_HUMAN;tr|X6RJS7|X6RJS7_HUMAN;tr|A0A0A0MS96|A0A0A0MS96_HUMAN	6;5;5;5;4;3	6;5;5;5;4;3	6;5;5;5;4;3	>sp|P46736|BRCC3_HUMAN Lys-63-specific deubiquitinase BRCC36 OS=Homo sapiens OX=9606 GN=BRCC3 PE=1 SV=2;>tr|A0A087WZR3|A0A087WZR3_HUMAN Lys-63-specific deubiquitinase BRCC36 OS=Homo sapiens OX=9606 GN=BRCC3 PE=1 SV=1;>tr|H9KVA9|H9KVA9_HUMAN Lys-63-specific	6	6	6	6	1	4	5	1	4	5	1	4	5	20.9	20.9	20.9	36.072	316	316;293;317;317;226;90	1	14	0	65.799	By matching	By MS/MS	By MS/MS	3.8	14.2	15.5	134040000	1973500	32773000	99295000	7446800	109640	1820700	5516400	0	38282000	59022000	0	4	6	10
sp|P46783|RS10_HUMAN;sp|Q9NQ39|RS10L_HUMAN;tr|A0A2R8Y6L3|A0A2R8Y6L3_HUMAN;tr|F6U211|F6U211_HUMAN;tr|A0A2R8Y7H1|A0A2R8Y7H1_HUMAN;tr|A0A2R8YFH6|A0A2R8YFH6_HUMAN;tr|A0A1W2PQS6|A0A1W2PQS6_HUMAN	sp|P46783|RS10_HUMAN;sp|Q9NQ39|RS10L_HUMAN	3;2;1;1;1;1;1	3;2;1;1;1;1;1	3;2;1;1;1;1;1	>sp|P46783|RS10_HUMAN 40S ribosomal protein S10 OS=Homo sapiens OX=9606 GN=RPS10 PE=1 SV=1;>sp|Q9NQ39|RS10L_HUMAN Putative 40S ribosomal protein S10-like OS=Homo sapiens OX=9606 GN=RPS10P5 PE=5 SV=1	7	3	3	3	3	2	1	3	2	1	3	2	1	14.5	14.5	14.5	18.898	165	165;176;121;172;186;213;291	1	6	0	20.482	By MS/MS	By MS/MS	By matching	14.5	14.5	5.5	57966000	34564000	13358000	10045000	7245800	4320500	1669700	1255600	31668000	12813000	0	3	3	0	6
sp|P47914|RL29_HUMAN;tr|A0A3B3ITT5|A0A3B3ITT5_HUMAN	sp|P47914|RL29_HUMAN;tr|A0A3B3ITT5|A0A3B3ITT5_HUMAN	1;1	1;1	1;1	>sp|P47914|RL29_HUMAN 60S ribosomal protein L29 OS=Homo sapiens OX=9606 GN=RPL29 PE=1 SV=2;>tr|A0A3B3ITT5|A0A3B3ITT5_HUMAN 60S ribosomal protein L29 OS=Homo sapiens OX=9606 GN=RPL29 PE=1 SV=1	2	1	1	1	1	1	1	1	1	1	1	1	1	9.4	9.4	9.4	17.752	159	159;167	1	3	0	12.073	By MS/MS	By MS/MS	By MS/MS	9.4	9.4	9.4	35544000	10767000	12761000	12016000	8885900	2691700	3190300	3003900	0	0	8829900	1	1	1	3
sp|P47929|LEG7_HUMAN	sp|P47929|LEG7_HUMAN	4	4	4	>sp|P47929|LEG7_HUMAN Galectin-7 OS=Homo sapiens OX=9606 GN=LGALS7 PE=1 SV=2	1	4	4	4	4	2	1	4	2	1	4	2	1	37.5	37.5	37.5	15.075	136	136	1	7	0	23.352	By MS/MS	By MS/MS	By matching	37.5	18.4	10.3	36681000	17768000	12639000	6274400	3668100	1776800	1263900	627440	15653000	11499000	0	3	1	0	4
sp|P48047|ATPO_HUMAN;tr|H7C0C1|H7C0C1_HUMAN;tr|H7C086|H7C086_HUMAN;tr|H7C068|H7C068_HUMAN	sp|P48047|ATPO_HUMAN;tr|H7C0C1|H7C0C1_HUMAN	4;3;1;1	4;3;1;1	4;3;1;1	>sp|P48047|ATPO_HUMAN ATP synthase subunit O, mitochondrial OS=Homo sapiens OX=9606 GN=ATP5PO PE=1 SV=1;>tr|H7C0C1|H7C0C1_HUMAN Uncharacterized protein (Fragment) OS=Homo sapiens OX=9606 PE=4 SV=2	4	4	4	4	4	2	2	4	2	2	4	2	2	20.7	20.7	20.7	23.277	213	213;242;74;86	1	8	0	34.949	By MS/MS	By MS/MS	By MS/MS	20.7	10.8	10.8	48884000	21860000	20267000	6756900	4073700	1821700	1688900	563080	20066000	13270000	8538800	6	2	1	9
sp|P48668|K2C6C_HUMAN;CON__P48668	sp|P48668|K2C6C_HUMAN;CON__P48668	30;30	12;12	0;0	>sp|P48668|K2C6C_HUMAN Keratin, type II cytoskeletal 6C OS=Homo sapiens OX=9606 GN=KRT6C PE=1 SV=3;>P48668 SWISS-PROT:P48668 Tax_Id=9606 Gene_Symbol=KRT6C Keratin, type II cytoskeletal 6C	2	30	12	0	30	27	19	12	9	4	0	0	0	41.3	24.1	0	60.024	564	564;564	1	39	0	309.38	By MS/MS	By MS/MS	By MS/MS	41.3	38.8	25	1024000000	653040000	282170000	88801000	34134000	21768000	9405800	2960000	575370000	216150000	109470000	23	15	8	46
sp|P48735|IDHP_HUMAN;tr|H0YL11|H0YL11_HUMAN	sp|P48735|IDHP_HUMAN;tr|H0YL11|H0YL11_HUMAN	7;4	7;4	7;4	>sp|P48735|IDHP_HUMAN Isocitrate dehydrogenase [NADP], mitochondrial OS=Homo sapiens OX=9606 GN=IDH2 PE=1 SV=2;>tr|H0YL11|H0YL11_HUMAN Isocitrate dehydrogenase [NADP], mitochondrial OS=Homo sapiens OX=9606 GN=IDH2 PE=1 SV=1	2	7	7	7	2	7	1	2	7	1	2	7	1	19.9	19.9	19.9	50.909	452	452;312	1	12	0	46.399	By matching	By MS/MS	By matching	5.3	19.9	2.4	69246000	5235800	62261000	1748600	3010700	227650	2707000	76026	10470000	38082000	0	0	11	0	11
sp|P49189|AL9A1_HUMAN	sp|P49189|AL9A1_HUMAN	1	1	1	>sp|P49189|AL9A1_HUMAN 4-trimethylaminobutyraldehyde dehydrogenase OS=Homo sapiens OX=9606 GN=ALDH9A1 PE=1 SV=3	1	1	1	1	1	1	0	1	1	0	1	1	0	2.8	2.8	2.8	53.801	494	494	1	2	0.0018215	9.5335	By MS/MS	By matching	By matching	2.8	2.8	0	7860100	4542600	3317500	0	314410	181700	132700	0	0	2463300	0	1	0	0	1
sp|P49207|RL34_HUMAN	sp|P49207|RL34_HUMAN	2	2	2	>sp|P49207|RL34_HUMAN 60S ribosomal protein L34 OS=Homo sapiens OX=9606 GN=RPL34 PE=1 SV=3	1	2	2	2	1	2	2	1	2	2	1	2	2	16.2	16.2	16.2	13.293	117	117	1	7	0	17.16	By matching	By MS/MS	By MS/MS	6	16.2	16.2	87516000	11344000	45693000	30479000	14586000	1890700	7615400	5079900	0	37935000	18390000	0	3	1	4
sp|P49247|RPIA_HUMAN	sp|P49247|RPIA_HUMAN	1	1	1	>sp|P49247|RPIA_HUMAN Ribose-5-phosphate isomerase OS=Homo sapiens OX=9606 GN=RPIA PE=1 SV=3	1	1	1	1	0	0	1	0	0	1	0	0	1	6.1	6.1	6.1	33.269	311	311	1	1	0.0014837	6.3957	By matching	By matching	By MS/MS	0	0	6.1	0	0	0	0	0	0	0	0	0	0	0	0	0	1	1
sp|P49327|FAS_HUMAN;tr|A0A0U1RQF0|A0A0U1RQF0_HUMAN;tr|A0A0U1RRG3|A0A0U1RRG3_HUMAN	sp|P49327|FAS_HUMAN;tr|A0A0U1RQF0|A0A0U1RQF0_HUMAN	15;14;1	15;14;1	15;14;1	>sp|P49327|FAS_HUMAN Fatty acid synthase OS=Homo sapiens OX=9606 GN=FASN PE=1 SV=3;>tr|A0A0U1RQF0|A0A0U1RQF0_HUMAN Fatty acid synthase OS=Homo sapiens OX=9606 GN=FASN PE=1 SV=1	3	15	15	15	4	11	14	4	11	14	4	11	14	8.8	8.8	8.8	273.42	2511	2511;2509;150	1	29	0	103.58	By MS/MS	By MS/MS	By MS/MS	2.1	5.9	8.2	177170000	20815000	67653000	88700000	1417300	166520	541220	709600	36804000	46488000	52940000	2	9	13	24
sp|P49368|TCPG_HUMAN;tr|B4DUR8|B4DUR8_HUMAN;tr|Q5SZX9|Q5SZX9_HUMAN;tr|E9PRC8|E9PRC8_HUMAN;tr|Q5SZX6|Q5SZX6_HUMAN;tr|E9PM09|E9PM09_HUMAN	sp|P49368|TCPG_HUMAN;tr|B4DUR8|B4DUR8_HUMAN	10;9;2;2;2;1	10;9;2;2;2;1	10;9;2;2;2;1	>sp|P49368|TCPG_HUMAN T-complex protein 1 subunit gamma OS=Homo sapiens OX=9606 GN=CCT3 PE=1 SV=4;>tr|B4DUR8|B4DUR8_HUMAN T-complex protein 1 subunit gamma OS=Homo sapiens OX=9606 GN=CCT3 PE=1 SV=1	6	10	10	10	7	9	9	7	9	9	7	9	9	23.1	23.1	23.1	60.533	545	545;500;161;234;276;154	1	28	0	79.631	By MS/MS	By MS/MS	By MS/MS	14.5	21.1	19.4	379830000	82208000	157610000	140010000	12253000	2651900	5084300	4516500	64578000	126790000	110760000	5	10	7	22
sp|P49411|EFTU_HUMAN;tr|H3BNU3|H3BNU3_HUMAN	sp|P49411|EFTU_HUMAN	6;1	6;1	6;1	>sp|P49411|EFTU_HUMAN Elongation factor Tu, mitochondrial OS=Homo sapiens OX=9606 GN=TUFM PE=1 SV=2	2	6	6	6	6	5	5	6	5	5	6	5	5	17.9	17.9	17.9	49.541	452	452;101	1	19	0	58.99	By MS/MS	By MS/MS	By MS/MS	17.9	14.6	16.4	228800000	76962000	76194000	75640000	7626500	2565400	2539800	2521300	45200000	88922000	50852000	6	7	4	17
sp|P49721|PSB2_HUMAN;tr|A0A087WVV1|A0A087WVV1_HUMAN	sp|P49721|PSB2_HUMAN	3;1	3;1	3;1	>sp|P49721|PSB2_HUMAN Proteasome subunit beta type-2 OS=Homo sapiens OX=9606 GN=PSMB2 PE=1 SV=1	2	3	3	3	3	2	3	3	2	3	3	2	3	19.9	19.9	19.9	22.836	201	201;84	1	8	0	19.847	By MS/MS	By MS/MS	By MS/MS	19.9	10.4	19.9	32286000	8830500	9117800	14337000	3228600	883050	911780	1433700	6859800	9188400	10089000	1	2	3	6
sp|P50402|EMD_HUMAN;tr|Q5HY57|Q5HY57_HUMAN;tr|F8WEQ1|F8WEQ1_HUMAN	sp|P50402|EMD_HUMAN;tr|Q5HY57|Q5HY57_HUMAN	4;2;1	4;2;1	4;2;1	>sp|P50402|EMD_HUMAN Emerin OS=Homo sapiens OX=9606 GN=EMD PE=1 SV=1;>tr|Q5HY57|Q5HY57_HUMAN Emerin (Emery-Dreifuss muscular dystrophy), isoform CRA_b OS=Homo sapiens OX=9606 GN=EMD PE=1 SV=1	3	4	4	4	2	4	1	2	4	1	2	4	1	21.7	21.7	21.7	28.994	254	254;219;21	1	7	0	45.168	By MS/MS	By MS/MS	By matching	11.8	21.7	6.7	86583000	8593400	72149000	5840500	7215300	716110	6012500	486710	12088000	50077000	0	1	4	0	5
sp|P50990|TCPQ_HUMAN;tr|H7C4C8|H7C4C8_HUMAN;tr|H7C2U0|H7C2U0_HUMAN	sp|P50990|TCPQ_HUMAN;tr|H7C4C8|H7C4C8_HUMAN	8;4;1	8;4;1	8;4;1	>sp|P50990|TCPQ_HUMAN T-complex protein 1 subunit theta OS=Homo sapiens OX=9606 GN=CCT8 PE=1 SV=4;>tr|H7C4C8|H7C4C8_HUMAN T-complex protein 1 subunit theta (Fragment) OS=Homo sapiens OX=9606 GN=CCT8 PE=1 SV=1	3	8	8	8	7	7	7	7	7	7	7	7	7	17.2	17.2	17.2	59.62	548	548;323;107	1	21	0	56.267	By MS/MS	By MS/MS	By MS/MS	15.3	15.3	14.6	288490000	58431000	127370000	102690000	7796900	1579200	3442400	2775300	58761000	89542000	80163000	6	8	6	20
sp|P50991|TCPD_HUMAN	sp|P50991|TCPD_HUMAN	6	6	6	>sp|P50991|TCPD_HUMAN T-complex protein 1 subunit delta OS=Homo sapiens OX=9606 GN=CCT4 PE=1 SV=4	1	6	6	6	2	4	4	2	4	4	2	4	4	14.5	14.5	14.5	57.924	539	539	1	12	0	46.559	By MS/MS	By MS/MS	By MS/MS	3.7	9.5	10.8	100950000	14503000	53249000	33201000	3059200	439480	1613600	1006100	0	34218000	29718000	2	6	1	9
sp|P51991|ROA3_HUMAN;tr|H7C1J8|H7C1J8_HUMAN	sp|P51991|ROA3_HUMAN	9;1	9;1	9;1	>sp|P51991|ROA3_HUMAN Heterogeneous nuclear ribonucleoprotein A3 OS=Homo sapiens OX=9606 GN=HNRNPA3 PE=1 SV=2	2	9	9	9	8	9	6	8	9	6	8	9	6	33.1	33.1	33.1	39.594	378	378;115	1	36	0	110.95	By MS/MS	By MS/MS	By MS/MS	28.8	33.1	27.5	413330000	174620000	146730000	91987000	21754000	9190300	7722400	4841400	185020000	89016000	77128000	12	12	6	30
sp|P52292|IMA1_HUMAN;tr|J3QLL0|J3QLL0_HUMAN;tr|J3KS65|J3KS65_HUMAN	sp|P52292|IMA1_HUMAN	4;1;1	4;1;1	4;1;1	>sp|P52292|IMA1_HUMAN Importin subunit alpha-1 OS=Homo sapiens OX=9606 GN=KPNA2 PE=1 SV=1	3	4	4	4	2	3	4	2	3	4	2	3	4	10.4	10.4	10.4	57.861	529	529;134;143	1	9	0	36.427	By MS/MS	By MS/MS	By MS/MS	4.5	7	10.4	64300000	10196000	24942000	29161000	3215000	509800	1247100	1458100	12237000	20766000	17143000	0	3	3	6
sp|P52597|HNRPF_HUMAN;tr|H0YBG7|H0YBG7_HUMAN;tr|H0YBD7|H0YBD7_HUMAN;tr|A0A1B0GW42|A0A1B0GW42_HUMAN	sp|P52597|HNRPF_HUMAN;tr|H0YBG7|H0YBG7_HUMAN;tr|H0YBD7|H0YBD7_HUMAN	6;3;3;1	3;0;0;1	3;0;0;1	>sp|P52597|HNRPF_HUMAN Heterogeneous nuclear ribonucleoprotein F OS=Homo sapiens OX=9606 GN=HNRNPF PE=1 SV=3;>tr|H0YBG7|H0YBG7_HUMAN Heterogeneous nuclear ribonucleoprotein H (Fragment) OS=Homo sapiens OX=9606 GN=HNRNPH1 PE=1 SV=1;>tr|H0YBD7|H0YBD7_HUMAN H	4	6	3	3	5	6	5	3	3	2	3	3	2	17.8	11.3	11.3	45.671	415	415;185;194;98	1	8	0	44.71	By MS/MS	By MS/MS	By MS/MS	17.8	17.8	13.7	123080000	24392000	65332000	33353000	8205100	1626100	4355500	2223500	28826000	41756000	26829000	2	3	2	7
sp|P53396|ACLY_HUMAN	sp|P53396|ACLY_HUMAN	3	3	3	>sp|P53396|ACLY_HUMAN ATP-citrate synthase OS=Homo sapiens OX=9606 GN=ACLY PE=1 SV=3	1	3	3	3	1	2	2	1	2	2	1	2	2	4.3	4.3	4.3	120.84	1101	1101	1	5	0	20.485	By matching	By MS/MS	By MS/MS	1.4	2.9	2.7	15814000	3397000	4430500	7986800	268040	57576	75094	135370	0	0	5869300	0	2	2	4
sp|P54136|SYRC_HUMAN	sp|P54136|SYRC_HUMAN	5	5	5	>sp|P54136|SYRC_HUMAN Arginine--tRNA ligase, cytoplasmic OS=Homo sapiens OX=9606 GN=RARS PE=1 SV=2	1	5	5	5	4	5	4	4	5	4	4	5	4	8.3	8.3	8.3	75.378	660	660	1	13	0	32.778	By MS/MS	By MS/MS	By MS/MS	6.5	8.3	6.8	83581000	20615000	30960000	32006000	2258900	557150	836760	865030	18663000	21613000	26847000	1	6	3	10
sp|P54886|P5CS_HUMAN	sp|P54886|P5CS_HUMAN	3	3	3	>sp|P54886|P5CS_HUMAN Delta-1-pyrroline-5-carboxylate synthase OS=Homo sapiens OX=9606 GN=ALDH18A1 PE=1 SV=2	1	3	3	3	1	2	0	1	2	0	1	2	0	3.8	3.8	3.8	87.301	795	795	1	3	0	17.142	By MS/MS	By MS/MS	By matching	1	2.8	0	15112000	15112000	0	0	335820	335820	0	0	15112000	0	0	1	2	0	3
sp|P55084|ECHB_HUMAN;tr|F5GZQ3|F5GZQ3_HUMAN;tr|B5MD38|B5MD38_HUMAN;tr|C9JEY0|C9JEY0_HUMAN;tr|C9JE81|C9JE81_HUMAN;tr|C9K0M0|C9K0M0_HUMAN	sp|P55084|ECHB_HUMAN;tr|F5GZQ3|F5GZQ3_HUMAN;tr|B5MD38|B5MD38_HUMAN	18;15;11;7;7;3	18;15;11;7;7;3	18;15;11;7;7;3	>sp|P55084|ECHB_HUMAN Trifunctional enzyme subunit beta, mitochondrial OS=Homo sapiens OX=9606 GN=HADHB PE=1 SV=3;>tr|F5GZQ3|F5GZQ3_HUMAN Trifunctional enzyme subunit beta, mitochondrial OS=Homo sapiens OX=9606 GN=HADHB PE=1 SV=1;>tr|B5MD38|B5MD38_HUMAN Tr	6	18	18	18	2	3	18	2	3	18	2	3	18	41.8	41.8	41.8	51.294	474	474;459;351;149;175;84	1	27	0	208.53	By matching	By MS/MS	By MS/MS	7.4	6.5	41.8	514850000	7776800	32533000	474540000	19802000	299110	1251300	18252000	6515200	11483000	347170000	0	1	24	25
sp|P55795|HNRH2_HUMAN	sp|P55795|HNRH2_HUMAN	5	2	2	>sp|P55795|HNRH2_HUMAN Heterogeneous nuclear ribonucleoprotein H2 OS=Homo sapiens OX=9606 GN=HNRNPH2 PE=1 SV=1	1	5	2	2	3	4	4	0	1	1	0	1	1	15.8	6.2	6.2	49.263	449	449	1	2	0	12.573	By matching	By MS/MS	By MS/MS	9.6	12	13.4	18189000	0	3819900	14369000	1070000	0	224700	845250	0	0	10560000	0	0	1	1
sp|P55884|EIF3B_HUMAN;tr|C9JQN7|C9JQN7_HUMAN;tr|C9JZG1|C9JZG1_HUMAN	sp|P55884|EIF3B_HUMAN	3;1;1	3;1;1	3;1;1	>sp|P55884|EIF3B_HUMAN Eukaryotic translation initiation factor 3 subunit B OS=Homo sapiens OX=9606 GN=EIF3B PE=1 SV=3	3	3	3	3	1	3	3	1	3	3	1	3	3	5	5	5	92.48	814	814;153;302	1	8	0	20.331	By MS/MS	By MS/MS	By MS/MS	1.6	5	5	45517000	5677900	15094000	24745000	1264400	157720	419270	687360	0	12398000	16994000	2	4	4	10
sp|P56192|SYMC_HUMAN;tr|F5H2V6|F5H2V6_HUMAN;tr|H0YHV5|H0YHV5_HUMAN	sp|P56192|SYMC_HUMAN	5;1;1	5;1;1	5;1;1	>sp|P56192|SYMC_HUMAN Methionine--tRNA ligase, cytoplasmic OS=Homo sapiens OX=9606 GN=MARS PE=1 SV=2	3	5	5	5	5	4	5	5	4	5	5	4	5	8.3	8.3	8.3	101.11	900	900;140;233	1	14	0	34.529	By MS/MS	By MS/MS	By MS/MS	8.3	6.6	8.3	107530000	30164000	36593000	40775000	2622700	735710	892510	994520	31176000	31573000	24550000	3	2	4	9
sp|P56537|IF6_HUMAN;tr|B7ZBH1|B7ZBH1_HUMAN;tr|A0A0U1RQV5|A0A0U1RQV5_HUMAN	sp|P56537|IF6_HUMAN;tr|B7ZBH1|B7ZBH1_HUMAN	3;2;1	3;2;1	3;2;1	>sp|P56537|IF6_HUMAN Eukaryotic translation initiation factor 6 OS=Homo sapiens OX=9606 GN=EIF6 PE=1 SV=1;>tr|B7ZBH1|B7ZBH1_HUMAN Eukaryotic translation initiation factor 6 (Fragment) OS=Homo sapiens OX=9606 GN=EIF6 PE=1 SV=1	3	3	3	3	2	3	2	2	3	2	2	3	2	21.2	21.2	21.2	26.599	245	245;108;110	1	7	0	19.003	By matching	By MS/MS	By MS/MS	17.1	21.2	17.1	35492000	10243000	12108000	13141000	3943600	1138100	1345300	1460200	9976700	9078800	9835100	0	2	2	4
sp|P60842|IF4A1_HUMAN;tr|J3QR64|J3QR64_HUMAN;tr|J3KTB5|J3KTB5_HUMAN;tr|J3QL43|J3QL43_HUMAN;tr|J3QS69|J3QS69_HUMAN;tr|J3KT12|J3KT12_HUMAN;tr|E7EQG2|E7EQG2_HUMAN;sp|Q14240|IF4A2_HUMAN;tr|J3QLN6|J3QLN6_HUMAN;tr|J3KSZ0|J3KSZ0_HUMAN;tr|J3KTN0|J3KTN0_HUMAN;tr|J3QKZ9|J3QKZ9_HUMAN;tr|J3KS25|J3KS25_HUMAN	sp|P60842|IF4A1_HUMAN;tr|J3QR64|J3QR64_HUMAN;tr|J3KTB5|J3KTB5_HUMAN;tr|J3QL43|J3QL43_HUMAN;tr|J3QS69|J3QS69_HUMAN;tr|J3KT12|J3KT12_HUMAN;tr|E7EQG2|E7EQG2_HUMAN;sp|Q14240|IF4A2_HUMAN;tr|J3QLN6|J3QLN6_HUMAN;tr|J3KSZ0|J3KSZ0_HUMAN	6;4;4;4;4;4;4;4;3;3;2;2;2	5;3;3;3;3;3;3;3;2;3;2;1;1	5;3;3;3;3;3;3;3;2;3;2;1;1	>sp|P60842|IF4A1_HUMAN Eukaryotic initiation factor 4A-I OS=Homo sapiens OX=9606 GN=EIF4A1 PE=1 SV=1;>tr|J3QR64|J3QR64_HUMAN Eukaryotic initiation factor 4A-I (Fragment) OS=Homo sapiens OX=9606 GN=EIF4A1 PE=1 SV=1;>tr|J3KTB5|J3KTB5_HUMAN Eukaryotic initiat	13	6	5	5	5	4	5	4	3	4	4	3	4	22.4	18.5	18.5	46.153	406	406;214;257;271;300;341;362;407;163;230;117;134;187	1	14	0	40.369	By MS/MS	By MS/MS	By MS/MS	16.3	13.1	20	119550000	47511000	30280000	41756000	5197700	2065700	1316500	1815500	35696000	30999000	27556000	5	4	6	15
sp|P60866|RS20_HUMAN;tr|E5RIP1|E5RIP1_HUMAN;tr|E5RJX2|E5RJX2_HUMAN;tr|G3XAN0|G3XAN0_HUMAN	sp|P60866|RS20_HUMAN;tr|E5RIP1|E5RIP1_HUMAN;tr|E5RJX2|E5RJX2_HUMAN	3;2;2;1	3;2;2;1	3;2;2;1	>sp|P60866|RS20_HUMAN 40S ribosomal protein S20 OS=Homo sapiens OX=9606 GN=RPS20 PE=1 SV=1;>tr|E5RIP1|E5RIP1_HUMAN 40S ribosomal protein S20 OS=Homo sapiens OX=9606 GN=RPS20 PE=1 SV=1;>tr|E5RJX2|E5RJX2_HUMAN 40S ribosomal protein S20 OS=Homo sapiens OX=960	4	3	3	3	1	3	1	1	3	1	1	3	1	31.9	31.9	31.9	13.373	119	119;46;61;64	1	8	0	19.98	By MS/MS	By MS/MS	By MS/MS	10.1	31.9	10.1	80630000	13929000	45217000	21484000	16126000	2785800	9043400	4296900	14137000	27513000	21642000	3	4	1	8
sp|P60900|PSA6_HUMAN;tr|G3V5Z7|G3V5Z7_HUMAN;tr|G3V3U4|G3V3U4_HUMAN;tr|G3V3I1|G3V3I1_HUMAN;tr|G3V295|G3V295_HUMAN;tr|G3V4S5|G3V4S5_HUMAN;tr|G3V2S7|G3V2S7_HUMAN;tr|H0YJC4|H0YJC4_HUMAN	sp|P60900|PSA6_HUMAN;tr|G3V5Z7|G3V5Z7_HUMAN;tr|G3V3U4|G3V3U4_HUMAN;tr|G3V3I1|G3V3I1_HUMAN;tr|G3V295|G3V295_HUMAN	3;3;2;2;2;1;1;1	3;3;2;2;2;1;1;1	3;3;2;2;2;1;1;1	>sp|P60900|PSA6_HUMAN Proteasome subunit alpha type-6 OS=Homo sapiens OX=9606 GN=PSMA6 PE=1 SV=1;>tr|G3V5Z7|G3V5Z7_HUMAN Proteasome subunit alpha type OS=Homo sapiens OX=9606 GN=PSMA6 PE=1 SV=1;>tr|G3V3U4|G3V3U4_HUMAN Proteasome subunit alpha type OS=Homo	8	3	3	3	2	3	2	2	3	2	2	3	2	16.7	16.7	16.7	27.399	246	246;252;107;148;203;41;67;85	1	7	0	23.311	By MS/MS	By MS/MS	By MS/MS	9.3	16.7	9.3	53189000	21111000	12774000	19304000	3128700	1241800	751430	1135500	16853000	8840200	19089000	1	3	2	6
sp|P61353|RL27_HUMAN;tr|K7ELC7|K7ELC7_HUMAN;tr|K7EQQ9|K7EQQ9_HUMAN;tr|K7ERY7|K7ERY7_HUMAN	sp|P61353|RL27_HUMAN;tr|K7ELC7|K7ELC7_HUMAN	6;5;1;1	6;5;1;1	6;5;1;1	>sp|P61353|RL27_HUMAN 60S ribosomal protein L27 OS=Homo sapiens OX=9606 GN=RPL27 PE=1 SV=2;>tr|K7ELC7|K7ELC7_HUMAN 60S ribosomal protein L27 (Fragment) OS=Homo sapiens OX=9606 GN=RPL27 PE=1 SV=1	4	6	6	6	6	6	5	6	6	5	6	6	5	41.9	41.9	41.9	15.798	136	136;144;38;40	1	26	0	55.144	By MS/MS	By MS/MS	By MS/MS	41.9	41.9	41.9	577890000	133900000	252740000	191240000	96314000	22317000	42124000	31873000	140460000	169240000	152400000	8	8	9	25
sp|P61962|DCAF7_HUMAN;tr|A0A087WWI6|A0A087WWI6_HUMAN	sp|P61962|DCAF7_HUMAN;tr|A0A087WWI6|A0A087WWI6_HUMAN	2;1	2;1	2;1	>sp|P61962|DCAF7_HUMAN DDB1- and CUL4-associated factor 7 OS=Homo sapiens OX=9606 GN=DCAF7 PE=1 SV=1;>tr|A0A087WWI6|A0A087WWI6_HUMAN DDB1- and CUL4-associated factor 7 (Fragment) OS=Homo sapiens OX=9606 GN=DCAF7 PE=1 SV=6	2	2	2	2	2	0	0	2	0	0	2	0	0	8.2	8.2	8.2	38.926	342	342;206	1	2	0.0019724	11.761	By MS/MS	By matching	By matching	8.2	0	0	0	0	0	0	0	0	0	0	0	0	0	2	0	0	2
sp|P62081|RS7_HUMAN;tr|B5MCP9|B5MCP9_HUMAN;tr|A0A2R8Y623|A0A2R8Y623_HUMAN	sp|P62081|RS7_HUMAN;tr|B5MCP9|B5MCP9_HUMAN;tr|A0A2R8Y623|A0A2R8Y623_HUMAN	8;5;4	8;5;4	8;5;4	>sp|P62081|RS7_HUMAN 40S ribosomal protein S7 OS=Homo sapiens OX=9606 GN=RPS7 PE=1 SV=1;>tr|B5MCP9|B5MCP9_HUMAN 40S ribosomal protein S7 OS=Homo sapiens OX=9606 GN=RPS7 PE=1 SV=1;>tr|A0A2R8Y623|A0A2R8Y623_HUMAN 40S ribosomal protein S7 (Fragment) OS=Homo s	3	8	8	8	5	8	8	5	8	8	5	8	8	35.6	35.6	35.6	22.127	194	194;187;169	1	24	0	68.554	By MS/MS	By MS/MS	By MS/MS	34.5	35.6	35.6	336070000	59815000	129640000	146610000	33607000	5981500	12964000	14661000	82750000	83030000	98040000	3	12	9	24
sp|P62191|PRS4_HUMAN	sp|P62191|PRS4_HUMAN	1	1	1	>sp|P62191|PRS4_HUMAN 26S proteasome regulatory subunit 4 OS=Homo sapiens OX=9606 GN=PSMC1 PE=1 SV=1	1	1	1	1	1	1	1	1	1	1	1	1	1	2.7	2.7	2.7	49.184	440	440	1	3	0.0018116	9.496	By matching	By MS/MS	By MS/MS	2.7	2.7	2.7	13841000	3426000	4756800	5658600	553650	137040	190270	226340	0	0	4158300	0	1	1	2
sp|P62258|1433E_HUMAN;tr|K7EM20|K7EM20_HUMAN;tr|B4DJF2|B4DJF2_HUMAN;tr|I3L3T1|I3L3T1_HUMAN;tr|I3L0W5|I3L0W5_HUMAN	sp|P62258|1433E_HUMAN;tr|K7EM20|K7EM20_HUMAN	5;3;2;2;1	5;3;2;2;1	3;2;1;1;1	>sp|P62258|1433E_HUMAN 14-3-3 protein epsilon OS=Homo sapiens OX=9606 GN=YWHAE PE=1 SV=1;>tr|K7EM20|K7EM20_HUMAN 14-3-3 protein epsilon (Fragment) OS=Homo sapiens OX=9606 GN=YWHAE PE=1 SV=1	5	5	5	3	5	5	5	5	5	5	3	3	3	20.8	20.8	13.7	29.174	255	255;115;94;107;38	1	21	0	39.299	By MS/MS	By MS/MS	By MS/MS	20.8	20.8	20.8	180430000	80046000	40776000	59604000	10613000	4708600	2398600	3506100	69471000	31527000	43722000	7	5	7	19
sp|P62266|RS23_HUMAN;tr|D6RD47|D6RD47_HUMAN	sp|P62266|RS23_HUMAN;tr|D6RD47|D6RD47_HUMAN	3;2	3;2	3;2	>sp|P62266|RS23_HUMAN 40S ribosomal protein S23 OS=Homo sapiens OX=9606 GN=RPS23 PE=1 SV=3;>tr|D6RD47|D6RD47_HUMAN 40S ribosomal protein S23 OS=Homo sapiens OX=9606 GN=RPS23 PE=1 SV=1	2	3	3	3	3	3	3	3	3	3	3	3	3	16.1	16.1	16.1	15.807	143	143;134	1	9	0	19.266	By MS/MS	By MS/MS	By MS/MS	16.1	16.1	16.1	90251000	20725000	36188000	33338000	15042000	3454200	6031400	5556300	20825000	24653000	26616000	0	2	1	3
sp|P62269|RS18_HUMAN;tr|A0A0G2JQH2|A0A0G2JQH2_HUMAN;tr|Q5GGW2|Q5GGW2_HUMAN;tr|J3JS69|J3JS69_HUMAN	sp|P62269|RS18_HUMAN	5;2;2;2	5;2;2;2	5;2;2;2	>sp|P62269|RS18_HUMAN 40S ribosomal protein S18 OS=Homo sapiens OX=9606 GN=RPS18 PE=1 SV=3	4	5	5	5	5	5	5	5	5	5	5	5	5	33.6	33.6	33.6	17.718	152	152;33;34;82	1	17	0	39.999	By MS/MS	By MS/MS	By MS/MS	33.6	33.6	33.6	293490000	65442000	119350000	108700000	32610000	7271400	13261000	12077000	76844000	82243000	74850000	7	9	8	24
sp|P62273|RS29_HUMAN;tr|A0A087WTT6|A0A087WTT6_HUMAN;tr|A0A2R8Y851|A0A2R8Y851_HUMAN	sp|P62273|RS29_HUMAN;tr|A0A087WTT6|A0A087WTT6_HUMAN;tr|A0A2R8Y851|A0A2R8Y851_HUMAN	2;1;1	2;1;1	2;1;1	>sp|P62273|RS29_HUMAN 40S ribosomal protein S29 OS=Homo sapiens OX=9606 GN=RPS29 PE=1 SV=2;>tr|A0A087WTT6|A0A087WTT6_HUMAN 40S ribosomal protein S29 OS=Homo sapiens OX=9606 GN=RPS29 PE=1 SV=1;>tr|A0A2R8Y851|A0A2R8Y851_HUMAN 40S ribosomal protein S29 OS=Hom	3	2	2	2	1	2	0	1	2	0	1	2	0	33.9	33.9	33.9	6.6767	56	56;53;87	1	3	0	12.941	By MS/MS	By MS/MS	By matching	19.6	33.9	0	8683500	3383100	5300400	0	4341800	1691600	2650200	0	0	3935600	0	0	1	0	1
sp|P62277|RS13_HUMAN;tr|J3KMX5|J3KMX5_HUMAN;tr|E9PS50|E9PS50_HUMAN	sp|P62277|RS13_HUMAN;tr|J3KMX5|J3KMX5_HUMAN	6;5;2	6;5;2	6;5;2	>sp|P62277|RS13_HUMAN 40S ribosomal protein S13 OS=Homo sapiens OX=9606 GN=RPS13 PE=1 SV=2;>tr|J3KMX5|J3KMX5_HUMAN 40S ribosomal protein S13 OS=Homo sapiens OX=9606 GN=RPS13 PE=1 SV=1	3	6	6	6	5	6	5	5	6	5	5	6	5	30.5	30.5	30.5	17.222	151	151;148;116	1	17	0	54.366	By MS/MS	By MS/MS	By MS/MS	25.8	30.5	29.8	212880000	71912000	76240000	64728000	23653000	7990200	8471100	7192000	69042000	50759000	56287000	5	5	4	14
sp|P62304|RUXE_HUMAN;tr|A6NHK2|A6NHK2_HUMAN	sp|P62304|RUXE_HUMAN;tr|A6NHK2|A6NHK2_HUMAN	2;1	2;1	2;1	>sp|P62304|RUXE_HUMAN Small nuclear ribonucleoprotein E OS=Homo sapiens OX=9606 GN=SNRPE PE=1 SV=1;>tr|A6NHK2|A6NHK2_HUMAN Small nuclear ribonucleoprotein E OS=Homo sapiens OX=9606 GN=SNRPE PE=1 SV=1	2	2	2	2	1	2	1	1	2	1	1	2	1	29.3	29.3	29.3	10.803	92	92;52	1	4	0	16.465	By MS/MS	By MS/MS	By MS/MS	12	29.3	12	51294000	5291000	37039000	8964300	12824000	1322700	9259700	2241100	0	27502000	0	2	4	2	8
sp|P62316|SMD2_HUMAN;tr|K7ERG4|K7ERG4_HUMAN;tr|K7EJB5|K7EJB5_HUMAN	sp|P62316|SMD2_HUMAN;tr|K7ERG4|K7ERG4_HUMAN	5;3;2	5;3;2	5;3;2	>sp|P62316|SMD2_HUMAN Small nuclear ribonucleoprotein Sm D2 OS=Homo sapiens OX=9606 GN=SNRPD2 PE=1 SV=1;>tr|K7ERG4|K7ERG4_HUMAN Small nuclear ribonucleoprotein Sm D2 OS=Homo sapiens OX=9606 GN=SNRPD2 PE=1 SV=1	3	5	5	5	2	4	0	2	4	0	2	4	0	35.6	35.6	35.6	13.527	118	118;78;54	1	6	0	30.232	By MS/MS	By MS/MS	By matching	22	29.7	0	66133000	33490000	32643000	0	9447600	4784300	4663300	0	0	24238000	0	1	4	0	5
sp|P62318|SMD3_HUMAN	sp|P62318|SMD3_HUMAN	1	1	1	>sp|P62318|SMD3_HUMAN Small nuclear ribonucleoprotein Sm D3 OS=Homo sapiens OX=9606 GN=SNRPD3 PE=1 SV=1	1	1	1	1	1	1	1	1	1	1	1	1	1	7.1	7.1	7.1	13.916	126	126	1	3	1	-2	By MS/MS	By MS/MS	By MS/MS	7.1	7.1	7.1	31516000	8149000	12137000	11230000	5252700	1358200	2022900	1871600	0	0	8252600	1	2	1	4
sp|P62424|RL7A_HUMAN;tr|Q5T8U3|Q5T8U3_HUMAN;tr|Q5T8U2|Q5T8U2_HUMAN	sp|P62424|RL7A_HUMAN;tr|Q5T8U3|Q5T8U3_HUMAN	10;8;4	10;8;4	10;8;4	>sp|P62424|RL7A_HUMAN 60S ribosomal protein L7a OS=Homo sapiens OX=9606 GN=RPL7A PE=1 SV=2;>tr|Q5T8U3|Q5T8U3_HUMAN 60S ribosomal protein L7a (Fragment) OS=Homo sapiens OX=9606 GN=RPL7A PE=1 SV=1	3	10	10	10	8	9	9	8	9	9	8	9	9	26.3	26.3	26.3	29.995	266	266;191;151	1	32	0	101.21	By MS/MS	By MS/MS	By MS/MS	22.9	25.9	23.3	719350000	139830000	296990000	282530000	71935000	13983000	29699000	28253000	126010000	215640000	226320000	7	16	10	33
sp|P62701|RS4X_HUMAN;tr|C9JEH7|C9JEH7_HUMAN;sp|P22090|RS4Y1_HUMAN;sp|Q8TD47|RS4Y2_HUMAN	sp|P62701|RS4X_HUMAN;tr|C9JEH7|C9JEH7_HUMAN;sp|P22090|RS4Y1_HUMAN	7;4;4;2	7;4;4;2	7;4;4;2	>sp|P62701|RS4X_HUMAN 40S ribosomal protein S4, X isoform OS=Homo sapiens OX=9606 GN=RPS4X PE=1 SV=2;>tr|C9JEH7|C9JEH7_HUMAN 40S ribosomal protein S4, Y isoform 1 (Fragment) OS=Homo sapiens OX=9606 GN=RPS4Y1 PE=1 SV=1;>sp|P22090|RS4Y1_HUMAN 40S ribosomal p	4	7	7	7	5	5	7	5	5	7	5	5	7	24.7	24.7	24.7	29.597	263	263;262;263;263	1	22	0	57.79	By MS/MS	By MS/MS	By MS/MS	19	21.3	24.7	486320000	87427000	199960000	198940000	30395000	5464200	12497000	12434000	94082000	142120000	132750000	7	6	8	21
sp|P62805|H4_HUMAN	sp|P62805|H4_HUMAN	6	6	6	>sp|P62805|H4_HUMAN Histone H4 OS=Homo sapiens OX=9606 GN=HIST1H4A PE=1 SV=2	1	6	6	6	4	6	5	4	6	5	4	6	5	44.7	44.7	44.7	11.367	103	103	1	29	0	47.267	By MS/MS	By MS/MS	By MS/MS	35	44.7	44.7	210590000	60317000	88431000	61841000	35098000	10053000	14738000	10307000	63800000	49248000	43675000	4	13	5	22
sp|P62826|RAN_HUMAN;tr|B5MDF5|B5MDF5_HUMAN;tr|J3KQE5|J3KQE5_HUMAN;tr|H0YFC6|H0YFC6_HUMAN;tr|F5H018|F5H018_HUMAN;tr|A0A087X0W0|A0A087X0W0_HUMAN;tr|B4DV51|B4DV51_HUMAN	sp|P62826|RAN_HUMAN;tr|B5MDF5|B5MDF5_HUMAN;tr|J3KQE5|J3KQE5_HUMAN;tr|H0YFC6|H0YFC6_HUMAN;tr|F5H018|F5H018_HUMAN	6;6;5;4;4;1;1	6;6;5;4;4;1;1	6;6;5;4;4;1;1	>sp|P62826|RAN_HUMAN GTP-binding nuclear protein Ran OS=Homo sapiens OX=9606 GN=RAN PE=1 SV=3;>tr|B5MDF5|B5MDF5_HUMAN GTP-binding nuclear protein Ran OS=Homo sapiens OX=9606 GN=RAN PE=1 SV=1;>tr|J3KQE5|J3KQE5_HUMAN GTP-binding nuclear protein Ran (Fragment	7	6	6	6	6	5	5	6	5	5	6	5	5	31.9	31.9	31.9	24.423	216	216;233;234;103;198;53;128	1	19	0	46.42	By MS/MS	By MS/MS	By MS/MS	31.9	31.9	26.9	184820000	69078000	41721000	74018000	16802000	6279800	3792800	6728900	65989000	26876000	61585000	4	4	5	13
sp|P62851|RS25_HUMAN	sp|P62851|RS25_HUMAN	2	2	2	>sp|P62851|RS25_HUMAN 40S ribosomal protein S25 OS=Homo sapiens OX=9606 GN=RPS25 PE=1 SV=1	1	2	2	2	2	2	2	2	2	2	2	2	2	15.2	15.2	15.2	13.742	125	125	1	7	0	14.498	By MS/MS	By MS/MS	By MS/MS	15.2	15.2	15.2	192690000	55607000	76645000	60433000	38537000	11121000	15329000	12087000	55196000	58759000	42972000	4	3	3	10
sp|P62854|RS26_HUMAN;sp|Q5JNZ5|RS26L_HUMAN	sp|P62854|RS26_HUMAN;sp|Q5JNZ5|RS26L_HUMAN	2;1	2;1	2;1	>sp|P62854|RS26_HUMAN 40S ribosomal protein S26 OS=Homo sapiens OX=9606 GN=RPS26 PE=1 SV=3;>sp|Q5JNZ5|RS26L_HUMAN Putative 40S ribosomal protein S26-like 1 OS=Homo sapiens OX=9606 GN=RPS26P11 PE=5 SV=1	2	2	2	2	2	2	2	2	2	2	2	2	2	20.9	20.9	20.9	13.015	115	115;115	1	6	0	17.097	By MS/MS	By MS/MS	By MS/MS	20.9	20.9	20.9	406380000	46998000	145300000	214070000	81275000	9399600	29061000	42815000	64077000	111480000	136650000	1	3	1	5
sp|P62906|RL10A_HUMAN	sp|P62906|RL10A_HUMAN	10	10	10	>sp|P62906|RL10A_HUMAN 60S ribosomal protein L10a OS=Homo sapiens OX=9606 GN=RPL10A PE=1 SV=2	1	10	10	10	7	9	8	7	9	8	7	9	8	38.2	38.2	38.2	24.831	217	217	1	30	0	103.79	By MS/MS	By MS/MS	By MS/MS	28.1	38.2	34.6	626820000	125310000	220440000	281060000	62682000	12531000	22044000	28106000	117540000	182910000	195090000	6	12	9	27
sp|P62913|RL11_HUMAN;tr|Q5VVC8|Q5VVC8_HUMAN	sp|P62913|RL11_HUMAN;tr|Q5VVC8|Q5VVC8_HUMAN	3;2	3;2	3;2	>sp|P62913|RL11_HUMAN 60S ribosomal protein L11 OS=Homo sapiens OX=9606 GN=RPL11 PE=1 SV=2;>tr|Q5VVC8|Q5VVC8_HUMAN 60S ribosomal protein L11 OS=Homo sapiens OX=9606 GN=RPL11 PE=1 SV=2	2	3	3	3	2	3	2	2	3	2	2	3	2	21.3	21.3	21.3	20.252	178	178;167	1	10	0	45.804	By MS/MS	By MS/MS	By MS/MS	12.9	21.3	12.9	251090000	90775000	96537000	63778000	25109000	9077500	9653700	6377800	85209000	69421000	54693000	4	4	3	11
sp|P62917|RL8_HUMAN;tr|E9PKZ0|E9PKZ0_HUMAN;tr|E9PKU4|E9PKU4_HUMAN;tr|E9PP36|E9PP36_HUMAN;tr|G3V1A1|G3V1A1_HUMAN	sp|P62917|RL8_HUMAN;tr|E9PKZ0|E9PKZ0_HUMAN;tr|E9PKU4|E9PKU4_HUMAN;tr|E9PP36|E9PP36_HUMAN;tr|G3V1A1|G3V1A1_HUMAN	6;5;4;3;3	6;5;4;3;3	6;5;4;3;3	>sp|P62917|RL8_HUMAN 60S ribosomal protein L8 OS=Homo sapiens OX=9606 GN=RPL8 PE=1 SV=2;>tr|E9PKZ0|E9PKZ0_HUMAN 60S ribosomal protein L8 (Fragment) OS=Homo sapiens OX=9606 GN=RPL8 PE=1 SV=1;>tr|E9PKU4|E9PKU4_HUMAN 60S ribosomal protein L8 (Fragment) OS=Hom	5	6	6	6	5	5	6	5	5	6	5	5	6	28.4	28.4	28.4	28.024	257	257;205;235;148;167	1	25	0	92.176	By MS/MS	By MS/MS	By MS/MS	18.3	18.3	28.4	853830000	148440000	329460000	375930000	85383000	14844000	32946000	37593000	146840000	219350000	272050000	6	9	9	24
sp|P62937|PPIA_HUMAN;tr|F8WE65|F8WE65_HUMAN;tr|C9J5S7|C9J5S7_HUMAN;tr|E5RIZ5|E5RIZ5_HUMAN	sp|P62937|PPIA_HUMAN;tr|F8WE65|F8WE65_HUMAN;tr|C9J5S7|C9J5S7_HUMAN	6;4;4;1	6;4;4;1	6;4;4;1	>sp|P62937|PPIA_HUMAN Peptidyl-prolyl cis-trans isomerase A OS=Homo sapiens OX=9606 GN=PPIA PE=1 SV=2;>tr|F8WE65|F8WE65_HUMAN Peptidyl-prolyl cis-trans isomerase OS=Homo sapiens OX=9606 GN=PPIA PE=1 SV=1;>tr|C9J5S7|C9J5S7_HUMAN Peptidyl-prolyl cis-trans is	4	6	6	6	6	6	6	6	6	6	6	6	6	42.4	42.4	42.4	18.012	165	165;120;121;58	1	27	0	65.439	By MS/MS	By MS/MS	By MS/MS	42.4	42.4	42.4	527420000	155550000	193740000	178130000	52742000	15555000	19374000	17813000	150630000	142800000	136880000	8	11	11	30
sp|P63104|1433Z_HUMAN;tr|E7EX29|E7EX29_HUMAN;tr|B7Z2E6|B7Z2E6_HUMAN;tr|H0YB80|H0YB80_HUMAN;tr|B0AZS6|B0AZS6_HUMAN;sp|Q04917|1433F_HUMAN;sp|P31946|1433B_HUMAN;sp|P61981|1433G_HUMAN;sp|P31947|1433S_HUMAN;tr|E5RGE1|E5RGE1_HUMAN;tr|Q4VY20|Q4VY20_HUMAN;tr|E5RIR4|E5RIR4_HUMAN;tr|A0A0J9YWZ2|A0A0J9YWZ2_HUMAN;tr|E9PD24|E9PD24_HUMAN;tr|E7EVZ2|E7EVZ2_HUMAN;tr|Q4VY19|Q4VY19_HUMAN;tr|K7EIT4|K7EIT4_HUMAN;tr|E7…	sp|P63104|1433Z_HUMAN;tr|E7EX29|E7EX29_HUMAN;tr|B7Z2E6|B7Z2E6_HUMAN;tr|H0YB80|H0YB80_HUMAN;tr|B0AZS6|B0AZS6_HUMAN;sp|Q04917|1433F_HUMAN;sp|P31946|1433B_HUMAN;sp|P61981|1433G_HUMAN;sp|P31947|1433S_HUMAN	3;3;2;2;2;2;2;2;2;1;1;1;1;1;1;1;1;1;1;1	1;1;1;1;1;0;0;0;0;0;0;0;0;0;0;0;0;0;0;0	1;1;1;1;1;0;0;0;0;0;0;0;0;0;0;0;0;0;0;0	>sp|P63104|1433Z_HUMAN 14-3-3 protein zeta/delta OS=Homo sapiens OX=9606 GN=YWHAZ PE=1 SV=1;>tr|E7EX29|E7EX29_HUMAN 14-3-3 protein zeta/delta (Fragment) OS=Homo sapiens OX=9606 GN=YWHAZ PE=1 SV=1;>tr|B7Z2E6|B7Z2E6_HUMAN cDNA FLJ50142, highly similar to 14-	20	3	1	1	3	2	2	1	0	0	1	0	0	12.2	4.9	4.9	27.745	245	245;246;125;130;168;246;246;247;248;51;74;75;81;92;98;100;109;137;149;162	1	1	0.0015528	6.7142	By MS/MS	By matching	By matching	12.2	7.3	7.3	3279000	3279000	0	0	234210	234210	0	0	3279000	0	0	1	0	0	1
sp|P63167|DYL1_HUMAN;tr|F8VXL2|F8VXL2_HUMAN;tr|F8VRV5|F8VRV5_HUMAN	sp|P63167|DYL1_HUMAN;tr|F8VXL2|F8VXL2_HUMAN;tr|F8VRV5|F8VRV5_HUMAN	2;1;1	1;1;1	1;1;1	>sp|P63167|DYL1_HUMAN Dynein light chain 1, cytoplasmic OS=Homo sapiens OX=9606 GN=DYNLL1 PE=1 SV=1;>tr|F8VXL2|F8VXL2_HUMAN Dynein light chain OS=Homo sapiens OX=9606 GN=DYNLL1 PE=1 SV=1;>tr|F8VRV5|F8VRV5_HUMAN Dynein light chain OS=Homo sapiens OX=9606 GN	3	2	1	1	0	2	0	0	1	0	0	1	0	27	14.6	14.6	10.366	89	89;47;67	1	2	0.0015649	6.7893	By matching	By MS/MS	By matching	0	27	0	28502000	0	28502000	0	5700300	0	5700300	0	0	21163000	0	0	2	0	2
sp|P63173|RL38_HUMAN;tr|J3KT73|J3KT73_HUMAN;tr|J3QL01|J3QL01_HUMAN;tr|J3KSP2|J3KSP2_HUMAN	sp|P63173|RL38_HUMAN;tr|J3KT73|J3KT73_HUMAN;tr|J3QL01|J3QL01_HUMAN	6;5;5;2	6;5;5;2	6;5;5;2	>sp|P63173|RL38_HUMAN 60S ribosomal protein L38 OS=Homo sapiens OX=9606 GN=RPL38 PE=1 SV=2;>tr|J3KT73|J3KT73_HUMAN 60S ribosomal protein L38 OS=Homo sapiens OX=9606 GN=RPL38 PE=1 SV=1;>tr|J3QL01|J3QL01_HUMAN 60S ribosomal protein L38 OS=Homo sapiens OX=960	4	6	6	6	4	6	4	4	6	4	4	6	4	57.1	57.1	57.1	8.2178	70	70;64;67;21	1	22	0	47.416	By MS/MS	By MS/MS	By MS/MS	57.1	57.1	57.1	153190000	31292000	81730000	40170000	51064000	10431000	27243000	13390000	34078000	50759000	36659000	2	8	2	12
sp|P63261|ACTG_HUMAN;sp|P60709|ACTB_HUMAN;tr|A0A2R8Y793|A0A2R8Y793_HUMAN;tr|I3L3I0|I3L3I0_HUMAN;tr|I3L1U9|I3L1U9_HUMAN;tr|I3L4N8|I3L4N8_HUMAN;sp|Q562R1|ACTBL_HUMAN;tr|A0A2R8YEA7|A0A2R8YEA7_HUMAN;tr|A0A2R8YFE2|A0A2R8YFE2_HUMAN;tr|E7EVS6|E7EVS6_HUMAN;tr|I3L3R2|I3L3R2_HUMAN;tr|A0A2R8YGF8|A0A2R8YGF8_HUMAN;tr|G5E9R0|G5E9R0_HUMAN;tr|K7EM38|K7EM38_HUMAN;tr|J3KT65|J3KT65_HUMAN;tr|C9JUM1|C9JUM1_HUMAN;tr|C…	sp|P63261|ACTG_HUMAN;sp|P60709|ACTB_HUMAN;tr|A0A2R8Y793|A0A2R8Y793_HUMAN;tr|I3L3I0|I3L3I0_HUMAN;tr|I3L1U9|I3L1U9_HUMAN;tr|I3L4N8|I3L4N8_HUMAN	20;20;13;12;12;11;8;7;6;6;6;6;5;5;5;4;4;4;3;3;3;2	6;6;5;5;5;5;0;3;0;2;2;2;1;1;1;0;0;0;0;0;0;0	6;6;5;5;5;5;0;3;0;2;2;2;1;1;1;0;0;0;0;0;0;0	>sp|P63261|ACTG_HUMAN Actin, cytoplasmic 2 OS=Homo sapiens OX=9606 GN=ACTG1 PE=1 SV=1;>sp|P60709|ACTB_HUMAN Actin, cytoplasmic 1 OS=Homo sapiens OX=9606 GN=ACTB PE=1 SV=1;>tr|A0A2R8Y793|A0A2R8Y793_HUMAN Actin, cytoplasmic 1 (Fragment) OS=Homo sapiens OX=96	22	20	6	6	17	19	15	5	6	4	5	6	4	63.7	29.9	29.9	41.792	375	375;375;309;214;214;241;376;157;79;163;164;165;125;133;198;96;102;1075;80;105;119;52	1	38	0	255.17	By MS/MS	By MS/MS	By MS/MS	55.2	63.7	48.8	2646400000	1342100000	641120000	663170000	132320000	67105000	32056000	33159000	783480000	370810000	539450000	20	16	17	53
sp|P67775|PP2AA_HUMAN;sp|P62714|PP2AB_HUMAN;tr|H0YBN9|H0YBN9_HUMAN;tr|E5RFI3|E5RFI3_HUMAN;tr|E5RHP4|E5RHP4_HUMAN;tr|E7ESG8|E7ESG8_HUMAN;tr|E5RHC1|E5RHC1_HUMAN	sp|P67775|PP2AA_HUMAN;sp|P62714|PP2AB_HUMAN;tr|H0YBN9|H0YBN9_HUMAN;tr|E5RFI3|E5RFI3_HUMAN;tr|E5RHP4|E5RHP4_HUMAN;tr|E7ESG8|E7ESG8_HUMAN;tr|E5RHC1|E5RHC1_HUMAN	2;2;1;1;1;1;1	2;2;1;1;1;1;1	2;2;1;1;1;1;1	>sp|P67775|PP2AA_HUMAN Serine/threonine-protein phosphatase 2A catalytic subunit alpha isoform OS=Homo sapiens OX=9606 GN=PPP2CA PE=1 SV=1;>sp|P62714|PP2AB_HUMAN Serine/threonine-protein phosphatase 2A catalytic subunit beta isoform OS=Homo sapiens OX=9606	7	2	2	2	0	2	0	0	2	0	0	2	0	8.4	8.4	8.4	35.594	309	309;309;52;125;126;145;184	1	2	0	17.181	By matching	By MS/MS	By matching	0	8.4	0	30691000	0	30691000	0	1918200	0	1918200	0	0	22789000	0	0	2	0	2
sp|P67809|YBOX1_HUMAN;tr|H0Y449|H0Y449_HUMAN	sp|P67809|YBOX1_HUMAN;tr|H0Y449|H0Y449_HUMAN	1;1	1;1	1;1	>sp|P67809|YBOX1_HUMAN Nuclease-sensitive element-binding protein 1 OS=Homo sapiens OX=9606 GN=YBX1 PE=1 SV=3;>tr|H0Y449|H0Y449_HUMAN Nuclease-sensitive element-binding protein 1 (Fragment) OS=Homo sapiens OX=9606 GN=YBX1 PE=1 SV=1	2	1	1	1	1	1	1	1	1	1	1	1	1	5.9	5.9	5.9	35.924	324	324;374	1	3	0.0015974	7.0108	By matching	By matching	By MS/MS	5.9	5.9	5.9	22198000	5722400	7495800	8980000	1707600	440190	576600	690770	0	0	6599200	0	0	1	1
sp|P68032|ACTC_HUMAN;sp|P63267|ACTH_HUMAN;sp|P62736|ACTA_HUMAN;sp|P68133|ACTS_HUMAN;tr|A6NL76|A6NL76_HUMAN;tr|C9JFL5|C9JFL5_HUMAN;tr|F6UVQ4|F6UVQ4_HUMAN;tr|F6QUT6|F6QUT6_HUMAN	sp|P68032|ACTC_HUMAN;sp|P63267|ACTH_HUMAN;sp|P62736|ACTA_HUMAN;sp|P68133|ACTS_HUMAN	20;19;19;16;9;4;4;4	20;19;19;16;9;4;4;4	6;6;6;4;1;1;1;1	>sp|P68032|ACTC_HUMAN Actin, alpha cardiac muscle 1 OS=Homo sapiens OX=9606 GN=ACTC1 PE=1 SV=1;>sp|P63267|ACTH_HUMAN Actin, gamma-enteric smooth muscle OS=Homo sapiens OX=9606 GN=ACTG2 PE=1 SV=1;>sp|P62736|ACTA_HUMAN Actin, aortic smooth muscle OS=Homo sap	8	20	20	6	15	19	11	15	19	11	3	6	0	56	56	22.3	42.019	377	377;376;377;377;254;144;151;151	1	78	0	323.31	By MS/MS	By MS/MS	By MS/MS	39.3	56	27.6	3575500000	717430000	2279400000	578640000	178770000	35872000	113970000	28932000	556710000	1445600000	595600000	21	54	17	92
sp|P68366|TBA4A_HUMAN;tr|C9JDL2|C9JDL2_HUMAN;tr|C9JEV8|C9JEV8_HUMAN;tr|C9JQ00|C9JQ00_HUMAN;tr|C9JJQ8|C9JJQ8_HUMAN	sp|P68366|TBA4A_HUMAN	12;3;3;3;3	1;1;1;1;1	1;1;1;1;1	>sp|P68366|TBA4A_HUMAN Tubulin alpha-4A chain OS=Homo sapiens OX=9606 GN=TUBA4A PE=1 SV=1	5	12	1	1	8	12	10	0	1	1	0	1	1	34.4	3.3	3.3	49.924	448	448;119;153;180;198	1	5	0.0016447	7.286	By matching	By MS/MS	By MS/MS	25.9	34.4	33.7	78925000	0	61330000	17595000	3758300	0	2920500	837870	0	27500000	0	0	4	1	5
sp|P68371|TBB4B_HUMAN;sp|Q3ZCM7|TBB8_HUMAN;tr|M0R2D3|M0R2D3_HUMAN;tr|M0QYM7|M0QYM7_HUMAN;tr|A0A075B724|A0A075B724_HUMAN	sp|P68371|TBB4B_HUMAN	23;6;3;2;1	7;1;1;1;1	2;0;0;0;0	>sp|P68371|TBB4B_HUMAN Tubulin beta-4B chain OS=Homo sapiens OX=9606 GN=TUBB4B PE=1 SV=1	5	23	7	2	18	23	20	4	7	5	1	2	2	54.4	20.4	3.6	49.83	445	445;444;155;160;119	1	25	0	131.09	By MS/MS	By MS/MS	By MS/MS	47.2	54.4	48.3	751820000	166280000	432020000	153520000	37591000	8313900	21601000	7676000	168550000	252980000	105490000	5	14	7	26
sp|P69905|HBA_HUMAN;tr|G3V1N2|G3V1N2_HUMAN;tr|A0A2R8Y7C0|A0A2R8Y7C0_HUMAN	sp|P69905|HBA_HUMAN;tr|G3V1N2|G3V1N2_HUMAN;tr|A0A2R8Y7C0|A0A2R8Y7C0_HUMAN	5;4;4	5;4;4	2;1;1	>sp|P69905|HBA_HUMAN Hemoglobin subunit alpha OS=Homo sapiens OX=9606 GN=HBA1 PE=1 SV=2;>tr|G3V1N2|G3V1N2_HUMAN HCG1745306, isoform CRA_a OS=Homo sapiens OX=9606 GN=HBA2 PE=1 SV=1;>tr|A0A2R8Y7C0|A0A2R8Y7C0_HUMAN Hemoglobin subunit alpha (Fragment) OS=Homo	3	5	5	2	2	5	3	2	5	3	1	2	1	43	43	19	15.257	142	142;110;134	1	13	0	33.814	By MS/MS	By MS/MS	By MS/MS	16.9	43	28.2	90337000	12574000	58999000	18764000	11292000	1571700	7374900	2345500	13595000	35783000	15556000	2	6	5	13
sp|P78316|NOP14_HUMAN	sp|P78316|NOP14_HUMAN	1	1	1	>sp|P78316|NOP14_HUMAN Nucleolar protein 14 OS=Homo sapiens OX=9606 GN=NOP14 PE=1 SV=3	1	1	1	1	0	1	0	0	1	0	0	1	0	1.1	1.1	1.1	97.667	857	857	1	1	1	-2	By matching	By MS/MS	By matching	0	1.1	0	2521500	0	2521500	0	66356	0	66356	0	0	1872200	0	0	1	0	1
sp|P78527|PRKDC_HUMAN	sp|P78527|PRKDC_HUMAN	13	13	13	>sp|P78527|PRKDC_HUMAN DNA-dependent protein kinase catalytic subunit OS=Homo sapiens OX=9606 GN=PRKDC PE=1 SV=3	1	13	13	13	2	13	9	2	13	9	2	13	9	3.9	3.9	3.9	469.08	4128	4128	1	24	0	105.44	By matching	By MS/MS	By MS/MS	0.5	3.9	2.8	134590000	4758500	90607000	39225000	611770	21630	411850	178300	9370000	68756000	22734000	0	14	7	21
sp|P81605|DCD_HUMAN	sp|P81605|DCD_HUMAN	7	7	7	>sp|P81605|DCD_HUMAN Dermcidin OS=Homo sapiens OX=9606 GN=DCD PE=1 SV=2	1	7	7	7	6	6	7	6	6	7	6	6	7	43.6	43.6	43.6	11.284	110	110	1	27	0	94.972	By MS/MS	By MS/MS	By MS/MS	43.6	43.6	43.6	604490000	196820000	203390000	204280000	120900000	39363000	40679000	40856000	252760000	121210000	123990000	10	7	7	24
sp|P84077|ARF1_HUMAN;sp|P61204|ARF3_HUMAN;tr|F5H423|F5H423_HUMAN	sp|P84077|ARF1_HUMAN;sp|P61204|ARF3_HUMAN;tr|F5H423|F5H423_HUMAN	1;1;1	1;1;1	1;1;1	>sp|P84077|ARF1_HUMAN ADP-ribosylation factor 1 OS=Homo sapiens OX=9606 GN=ARF1 PE=1 SV=2;>sp|P61204|ARF3_HUMAN ADP-ribosylation factor 3 OS=Homo sapiens OX=9606 GN=ARF3 PE=1 SV=2;>tr|F5H423|F5H423_HUMAN Uncharacterized protein OS=Homo sapiens OX=9606 PE=3	3	1	1	1	1	0	0	1	0	0	1	0	0	9.9	9.9	9.9	20.697	181	181;181;210	1	1	0.002924	6.2667	By MS/MS	By matching	By matching	9.9	0	0	0	0	0	0	0	0	0	0	0	0	0	1	0	0	1
sp|Q00610|CLH1_HUMAN;tr|A0A087WVQ6|A0A087WVQ6_HUMAN;tr|J3KS13|J3KS13_HUMAN;tr|K7EJJ5|K7EJJ5_HUMAN;tr|A0A087WX41|A0A087WX41_HUMAN;sp|P53675|CLH2_HUMAN;tr|J3KSQ2|J3KSQ2_HUMAN;tr|J3QL20|J3QL20_HUMAN;tr|J3KRF5|J3KRF5_HUMAN;tr|F5H5N6|F5H5N6_HUMAN	sp|Q00610|CLH1_HUMAN;tr|A0A087WVQ6|A0A087WVQ6_HUMAN	32;32;12;5;5;5;3;2;1;1	32;32;12;5;5;5;3;2;1;1	32;32;12;5;5;5;3;2;1;1	>sp|Q00610|CLH1_HUMAN Clathrin heavy chain 1 OS=Homo sapiens OX=9606 GN=CLTC PE=1 SV=5;>tr|A0A087WVQ6|A0A087WVQ6_HUMAN Clathrin heavy chain OS=Homo sapiens OX=9606 GN=CLTC PE=1 SV=1	10	32	32	32	21	31	28	21	31	28	21	31	28	24.4	24.4	24.4	191.61	1675	1675;1679;612;222;1260;1640;122;97;131;169	1	108	0	323.31	By MS/MS	By MS/MS	By MS/MS	16.8	23.7	20.5	1233700000	233090000	550360000	450280000	13708000	2589900	6115100	5003100	278060000	340440000	351850000	16	49	39	104
sp|Q01082|SPTB2_HUMAN;tr|A0A087WUZ3|A0A087WUZ3_HUMAN	sp|Q01082|SPTB2_HUMAN;tr|A0A087WUZ3|A0A087WUZ3_HUMAN	1;1	1;1	1;1	>sp|Q01082|SPTB2_HUMAN Spectrin beta chain, non-erythrocytic 1 OS=Homo sapiens OX=9606 GN=SPTBN1 PE=1 SV=2;>tr|A0A087WUZ3|A0A087WUZ3_HUMAN Spectrin beta chain OS=Homo sapiens OX=9606 GN=SPTBN1 PE=1 SV=1	2	1	1	1	0	1	1	0	1	1	0	1	1	0.7	0.7	0.7	274.61	2364	2364;2366	1	2	0.005618	6.0161	By matching	By MS/MS	By MS/MS	0	0.7	0.7	2675400	0	0	2675400	18841	0	0	18841	0	0	1966100	0	1	1	2
sp|Q01469|FABP5_HUMAN	sp|Q01469|FABP5_HUMAN	3	3	3	>sp|Q01469|FABP5_HUMAN Fatty acid-binding protein 5 OS=Homo sapiens OX=9606 GN=FABP5 PE=1 SV=3	1	3	3	3	3	2	1	3	2	1	3	2	1	15.6	15.6	15.6	15.164	135	135	1	6	0	24.387	By MS/MS	By MS/MS	By MS/MS	15.6	8.1	6.7	144440000	85578000	40657000	18201000	18055000	10697000	5082100	2275200	84602000	31164000	0	4	2	1	7
sp|Q02413|DSG1_HUMAN	sp|Q02413|DSG1_HUMAN	11	11	11	>sp|Q02413|DSG1_HUMAN Desmoglein-1 OS=Homo sapiens OX=9606 GN=DSG1 PE=1 SV=2	1	11	11	11	9	11	10	9	11	10	9	11	10	16.2	16.2	16.2	113.75	1049	1049	1	36	0	213.72	By MS/MS	By MS/MS	By MS/MS	14.3	16.2	14.3	779590000	269840000	271840000	237910000	19014000	6581500	6630200	5802800	267890000	204960000	173670000	15	19	13	47
sp|Q02809|PLOD1_HUMAN	sp|Q02809|PLOD1_HUMAN	1	1	1	>sp|Q02809|PLOD1_HUMAN Procollagen-lysine,2-oxoglutarate 5-dioxygenase 1 OS=Homo sapiens OX=9606 GN=PLOD1 PE=1 SV=2	1	1	1	1	1	1	1	1	1	1	1	1	1	1.7	1.7	1.7	83.549	727	727	1	3	0.0017857	8.9976	By MS/MS	By MS/MS	By MS/MS	1.7	1.7	1.7	11118000	2957000	4433600	3727700	252690	67204	100760	84721	0	0	2739400	1	1	1	3
sp|Q02878|RL6_HUMAN;tr|F8VZ45|F8VZ45_HUMAN;tr|U3KQR5|U3KQR5_HUMAN;tr|F8VR69|F8VR69_HUMAN;tr|F8VZA3|F8VZA3_HUMAN;tr|F8VWR1|F8VWR1_HUMAN;tr|F8VU16|F8VU16_HUMAN	sp|Q02878|RL6_HUMAN	10;4;4;2;2;2;2	10;4;4;2;2;2;2	10;4;4;2;2;2;2	>sp|Q02878|RL6_HUMAN 60S ribosomal protein L6 OS=Homo sapiens OX=9606 GN=RPL6 PE=1 SV=3	7	10	10	10	8	10	9	8	10	9	8	10	9	29.9	29.9	29.9	32.728	288	288;159;160;63;105;118;120	1	33	0	77.755	By MS/MS	By MS/MS	By MS/MS	23.6	29.9	25.3	398520000	79761000	187960000	130790000	30655000	6135400	14459000	10061000	83268000	140540000	91636000	6	12	8	26
sp|Q04695|K1C17_HUMAN;CON__Q04695;tr|F5GWP8|F5GWP8_HUMAN;tr|K7EPJ9|K7EPJ9_HUMAN;tr|A0A3B3IS58|A0A3B3IS58_HUMAN	sp|Q04695|K1C17_HUMAN;CON__Q04695;tr|F5GWP8|F5GWP8_HUMAN	17;17;16;6;5	4;4;4;1;1	2;2;2;1;1	>sp|Q04695|K1C17_HUMAN Keratin, type I cytoskeletal 17 OS=Homo sapiens OX=9606 GN=KRT17 PE=1 SV=2;>Q04695 SWISS-PROT:Q04695 Tax_Id=9606 Gene_Symbol=KRT17 Keratin, type I cytoskeletal 17;>tr|F5GWP8|F5GWP8_HUMAN Keratin, type I cytoskeletal 17 OS=Homo sapien	5	17	4	2	17	12	9	4	2	1	2	2	1	32.2	13.7	7.6	48.105	432	432;432;349;231;98	1	9	0	28.23	By MS/MS	By MS/MS	By matching	32.2	22.9	18.8	43674000	24268000	14893000	4512200	1506000	836830	513570	155590	19486000	15841000	0	6	4	0	10
sp|Q07065|CKAP4_HUMAN	sp|Q07065|CKAP4_HUMAN	5	5	5	>sp|Q07065|CKAP4_HUMAN Cytoskeleton-associated protein 4 OS=Homo sapiens OX=9606 GN=CKAP4 PE=1 SV=2	1	5	5	5	4	3	4	4	3	4	4	3	4	12	12	12	66.022	602	602	1	12	0	33.2	By MS/MS	By MS/MS	By MS/MS	9.3	7.1	9.5	55423000	12013000	20724000	22687000	1458500	316130	545360	597030	13638000	15097000	15338000	4	3	5	12
sp|Q07666|KHDR1_HUMAN	sp|Q07666|KHDR1_HUMAN	1	1	1	>sp|Q07666|KHDR1_HUMAN KH domain-containing, RNA-binding, signal transduction-associated protein 1 OS=Homo sapiens OX=9606 GN=KHDRBS1 PE=1 SV=1	1	1	1	1	1	1	1	1	1	1	1	1	1	2.5	2.5	2.5	48.227	443	443	1	6	0.0019342	11.371	By MS/MS	By MS/MS	By MS/MS	2.5	2.5	2.5	30233000	5954000	13816000	10463000	2748500	541270	1256000	951150	5965300	10163000	7773300	2	2	2	6
sp|Q08188|TGM3_HUMAN	sp|Q08188|TGM3_HUMAN	3	3	3	>sp|Q08188|TGM3_HUMAN Protein-glutamine gamma-glutamyltransferase E OS=Homo sapiens OX=9606 GN=TGM3 PE=1 SV=4	1	3	3	3	3	3	3	3	3	3	3	3	3	7.4	7.4	7.4	76.631	693	693	1	19	0	20.964	By MS/MS	By MS/MS	By MS/MS	7.4	7.4	7.4	258060000	153920000	59016000	45129000	6451600	3848000	1475400	1128200	58236000	42678000	50123000	4	1	6	11
sp|Q08211|DHX9_HUMAN	sp|Q08211|DHX9_HUMAN	16	16	16	>sp|Q08211|DHX9_HUMAN ATP-dependent RNA helicase A OS=Homo sapiens OX=9606 GN=DHX9 PE=1 SV=4	1	16	16	16	12	16	12	12	16	12	12	16	12	14.6	14.6	14.6	140.96	1270	1270	1	45	0	117	By MS/MS	By MS/MS	By MS/MS	11.1	14.6	12.2	446740000	113940000	182780000	150020000	7323700	1867900	2996300	2459400	109370000	116300000	132100000	13	19	9	41
sp|Q08554|DSC1_HUMAN	sp|Q08554|DSC1_HUMAN	4	4	4	>sp|Q08554|DSC1_HUMAN Desmocollin-1 OS=Homo sapiens OX=9606 GN=DSC1 PE=1 SV=2	1	4	4	4	4	4	2	4	4	2	4	4	2	6.3	6.3	6.3	99.986	894	894	1	13	0	31.257	By MS/MS	By MS/MS	By MS/MS	6.3	6.3	2.9	77575000	31168000	27331000	19076000	1616200	649330	569400	397420	30169000	18300000	17011000	3	3	2	8
sp|Q10469|MGAT2_HUMAN	sp|Q10469|MGAT2_HUMAN	1	1	1	>sp|Q10469|MGAT2_HUMAN Alpha-1,6-mannosyl-glycoprotein 2-beta-N-acetylglucosaminyltransferase OS=Homo sapiens OX=9606 GN=MGAT2 PE=1 SV=1	1	1	1	1	1	1	0	1	1	0	1	1	0	2.9	2.9	2.9	51.55	447	447	1	2	0.0016529	7.3099	By matching	By MS/MS	By matching	2.9	2.9	0	7895500	3213700	4681700	0	375970	153040	222940	0	0	3476200	0	0	1	0	1
sp|Q10471|GALT2_HUMAN	sp|Q10471|GALT2_HUMAN	1	1	1	>sp|Q10471|GALT2_HUMAN Polypeptide N-acetylgalactosaminyltransferase 2 OS=Homo sapiens OX=9606 GN=GALNT2 PE=1 SV=1	1	1	1	1	1	0	0	1	0	0	1	0	0	2.8	2.8	2.8	64.732	571	571	1	1	0.0015408	6.6702	By MS/MS	By matching	By matching	2.8	0	0	0	0	0	0	0	0	0	0	0	0	0	1	0	0	1
sp|Q12874|SF3A3_HUMAN	sp|Q12874|SF3A3_HUMAN	2	2	2	>sp|Q12874|SF3A3_HUMAN Splicing factor 3A subunit 3 OS=Homo sapiens OX=9606 GN=SF3A3 PE=1 SV=1	1	2	2	2	0	2	1	0	2	1	0	2	1	4.2	4.2	4.2	58.848	501	501	1	4	0	18.523	By matching	By MS/MS	By MS/MS	0	4.2	2.4	0	0	0	0	0	0	0	0	0	0	0	0	2	2	4
sp|Q12904|AIMP1_HUMAN;tr|D6R937|D6R937_HUMAN	sp|Q12904|AIMP1_HUMAN;tr|D6R937|D6R937_HUMAN	2;1	2;1	2;1	>sp|Q12904|AIMP1_HUMAN Aminoacyl tRNA synthase complex-interacting multifunctional protein 1 OS=Homo sapiens OX=9606 GN=AIMP1 PE=1 SV=2;>tr|D6R937|D6R937_HUMAN Aminoacyl tRNA synthase complex-interacting multifunctional protein 1 (Fragment) OS=Homo sapiens	2	2	2	2	2	1	1	2	1	1	2	1	1	9.3	9.3	9.3	34.352	312	312;150	1	4	0.0018727	10.814	By MS/MS	By MS/MS	By matching	9.3	5.4	5.4	24745000	9179500	8856500	6709000	1455600	539970	520970	394640	9179500	0	0	1	0	0	1
sp|Q12906|ILF3_HUMAN;tr|K7ERM6|K7ERM6_HUMAN;tr|K7ENK6|K7ENK6_HUMAN;tr|K7EM82|K7EM82_HUMAN;tr|K7EJ09|K7EJ09_HUMAN;tr|K7ER69|K7ER69_HUMAN;tr|K7EKJ9|K7EKJ9_HUMAN;sp|Q96SI9|STRBP_HUMAN	sp|Q12906|ILF3_HUMAN	7;1;1;1;1;1;1;1	7;1;1;1;1;1;1;1	7;1;1;1;1;1;1;1	>sp|Q12906|ILF3_HUMAN Interleukin enhancer-binding factor 3 OS=Homo sapiens OX=9606 GN=ILF3 PE=1 SV=3	8	7	7	7	4	7	5	4	7	5	4	7	5	8.9	8.9	8.9	95.337	894	894;77;79;99;122;161;254;672	1	22	0	49.373	By MS/MS	By MS/MS	By MS/MS	4.7	8.9	6.2	229640000	52691000	88585000	88366000	6206500	1424100	2394200	2388300	59125000	63170000	61109000	3	8	5	16
sp|Q12931|TRAP1_HUMAN	sp|Q12931|TRAP1_HUMAN	1	1	1	>sp|Q12931|TRAP1_HUMAN Heat shock protein 75 kDa, mitochondrial OS=Homo sapiens OX=9606 GN=TRAP1 PE=1 SV=3	1	1	1	1	0	1	0	0	1	0	0	1	0	2.1	2.1	2.1	80.109	704	704	1	1	0.0016694	7.4825	By matching	By MS/MS	By matching	0	2.1	0	0	0	0	0	0	0	0	0	0	0	0	0	1	0	1
sp|Q13085|ACACA_HUMAN;tr|A0A087WVR6|A0A087WVR6_HUMAN;tr|A0A087X0W4|A0A087X0W4_HUMAN;tr|A0A0C4DGT1|A0A0C4DGT1_HUMAN;tr|S4R3S7|S4R3S7_HUMAN;tr|Q59FY4|Q59FY4_HUMAN;sp|O00763|ACACB_HUMAN	sp|Q13085|ACACA_HUMAN;tr|A0A087WVR6|A0A087WVR6_HUMAN;tr|A0A087X0W4|A0A087X0W4_HUMAN;tr|A0A0C4DGT1|A0A0C4DGT1_HUMAN;tr|S4R3S7|S4R3S7_HUMAN;tr|Q59FY4|Q59FY4_HUMAN;sp|O00763|ACACB_HUMAN	2;1;1;1;1;1;1	2;1;1;1;1;1;1	2;1;1;1;1;1;1	>sp|Q13085|ACACA_HUMAN Acetyl-CoA carboxylase 1 OS=Homo sapiens OX=9606 GN=ACACA PE=1 SV=2;>tr|A0A087WVR6|A0A087WVR6_HUMAN Acetyl-CoA carboxylase 1 (Fragment) OS=Homo sapiens OX=9606 GN=ACACA PE=1 SV=1;>tr|A0A087X0W4|A0A087X0W4_HUMAN Acetyl-CoA carboxylase	7	2	2	2	2	0	0	2	0	0	2	0	0	1.2	1.2	1.2	265.55	2346	2346;42;94;120;155;998;2458	1	2	0.0019841	11.909	By MS/MS	By matching	By matching	1.2	0	0	11491000	11491000	0	0	95758	95758	0	0	11491000	0	0	1	0	0	1
sp|Q13151|ROA0_HUMAN	sp|Q13151|ROA0_HUMAN	2	2	2	>sp|Q13151|ROA0_HUMAN Heterogeneous nuclear ribonucleoprotein A0 OS=Homo sapiens OX=9606 GN=HNRNPA0 PE=1 SV=1	1	2	2	2	2	1	1	2	1	1	2	1	1	11.8	11.8	11.8	30.84	305	305	1	5	0	21.718	By MS/MS	By MS/MS	By MS/MS	11.8	6.6	6.6	42416000	17334000	13757000	11325000	3262800	1333400	1058300	871150	0	10215000	0	2	3	2	7
sp|Q13162|PRDX4_HUMAN;tr|H7C3T4|H7C3T4_HUMAN;tr|A6NG45|A6NG45_HUMAN	sp|Q13162|PRDX4_HUMAN;tr|H7C3T4|H7C3T4_HUMAN	4;3;1	3;2;1	3;2;1	>sp|Q13162|PRDX4_HUMAN Peroxiredoxin-4 OS=Homo sapiens OX=9606 GN=PRDX4 PE=1 SV=1;>tr|H7C3T4|H7C3T4_HUMAN Peroxiredoxin-4 (Fragment) OS=Homo sapiens OX=9606 GN=PRDX4 PE=1 SV=1	3	4	3	3	4	3	3	3	2	2	3	2	2	18.1	13.7	13.7	30.54	271	271;161;186	1	8	0	24.164	By MS/MS	By matching	By MS/MS	18.1	12.9	12.9	277010000	100740000	83170000	93109000	17313000	6296000	5198100	5819300	97971000	68348000	64595000	2	0	3	5
sp|Q13200|PSMD2_HUMAN;tr|H7C2Q3|H7C2Q3_HUMAN;tr|H7C1H2|H7C1H2_HUMAN	sp|Q13200|PSMD2_HUMAN	4;1;1	4;1;1	4;1;1	>sp|Q13200|PSMD2_HUMAN 26S proteasome non-ATPase regulatory subunit 2 OS=Homo sapiens OX=9606 GN=PSMD2 PE=1 SV=3	3	4	4	4	1	4	1	1	4	1	1	4	1	7.3	7.3	7.3	100.2	908	908;143;203	1	8	0	32.684	By MS/MS	By MS/MS	By MS/MS	1.7	7.3	1.7	32337000	4493100	16589000	11255000	659940	91696	338550	229690	0	9932700	10656000	1	5	2	8
sp|Q13263|TIF1B_HUMAN;tr|M0R0K9|M0R0K9_HUMAN	sp|Q13263|TIF1B_HUMAN;tr|M0R0K9|M0R0K9_HUMAN	4;3	4;3	4;3	>sp|Q13263|TIF1B_HUMAN Transcription intermediary factor 1-beta OS=Homo sapiens OX=9606 GN=TRIM28 PE=1 SV=5;>tr|M0R0K9|M0R0K9_HUMAN Transcription intermediary factor 1-beta (Fragment) OS=Homo sapiens OX=9606 GN=TRIM28 PE=1 SV=1	2	4	4	4	3	4	3	3	4	3	3	4	3	10.2	10.2	10.2	88.549	835	835;460	1	11	0	38.605	By MS/MS	By MS/MS	By MS/MS	7.8	10.2	6.5	68103000	21921000	26875000	19307000	2128200	685040	839840	603360	24592000	15710000	15762000	2	5	4	11
sp|Q13347|EIF3I_HUMAN	sp|Q13347|EIF3I_HUMAN	2	2	2	>sp|Q13347|EIF3I_HUMAN Eukaryotic translation initiation factor 3 subunit I OS=Homo sapiens OX=9606 GN=EIF3I PE=1 SV=1	1	2	2	2	1	0	1	1	0	1	1	0	1	8.3	8.3	8.3	36.501	325	325	1	2	0	12.09	By MS/MS	By matching	By MS/MS	4.9	0	3.4	2607300	2607300	0	0	137230	137230	0	0	2607300	0	0	1	0	1	2
sp|Q13617|CUL2_HUMAN;tr|A0A0A0MTN0|A0A0A0MTN0_HUMAN;tr|Q5T2B5|Q5T2B5_HUMAN;tr|Q5T2B7|Q5T2B7_HUMAN	sp|Q13617|CUL2_HUMAN;tr|A0A0A0MTN0|A0A0A0MTN0_HUMAN;tr|Q5T2B5|Q5T2B5_HUMAN	6;6;5;1	6;6;5;1	6;6;5;1	>sp|Q13617|CUL2_HUMAN Cullin-2 OS=Homo sapiens OX=9606 GN=CUL2 PE=1 SV=2;>tr|A0A0A0MTN0|A0A0A0MTN0_HUMAN Cullin-2 OS=Homo sapiens OX=9606 GN=CUL2 PE=1 SV=1;>tr|Q5T2B5|Q5T2B5_HUMAN Cullin-2 OS=Homo sapiens OX=9606 GN=CUL2 PE=1 SV=1	4	6	6	6	4	4	4	4	4	4	4	4	4	7.8	7.8	7.8	86.982	745	745;758;706;90	1	12	0	44.449	By MS/MS	By MS/MS	By MS/MS	4.6	6	6	43544000	14311000	14002000	15231000	1036800	340740	333380	362640	12855000	11852000	0	4	3	3	10
sp|Q13835|PKP1_HUMAN	sp|Q13835|PKP1_HUMAN	1	1	1	>sp|Q13835|PKP1_HUMAN Plakophilin-1 OS=Homo sapiens OX=9606 GN=PKP1 PE=1 SV=2	1	1	1	1	1	1	1	1	1	1	1	1	1	2	2	2	82.86	747	747	1	3	0	14.666	By MS/MS	By MS/MS	By MS/MS	2	2	2	15684000	5147900	6009100	4527200	340960	111910	130630	98418	0	0	3326900	1	1	1	3
sp|Q13885|TBB2A_HUMAN;sp|Q9BVA1|TBB2B_HUMAN;tr|K7ESM5|K7ESM5_HUMAN;tr|K7ES63|K7ES63_HUMAN	sp|Q13885|TBB2A_HUMAN;sp|Q9BVA1|TBB2B_HUMAN	19;18;7;1	4;3;1;1	3;2;0;0	>sp|Q13885|TBB2A_HUMAN Tubulin beta-2A chain OS=Homo sapiens OX=9606 GN=TUBB2A PE=1 SV=1;>sp|Q9BVA1|TBB2B_HUMAN Tubulin beta-2B chain OS=Homo sapiens OX=9606 GN=TUBB2B PE=1 SV=1	4	19	4	3	13	18	14	2	3	1	2	2	1	45.2	10.8	8.1	49.906	445	445;445;338;116	1	6	0	23.708	By MS/MS	By MS/MS	By MS/MS	33.5	41.8	36.4	42420000	15356000	22175000	4888800	2121000	767820	1108700	244440	0	16465000	0	2	4	1	7
sp|Q14152|EIF3A_HUMAN	sp|Q14152|EIF3A_HUMAN	3	3	3	>sp|Q14152|EIF3A_HUMAN Eukaryotic translation initiation factor 3 subunit A OS=Homo sapiens OX=9606 GN=EIF3A PE=1 SV=1	1	3	3	3	1	2	3	1	2	3	1	2	3	2.2	2.2	2.2	166.57	1382	1382	1	6	0	22.035	By matching	By MS/MS	By MS/MS	1	1.9	2.2	20392000	2675300	2978300	14739000	351590	46126	51350	254110	0	0	10831000	0	2	3	5
sp|Q14204|DYHC1_HUMAN;tr|A0A2R8Y706|A0A2R8Y706_HUMAN;tr|A0A2R8Y542|A0A2R8Y542_HUMAN;tr|A0A2R8Y5T0|A0A2R8Y5T0_HUMAN;tr|A0A2R8Y6I5|A0A2R8Y6I5_HUMAN;tr|A0A2R8Y6H2|A0A2R8Y6H2_HUMAN;tr|A0A2R8YFZ7|A0A2R8YFZ7_HUMAN	sp|Q14204|DYHC1_HUMAN;tr|A0A2R8Y706|A0A2R8Y706_HUMAN	5;3;2;2;1;1;1	5;3;2;2;1;1;1	5;3;2;2;1;1;1	>sp|Q14204|DYHC1_HUMAN Cytoplasmic dynein 1 heavy chain 1 OS=Homo sapiens OX=9606 GN=DYNC1H1 PE=1 SV=5;>tr|A0A2R8Y706|A0A2R8Y706_HUMAN Cytoplasmic dynein 1 heavy chain 1 (Fragment) OS=Homo sapiens OX=9606 GN=DYNC1H1 PE=1 SV=1	7	5	5	5	0	2	5	0	2	5	0	2	5	1.3	1.3	1.3	532.4	4646	4646;1942;1076;1476;355;1400;1686	1	7	0	30.308	By matching	By MS/MS	By MS/MS	0	0.6	1.3	16011000	0	2408700	13602000	62298	0	9372.5	52926	0	0	9995700	0	2	4	6
sp|Q14318|FKBP8_HUMAN;tr|U3KQI1|U3KQI1_HUMAN;tr|U3KQ64|U3KQ64_HUMAN;tr|A0A0A0MTJ1|A0A0A0MTJ1_HUMAN;tr|M0R2K9|M0R2K9_HUMAN	sp|Q14318|FKBP8_HUMAN;tr|U3KQI1|U3KQI1_HUMAN;tr|U3KQ64|U3KQ64_HUMAN;tr|A0A0A0MTJ1|A0A0A0MTJ1_HUMAN;tr|M0R2K9|M0R2K9_HUMAN	2;1;1;1;1	2;1;1;1;1	2;1;1;1;1	>sp|Q14318|FKBP8_HUMAN Peptidyl-prolyl cis-trans isomerase FKBP8 OS=Homo sapiens OX=9606 GN=FKBP8 PE=1 SV=2;>tr|U3KQI1|U3KQI1_HUMAN Peptidyl-prolyl cis-trans isomerase FKBP8 (Fragment) OS=Homo sapiens OX=9606 GN=FKBP8 PE=1 SV=1;>tr|U3KQ64|U3KQ64_HUMAN Pept	5	2	2	2	0	2	1	0	2	1	0	2	1	7.5	7.5	7.5	44.561	412	412;103;182;249;257	1	3	0	13.295	By matching	By MS/MS	By matching	0	7.5	3.6	20618000	0	17111000	3506900	1145400	0	950610	194830	0	12705000	0	0	2	0	2
sp|Q14566|MCM6_HUMAN	sp|Q14566|MCM6_HUMAN	1	1	1	>sp|Q14566|MCM6_HUMAN DNA replication licensing factor MCM6 OS=Homo sapiens OX=9606 GN=MCM6 PE=1 SV=1	1	1	1	1	1	0	1	1	0	1	1	0	1	1.5	1.5	1.5	92.888	821	821	1	2	0.0015699	6.8451	By MS/MS	By matching	By MS/MS	1.5	0	1.5	0	0	0	0	0	0	0	0	0	0	0	1	0	1	2
sp|Q14574|DSC3_HUMAN	sp|Q14574|DSC3_HUMAN	4	4	4	>sp|Q14574|DSC3_HUMAN Desmocollin-3 OS=Homo sapiens OX=9606 GN=DSC3 PE=1 SV=3	1	4	4	4	4	4	3	4	4	3	4	4	3	4.5	4.5	4.5	99.968	896	896	1	11	0	23.373	By MS/MS	By MS/MS	By MS/MS	4.5	4.5	2.9	44896000	16485000	16731000	11680000	916250	336430	341450	238380	16805000	11497000	9189800	3	2	1	6
sp|Q14697|GANAB_HUMAN;tr|F5H6X6|F5H6X6_HUMAN;tr|E9PKU7|E9PKU7_HUMAN	sp|Q14697|GANAB_HUMAN;tr|F5H6X6|F5H6X6_HUMAN;tr|E9PKU7|E9PKU7_HUMAN	3;2;2	3;2;2	3;2;2	>sp|Q14697|GANAB_HUMAN Neutral alpha-glucosidase AB OS=Homo sapiens OX=9606 GN=GANAB PE=1 SV=3;>tr|F5H6X6|F5H6X6_HUMAN Neutral alpha-glucosidase AB OS=Homo sapiens OX=9606 GN=GANAB PE=1 SV=1;>tr|E9PKU7|E9PKU7_HUMAN Neutral alpha-glucosidase AB OS=Homo sapi	3	3	3	3	2	3	3	2	3	3	2	3	3	4.4	4.4	4.4	106.87	944	944;847;852	1	8	0	20.839	By MS/MS	By MS/MS	By MS/MS	3.4	4.4	4.4	37775000	6309000	13527000	17939000	878480	146720	314570	417180	7862700	9434300	12239000	3	2	2	7
sp|Q14974|IMB1_HUMAN;tr|J3QR48|J3QR48_HUMAN;tr|J3KTM9|J3KTM9_HUMAN	sp|Q14974|IMB1_HUMAN;tr|J3QR48|J3QR48_HUMAN	6;3;2	6;3;2	6;3;2	>sp|Q14974|IMB1_HUMAN Importin subunit beta-1 OS=Homo sapiens OX=9606 GN=KPNB1 PE=1 SV=2;>tr|J3QR48|J3QR48_HUMAN Importin subunit beta-1 (Fragment) OS=Homo sapiens OX=9606 GN=KPNB1 PE=1 SV=8	3	6	6	6	4	5	5	4	5	5	4	5	5	9.5	9.5	9.5	97.169	876	876;148;690	1	20	0	63.963	By MS/MS	By MS/MS	By MS/MS	5.9	7.6	7.8	126210000	20941000	61101000	44164000	3155200	523530	1527500	1104100	22907000	37539000	30632000	3	6	7	16
sp|Q14CN4|K2C72_HUMAN;CON__Q14CN4-1;CON__Q6IME9;sp|Q3SY84|K2C71_HUMAN;CON__Q3SY84;sp|Q7RTS7|K2C74_HUMAN;CON__Q7RTS7;sp|Q86Y46|K2C73_HUMAN;CON__Q32MB2;tr|F8W1S1|F8W1S1_HUMAN;tr|H0YIG3|H0YIG3_HUMAN	sp|Q14CN4|K2C72_HUMAN;CON__Q14CN4-1;CON__Q6IME9;sp|Q3SY84|K2C71_HUMAN;CON__Q3SY84;sp|Q7RTS7|K2C74_HUMAN;CON__Q7RTS7;sp|Q86Y46|K2C73_HUMAN;CON__Q32MB2;tr|F8W1S1|F8W1S1_HUMAN	4;4;4;3;3;3;3;3;3;3;1	1;1;1;1;1;1;1;1;1;1;1	1;1;1;1;1;1;1;1;1;1;1	>sp|Q14CN4|K2C72_HUMAN Keratin, type II cytoskeletal 72 OS=Homo sapiens OX=9606 GN=KRT72 PE=1 SV=2;>Q14CN4-1 SWISS-PROT:Q14CN4-1 Tax_Id=9606 Gene_Symbol=KRT72 Isoform 1 of Keratin, type II cytoskeletal 72;>Q6IME9 TREMBL:Q6IME9 Tax_Id=10090 Gene_Symbol=Krt7	11	4	1	1	4	4	3	1	1	1	1	1	1	7	2.3	2.3	55.877	511	511;511;520;523;523;529;529;540;540;543;192	1	16	0	51.895	By MS/MS	By MS/MS	By MS/MS	7	7	4.1	380510000	149120000	117510000	113880000	11531000	4518700	3561000	3450900	0	0	54660000	5	9	6	20
sp|Q15018|ABRX2_HUMAN	sp|Q15018|ABRX2_HUMAN	7	7	7	>sp|Q15018|ABRX2_HUMAN BRISC complex subunit Abraxas 2 OS=Homo sapiens OX=9606 GN=ABRAXAS2 PE=1 SV=2	1	7	7	7	1	7	5	1	7	5	1	7	5	20.5	20.5	20.5	46.9	415	415	1	14	0	92.561	By matching	By MS/MS	By MS/MS	3.1	20.5	15.2	569140000	1622000	348260000	219260000	35571000	101380	21766000	13704000	0	239180000	180530000	0	10	8	18
sp|Q15024|EXOS7_HUMAN	sp|Q15024|EXOS7_HUMAN	1	1	1	>sp|Q15024|EXOS7_HUMAN Exosome complex component RRP42 OS=Homo sapiens OX=9606 GN=EXOSC7 PE=1 SV=3	1	1	1	1	0	1	0	0	1	0	0	1	0	5.2	5.2	5.2	31.821	291	291	1	1	0.0016207	7.113	By matching	By MS/MS	By matching	0	5.2	0	0	0	0	0	0	0	0	0	0	0	0	0	1	0	1
sp|Q15029|U5S1_HUMAN;tr|K7EP67|K7EP67_HUMAN	sp|Q15029|U5S1_HUMAN	6;2	5;1	5;1	>sp|Q15029|U5S1_HUMAN 116 kDa U5 small nuclear ribonucleoprotein component OS=Homo sapiens OX=9606 GN=EFTUD2 PE=1 SV=1	2	6	5	5	3	5	5	2	4	4	2	4	4	8.3	7.3	7.3	109.43	972	972;223	1	10	0	33.079	By matching	By MS/MS	By MS/MS	4.1	7.1	6.6	38139000	9698000	18256000	10184000	747820	190160	357970	199700	0	9616800	11423000	0	3	4	7
sp|Q15046|SYK_HUMAN;tr|J3KRL2|J3KRL2_HUMAN;tr|H3BPV7|H3BPV7_HUMAN;tr|H3BRC9|H3BRC9_HUMAN;tr|H3BVA8|H3BVA8_HUMAN	sp|Q15046|SYK_HUMAN;tr|J3KRL2|J3KRL2_HUMAN;tr|H3BPV7|H3BPV7_HUMAN	3;2;2;1;1	3;2;2;1;1	3;2;2;1;1	>sp|Q15046|SYK_HUMAN Lysine--tRNA ligase OS=Homo sapiens OX=9606 GN=KARS PE=1 SV=3;>tr|J3KRL2|J3KRL2_HUMAN Lysine--tRNA ligase (Fragment) OS=Homo sapiens OX=9606 GN=KARS PE=1 SV=1;>tr|H3BPV7|H3BPV7_HUMAN Lysine--tRNA ligase (Fragment) OS=Homo sapiens OX=96	5	3	3	3	3	3	2	3	3	2	3	3	2	6.7	6.7	6.7	68.047	597	597;102;104;76;256	1	9	0	38.582	By MS/MS	By MS/MS	By MS/MS	6.7	6.7	4	32507000	8734100	10871000	12902000	1083600	291140	362350	430070	7108700	7466000	11712000	2	2	1	5
sp|Q15084|PDIA6_HUMAN	sp|Q15084|PDIA6_HUMAN	6	6	6	>sp|Q15084|PDIA6_HUMAN Protein disulfide-isomerase A6 OS=Homo sapiens OX=9606 GN=PDIA6 PE=1 SV=1	1	6	6	6	4	6	4	4	6	4	4	6	4	18	18	18	48.121	440	440	1	15	0	122.82	By MS/MS	By MS/MS	By MS/MS	11.8	18	12.7	169260000	41518000	57921000	69816000	9956200	2442300	3407100	4106800	53779000	37262000	44790000	5	10	6	21
sp|Q15233|NONO_HUMAN;tr|C9IZL7|C9IZL7_HUMAN;tr|H7C367|H7C367_HUMAN;tr|C9JYS8|C9JYS8_HUMAN;tr|C9J4X2|C9J4X2_HUMAN	sp|Q15233|NONO_HUMAN;tr|C9IZL7|C9IZL7_HUMAN	11;6;4;4;3	10;5;3;4;3	10;5;3;4;3	>sp|Q15233|NONO_HUMAN Non-POU domain-containing octamer-binding protein OS=Homo sapiens OX=9606 GN=NONO PE=1 SV=4;>tr|C9IZL7|C9IZL7_HUMAN Non-POU domain-containing octamer-binding protein (Fragment) OS=Homo sapiens OX=9606 GN=NONO PE=1 SV=1	5	11	10	10	8	8	7	7	7	6	7	7	6	25.7	25.7	25.7	54.231	471	471;207;234;247;124	1	30	0	104.95	By MS/MS	By MS/MS	By MS/MS	20.8	19.5	18.5	403630000	135980000	147060000	120600000	19221000	6475100	7002800	5742700	137620000	92482000	83333000	11	11	9	31
sp|Q15365|PCBP1_HUMAN	sp|Q15365|PCBP1_HUMAN	3	3	3	>sp|Q15365|PCBP1_HUMAN Poly(rC)-binding protein 1 OS=Homo sapiens OX=9606 GN=PCBP1 PE=1 SV=2	1	3	3	3	1	2	2	1	2	2	1	2	2	14.3	14.3	14.3	37.497	356	356	1	5	0	28.392	By MS/MS	By MS/MS	By MS/MS	3.7	10.7	10.7	42679000	7568000	17956000	17155000	2510600	445180	1056200	1009100	0	13406000	12534000	2	3	2	7
sp|Q15366|PCBP2_HUMAN;tr|H3BSS4|H3BSS4_HUMAN;tr|H3BRU6|H3BRU6_HUMAN;tr|F8VZX2|F8VZX2_HUMAN;tr|F8W0G4|F8W0G4_HUMAN;tr|F8VXH9|F8VXH9_HUMAN;tr|F8W1G6|F8W1G6_HUMAN	sp|Q15366|PCBP2_HUMAN;tr|H3BSS4|H3BSS4_HUMAN;tr|H3BRU6|H3BRU6_HUMAN;tr|F8VZX2|F8VZX2_HUMAN	3;2;2;2;1;1;1	3;2;2;2;1;1;1	3;2;2;2;1;1;1	>sp|Q15366|PCBP2_HUMAN Poly(rC)-binding protein 2 OS=Homo sapiens OX=9606 GN=PCBP2 PE=1 SV=1;>tr|H3BSS4|H3BSS4_HUMAN Poly(rC)-binding protein 2 (Fragment) OS=Homo sapiens OX=9606 GN=PCBP2 PE=1 SV=1;>tr|H3BRU6|H3BRU6_HUMAN Poly(rC)-binding protein 2 (Fragme	7	3	3	3	0	3	2	0	3	2	0	3	2	15.6	15.6	15.6	38.58	365	365;184;301;321;158;160;202	1	5	0	18.17	By matching	By MS/MS	By MS/MS	0	15.6	9.9	18407000	0	12047000	6359400	1082700	0	708660	374080	0	8945200	0	0	4	2	6
sp|Q15393|SF3B3_HUMAN	sp|Q15393|SF3B3_HUMAN	4	4	4	>sp|Q15393|SF3B3_HUMAN Splicing factor 3B subunit 3 OS=Homo sapiens OX=9606 GN=SF3B3 PE=1 SV=4	1	4	4	4	1	4	4	1	4	4	1	4	4	4.5	4.5	4.5	135.58	1217	1217	1	9	0	27.052	By MS/MS	By MS/MS	By MS/MS	1	4.5	4.5	46356000	5088000	19513000	21756000	891470	97846	375240	418380	0	15141000	15335000	1	2	3	6
sp|Q15459|SF3A1_HUMAN	sp|Q15459|SF3A1_HUMAN	2	2	2	>sp|Q15459|SF3A1_HUMAN Splicing factor 3A subunit 1 OS=Homo sapiens OX=9606 GN=SF3A1 PE=1 SV=1	1	2	2	2	1	2	1	1	2	1	1	2	1	2.6	2.6	2.6	88.885	793	793	1	4	0	12.909	By MS/MS	By MS/MS	By matching	1.6	2.6	1.6	26660000	3407600	16609000	6643500	650240	83112	405090	162040	0	12332000	0	1	2	0	3
sp|Q15691|MARE1_HUMAN	sp|Q15691|MARE1_HUMAN	1	1	1	>sp|Q15691|MARE1_HUMAN Microtubule-associated protein RP/EB family member 1 OS=Homo sapiens OX=9606 GN=MAPRE1 PE=1 SV=3	1	1	1	1	1	0	0	1	0	0	1	0	0	6	6	6	29.999	268	268	1	1	0.0017007	7.6857	By MS/MS	By matching	By matching	6	0	0	3719100	3719100	0	0	247940	247940	0	0	3719100	0	0	1	0	0	1
sp|Q15717|ELAV1_HUMAN;tr|M0QZR9|M0QZR9_HUMAN	sp|Q15717|ELAV1_HUMAN	3;1	3;1	3;1	>sp|Q15717|ELAV1_HUMAN ELAV-like protein 1 OS=Homo sapiens OX=9606 GN=ELAVL1 PE=1 SV=2	2	3	3	3	2	3	3	2	3	3	2	3	3	11.7	11.7	11.7	36.091	326	326;153	1	9	0	32.224	By MS/MS	By MS/MS	By MS/MS	7.7	11.7	11.7	46375000	9640400	21560000	15175000	2898400	602530	1347500	948410	0	0	11151000	2	4	4	10
sp|Q16531|DDB1_HUMAN;tr|F5GY55|F5GY55_HUMAN	sp|Q16531|DDB1_HUMAN;tr|F5GY55|F5GY55_HUMAN	4;2	4;2	4;2	>sp|Q16531|DDB1_HUMAN DNA damage-binding protein 1 OS=Homo sapiens OX=9606 GN=DDB1 PE=1 SV=1;>tr|F5GY55|F5GY55_HUMAN DNA damage-binding protein 1 OS=Homo sapiens OX=9606 GN=DDB1 PE=1 SV=1	2	4	4	4	1	3	3	1	3	3	1	3	3	5.5	5.5	5.5	126.97	1140	1140;1092	1	10	0	32.23	By MS/MS	By MS/MS	By MS/MS	1.1	4.1	4.6	37085000	4271000	14309000	18506000	674280	77654	260160	336460	0	10274000	13949000	1	8	4	13
sp|Q16610|ECM1_HUMAN	sp|Q16610|ECM1_HUMAN	2	2	2	>sp|Q16610|ECM1_HUMAN Extracellular matrix protein 1 OS=Homo sapiens OX=9606 GN=ECM1 PE=1 SV=2	1	2	2	2	1	1	0	1	1	0	1	1	0	3.3	3.3	3.3	60.673	540	540	1	2	0.0018939	11.054	By MS/MS	By MS/MS	By matching	3.3	3.1	0	0	0	0	0	0	0	0	0	0	0	0	1	1	0	2
sp|Q2NL82|TSR1_HUMAN	sp|Q2NL82|TSR1_HUMAN	1	1	1	>sp|Q2NL82|TSR1_HUMAN Pre-rRNA-processing protein TSR1 homolog OS=Homo sapiens OX=9606 GN=TSR1 PE=1 SV=1	1	1	1	1	0	1	1	0	1	1	0	1	1	1.4	1.4	1.4	91.809	804	804	1	2	0.0018553	10.602	By matching	By matching	By MS/MS	0	1.4	1.4	6900300	0	2919000	3981200	209100	0	88455	120640	0	0	2925700	0	0	2	2
sp|Q3ZCQ8|TIM50_HUMAN;tr|M0R0C3|M0R0C3_HUMAN;tr|M0R2F8|M0R2F8_HUMAN;tr|M0R047|M0R047_HUMAN	sp|Q3ZCQ8|TIM50_HUMAN;tr|M0R0C3|M0R0C3_HUMAN;tr|M0R2F8|M0R2F8_HUMAN	3;2;2;1	3;2;2;1	3;2;2;1	>sp|Q3ZCQ8|TIM50_HUMAN Mitochondrial import inner membrane translocase subunit TIM50 OS=Homo sapiens OX=9606 GN=TIMM50 PE=1 SV=2;>tr|M0R0C3|M0R0C3_HUMAN Mitochondrial import inner membrane translocase subunit TIM50 (Fragment) OS=Homo sapiens OX=9606 GN=TIM	4	3	3	3	0	3	0	0	3	0	0	3	0	13.3	13.3	13.3	39.646	353	353;104;157;227	1	3	0	23.687	By matching	By MS/MS	By matching	0	13.3	0	9585700	0	9585700	0	684690	0	684690	0	0	7117500	0	0	4	0	4
sp|Q49AJ0|F135B_HUMAN	sp|Q49AJ0|F135B_HUMAN	1	1	1	>sp|Q49AJ0|F135B_HUMAN Protein FAM135B OS=Homo sapiens OX=9606 GN=FAM135B PE=2 SV=2	1	1	1	1	1	1	1	1	1	1	1	1	1	0.5	0.5	0.5	155.77	1406	1406	1	3	1	-2	By MS/MS	By MS/MS	By MS/MS	0.5	0.5	0.5	141300000	50503000	40246000	50556000	2395000	855980	682130	856870	0	0	37152000	1	1	2	4
sp|Q53GQ0|DHB12_HUMAN;tr|E9PI21|E9PI21_HUMAN;tr|A0A1B0GVY6|A0A1B0GVY6_HUMAN;tr|A0A1B0GV93|A0A1B0GV93_HUMAN	sp|Q53GQ0|DHB12_HUMAN;tr|E9PI21|E9PI21_HUMAN;tr|A0A1B0GVY6|A0A1B0GVY6_HUMAN;tr|A0A1B0GV93|A0A1B0GV93_HUMAN	2;1;1;1	2;1;1;1	2;1;1;1	>sp|Q53GQ0|DHB12_HUMAN Very-long-chain 3-oxoacyl-CoA reductase OS=Homo sapiens OX=9606 GN=HSD17B12 PE=1 SV=2;>tr|E9PI21|E9PI21_HUMAN Very-long-chain 3-oxoacyl-CoA reductase (Fragment) OS=Homo sapiens OX=9606 GN=HSD17B12 PE=1 SV=1;>tr|A0A1B0GVY6|A0A1B0GVY6_	4	2	2	2	2	2	2	2	2	2	2	2	2	9.9	9.9	9.9	34.324	312	312;164;178;276	1	6	0	14.153	By MS/MS	By MS/MS	By MS/MS	9.9	9.9	9.9	51181000	10402000	17548000	23231000	3412000	693490	1169800	1548700	10008000	11625000	18870000	1	1	2	4
sp|Q53GT1|KLH22_HUMAN	sp|Q53GT1|KLH22_HUMAN	2	2	2	>sp|Q53GT1|KLH22_HUMAN Kelch-like protein 22 OS=Homo sapiens OX=9606 GN=KLHL22 PE=1 SV=2	1	2	2	2	2	0	1	2	0	1	2	0	1	4.6	4.6	4.6	71.666	634	634	1	3	0	12.867	By MS/MS	By matching	By matching	4.6	0	2.1	9940800	7807300	0	2133500	310650	243980	0	66673	7807300	0	0	2	0	0	2
sp|Q58FF8|H90B2_HUMAN	sp|Q58FF8|H90B2_HUMAN	7	2	2	>sp|Q58FF8|H90B2_HUMAN Putative heat shock protein HSP 90-beta 2 OS=Homo sapiens OX=9606 GN=HSP90AB2P PE=1 SV=2	1	7	2	2	5	7	7	1	2	2	1	2	2	18.9	4.5	4.5	44.348	381	381	1	9	0	101.55	By MS/MS	By MS/MS	By MS/MS	14.4	18.9	18.9	131740000	8395700	75697000	47650000	6587200	419780	3784900	2382500	0	54703000	36520000	1	9	5	15
sp|Q59GN2|R39L5_HUMAN;sp|P62891|RL39_HUMAN	sp|Q59GN2|R39L5_HUMAN;sp|P62891|RL39_HUMAN	1;1	1;1	1;1	>sp|Q59GN2|R39L5_HUMAN Putative 60S ribosomal protein L39-like 5 OS=Homo sapiens OX=9606 GN=RPL39P5 PE=5 SV=2;>sp|P62891|RL39_HUMAN 60S ribosomal protein L39 OS=Homo sapiens OX=9606 GN=RPL39 PE=1 SV=2	2	1	1	1	1	1	1	1	1	1	1	1	1	19.6	19.6	19.6	6.3225	51	51;51	1	3	0.0015038	6.5136	By MS/MS	By matching	By MS/MS	19.6	19.6	19.6	30024000	5409400	15800000	8814800	30024000	5409400	15800000	8814800	0	0	6477700	1	0	1	2
sp|Q5D862|FILA2_HUMAN;CON__Q5D862	sp|Q5D862|FILA2_HUMAN;CON__Q5D862	3;3	3;3	3;3	>sp|Q5D862|FILA2_HUMAN Filaggrin-2 OS=Homo sapiens OX=9606 GN=FLG2 PE=1 SV=1;>Q5D862 SWISS-PROT:Q5D862 Tax_Id=9606 Gene_Symbol=FLG2 Filaggrin-2	2	3	3	3	3	3	1	3	3	1	3	3	1	2.9	2.9	2.9	248.07	2391	2391;2391	1	7	0	22.327	By MS/MS	By MS/MS	By MS/MS	2.9	2.9	0.5	81852000	30405000	31303000	20144000	1106100	410880	423010	272220	30118000	23530000	0	3	3	1	7
sp|Q5JTZ9|SYAM_HUMAN	sp|Q5JTZ9|SYAM_HUMAN	2	2	2	>sp|Q5JTZ9|SYAM_HUMAN Alanine--tRNA ligase, mitochondrial OS=Homo sapiens OX=9606 GN=AARS2 PE=1 SV=1	1	2	2	2	1	2	1	1	2	1	1	2	1	2.1	2.1	2.1	107.34	985	985	1	4	0	12.433	By matching	By MS/MS	By matching	1.1	2.1	1.1	225480000	69554000	90438000	65493000	4509700	1391100	1808800	1309900	0	0	48129000	0	2	0	2
sp|Q5SY16|NOL9_HUMAN	sp|Q5SY16|NOL9_HUMAN	9	9	9	>sp|Q5SY16|NOL9_HUMAN Polynucleotide 5-hydroxyl-kinase NOL9 OS=Homo sapiens OX=9606 GN=NOL9 PE=1 SV=1	1	9	9	9	0	0	9	0	0	9	0	0	9	21.7	21.7	21.7	79.322	702	702	1	10	0	108.91	By matching	By matching	By MS/MS	0	0	21.7	213740000	0	0	213740000	8220900	0	0	8220900	0	0	157070000	0	0	13	13
sp|Q5T9A4|ATD3B_HUMAN;sp|Q5T2N8|ATD3C_HUMAN;tr|J3QSF3|J3QSF3_HUMAN	sp|Q5T9A4|ATD3B_HUMAN	6;2;1	2;2;1	2;2;1	>sp|Q5T9A4|ATD3B_HUMAN ATPase family AAA domain-containing protein 3B OS=Homo sapiens OX=9606 GN=ATAD3B PE=1 SV=1	3	6	2	2	4	5	2	1	1	0	1	1	0	12.3	4.3	4.3	72.572	648	648;411;131	1	2	0.0019011	11.119	By MS/MS	By MS/MS	By matching	7.4	11.3	4.3	5300000	0	5300000	0	155880	0	155880	0	0	3935300	0	1	1	0	2
sp|Q5VTE0|EF1A3_HUMAN;sp|P68104|EF1A1_HUMAN;tr|A0A087WVQ9|A0A087WVQ9_HUMAN;tr|A0A087WV01|A0A087WV01_HUMAN;tr|A6PW80|A6PW80_HUMAN;tr|Q5JR01|Q5JR01_HUMAN	sp|Q5VTE0|EF1A3_HUMAN;sp|P68104|EF1A1_HUMAN;tr|A0A087WVQ9|A0A087WVQ9_HUMAN;tr|A0A087WV01|A0A087WV01_HUMAN	9;9;8;7;3;3	9;9;8;7;3;3	5;5;5;4;2;2	>sp|Q5VTE0|EF1A3_HUMAN Putative elongation factor 1-alpha-like 3 OS=Homo sapiens OX=9606 GN=EEF1A1P5 PE=5 SV=1;>sp|P68104|EF1A1_HUMAN Elongation factor 1-alpha 1 OS=Homo sapiens OX=9606 GN=EEF1A1 PE=1 SV=1;>tr|A0A087WVQ9|A0A087WVQ9_HUMAN Elongation factor	6	9	9	5	9	9	9	9	9	9	5	5	5	21.6	21.6	11.7	50.184	462	462;462;441;426;106;145	1	51	0	162.53	By MS/MS	By MS/MS	By MS/MS	21.6	21.6	21.6	2242800000	663830000	698440000	880530000	106800000	31611000	33259000	41930000	569220000	480590000	581270000	20	21	22	63
sp|Q6E0U4|DMKN_HUMAN;CON__A3EZ82	sp|Q6E0U4|DMKN_HUMAN;CON__A3EZ82	1;1	1;1	1;1	>sp|Q6E0U4|DMKN_HUMAN Dermokine OS=Homo sapiens OX=9606 GN=DMKN PE=1 SV=3;>A3EZ82 TREMBL:A3EZ82;Q32W66 Tax_Id=9606 Gene_Symbol=DMKN Dermokine	2	1	1	1	1	1	0	1	1	0	1	1	0	3.6	3.6	3.6	47.082	476	476;476	1	2	0.0017361	7.969	By MS/MS	By matching	By matching	3.6	3.6	0	6770800	3408900	3361900	0	398280	200520	197760	0	0	2496200	0	1	0	0	1
sp|Q6EEV6|SUMO4_HUMAN;sp|P61956|SUMO2_HUMAN;sp|P55854|SUMO3_HUMAN;tr|A8MUA9|A8MUA9_HUMAN;tr|A8MU27|A8MU27_HUMAN	sp|Q6EEV6|SUMO4_HUMAN;sp|P61956|SUMO2_HUMAN;sp|P55854|SUMO3_HUMAN;tr|A8MUA9|A8MUA9_HUMAN;tr|A8MU27|A8MU27_HUMAN	1;1;1;1;1	1;1;1;1;1	1;1;1;1;1	>sp|Q6EEV6|SUMO4_HUMAN Small ubiquitin-related modifier 4 OS=Homo sapiens OX=9606 GN=SUMO4 PE=1 SV=2;>sp|P61956|SUMO2_HUMAN Small ubiquitin-related modifier 2 OS=Homo sapiens OX=9606 GN=SUMO2 PE=1 SV=3;>sp|P55854|SUMO3_HUMAN Small ubiquitin-related modifie	5	1	1	1	1	0	1	1	0	1	1	0	1	12.6	12.6	12.6	10.685	95	95;95;103;135;147	1	2	0.0017889	9.1876	By MS/MS	By matching	By MS/MS	12.6	0	12.6	8084000	0	0	8084000	2021000	0	0	2021000	0	0	5940700	1	0	3	4
sp|Q6KB66|K2C80_HUMAN;CON__Q6KB66-1;CON__Q0VBK2	sp|Q6KB66|K2C80_HUMAN;CON__Q6KB66-1;CON__Q0VBK2	2;2;1	1;1;1	1;1;1	>sp|Q6KB66|K2C80_HUMAN Keratin, type II cytoskeletal 80 OS=Homo sapiens OX=9606 GN=KRT80 PE=1 SV=2;>Q6KB66-1 SWISS-PROT:Q6KB66-1 Tax_Id=9606 Gene_Symbol=KRT80 Isoform 1 of Keratin, type II cytoskeletal 80;>Q0VBK2 TREMBL:Q0VBK2;Q8C1M7 Tax_Id=10090 Gene_Symb	3	2	1	1	2	1	1	1	1	1	1	1	1	4.9	2.2	2.2	50.525	452	452;452;452	1	3	0.0015949	7.002	By MS/MS	By MS/MS	By matching	4.9	2.2	2.2	11570000	5039000	3811600	2719600	350610	152700	115500	82411	0	0	1998500	1	1	0	2
sp|Q6NUK1|SCMC1_HUMAN	sp|Q6NUK1|SCMC1_HUMAN	1	1	1	>sp|Q6NUK1|SCMC1_HUMAN Calcium-binding mitochondrial carrier protein SCaMC-1 OS=Homo sapiens OX=9606 GN=SLC25A24 PE=1 SV=2	1	1	1	1	0	0	1	0	0	1	0	0	1	2.3	2.3	2.3	53.354	477	477	1	1	1	-2	By matching	By matching	By MS/MS	0	0	2.3	0	0	0	0	0	0	0	0	0	0	0	0	0	1	1
sp|Q6P2E9|EDC4_HUMAN;tr|I3L2F4|I3L2F4_HUMAN	sp|Q6P2E9|EDC4_HUMAN	3;1	3;1	3;1	>sp|Q6P2E9|EDC4_HUMAN Enhancer of mRNA-decapping protein 4 OS=Homo sapiens OX=9606 GN=EDC4 PE=1 SV=1	2	3	3	3	0	3	1	0	3	1	0	3	1	3.9	3.9	3.9	151.66	1401	1401;135	1	4	0	21.411	By matching	By MS/MS	By MS/MS	0	3.9	1.1	9072100	0	9072100	0	148720	0	148720	0	0	6736100	0	0	3	1	4
sp|Q6P4A8|PLBL1_HUMAN	sp|Q6P4A8|PLBL1_HUMAN	1	1	1	>sp|Q6P4A8|PLBL1_HUMAN Phospholipase B-like 1 OS=Homo sapiens OX=9606 GN=PLBD1 PE=1 SV=2	1	1	1	1	1	1	0	1	1	0	1	1	0	2.2	2.2	2.2	63.254	553	553	1	2	0.0094723	5.8526	By MS/MS	By matching	By matching	2.2	2.2	0	10636000	4905100	5730500	0	425420	196200	229220	0	0	4255000	0	2	0	0	2
sp|Q6PID8|KLD10_HUMAN	sp|Q6PID8|KLD10_HUMAN	6	6	6	>sp|Q6PID8|KLD10_HUMAN Kelch domain-containing protein 10 OS=Homo sapiens OX=9606 GN=KLHDC10 PE=1 SV=1	1	6	6	6	5	4	5	5	4	5	5	4	5	18.8	18.8	18.8	49.097	442	442	1	17	0	51.708	By MS/MS	By MS/MS	By MS/MS	17.2	11.8	14	305180000	103260000	96458000	105470000	16062000	5434700	5076700	5550900	104560000	64032000	83797000	6	2	6	14
sp|Q6S8J3|POTEE_HUMAN;sp|P0CG38|POTEI_HUMAN;sp|Q9BYX7|ACTBM_HUMAN;sp|P0CG39|POTEJ_HUMAN	sp|Q6S8J3|POTEE_HUMAN;sp|P0CG38|POTEI_HUMAN;sp|Q9BYX7|ACTBM_HUMAN	5;4;3;2	1;1;1;1	1;1;1;1	>sp|Q6S8J3|POTEE_HUMAN POTE ankyrin domain family member E OS=Homo sapiens OX=9606 GN=POTEE PE=2 SV=3;>sp|P0CG38|POTEI_HUMAN POTE ankyrin domain family member I OS=Homo sapiens OX=9606 GN=POTEI PE=3 SV=1;>sp|Q9BYX7|ACTBM_HUMAN Putative beta-actin-like prot	4	5	1	1	5	4	4	1	0	1	1	0	1	5.2	1.7	1.7	121.36	1075	1075;1075;375;1038	1	2	0.0014925	6.4125	By MS/MS	By matching	By MS/MS	5.2	3.5	5.2	9541100	9541100	0	0	180020	180020	0	0	9541100	0	0	1	0	1	2
sp|Q6ZS30|NBEL1_HUMAN;tr|H7C3C8|H7C3C8_HUMAN;tr|H7BZA0|H7BZA0_HUMAN	sp|Q6ZS30|NBEL1_HUMAN;tr|H7C3C8|H7C3C8_HUMAN;tr|H7BZA0|H7BZA0_HUMAN	2;1;1	2;1;1	2;1;1	>sp|Q6ZS30|NBEL1_HUMAN Neurobeachin-like protein 1 OS=Homo sapiens OX=9606 GN=NBEAL1 PE=2 SV=3;>tr|H7C3C8|H7C3C8_HUMAN Neurobeachin-like protein 1 (Fragment) OS=Homo sapiens OX=9606 GN=NBEAL1 PE=1 SV=1;>tr|H7BZA0|H7BZA0_HUMAN Neurobeachin-like protein 1 (F	3	2	2	2	2	0	1	2	0	1	2	0	1	0.6	0.6	0.6	307.23	2694	2694;230;709	1	3	0.0018622	10.658	By MS/MS	By matching	By matching	0.6	0	0.3	11422000	8275300	0	3146500	88542	64150	0	24392	8275300	0	0	1	0	0	1
sp|Q71U36|TBA1A_HUMAN;sp|P0DPH8|TBA3D_HUMAN;sp|P0DPH7|TBA3C_HUMAN;tr|F8VQQ4|F8VQQ4_HUMAN;sp|Q6PEY2|TBA3E_HUMAN	sp|Q71U36|TBA1A_HUMAN;sp|P0DPH8|TBA3D_HUMAN;sp|P0DPH7|TBA3C_HUMAN;tr|F8VQQ4|F8VQQ4_HUMAN;sp|Q6PEY2|TBA3E_HUMAN	18;14;14;10;10	1;1;1;1;1	1;1;1;1;1	>sp|Q71U36|TBA1A_HUMAN Tubulin alpha-1A chain OS=Homo sapiens OX=9606 GN=TUBA1A PE=1 SV=1;>sp|P0DPH8|TBA3D_HUMAN Tubulin alpha-3D chain OS=Homo sapiens OX=9606 GN=TUBA3D PE=1 SV=1;>sp|P0DPH7|TBA3C_HUMAN Tubulin alpha-3C chain OS=Homo sapiens OX=9606 GN=TUB	5	18	1	1	12	18	14	0	1	0	0	1	0	45.2	3.1	3.1	50.135	451	451;450;450;219;450	1	1	0.0016	7.0147	By matching	By MS/MS	By matching	35.7	45.2	41	4836400	0	4836400	0	230300	0	230300	0	0	3591100	0	0	2	0	2
sp|Q7Z2W4|ZCCHV_HUMAN;tr|C9J6P4|C9J6P4_HUMAN	sp|Q7Z2W4|ZCCHV_HUMAN;tr|C9J6P4|C9J6P4_HUMAN	1;1	1;1	1;1	>sp|Q7Z2W4|ZCCHV_HUMAN Zinc finger CCCH-type antiviral protein 1 OS=Homo sapiens OX=9606 GN=ZC3HAV1 PE=1 SV=3;>tr|C9J6P4|C9J6P4_HUMAN Zinc finger CCCH-type antiviral protein 1 OS=Homo sapiens OX=9606 GN=ZC3HAV1 PE=1 SV=1	2	1	1	1	0	0	1	0	0	1	0	0	1	1.6	1.6	1.6	101.43	902	902;1024	1	1	0.0096685	5.9114	By matching	By matching	By MS/MS	0	0	1.6	0	0	0	0	0	0	0	0	0	0	0	0	0	1	1
sp|Q7Z3K6|MIER3_HUMAN	sp|Q7Z3K6|MIER3_HUMAN	1	1	1	>sp|Q7Z3K6|MIER3_HUMAN Mesoderm induction early response protein 3 OS=Homo sapiens OX=9606 GN=MIER3 PE=1 SV=2	1	1	1	1	1	0	1	1	0	1	1	0	1	2	2	2	61.436	550	550	1	2	1	-2	By matching	By matching	By MS/MS	2	0	2	15554000	7084600	0	8469500	972130	442790	0	529340	0	0	6224000	0	0	1	1
sp|Q7Z417|NUFP2_HUMAN	sp|Q7Z417|NUFP2_HUMAN	1	1	1	>sp|Q7Z417|NUFP2_HUMAN Nuclear fragile X mental retardation-interacting protein 2 OS=Homo sapiens OX=9606 GN=NUFIP2 PE=1 SV=1	1	1	1	1	0	1	0	0	1	0	0	1	0	1.7	1.7	1.7	76.12	695	695	1	1	0.0029326	6.2848	By matching	By MS/MS	By matching	0	1.7	0	0	0	0	0	0	0	0	0	0	0	0	0	1	0	1
sp|Q7Z6Z7|HUWE1_HUMAN;tr|H0Y659|H0Y659_HUMAN	sp|Q7Z6Z7|HUWE1_HUMAN	3;1	3;1	3;1	>sp|Q7Z6Z7|HUWE1_HUMAN E3 ubiquitin-protein ligase HUWE1 OS=Homo sapiens OX=9606 GN=HUWE1 PE=1 SV=3	2	3	3	3	0	3	0	0	3	0	0	3	0	1.2	1.2	1.2	481.89	4374	4374;1197	1	3	0	18.172	By matching	By MS/MS	By matching	0	1.2	0	4256200	0	4256200	0	23131	0	23131	0	0	3160300	0	0	3	0	3
sp|Q7Z794|K2C1B_HUMAN;CON__Q7Z794;tr|F8VS61|F8VS61_HUMAN	sp|Q7Z794|K2C1B_HUMAN;CON__Q7Z794	9;9;2	5;5;1	4;4;1	>sp|Q7Z794|K2C1B_HUMAN Keratin, type II cytoskeletal 1b OS=Homo sapiens OX=9606 GN=KRT77 PE=2 SV=3;>Q7Z794 SWISS-PROT:Q7Z794 Tax_Id=9606 Gene_Symbol=KRT77 Keratin 77	3	9	5	4	7	7	9	3	3	5	2	2	4	14.5	9	6.9	61.901	578	578;578;248	1	12	0	42.524	By MS/MS	By MS/MS	By MS/MS	11.4	11.4	14.5	78482000	18069000	25055000	35359000	2531700	582860	808220	1140600	23576000	18139000	17084000	5	4	5	14
sp|Q86SS6|SYT9_HUMAN	sp|Q86SS6|SYT9_HUMAN	1	1	1	>sp|Q86SS6|SYT9_HUMAN Synaptotagmin-9 OS=Homo sapiens OX=9606 GN=SYT9 PE=2 SV=1	1	1	1	1	0	1	1	0	1	1	0	1	1	1.4	1.4	1.4	56.187	491	491	1	2	0.0083102	5.9613	By matching	By MS/MS	By MS/MS	0	1.4	1.4	10997000	0	5881400	5115500	458200	0	245060	213140	0	0	3759200	0	1	1	2
sp|Q86TI2|DPP9_HUMAN;tr|M0R2A8|M0R2A8_HUMAN;tr|M0R0I1|M0R0I1_HUMAN;tr|M0R3C4|M0R3C4_HUMAN;tr|M0R2G6|M0R2G6_HUMAN;tr|M0R1L4|M0R1L4_HUMAN;tr|A0A2R8YF65|A0A2R8YF65_HUMAN;tr|M0QXI5|M0QXI5_HUMAN	sp|Q86TI2|DPP9_HUMAN;tr|M0R2A8|M0R2A8_HUMAN	6;3;1;1;1;1;1;1	6;3;1;1;1;1;1;1	6;3;1;1;1;1;1;1	>sp|Q86TI2|DPP9_HUMAN Dipeptidyl peptidase 9 OS=Homo sapiens OX=9606 GN=DPP9 PE=1 SV=3;>tr|M0R2A8|M0R2A8_HUMAN Dipeptidyl peptidase 9 OS=Homo sapiens OX=9606 GN=DPP9 PE=1 SV=1	8	6	6	6	0	6	2	0	6	2	0	6	2	9	9	9	98.262	863	863;518;119;123;140;141;154;220	1	8	0	50.652	By matching	By MS/MS	By MS/MS	0	9	2.9	92292000	0	81376000	10917000	2050900	0	1808300	242590	0	52186000	16258000	0	6	1	7
sp|Q86U42|PABP2_HUMAN;tr|H0YJH9|H0YJH9_HUMAN;tr|B4DEH8|B4DEH8_HUMAN;tr|G3V4T2|G3V4T2_HUMAN	sp|Q86U42|PABP2_HUMAN;tr|H0YJH9|H0YJH9_HUMAN;tr|B4DEH8|B4DEH8_HUMAN;tr|G3V4T2|G3V4T2_HUMAN	2;1;1;1	2;1;1;1	2;1;1;1	>sp|Q86U42|PABP2_HUMAN Polyadenylate-binding protein 2 OS=Homo sapiens OX=9606 GN=PABPN1 PE=1 SV=3;>tr|H0YJH9|H0YJH9_HUMAN Polyadenylate-binding protein 2 (Fragment) OS=Homo sapiens OX=9606 GN=PABPN1 PE=1 SV=1;>tr|B4DEH8|B4DEH8_HUMAN Polyadenylate-binding	4	2	2	2	2	2	2	2	2	2	2	2	2	8.8	8.8	8.8	32.749	306	306;96;168;178	1	6	0	34.458	By MS/MS	By MS/MS	By MS/MS	8.8	8.8	8.8	45325000	13145000	19004000	13176000	3777100	1095400	1583700	1098000	13379000	12827000	10732000	1	1	1	3
sp|Q86V81|THOC4_HUMAN;tr|E9PB61|E9PB61_HUMAN	sp|Q86V81|THOC4_HUMAN;tr|E9PB61|E9PB61_HUMAN	1;1	1;1	1;1	>sp|Q86V81|THOC4_HUMAN THO complex subunit 4 OS=Homo sapiens OX=9606 GN=ALYREF PE=1 SV=3;>tr|E9PB61|E9PB61_HUMAN THO complex subunit 4 OS=Homo sapiens OX=9606 GN=ALYREF PE=1 SV=1	2	1	1	1	0	0	1	0	0	1	0	0	1	10.5	10.5	10.5	26.888	257	257;264	1	1	0.0017794	8.9558	By matching	By matching	By MS/MS	0	0	10.5	28477000	0	0	28477000	2190500	0	0	2190500	0	0	20927000	0	0	1	1
sp|Q86X55|CARM1_HUMAN;tr|K7EK20|K7EK20_HUMAN;tr|K7EPK1|K7EPK1_HUMAN;tr|K7EQA8|K7EQA8_HUMAN	sp|Q86X55|CARM1_HUMAN;tr|K7EK20|K7EK20_HUMAN;tr|K7EPK1|K7EPK1_HUMAN;tr|K7EQA8|K7EQA8_HUMAN	2;1;1;1	2;1;1;1	2;1;1;1	>sp|Q86X55|CARM1_HUMAN Histone-arginine methyltransferase CARM1 OS=Homo sapiens OX=9606 GN=CARM1 PE=1 SV=3;>tr|K7EK20|K7EK20_HUMAN Histone-arginine methyltransferase CARM1 (Fragment) OS=Homo sapiens OX=9606 GN=CARM1 PE=1 SV=1;>tr|K7EPK1|K7EPK1_HUMAN Histon	4	2	2	2	1	2	1	1	2	1	1	2	1	5.1	5.1	5.1	65.853	608	608;120;161;343	1	5	0	12.62	By MS/MS	By MS/MS	By MS/MS	3	5.1	3	8895500	0	3402100	5493400	423590	0	162000	261590	0	0	4037000	2	2	1	5
sp|Q86YZ3|HORN_HUMAN;CON__Q86YZ3	sp|Q86YZ3|HORN_HUMAN;CON__Q86YZ3	4;4	4;4	4;4	>sp|Q86YZ3|HORN_HUMAN Hornerin OS=Homo sapiens OX=9606 GN=HRNR PE=1 SV=2;>Q86YZ3 SWISS-PROT:Q86YZ3 Tax_Id=9606 Gene_Symbol=HRNR Hornerin	2	4	4	4	4	4	4	4	4	4	4	4	4	4.5	4.5	4.5	282.39	2850	2850;2850	1	15	0	151.06	By MS/MS	By MS/MS	By MS/MS	4.5	4.5	4.5	98494000	31103000	36726000	30664000	1158700	365920	432070	360760	30517000	27115000	23275000	6	6	5	17
sp|Q8IY21|DDX60_HUMAN	sp|Q8IY21|DDX60_HUMAN	1	1	1	>sp|Q8IY21|DDX60_HUMAN Probable ATP-dependent RNA helicase DDX60 OS=Homo sapiens OX=9606 GN=DDX60 PE=1 SV=3	1	1	1	1	1	1	1	1	1	1	1	1	1	0.8	0.8	0.8	197.85	1712	1712	1	6	0.0014903	6.406	By MS/MS	By MS/MS	By MS/MS	0.8	0.8	0.8	229970000	81245000	66298000	82423000	2499600	883100	720630	895900	83332000	47733000	59977000	3	1	3	7
sp|Q8IZL8|PELP1_HUMAN;tr|C9JFV4|C9JFV4_HUMAN;tr|E7EV54|E7EV54_HUMAN;tr|I3L445|I3L445_HUMAN;tr|I3L1P4|I3L1P4_HUMAN;tr|I3L4M7|I3L4M7_HUMAN;tr|I3L4P1|I3L4P1_HUMAN	sp|Q8IZL8|PELP1_HUMAN;tr|C9JFV4|C9JFV4_HUMAN;tr|E7EV54|E7EV54_HUMAN	16;15;11;6;4;4;1	16;15;11;6;4;4;1	16;15;11;6;4;4;1	>sp|Q8IZL8|PELP1_HUMAN Proline-, glutamic acid- and leucine-rich protein 1 OS=Homo sapiens OX=9606 GN=PELP1 PE=1 SV=2;>tr|C9JFV4|C9JFV4_HUMAN Proline-, glutamic acid- and leucine-rich protein 1 OS=Homo sapiens OX=9606 GN=PELP1 PE=1 SV=2;>tr|E7EV54|E7EV54_H	7	16	16	16	0	3	16	0	3	16	0	3	16	20.8	20.8	20.8	119.7	1130	1130;1180;906;301;148;156;99	1	30	0	323.31	By matching	By MS/MS	By MS/MS	0	3.5	20.8	1761500000	0	10725000	1750800000	46357000	0	282250	46074000	0	7963700	1261900000	0	1	38	39
sp|Q8N0V3|RBFA_HUMAN	sp|Q8N0V3|RBFA_HUMAN	4	4	4	>sp|Q8N0V3|RBFA_HUMAN Putative ribosome-binding factor A, mitochondrial OS=Homo sapiens OX=9606 GN=RBFA PE=1 SV=3	1	4	4	4	3	2	4	3	2	4	3	2	4	16.9	16.9	16.9	38.359	343	343	1	12	0	39.087	By MS/MS	By MS/MS	By MS/MS	13.7	7.9	16.9	115720000	30314000	33153000	52251000	7232400	1894700	2072000	3265700	25780000	21315000	46233000	2	3	6	11
sp|Q8N1N4|K2C78_HUMAN;CON__Q8N1N4-2;CON__Q7RTT2	sp|Q8N1N4|K2C78_HUMAN;CON__Q8N1N4-2;CON__Q7RTT2	9;8;8	8;7;7	8;7;7	>sp|Q8N1N4|K2C78_HUMAN Keratin, type II cytoskeletal 78 OS=Homo sapiens OX=9606 GN=KRT78 PE=1 SV=2;>Q8N1N4-2 SWISS-PROT:Q8N1N4-2 Tax_Id=9606 Gene_Symbol=KRT78 Isoform 2 of Keratin, type II cytoskeletal 78;>Q7RTT2 TREMBL:Q7RTT2 Tax_Id=9606 Gene_Symbol=KRT78	3	9	8	8	8	6	6	7	5	5	7	5	5	16.9	16.9	16.9	56.865	520	520;521;521	1	23	0	80.262	By MS/MS	By MS/MS	By MS/MS	16.5	14.2	11.7	193820000	66175000	64191000	63451000	6683400	2281900	2213500	2188000	63211000	52206000	45050000	12	7	5	24
sp|Q8ND61|CC020_HUMAN	sp|Q8ND61|CC020_HUMAN	1	1	1	>sp|Q8ND61|CC020_HUMAN Uncharacterized protein C3orf20 OS=Homo sapiens OX=9606 GN=C3orf20 PE=2 SV=2	1	1	1	1	1	1	1	1	1	1	1	1	1	0.9	0.9	0.9	101.27	904	904	1	3	1	-2	By MS/MS	By matching	By MS/MS	0.9	0.9	0.9	27017000	18441000	8575500	0	771900	526890	245010	0	0	6367400	0	2	0	1	3
sp|Q8NDN9|RCBT1_HUMAN	sp|Q8NDN9|RCBT1_HUMAN	2	2	2	>sp|Q8NDN9|RCBT1_HUMAN RCC1 and BTB domain-containing protein 1 OS=Homo sapiens OX=9606 GN=RCBTB1 PE=1 SV=1	1	2	2	2	2	2	1	2	2	1	2	2	1	6.4	6.4	6.4	58.252	531	531	1	6	0.0019763	11.774	By matching	By MS/MS	By MS/MS	6.4	6.4	3.4	53621000	7789000	21137000	24695000	3574800	519270	1409200	1646300	0	15695000	0	0	3	0	3
sp|Q8NE01|CNNM3_HUMAN	sp|Q8NE01|CNNM3_HUMAN	6	6	6	>sp|Q8NE01|CNNM3_HUMAN Metal transporter CNNM3 OS=Homo sapiens OX=9606 GN=CNNM3 PE=1 SV=1	1	6	6	6	0	6	0	0	6	0	0	6	0	12	12	12	76.118	707	707	1	7	0	37.535	By matching	By MS/MS	By matching	0	12	0	50068000	0	50068000	0	1317600	0	1317600	0	0	37176000	0	0	7	0	7
sp|Q8TDL5|BPIB1_HUMAN	sp|Q8TDL5|BPIB1_HUMAN	2	2	2	>sp|Q8TDL5|BPIB1_HUMAN BPI fold-containing family B member 1 OS=Homo sapiens OX=9606 GN=BPIFB1 PE=1 SV=1	1	2	2	2	2	0	0	2	0	0	2	0	0	7.9	7.9	7.9	52.441	484	484	1	2	0.0018762	10.844	By MS/MS	By matching	By matching	7.9	0	0	14980000	14980000	0	0	516540	516540	0	0	14980000	0	0	1	0	0	1
sp|Q8WVM0|TFB1M_HUMAN	sp|Q8WVM0|TFB1M_HUMAN	1	1	1	>sp|Q8WVM0|TFB1M_HUMAN Dimethyladenosine transferase 1, mitochondrial OS=Homo sapiens OX=9606 GN=TFB1M PE=1 SV=1	1	1	1	1	0	1	1	0	1	1	0	1	1	4	4	4	39.542	346	346	1	2	0.001773	8.7798	By matching	By MS/MS	By MS/MS	0	4	4	9056600	0	9056600	0	411660	0	411660	0	0	6724600	0	0	1	1	2
sp|Q8WVV4|POF1B_HUMAN	sp|Q8WVV4|POF1B_HUMAN	1	1	1	>sp|Q8WVV4|POF1B_HUMAN Protein POF1B OS=Homo sapiens OX=9606 GN=POF1B PE=1 SV=3	1	1	1	1	1	0	0	1	0	0	1	0	0	1.9	1.9	1.9	68.064	589	589	1	1	0.0095109	5.8672	By MS/MS	By matching	By matching	1.9	0	0	0	0	0	0	0	0	0	0	0	0	0	1	0	0	1
sp|Q8WX93|PALLD_HUMAN	sp|Q8WX93|PALLD_HUMAN	1	1	1	>sp|Q8WX93|PALLD_HUMAN Palladin OS=Homo sapiens OX=9606 GN=PALLD PE=1 SV=3	1	1	1	1	0	1	0	0	1	0	0	1	0	0.9	0.9	0.9	150.56	1383	1383	1	1	0.0096286	5.909	By matching	By MS/MS	By matching	0	0.9	0	0	0	0	0	0	0	0	0	0	0	0	0	1	0	1
sp|Q8WXE9|STON2_HUMAN;tr|A0A3B3IU55|A0A3B3IU55_HUMAN	sp|Q8WXE9|STON2_HUMAN;tr|A0A3B3IU55|A0A3B3IU55_HUMAN	1;1	1;1	1;1	>sp|Q8WXE9|STON2_HUMAN Stonin-2 OS=Homo sapiens OX=9606 GN=STON2 PE=1 SV=1;>tr|A0A3B3IU55|A0A3B3IU55_HUMAN Stonin-2 OS=Homo sapiens OX=9606 GN=STON2 PE=1 SV=1	2	1	1	1	1	1	0	1	1	0	1	1	0	1	1	1	101.16	905	905;977	1	2	0.0056657	6.0731	By MS/MS	By MS/MS	By matching	1	1	0	18445000	8642000	9803500	0	498530	233570	264960	0	0	7279200	0	1	1	0	2
sp|Q8WXF1|PSPC1_HUMAN;tr|X6RDA4|X6RDA4_HUMAN	sp|Q8WXF1|PSPC1_HUMAN;tr|X6RDA4|X6RDA4_HUMAN	4;3	4;3	4;3	>sp|Q8WXF1|PSPC1_HUMAN Paraspeckle component 1 OS=Homo sapiens OX=9606 GN=PSPC1 PE=1 SV=1;>tr|X6RDA4|X6RDA4_HUMAN Paraspeckle component 1 (Fragment) OS=Homo sapiens OX=9606 GN=PSPC1 PE=1 SV=1	2	4	4	4	2	4	2	2	4	2	2	4	2	12.4	12.4	12.4	58.743	523	523;248	1	8	0	28.539	By MS/MS	By MS/MS	By MS/MS	4.8	12.4	7.1	59200000	14676000	28942000	15582000	2960000	733800	1447100	779090	18081000	15312000	14224000	0	5	2	7
sp|Q92522|H1X_HUMAN	sp|Q92522|H1X_HUMAN	2	2	2	>sp|Q92522|H1X_HUMAN Histone H1x OS=Homo sapiens OX=9606 GN=H1FX PE=1 SV=1	1	2	2	2	2	1	1	2	1	1	2	1	1	10.3	10.3	10.3	22.487	213	213	1	4	0	17.117	By MS/MS	By matching	By matching	10.3	4.7	4.7	21290000	5814500	5449400	10026000	1935400	528590	495400	911450	0	0	7367800	2	0	0	2
sp|Q92598|HS105_HUMAN;tr|A0A0A0MSM0|A0A0A0MSM0_HUMAN	sp|Q92598|HS105_HUMAN;tr|A0A0A0MSM0|A0A0A0MSM0_HUMAN	3;2	3;2	3;2	>sp|Q92598|HS105_HUMAN Heat shock protein 105 kDa OS=Homo sapiens OX=9606 GN=HSPH1 PE=1 SV=1;>tr|A0A0A0MSM0|A0A0A0MSM0_HUMAN Heat shock protein 105 kDa OS=Homo sapiens OX=9606 GN=HSPH1 PE=1 SV=1	2	3	3	3	3	2	2	3	2	2	3	2	2	5.2	5.2	5.2	96.864	858	858;782	1	8	0	19.124	By MS/MS	By MS/MS	By MS/MS	5.2	2.7	2.7	20541000	5901000	8770600	5869000	437030	125550	186610	124870	5892100	6521100	0	3	2	2	7
sp|Q92734|TFG_HUMAN;tr|C9JTY3|C9JTY3_HUMAN;tr|C9JUE0|C9JUE0_HUMAN;tr|C9JJP5|C9JJP5_HUMAN	sp|Q92734|TFG_HUMAN;tr|C9JTY3|C9JTY3_HUMAN;tr|C9JUE0|C9JUE0_HUMAN;tr|C9JJP5|C9JJP5_HUMAN	5;4;4;4	5;4;4;4	5;4;4;4	>sp|Q92734|TFG_HUMAN Protein TFG OS=Homo sapiens OX=9606 GN=TFG PE=1 SV=2;>tr|C9JTY3|C9JTY3_HUMAN Protein TFG (Fragment) OS=Homo sapiens OX=9606 GN=TFG PE=1 SV=1;>tr|C9JUE0|C9JUE0_HUMAN Protein TFG (Fragment) OS=Homo sapiens OX=9606 GN=TFG PE=1 SV=1;>tr|C9	4	5	5	5	3	5	3	3	5	3	3	5	3	15.5	15.5	15.5	43.447	400	400;128;157;181	1	11	0	52.411	By MS/MS	By MS/MS	By MS/MS	10.2	15.5	10.8	226590000	50038000	124760000	51794000	16185000	3574100	8911500	3699500	64930000	72814000	42991000	3	6	2	11
sp|Q92820|GGH_HUMAN	sp|Q92820|GGH_HUMAN	1	1	1	>sp|Q92820|GGH_HUMAN Gamma-glutamyl hydrolase OS=Homo sapiens OX=9606 GN=GGH PE=1 SV=2	1	1	1	1	1	0	0	1	0	0	1	0	0	4.4	4.4	4.4	35.964	318	318	1	1	0.0095238	5.8712	By MS/MS	By matching	By matching	4.4	0	0	0	0	0	0	0	0	0	0	0	0	0	1	0	0	1
sp|Q92947|GCDH_HUMAN	sp|Q92947|GCDH_HUMAN	1	1	1	>sp|Q92947|GCDH_HUMAN Glutaryl-CoA dehydrogenase, mitochondrial OS=Homo sapiens OX=9606 GN=GCDH PE=1 SV=1	1	1	1	1	0	1	0	0	1	0	0	1	0	2.7	2.7	2.7	48.127	438	438	1	1	0.0015504	6.7079	By matching	By MS/MS	By matching	0	2.7	0	3897800	0	3897800	0	194890	0	194890	0	0	2894100	0	0	1	0	1
sp|Q93100|KPBB_HUMAN	sp|Q93100|KPBB_HUMAN	2	2	2	>sp|Q93100|KPBB_HUMAN Phosphorylase b kinase regulatory subunit beta OS=Homo sapiens OX=9606 GN=PHKB PE=1 SV=3	1	2	2	2	0	2	0	0	2	0	0	2	0	2.1	2.1	2.1	124.88	1093	1093	1	2	0	13.817	By matching	By MS/MS	By matching	0	2.1	0	16867000	0	16867000	0	301190	0	301190	0	0	12524000	0	0	2	0	2
sp|Q96A33|CCD47_HUMAN	sp|Q96A33|CCD47_HUMAN	1	1	1	>sp|Q96A33|CCD47_HUMAN Coiled-coil domain-containing protein 47 OS=Homo sapiens OX=9606 GN=CCDC47 PE=1 SV=1	1	1	1	1	1	1	1	1	1	1	1	1	1	2.5	2.5	2.5	55.873	483	483	1	6	0	12.792	By MS/MS	By MS/MS	By MS/MS	2.5	2.5	2.5	22872000	3664200	11458000	7749500	1089100	174490	545620	369030	4767500	6557400	6542000	1	1	2	4
sp|Q96AE4|FUBP1_HUMAN;tr|E9PEB5|E9PEB5_HUMAN;sp|Q96I24|FUBP3_HUMAN	sp|Q96AE4|FUBP1_HUMAN;tr|E9PEB5|E9PEB5_HUMAN;sp|Q96I24|FUBP3_HUMAN	2;2;1	2;2;1	2;2;1	>sp|Q96AE4|FUBP1_HUMAN Far upstream element-binding protein 1 OS=Homo sapiens OX=9606 GN=FUBP1 PE=1 SV=3;>tr|E9PEB5|E9PEB5_HUMAN Far upstream element-binding protein 1 OS=Homo sapiens OX=9606 GN=FUBP1 PE=1 SV=1;>sp|Q96I24|FUBP3_HUMAN Far upstream element-b	3	2	2	2	2	2	2	2	2	2	2	2	2	3	3	3	67.56	644	644;655;572	1	6	0	12.122	By MS/MS	By MS/MS	By MS/MS	3	3	3	24734000	8482500	6144500	10107000	824470	282750	204820	336900	8512000	4048000	7912300	2	2	1	5
sp|Q96AG4|LRC59_HUMAN	sp|Q96AG4|LRC59_HUMAN	3	3	3	>sp|Q96AG4|LRC59_HUMAN Leucine-rich repeat-containing protein 59 OS=Homo sapiens OX=9606 GN=LRRC59 PE=1 SV=1	1	3	3	3	2	3	1	2	3	1	2	3	1	8.1	8.1	8.1	34.93	307	307	1	6	0	21.333	By MS/MS	By MS/MS	By matching	7.5	8.1	3.3	31350000	13550000	8297400	9502200	2239300	967880	592670	678730	13683000	6028000	0	3	1	0	4
sp|Q96CS3|FAF2_HUMAN	sp|Q96CS3|FAF2_HUMAN	1	1	1	>sp|Q96CS3|FAF2_HUMAN FAS-associated factor 2 OS=Homo sapiens OX=9606 GN=FAF2 PE=1 SV=2	1	1	1	1	0	1	0	0	1	0	0	1	0	4.3	4.3	4.3	52.623	445	445	1	1	0.002907	6.2404	By matching	By MS/MS	By matching	0	4.3	0	6427800	0	6427800	0	279470	0	279470	0	0	4772700	0	0	1	0	1
sp|Q96CT7|CC124_HUMAN	sp|Q96CT7|CC124_HUMAN	1	1	1	>sp|Q96CT7|CC124_HUMAN Coiled-coil domain-containing protein 124 OS=Homo sapiens OX=9606 GN=CCDC124 PE=1 SV=1	1	1	1	1	1	1	1	1	1	1	1	1	1	5.8	5.8	5.8	25.835	223	223	1	3	0.0017065	7.6921	By MS/MS	By matching	By MS/MS	5.8	5.8	5.8	15502000	6280800	2061400	7159800	1291800	523400	171780	596650	0	0	5261500	0	0	1	1
sp|Q96DA6|TIM14_HUMAN;tr|A0A2R8Y839|A0A2R8Y839_HUMAN;tr|A0A2R8Y817|A0A2R8Y817_HUMAN;tr|F2Z3A7|F2Z3A7_HUMAN	sp|Q96DA6|TIM14_HUMAN	3;1;1;1	3;1;1;1	3;1;1;1	>sp|Q96DA6|TIM14_HUMAN Mitochondrial import inner membrane translocase subunit TIM14 OS=Homo sapiens OX=9606 GN=DNAJC19 PE=1 SV=3	4	3	3	3	2	2	3	2	2	3	2	2	3	31.9	31.9	31.9	12.498	116	116;31;47;59	1	7	0	26.781	By matching	By MS/MS	By MS/MS	19.8	19.8	31.9	90664000	24474000	36590000	29601000	10074000	2719400	4065500	3289000	25886000	27221000	20288000	0	1	3	4
sp|Q96EY1|DNJA3_HUMAN	sp|Q96EY1|DNJA3_HUMAN	2	2	2	>sp|Q96EY1|DNJA3_HUMAN DnaJ homolog subfamily A member 3, mitochondrial OS=Homo sapiens OX=9606 GN=DNAJA3 PE=1 SV=2	1	2	2	2	0	2	1	0	2	1	0	2	1	6.2	6.2	6.2	52.488	480	480	1	3	0	17.293	By matching	By MS/MS	By matching	0	6.2	3.3	26622000	0	24014000	2607900	1210100	0	1091500	118540	0	17831000	0	0	2	0	2
sp|Q96FJ2|DYL2_HUMAN	sp|Q96FJ2|DYL2_HUMAN	3	3	2	>sp|Q96FJ2|DYL2_HUMAN Dynein light chain 2, cytoplasmic OS=Homo sapiens OX=9606 GN=DYNLL2 PE=1 SV=1	1	3	3	2	0	3	0	0	3	0	0	2	0	27	27	14.6	10.35	89	89	1	3	0	24.392	By matching	By MS/MS	By matching	0	27	0	8285800	0	8285800	0	1657200	0	1657200	0	0	6152300	0	0	3	0	3
sp|Q96H79|ZCCHL_HUMAN	sp|Q96H79|ZCCHL_HUMAN	1	1	1	>sp|Q96H79|ZCCHL_HUMAN Zinc finger CCCH-type antiviral protein 1-like OS=Homo sapiens OX=9606 GN=ZC3HAV1L PE=1 SV=2	1	1	1	1	1	0	0	1	0	0	1	0	0	4.3	4.3	4.3	32.962	300	300	1	1	0.0028818	6.1813	By MS/MS	By matching	By matching	4.3	0	0	0	0	0	0	0	0	0	0	0	0	0	1	0	0	1
sp|Q96HC4|PDLI5_HUMAN;tr|H0Y8Y3|H0Y8Y3_HUMAN;tr|A0A0D9SFR4|A0A0D9SFR4_HUMAN;tr|A0A0A0MSP3|A0A0A0MSP3_HUMAN;tr|H0YBI4|H0YBI4_HUMAN	sp|Q96HC4|PDLI5_HUMAN;tr|H0Y8Y3|H0Y8Y3_HUMAN	5;3;2;2;1	5;3;2;2;1	5;3;2;2;1	>sp|Q96HC4|PDLI5_HUMAN PDZ and LIM domain protein 5 OS=Homo sapiens OX=9606 GN=PDLIM5 PE=1 SV=5;>tr|H0Y8Y3|H0Y8Y3_HUMAN PDZ and LIM domain protein 5 (Fragment) OS=Homo sapiens OX=9606 GN=PDLIM5 PE=1 SV=1	5	5	5	5	5	3	1	5	3	1	5	3	1	9.9	9.9	9.9	63.944	596	596;231;176;271;196	1	12	0	57.038	By MS/MS	By MS/MS	By matching	9.9	5.9	2	274980000	241330000	29062000	4580000	8332600	7313100	880660	138790	188080000	31784000	0	13	5	0	18
sp|Q96P63|SPB12_HUMAN	sp|Q96P63|SPB12_HUMAN	5	5	5	>sp|Q96P63|SPB12_HUMAN Serpin B12 OS=Homo sapiens OX=9606 GN=SERPINB12 PE=1 SV=1	1	5	5	5	4	4	1	4	4	1	4	4	1	9.1	9.1	9.1	46.276	405	405	1	9	0	35.037	By MS/MS	By MS/MS	By MS/MS	7.4	8.6	3.7	22859000	8506200	14353000	0	1143000	425310	717650	0	0	10657000	0	4	4	1	9
sp|Q96SK3|ZN607_HUMAN	sp|Q96SK3|ZN607_HUMAN	1	1	1	>sp|Q96SK3|ZN607_HUMAN Zinc finger protein 607 OS=Homo sapiens OX=9606 GN=ZNF607 PE=1 SV=3	1	1	1	1	0	0	1	0	0	1	0	0	1	2.6	2.6	2.6	80.506	696	696	1	1	0.0028944	6.2195	By matching	By matching	By MS/MS	0	0	2.6	0	0	0	0	0	0	0	0	0	0	0	0	0	1	1
sp|Q99613|EIF3C_HUMAN;sp|B5ME19|EIFCL_HUMAN	sp|Q99613|EIF3C_HUMAN;sp|B5ME19|EIFCL_HUMAN	2;2	2;2	2;2	>sp|Q99613|EIF3C_HUMAN Eukaryotic translation initiation factor 3 subunit C OS=Homo sapiens OX=9606 GN=EIF3C PE=1 SV=1;>sp|B5ME19|EIFCL_HUMAN Eukaryotic translation initiation factor 3 subunit C-like protein OS=Homo sapiens OX=9606 GN=EIF3CL PE=3 SV=1	2	2	2	2	0	1	2	0	1	2	0	1	2	3.1	3.1	3.1	105.34	913	913;914	1	5	0	15.693	By matching	By MS/MS	By MS/MS	0	1.3	3.1	8489900	0	1888000	6602000	202140	0	44952	157190	0	0	4851600	0	2	2	4
sp|Q99798|ACON_HUMAN;tr|A2A274|A2A274_HUMAN	sp|Q99798|ACON_HUMAN;tr|A2A274|A2A274_HUMAN	9;9	9;9	9;9	>sp|Q99798|ACON_HUMAN Aconitate hydratase, mitochondrial OS=Homo sapiens OX=9606 GN=ACO2 PE=1 SV=2;>tr|A2A274|A2A274_HUMAN Aconitate hydratase, mitochondrial OS=Homo sapiens OX=9606 GN=ACO2 PE=1 SV=1	2	9	9	9	1	9	0	1	9	0	1	9	0	14.2	14.2	14.2	85.424	780	780;805	1	11	0	73.626	By matching	By MS/MS	By matching	1.7	14.2	0	81730000	1766600	79963000	0	2150800	46489	2104300	0	0	59373000	0	0	10	0	10
sp|Q99829|CPNE1_HUMAN;tr|B0QZ18|B0QZ18_HUMAN;tr|A6PVH9|A6PVH9_HUMAN;tr|F2Z2V0|F2Z2V0_HUMAN;tr|E7ENH5|E7ENH5_HUMAN;tr|Q5JX45|Q5JX45_HUMAN;tr|Q5JX58|Q5JX58_HUMAN;tr|Q5JX59|Q5JX59_HUMAN;tr|Q5JX60|Q5JX60_HUMAN;tr|Q5JX44|Q5JX44_HUMAN;tr|H0Y524|H0Y524_HUMAN;tr|Q5JX61|Q5JX61_HUMAN;tr|Q5JX52|Q5JX52_HUMAN;tr|Q5JX56|Q5JX56_HUMAN;tr|Q5JX55|Q5JX55_HUMAN;tr|Q5JX54|Q5JX54_HUMAN;tr|Q5JX57|Q5JX57_HUMAN;tr|E7EV27…	sp|Q99829|CPNE1_HUMAN;tr|B0QZ18|B0QZ18_HUMAN;tr|A6PVH9|A6PVH9_HUMAN;tr|F2Z2V0|F2Z2V0_HUMAN;tr|E7ENH5|E7ENH5_HUMAN;tr|Q5JX45|Q5JX45_HUMAN	13;13;11;11;8;7;6;6;6;6;5;5;5;4;3;2;2;2	13;13;11;11;8;7;6;6;6;6;5;5;5;4;3;2;2;2	13;13;11;11;8;7;6;6;6;6;5;5;5;4;3;2;2;2	>sp|Q99829|CPNE1_HUMAN Copine-1 OS=Homo sapiens OX=9606 GN=CPNE1 PE=1 SV=1;>tr|B0QZ18|B0QZ18_HUMAN Copine-1 OS=Homo sapiens OX=9606 GN=CPNE1 PE=1 SV=1;>tr|A6PVH9|A6PVH9_HUMAN Copine-1 OS=Homo sapiens OX=9606 GN=CPNE1 PE=1 SV=1;>tr|F2Z2V0|F2Z2V0_HUMAN Copin	18	13	13	13	12	13	12	12	13	12	12	13	12	30.2	30.2	30.2	59.058	537	537;542;481;533;427;386;201;209;231;304;208;213;305;174;152;136;137;138	1	51	0	129.3	By MS/MS	By MS/MS	By MS/MS	24.2	30.2	28.9	964560000	241110000	392200000	331260000	53587000	13395000	21789000	18403000	241280000	266200000	239800000	21	15	17	53
sp|Q99832|TCPH_HUMAN;tr|F8WAM2|F8WAM2_HUMAN	sp|Q99832|TCPH_HUMAN	10;3	10;3	10;3	>sp|Q99832|TCPH_HUMAN T-complex protein 1 subunit eta OS=Homo sapiens OX=9606 GN=CCT7 PE=1 SV=2	2	10	10	10	1	9	5	1	9	5	1	9	5	23.8	23.8	23.8	59.366	543	543;98	1	16	0	64.55	By matching	By MS/MS	By MS/MS	3.5	21	13.1	97011000	4045700	65788000	27178000	3129400	130510	2122200	876710	0	42882000	25938000	0	10	4	14
sp|Q99878|H2A1J_HUMAN;sp|Q96KK5|H2A1H_HUMAN;sp|Q9BTM1|H2AJ_HUMAN;sp|Q16777|H2A2C_HUMAN;sp|Q6FI13|H2A2A_HUMAN;sp|P20671|H2A1D_HUMAN;sp|P0C0S8|H2A1_HUMAN;tr|A0A0U1RR32|A0A0U1RR32_HUMAN;tr|A0A0U1RRH7|A0A0U1RRH7_HUMAN;tr|H0YFX9|H0YFX9_HUMAN;sp|Q93077|H2A1C_HUMAN;sp|Q7L7L0|H2A3_HUMAN;sp|P04908|H2A1B_HUMAN;tr|C9J0D1|C9J0D1_HUMAN;sp|Q71UI9|H2AV_HUMAN;sp|P0C0S5|H2AZ_HUMAN;sp|Q96QV6|H2A1A_HUMAN;tr|A0A3B3I…	sp|Q99878|H2A1J_HUMAN;sp|Q96KK5|H2A1H_HUMAN;sp|Q9BTM1|H2AJ_HUMAN;sp|Q16777|H2A2C_HUMAN;sp|Q6FI13|H2A2A_HUMAN;sp|P20671|H2A1D_HUMAN;sp|P0C0S8|H2A1_HUMAN;tr|A0A0U1RR32|A0A0U1RR32_HUMAN;tr|A0A0U1RRH7|A0A0U1RRH7_HUMAN;tr|H0YFX9|H0YFX9_HUMAN;sp|Q93077|H2A1C_HUMAN;sp|Q7L7L0|H2A3_HUMAN;sp|P04908|H2A1B_HUMAN;tr|C9J0D1|C9J0D1_HUMAN;sp|Q71UI9|H2AV_HUMAN;sp|P0C0S5|H2AZ_HUMAN;sp|Q96QV6|H2A1A_HUMAN;tr|A0A3B3I…	4;4;4;4;4;4;4;4;4;3;3;3;3;2;2;2;2;2;2;1;1	4;4;4;4;4;4;4;4;4;3;3;3;3;2;2;2;2;2;2;1;1	4;4;4;4;4;4;4;4;4;3;3;3;3;2;2;2;2;2;2;1;1	>sp|Q99878|H2A1J_HUMAN Histone H2A type 1-J OS=Homo sapiens OX=9606 GN=HIST1H2AJ PE=1 SV=3;>sp|Q96KK5|H2A1H_HUMAN Histone H2A type 1-H OS=Homo sapiens OX=9606 GN=HIST1H2AH PE=1 SV=3;>sp|Q9BTM1|H2AJ_HUMAN Histone H2A.J OS=Homo sapiens OX=9606 GN=H2AFJ PE=1	21	4	4	4	4	4	3	4	4	3	4	4	3	35.9	35.9	35.9	13.936	128	128;128;129;129;130;130;130;169;170;92;130;130;130;122;128;128;131;140;143;76;130	1	14	0	62.627	By MS/MS	By MS/MS	By MS/MS	35.9	35.9	27.3	661170000	199810000	250260000	211100000	132230000	39963000	50052000	42220000	210640000	177770000	152350000	6	6	4	16
sp|Q99879|H2B1M_HUMAN;sp|Q99877|H2B1N_HUMAN;sp|Q93079|H2B1H_HUMAN;sp|Q5QNW6|H2B2F_HUMAN;sp|Q16778|H2B2E_HUMAN;sp|P62807|H2B1C_HUMAN;sp|P58876|H2B1D_HUMAN;sp|P33778|H2B1B_HUMAN;sp|P23527|H2B1O_HUMAN;tr|U3KQK0|U3KQK0_HUMAN;sp|Q99880|H2B1L_HUMAN;sp|P57053|H2BFS_HUMAN;sp|P06899|H2B1J_HUMAN;sp|O60814|H2B1K_HUMAN;sp|Q8N257|H2B3B_HUMAN;sp|Q96A08|H2B1A_HUMAN	sp|Q99879|H2B1M_HUMAN;sp|Q99877|H2B1N_HUMAN;sp|Q93079|H2B1H_HUMAN;sp|Q5QNW6|H2B2F_HUMAN;sp|Q16778|H2B2E_HUMAN;sp|P62807|H2B1C_HUMAN;sp|P58876|H2B1D_HUMAN;sp|P33778|H2B1B_HUMAN;sp|P23527|H2B1O_HUMAN;tr|U3KQK0|U3KQK0_HUMAN;sp|Q99880|H2B1L_HUMAN;sp|P57053|H2BFS_HUMAN;sp|P06899|H2B1J_HUMAN;sp|O60814|H2B1K_HUMAN;sp|Q8N257|H2B3B_HUMAN;sp|Q96A08|H2B1A_HUMAN	6;6;6;6;6;6;6;6;6;6;5;5;5;5;4;4	6;6;6;6;6;6;6;6;6;6;5;5;5;5;4;4	4;4;4;4;4;4;4;4;4;4;3;4;4;4;2;2	>sp|Q99879|H2B1M_HUMAN Histone H2B type 1-M OS=Homo sapiens OX=9606 GN=HIST1H2BM PE=1 SV=3;>sp|Q99877|H2B1N_HUMAN Histone H2B type 1-N OS=Homo sapiens OX=9606 GN=HIST1H2BN PE=1 SV=3;>sp|Q93079|H2B1H_HUMAN Histone H2B type 1-H OS=Homo sapiens OX=9606 GN=HIS	16	6	6	4	4	5	6	4	5	6	3	4	4	54.8	54.8	41.3	13.989	126	126;126;126;126;126;126;126;126;126;166;126;126;126;126;126;127	1	24	0	95.803	By MS/MS	By MS/MS	By MS/MS	35.7	41.3	54.8	739970000	213490000	263920000	262570000	105710000	30498000	37702000	37510000	194610000	184040000	193090000	10	12	12	34
sp|Q9BQE3|TBA1C_HUMAN;sp|P68363|TBA1B_HUMAN;tr|F5H5D3|F5H5D3_HUMAN;tr|F8VVB9|F8VVB9_HUMAN;tr|A0A1W2PQM2|A0A1W2PQM2_HUMAN;sp|Q9NY65|TBA8_HUMAN;tr|C9J2C0|C9J2C0_HUMAN;tr|F8VRZ4|F8VRZ4_HUMAN;tr|F8VS66|F8VS66_HUMAN;tr|F8VX09|F8VX09_HUMAN;tr|F8VWV9|F8VWV9_HUMAN;tr|F8VRK0|F8VRK0_HUMAN;tr|C9JDS9|C9JDS9_HUMAN;tr|V9GZ17|V9GZ17_HUMAN;tr|C9K0S6|C9K0S6_HUMAN;tr|F8W0F6|F8W0F6_HUMAN;sp|A6NHL2|TBAL3_HUMAN;tr|F8…	sp|Q9BQE3|TBA1C_HUMAN;sp|P68363|TBA1B_HUMAN;tr|F5H5D3|F5H5D3_HUMAN;tr|F8VVB9|F8VVB9_HUMAN;tr|A0A1W2PQM2|A0A1W2PQM2_HUMAN;sp|Q9NY65|TBA8_HUMAN;tr|C9J2C0|C9J2C0_HUMAN	18;18;18;12;12;10;10;8;8;6;6;4;4;4;2;2;2;1;1	18;18;18;12;12;10;10;8;8;6;6;4;4;4;2;2;2;1;1	0;0;0;0;0;0;0;0;0;0;0;0;0;0;0;0;0;0;0	>sp|Q9BQE3|TBA1C_HUMAN Tubulin alpha-1C chain OS=Homo sapiens OX=9606 GN=TUBA1C PE=1 SV=1;>sp|P68363|TBA1B_HUMAN Tubulin alpha-1B chain OS=Homo sapiens OX=9606 GN=TUBA1B PE=1 SV=1;>tr|F5H5D3|F5H5D3_HUMAN Tubulin alpha chain OS=Homo sapiens OX=9606 GN=TUBA1	19	18	18	0	13	18	15	13	18	15	0	0	0	45.4	45.4	0	49.895	449	449;451;519;246;325;449;467;112;130;75;81;49;156;275;47;231;446;26;241	1	80	0	323.31	By MS/MS	By MS/MS	By MS/MS	39	45.4	44.3	4655200000	592040000	2900700000	1162400000	221670000	28192000	138130000	55353000	588580000	2129600000	845970000	27	60	38	125
sp|Q9BRP1|PDD2L_HUMAN	sp|Q9BRP1|PDD2L_HUMAN	1	1	1	>sp|Q9BRP1|PDD2L_HUMAN Programmed cell death protein 2-like OS=Homo sapiens OX=9606 GN=PDCD2L PE=1 SV=1	1	1	1	1	0	1	0	0	1	0	0	1	0	3.4	3.4	3.4	39.416	358	358	1	1	0.0016474	7.2889	By matching	By MS/MS	By matching	0	3.4	0	3000200	0	3000200	0	187510	0	187510	0	0	2227700	0	0	1	0	1
sp|Q9BRX2|PELO_HUMAN	sp|Q9BRX2|PELO_HUMAN	2	2	2	>sp|Q9BRX2|PELO_HUMAN Protein pelota homolog OS=Homo sapiens OX=9606 GN=PELO PE=1 SV=2	1	2	2	2	0	2	0	0	2	0	0	2	0	8.8	8.8	8.8	43.359	385	385	1	2	0	12.026	By matching	By MS/MS	By matching	0	8.8	0	5082700	0	5082700	0	242030	0	242030	0	0	3774000	0	0	2	0	2
sp|Q9BS26|ERP44_HUMAN	sp|Q9BS26|ERP44_HUMAN	2	2	2	>sp|Q9BS26|ERP44_HUMAN Endoplasmic reticulum resident protein 44 OS=Homo sapiens OX=9606 GN=ERP44 PE=1 SV=1	1	2	2	2	1	2	0	1	2	0	1	2	0	6.7	6.7	6.7	46.971	406	406	1	3	0.0019157	11.213	By matching	By MS/MS	By matching	2.2	6.7	0	9725200	1566700	8158500	0	486260	78336	407920	0	0	6057700	0	0	3	0	3
sp|Q9BUF5|TBB6_HUMAN;tr|K7ESQ3|K7ESQ3_HUMAN;tr|K7EQT3|K7EQT3_HUMAN;tr|K7EJ64|K7EJ64_HUMAN;tr|K7ERA8|K7ERA8_HUMAN;tr|K7EJZ4|K7EJZ4_HUMAN;tr|K7EL29|K7EL29_HUMAN;tr|K7EN98|K7EN98_HUMAN;tr|K7EPE5|K7EPE5_HUMAN	sp|Q9BUF5|TBB6_HUMAN	8;1;1;1;1;1;1;1;1	1;1;1;1;1;1;1;1;1	1;1;1;1;1;1;1;1;1	>sp|Q9BUF5|TBB6_HUMAN Tubulin beta-6 chain OS=Homo sapiens OX=9606 GN=TUBB6 PE=1 SV=1	9	8	1	1	5	8	5	0	1	0	0	1	0	17	3.4	3.4	49.857	446	446;96;104;104;110;115;130;136;141	1	1	0.001506	6.5147	By matching	By MS/MS	By matching	8.7	17	11	6935500	0	6935500	0	346780	0	346780	0	0	5149700	0	0	1	0	1
sp|Q9BZL6|KPCD2_HUMAN	sp|Q9BZL6|KPCD2_HUMAN	1	1	1	>sp|Q9BZL6|KPCD2_HUMAN Serine/threonine-protein kinase D2 OS=Homo sapiens OX=9606 GN=PRKD2 PE=1 SV=3	1	1	1	1	1	0	0	1	0	0	1	0	0	1.9	1.9	1.9	96.721	878	878	1	1	0.0015674	6.812	By MS/MS	By matching	By matching	1.9	0	0	5831900	5831900	0	0	171530	171530	0	0	5831900	0	0	1	0	0	1
sp|Q9H0D6|XRN2_HUMAN	sp|Q9H0D6|XRN2_HUMAN	3	3	3	>sp|Q9H0D6|XRN2_HUMAN 5-3 exoribonuclease 2 OS=Homo sapiens OX=9606 GN=XRN2 PE=1 SV=1	1	3	3	3	2	3	2	2	3	2	2	3	2	5.7	5.7	5.7	108.58	950	950	1	7	0	21.43	By MS/MS	By MS/MS	By MS/MS	3.2	5.7	3.2	32993000	5865500	16302000	10825000	701970	124800	346850	230320	6782700	9838200	9304000	0	4	3	7
sp|Q9H0S4|DDX47_HUMAN	sp|Q9H0S4|DDX47_HUMAN	1	1	1	>sp|Q9H0S4|DDX47_HUMAN Probable ATP-dependent RNA helicase DDX47 OS=Homo sapiens OX=9606 GN=DDX47 PE=1 SV=1	1	1	1	1	0	0	1	0	0	1	0	0	1	2.4	2.4	2.4	50.646	455	455	1	1	0.0096819	5.9144	By matching	By matching	By MS/MS	0	0	2.4	0	0	0	0	0	0	0	0	0	0	0	0	0	1	1
sp|Q9H3E2|SNX25_HUMAN	sp|Q9H3E2|SNX25_HUMAN	1	1	1	>sp|Q9H3E2|SNX25_HUMAN Sorting nexin-25 OS=Homo sapiens OX=9606 GN=SNX25 PE=1 SV=2	1	1	1	1	1	1	1	1	1	1	1	1	1	1.4	1.4	1.4	97.944	840	840	1	9	0.009589	5.8996	By MS/MS	By MS/MS	By MS/MS	1.4	1.4	1.4	415930000	173490000	130800000	111630000	8155500	3401800	2564800	2188900	90246000	69434000	62191000	1	1	2	4
sp|Q9H3K6|BOLA2_HUMAN;tr|A0A087WZT3|A0A087WZT3_HUMAN	sp|Q9H3K6|BOLA2_HUMAN;tr|A0A087WZT3|A0A087WZT3_HUMAN	2;1	2;1	2;1	>sp|Q9H3K6|BOLA2_HUMAN BolA-like protein 2 OS=Homo sapiens OX=9606 GN=BOLA2 PE=1 SV=1;>tr|A0A087WZT3|A0A087WZT3_HUMAN BolA-like protein 2 OS=Homo sapiens OX=9606 GN=BOLA2 PE=1 SV=2	2	2	2	2	1	2	2	1	2	2	1	2	2	20.9	20.9	20.9	10.116	86	86;152	1	5	0	13.462	By matching	By MS/MS	By MS/MS	10.5	20.9	20.9	26432000	5140400	12551000	8740200	5286300	1028100	2510200	1748000	0	9292600	6449600	0	2	1	3
sp|Q9H4L4|SENP3_HUMAN;tr|A0A087X0R7|A0A087X0R7_HUMAN;tr|J3QL36|J3QL36_HUMAN;tr|J3KSF5|J3KSF5_HUMAN;tr|J3QRE4|J3QRE4_HUMAN;tr|A0A087WV50|A0A087WV50_HUMAN	sp|Q9H4L4|SENP3_HUMAN;tr|A0A087X0R7|A0A087X0R7_HUMAN	5;3;2;1;1;1	5;3;2;1;1;1	5;3;2;1;1;1	>sp|Q9H4L4|SENP3_HUMAN Sentrin-specific protease 3 OS=Homo sapiens OX=9606 GN=SENP3 PE=1 SV=2;>tr|A0A087X0R7|A0A087X0R7_HUMAN SENP3-EIF4A1 readthrough (NMD candidate) (Fragment) OS=Homo sapiens OX=9606 GN=SENP3-EIF4A1 PE=4 SV=1	6	5	5	5	0	0	5	0	0	5	0	0	5	9.8	9.8	9.8	65.009	574	574;540;237;82;110;177	1	6	0	60.419	By matching	By matching	By MS/MS	0	0	9.8	152410000	0	0	152410000	7257600	0	0	7257600	0	0	104210000	0	0	11	11
sp|Q9H6S0|YTDC2_HUMAN;tr|D6RA70|D6RA70_HUMAN;tr|D6RF50|D6RF50_HUMAN;tr|D6R9T8|D6R9T8_HUMAN	sp|Q9H6S0|YTDC2_HUMAN;tr|D6RA70|D6RA70_HUMAN	4;2;1;1	4;2;1;1	4;2;1;1	>sp|Q9H6S0|YTDC2_HUMAN 3-5 RNA helicase YTHDC2 OS=Homo sapiens OX=9606 GN=YTHDC2 PE=1 SV=2;>tr|D6RA70|D6RA70_HUMAN 3-5 RNA helicase YTHDC2 OS=Homo sapiens OX=9606 GN=YTHDC2 PE=1 SV=1	4	4	4	4	0	4	1	0	4	1	0	4	1	3	3	3	160.25	1430	1430;739;98;137	1	5	0	23.32	By matching	By MS/MS	By matching	0	3	0.9	48044000	0	43774000	4269300	640580	0	583660	56924	0	32503000	0	0	4	0	4
sp|Q9H773|DCTP1_HUMAN	sp|Q9H773|DCTP1_HUMAN	1	1	1	>sp|Q9H773|DCTP1_HUMAN dCTP pyrophosphatase 1 OS=Homo sapiens OX=9606 GN=DCTPP1 PE=1 SV=1	1	1	1	1	1	1	1	1	1	1	1	1	1	8.2	8.2	8.2	18.681	170	170	1	5	0.001692	7.5993	By MS/MS	By MS/MS	By matching	8.2	8.2	8.2	18038000	9623900	2815500	5598700	1639800	874900	255960	508970	0	0	2334000	0	0	0	0
sp|Q9H7C4|SYNCI_HUMAN	sp|Q9H7C4|SYNCI_HUMAN	1	1	1	>sp|Q9H7C4|SYNCI_HUMAN Syncoilin OS=Homo sapiens OX=9606 GN=SYNC PE=1 SV=3	1	1	1	1	1	1	1	1	1	1	1	1	1	2.5	2.5	2.5	55.299	482	482	1	4	0.0016949	7.6161	By matching	By MS/MS	By MS/MS	2.5	2.5	2.5	42599000	8344200	19813000	14441000	1638400	320930	762050	555420	0	0	10612000	0	2	1	3
sp|Q9H857|NT5D2_HUMAN;tr|H7C4G8|H7C4G8_HUMAN;tr|C9J036|C9J036_HUMAN;tr|H7C519|H7C519_HUMAN	sp|Q9H857|NT5D2_HUMAN;tr|H7C4G8|H7C4G8_HUMAN	4;2;1;1	4;2;1;1	4;2;1;1	>sp|Q9H857|NT5D2_HUMAN 5-nucleotidase domain-containing protein 2 OS=Homo sapiens OX=9606 GN=NT5DC2 PE=1 SV=1;>tr|H7C4G8|H7C4G8_HUMAN 5-nucleotidase domain-containing protein 2 (Fragment) OS=Homo sapiens OX=9606 GN=NT5DC2 PE=1 SV=1	4	4	4	4	0	4	0	0	4	0	0	4	0	10	10	10	60.718	520	520;258;85;194	1	4	0	36.655	By matching	By MS/MS	By matching	0	10	0	20215000	0	20215000	0	697050	0	697050	0	0	15009000	0	0	4	0	4
sp|Q9HB71|CYBP_HUMAN	sp|Q9HB71|CYBP_HUMAN	1	1	1	>sp|Q9HB71|CYBP_HUMAN Calcyclin-binding protein OS=Homo sapiens OX=9606 GN=CACYBP PE=1 SV=2	1	1	1	1	0	0	1	0	0	1	0	0	1	10.1	10.1	10.1	26.21	228	228	1	1	0.0016129	7.0442	By matching	By matching	By MS/MS	0	0	10.1	9092000	0	0	9092000	699390	0	0	699390	0	0	6681500	0	0	2	2
sp|Q9NP55|BPIA1_HUMAN	sp|Q9NP55|BPIA1_HUMAN	1	1	1	>sp|Q9NP55|BPIA1_HUMAN BPI fold-containing family A member 1 OS=Homo sapiens OX=9606 GN=BPIFA1 PE=1 SV=1	1	1	1	1	1	0	0	1	0	0	1	0	0	5.5	5.5	5.5	26.712	256	256	1	1	0.0017452	8.1832	By MS/MS	By matching	By matching	5.5	0	0	7747300	7747300	0	0	968410	968410	0	0	7747300	0	0	1	0	0	1
sp|Q9NPF4|OSGEP_HUMAN;tr|G3V445|G3V445_HUMAN	sp|Q9NPF4|OSGEP_HUMAN;tr|G3V445|G3V445_HUMAN	2;1	2;1	2;1	>sp|Q9NPF4|OSGEP_HUMAN Probable tRNA N6-adenosine threonylcarbamoyltransferase OS=Homo sapiens OX=9606 GN=OSGEP PE=1 SV=1;>tr|G3V445|G3V445_HUMAN Probable tRNA N6-adenosine threonylcarbamoyltransferase (Fragment) OS=Homo sapiens OX=9606 GN=OSGEP PE=1 SV=8	2	2	2	2	1	1	2	1	1	2	1	1	2	8.7	8.7	8.7	36.426	335	335;149	1	4	0	14.102	By MS/MS	By MS/MS	By MS/MS	3.3	3.3	8.7	9844500	3931400	3396200	2516900	518130	206910	178750	132470	0	0	1849600	1	1	2	4
sp|Q9NQH7|XPP3_HUMAN	sp|Q9NQH7|XPP3_HUMAN	11	11	11	>sp|Q9NQH7|XPP3_HUMAN Xaa-Pro aminopeptidase 3 OS=Homo sapiens OX=9606 GN=XPNPEP3 PE=1 SV=1	1	11	11	11	10	10	11	10	10	11	10	10	11	30.4	30.4	30.4	57.033	507	507	1	45	0	177.18	By MS/MS	By MS/MS	By MS/MS	28.4	28.4	30.4	920910000	260360000	305090000	355460000	35420000	10014000	11734000	13672000	254840000	212470000	224060000	15	17	14	46
sp|Q9NQT5|EXOS3_HUMAN	sp|Q9NQT5|EXOS3_HUMAN	1	1	1	>sp|Q9NQT5|EXOS3_HUMAN Exosome complex component RRP40 OS=Homo sapiens OX=9606 GN=EXOSC3 PE=1 SV=3	1	1	1	1	1	1	1	1	1	1	1	1	1	5.5	5.5	5.5	29.572	275	275	1	3	0.0019685	11.741	By MS/MS	By MS/MS	By matching	5.5	5.5	5.5	22302000	5724200	9367800	7210300	1593000	408870	669130	515020	0	0	5298700	1	1	0	2
sp|Q9NR30|DDX21_HUMAN	sp|Q9NR30|DDX21_HUMAN	3	3	3	>sp|Q9NR30|DDX21_HUMAN Nucleolar RNA helicase 2 OS=Homo sapiens OX=9606 GN=DDX21 PE=1 SV=5	1	3	3	3	0	3	2	0	3	2	0	3	2	5.6	5.6	5.6	87.343	783	783	1	5	0	20.389	By matching	By MS/MS	By MS/MS	0	5.6	4.2	25901000	0	14816000	11085000	647510	0	370400	277120	0	11066000	8080600	0	3	2	5
sp|Q9NR50|EI2BG_HUMAN;tr|A0A0D9SEN0|A0A0D9SEN0_HUMAN;tr|H0Y580|H0Y580_HUMAN	sp|Q9NR50|EI2BG_HUMAN;tr|A0A0D9SEN0|A0A0D9SEN0_HUMAN;tr|H0Y580|H0Y580_HUMAN	2;1;1	2;1;1	2;1;1	>sp|Q9NR50|EI2BG_HUMAN Translation initiation factor eIF-2B subunit gamma OS=Homo sapiens OX=9606 GN=EIF2B3 PE=1 SV=1;>tr|A0A0D9SEN0|A0A0D9SEN0_HUMAN Translation initiation factor eIF-2B subunit gamma OS=Homo sapiens OX=9606 GN=EIF2B3 PE=1 SV=1;>tr|H0Y580|	3	2	2	2	0	2	0	0	2	0	0	2	0	7.3	7.3	7.3	50.24	452	452;128;222	1	2	0	12.1	By matching	By MS/MS	By matching	0	7.3	0	2380500	0	2380500	0	95220	0	95220	0	0	1767500	0	0	1	0	1
sp|Q9NVI7|ATD3A_HUMAN	sp|Q9NVI7|ATD3A_HUMAN	7	1	1	>sp|Q9NVI7|ATD3A_HUMAN ATPase family AAA domain-containing protein 3A OS=Homo sapiens OX=9606 GN=ATAD3A PE=1 SV=2	1	7	1	1	4	6	5	1	1	1	1	1	1	12.6	1.7	1.7	71.368	634	634	1	3	0.0096552	5.9111	By matching	By MS/MS	By MS/MS	8.8	12.5	8.8	10350000	2063400	4684400	3601800	304400	60689	137780	105940	0	0	2646900	0	1	1	2
sp|Q9NWV8|BABA1_HUMAN;tr|M0R0I0|M0R0I0_HUMAN;tr|M0R3F4|M0R3F4_HUMAN;tr|M0R2A4|M0R2A4_HUMAN;tr|M0R2K3|M0R2K3_HUMAN;tr|M0R193|M0R193_HUMAN;tr|M0R2I2|M0R2I2_HUMAN;tr|J3KQS6|J3KQS6_HUMAN;tr|M0QYV1|M0QYV1_HUMAN;tr|M0QXG9|M0QXG9_HUMAN	sp|Q9NWV8|BABA1_HUMAN;tr|M0R0I0|M0R0I0_HUMAN;tr|M0R3F4|M0R3F4_HUMAN;tr|M0R2A4|M0R2A4_HUMAN;tr|M0R2K3|M0R2K3_HUMAN;tr|M0R193|M0R193_HUMAN;tr|M0R2I2|M0R2I2_HUMAN;tr|J3KQS6|J3KQS6_HUMAN	5;4;3;3;3;3;3;3;2;1	5;4;3;3;3;3;3;3;2;1	5;4;3;3;3;3;3;3;2;1	>sp|Q9NWV8|BABA1_HUMAN BRISC and BRCA1-A complex member 1 OS=Homo sapiens OX=9606 GN=BABAM1 PE=1 SV=1;>tr|M0R0I0|M0R0I0_HUMAN BRISC and BRCA1-A complex member 1 (Fragment) OS=Homo sapiens OX=9606 GN=BABAM1 PE=1 SV=1;>tr|M0R3F4|M0R3F4_HUMAN BRISC and BRCA1-	10	5	5	5	0	4	5	0	4	5	0	4	5	23.1	23.1	23.1	36.56	329	329;225;181;193;200;218;237;254;97;108	1	14	0	34.721	By matching	By MS/MS	By MS/MS	0	15.8	23.1	196950000	0	101410000	95538000	9847500	0	5070600	4776900	0	74524000	59670000	0	10	12	22
sp|Q9NXA8|SIR5_HUMAN	sp|Q9NXA8|SIR5_HUMAN	2	2	2	>sp|Q9NXA8|SIR5_HUMAN NAD-dependent protein deacylase sirtuin-5, mitochondrial OS=Homo sapiens OX=9606 GN=SIRT5 PE=1 SV=2	1	2	2	2	0	2	0	0	2	0	0	2	0	9	9	9	33.881	310	310	1	2	0	13.304	By matching	By MS/MS	By matching	0	9	0	12484000	0	12484000	0	657060	0	657060	0	0	9269500	0	0	2	0	2
sp|Q9NXF1|TEX10_HUMAN;tr|A0A0A0MSR3|A0A0A0MSR3_HUMAN	sp|Q9NXF1|TEX10_HUMAN	18;3	18;3	18;3	>sp|Q9NXF1|TEX10_HUMAN Testis-expressed protein 10 OS=Homo sapiens OX=9606 GN=TEX10 PE=1 SV=2	2	18	18	18	0	0	18	0	0	18	0	0	18	24.1	24.1	24.1	105.67	929	929;171	1	25	0	323.31	By matching	By matching	By MS/MS	0	0	24.1	784660000	0	0	784660000	17833000	0	0	17833000	0	0	576620000	0	0	36	36
sp|Q9NXR7|BABA2_HUMAN;tr|F8W733|F8W733_HUMAN;tr|C9J2G0|C9J2G0_HUMAN;tr|A0A075B7D2|A0A075B7D2_HUMAN	sp|Q9NXR7|BABA2_HUMAN;tr|F8W733|F8W733_HUMAN	8;5;2;1	8;5;2;1	8;5;2;1	>sp|Q9NXR7|BABA2_HUMAN BRISC and BRCA1-A complex member 2 OS=Homo sapiens OX=9606 GN=BABAM2 PE=1 SV=2;>tr|F8W733|F8W733_HUMAN BRISC and BRCA1-A complex member 2 (Fragment) OS=Homo sapiens OX=9606 GN=BABAM2 PE=1 SV=1	4	8	8	8	0	8	6	0	8	6	0	8	6	30.5	30.5	30.5	43.551	383	383;284;153;166	1	15	0	74.869	By matching	By MS/MS	By MS/MS	0	30.5	21.4	249490000	0	151040000	98453000	13861000	0	8391100	5469600	0	110230000	71454000	0	12	8	20
sp|Q9NZI8|IF2B1_HUMAN	sp|Q9NZI8|IF2B1_HUMAN	10	10	8	>sp|Q9NZI8|IF2B1_HUMAN Insulin-like growth factor 2 mRNA-binding protein 1 OS=Homo sapiens OX=9606 GN=IGF2BP1 PE=1 SV=2	1	10	10	8	7	9	9	7	9	9	5	7	7	20.8	20.8	18.5	63.48	577	577	1	35	0	98.157	By MS/MS	By MS/MS	By MS/MS	16.5	19.8	19.2	301100000	67544000	127900000	105660000	10037000	2251500	4263200	3522200	73468000	79034000	68280000	8	16	12	36
sp|Q9P0J0|NDUAD_HUMAN	sp|Q9P0J0|NDUAD_HUMAN	1	1	1	>sp|Q9P0J0|NDUAD_HUMAN NADH dehydrogenase [ubiquinone] 1 alpha subcomplex subunit 13 OS=Homo sapiens OX=9606 GN=NDUFA13 PE=1 SV=3	1	1	1	1	0	1	1	0	1	1	0	1	1	6.9	6.9	6.9	16.698	144	144	1	3	0.0018832	10.95	By matching	By MS/MS	By matching	0	6.9	6.9	17232000	0	16311000	921460	2154000	0	2038800	115180	0	12111000	0	0	2	0	2
sp|Q9P258|RCC2_HUMAN	sp|Q9P258|RCC2_HUMAN	2	2	2	>sp|Q9P258|RCC2_HUMAN Protein RCC2 OS=Homo sapiens OX=9606 GN=RCC2 PE=1 SV=2	1	2	2	2	1	0	1	1	0	1	1	0	1	5.2	5.2	5.2	56.084	522	522	1	2	0	13.621	By MS/MS	By matching	By MS/MS	1.9	0	3.3	1546300	0	0	1546300	57272	0	0	57272	0	0	1136400	1	0	1	2
sp|Q9P2J5|SYLC_HUMAN;tr|A0A087WXY1|A0A087WXY1_HUMAN	sp|Q9P2J5|SYLC_HUMAN	5;1	5;1	5;1	>sp|Q9P2J5|SYLC_HUMAN Leucine--tRNA ligase, cytoplasmic OS=Homo sapiens OX=9606 GN=LARS PE=1 SV=2	2	5	5	5	4	4	5	4	4	5	4	4	5	5.9	5.9	5.9	134.46	1176	1176;160	1	13	0	34.624	By MS/MS	By MS/MS	By MS/MS	4.1	4.9	5.9	82561000	19689000	30355000	32517000	1331600	317570	489600	524470	20962000	22639000	22523000	2	3	6	11
sp|Q9UBB9|TFP11_HUMAN	sp|Q9UBB9|TFP11_HUMAN	1	1	1	>sp|Q9UBB9|TFP11_HUMAN Tuftelin-interacting protein 11 OS=Homo sapiens OX=9606 GN=TFIP11 PE=1 SV=1	1	1	1	1	0	1	1	0	1	1	0	1	1	1.8	1.8	1.8	96.819	837	837	1	2	0.0018315	9.616	By matching	By MS/MS	By MS/MS	0	1.8	1.8	5326700	0	3243100	2083600	115800	0	70501	45296	0	0	1531200	0	1	1	2
sp|Q9UBF2|COPG2_HUMAN;sp|Q9Y678|COPG1_HUMAN	sp|Q9UBF2|COPG2_HUMAN;sp|Q9Y678|COPG1_HUMAN	1;1	1;1	1;1	>sp|Q9UBF2|COPG2_HUMAN Coatomer subunit gamma-2 OS=Homo sapiens OX=9606 GN=COPG2 PE=1 SV=1;>sp|Q9Y678|COPG1_HUMAN Coatomer subunit gamma-1 OS=Homo sapiens OX=9606 GN=COPG1 PE=1 SV=1	2	1	1	1	0	1	1	0	1	1	0	1	1	1.4	1.4	1.4	97.621	871	871;874	1	2	0.0018018	9.3808	By matching	By MS/MS	By MS/MS	0	1.4	1.4	3672000	0	3672000	0	79825	0	79825	0	0	2726500	0	0	1	1	2
sp|Q9UBX3|DIC_HUMAN;tr|F6RGN5|F6RGN5_HUMAN;tr|B4DLN1|B4DLN1_HUMAN;tr|I3L1E8|I3L1E8_HUMAN	sp|Q9UBX3|DIC_HUMAN;tr|F6RGN5|F6RGN5_HUMAN;tr|B4DLN1|B4DLN1_HUMAN;tr|I3L1E8|I3L1E8_HUMAN	4;4;4;2	4;4;4;2	4;4;4;2	>sp|Q9UBX3|DIC_HUMAN Mitochondrial dicarboxylate carrier OS=Homo sapiens OX=9606 GN=SLC25A10 PE=1 SV=2;>tr|F6RGN5|F6RGN5_HUMAN Mitochondrial dicarboxylate carrier OS=Homo sapiens OX=9606 GN=SLC25A10 PE=1 SV=1;>tr|B4DLN1|B4DLN1_HUMAN cDNA FLJ60124, highly s	4	4	4	4	2	4	2	2	4	2	2	4	2	18.8	18.8	18.8	31.282	287	287;406;442;113	1	8	0	27.465	By MS/MS	By MS/MS	By MS/MS	12.2	18.8	11.1	72190000	11719000	44821000	15651000	4812700	781260	2988000	1043400	13651000	26495000	16354000	1	6	1	8
sp|Q9UJS0|CMC2_HUMAN;tr|R4GN64|R4GN64_HUMAN	sp|Q9UJS0|CMC2_HUMAN	7;2	7;2	6;2	>sp|Q9UJS0|CMC2_HUMAN Calcium-binding mitochondrial carrier protein Aralar2 OS=Homo sapiens OX=9606 GN=SLC25A13 PE=1 SV=2	2	7	7	6	1	7	0	1	7	0	0	6	0	16.1	16.1	14.4	74.175	675	675;73	1	8	0	54.314	By MS/MS	By MS/MS	By matching	1.8	16.1	0	34416000	0	34416000	0	1012200	0	1012200	0	0	25554000	0	1	7	0	8
sp|Q9UJV9|DDX41_HUMAN;tr|J3KNN5|J3KNN5_HUMAN;tr|H0YA06|H0YA06_HUMAN;tr|D6RGI7|D6RGI7_HUMAN	sp|Q9UJV9|DDX41_HUMAN;tr|J3KNN5|J3KNN5_HUMAN;tr|H0YA06|H0YA06_HUMAN;tr|D6RGI7|D6RGI7_HUMAN	4;4;2;2	4;4;2;2	4;4;2;2	>sp|Q9UJV9|DDX41_HUMAN Probable ATP-dependent RNA helicase DDX41 OS=Homo sapiens OX=9606 GN=DDX41 PE=1 SV=2;>tr|J3KNN5|J3KNN5_HUMAN Probable ATP-dependent RNA helicase DDX41 (Fragment) OS=Homo sapiens OX=9606 GN=DDX41 PE=1 SV=1;>tr|H0YA06|H0YA06_HUMAN Prob	4	4	4	4	4	3	2	4	3	2	4	3	2	8.4	8.4	8.4	69.837	622	622;640;126;201	1	9	0	33.463	By MS/MS	By MS/MS	By matching	8.4	6.1	4	42263000	12284000	17329000	12650000	1006300	292470	412600	301190	9556100	11351000	13540000	2	3	0	5
sp|Q9UKV8|AGO2_HUMAN;sp|Q9H9G7|AGO3_HUMAN;sp|Q9HCK5|AGO4_HUMAN	sp|Q9UKV8|AGO2_HUMAN	6;2;1	6;2;1	5;1;0	>sp|Q9UKV8|AGO2_HUMAN Protein argonaute-2 OS=Homo sapiens OX=9606 GN=AGO2 PE=1 SV=3	3	6	6	5	4	5	5	4	5	5	4	4	4	8.5	8.5	7.6	97.207	859	859;860;861	1	14	0	53.344	By MS/MS	By MS/MS	By MS/MS	5.6	7.1	7.1	83354000	24765000	27295000	31295000	1634400	485580	535200	613620	28196000	17757000	22076000	4	5	4	13
sp|Q9UKX2|MYH2_HUMAN	sp|Q9UKX2|MYH2_HUMAN	7	1	0	>sp|Q9UKX2|MYH2_HUMAN Myosin-2 OS=Homo sapiens OX=9606 GN=MYH2 PE=1 SV=1	1	7	1	0	1	7	0	1	1	0	0	0	0	4.3	0.6	0	223.04	1941	1941	1	3	0	162.89	By matching	By MS/MS	By matching	0.6	4.3	0	147010000	932960	146080000	0	1470100	9329.6	1460800	0	0	108460000	0	0	2	0	2
sp|Q9ULM0|PKHH1_HUMAN	sp|Q9ULM0|PKHH1_HUMAN	1	1	1	>sp|Q9ULM0|PKHH1_HUMAN Pleckstrin homology domain-containing family H member 1 OS=Homo sapiens OX=9606 GN=PLEKHH1 PE=2 SV=2	1	1	1	1	1	1	1	1	1	1	1	1	1	0.5	0.5	0.5	151.23	1364	1364	1	3	0.0083449	5.9709	By MS/MS	By matching	By matching	0.5	0.5	0.5	75063000	24879000	29236000	20948000	1137300	376950	442980	317390	0	0	15394000	1	0	0	1
sp|Q9UMS4|PRP19_HUMAN	sp|Q9UMS4|PRP19_HUMAN	1	1	1	>sp|Q9UMS4|PRP19_HUMAN Pre-mRNA-processing factor 19 OS=Homo sapiens OX=9606 GN=PRPF19 PE=1 SV=1	1	1	1	1	0	1	1	0	1	1	0	1	1	4.6	4.6	4.6	55.18	504	504	1	2	0.0014815	6.378	By matching	By MS/MS	By MS/MS	0	4.6	4.6	14951000	0	8364200	6586800	786900	0	440220	346670	0	0	4840500	0	1	1	2
sp|Q9Y224|RTRAF_HUMAN;tr|G3V4E7|G3V4E7_HUMAN;tr|G3V4C6|G3V4C6_HUMAN	sp|Q9Y224|RTRAF_HUMAN	4;1;1	4;1;1	4;1;1	>sp|Q9Y224|RTRAF_HUMAN RNA transcription, translation and transport factor protein OS=Homo sapiens OX=9606 GN=RTRAF PE=1 SV=1	3	4	4	4	3	4	3	3	4	3	3	4	3	24.2	24.2	24.2	28.068	244	244;68;193	1	12	0	29.796	By MS/MS	By MS/MS	By MS/MS	16	24.2	18.9	57568000	23052000	19376000	15140000	3598000	1440700	1211000	946260	22371000	11531000	14664000	1	5	3	9
sp|Q9Y230|RUVB2_HUMAN;tr|M0R0Y3|M0R0Y3_HUMAN;tr|X6R2L4|X6R2L4_HUMAN;tr|M0QXZ7|M0QXZ7_HUMAN;tr|M0R0Z0|M0R0Z0_HUMAN;tr|M0QXI6|M0QXI6_HUMAN	sp|Q9Y230|RUVB2_HUMAN;tr|M0R0Y3|M0R0Y3_HUMAN;tr|X6R2L4|X6R2L4_HUMAN	10;6;5;2;2;1	10;6;5;2;2;1	10;6;5;2;2;1	>sp|Q9Y230|RUVB2_HUMAN RuvB-like 2 OS=Homo sapiens OX=9606 GN=RUVBL2 PE=1 SV=3;>tr|M0R0Y3|M0R0Y3_HUMAN RuvB-like helicase OS=Homo sapiens OX=9606 GN=RUVBL2 PE=1 SV=1;>tr|X6R2L4|X6R2L4_HUMAN RuvB-like helicase OS=Homo sapiens OX=9606 GN=RUVBL2 PE=1 SV=1	6	10	10	10	4	10	5	4	10	5	4	10	5	28.3	28.3	28.3	51.156	463	463;354;259;39;50;109	1	19	0	103.95	By MS/MS	By MS/MS	By MS/MS	10.4	28.3	12.1	142700000	15319000	88409000	38972000	5285100	567360	3274400	1443400	19998000	53524000	36080000	3	11	3	17
sp|Q9Y265|RUVB1_HUMAN;tr|E7ETR0|E7ETR0_HUMAN;tr|H7C4I3|H7C4I3_HUMAN;tr|J3QLR1|J3QLR1_HUMAN	sp|Q9Y265|RUVB1_HUMAN;tr|E7ETR0|E7ETR0_HUMAN	9;7;3;1	9;7;3;1	7;6;2;0	>sp|Q9Y265|RUVB1_HUMAN RuvB-like 1 OS=Homo sapiens OX=9606 GN=RUVBL1 PE=1 SV=1;>tr|E7ETR0|E7ETR0_HUMAN RuvB-like helicase OS=Homo sapiens OX=9606 GN=RUVBL1 PE=1 SV=1	4	9	9	7	2	8	6	2	8	6	1	6	4	23.2	23.2	16.7	50.227	456	456;315;222;131	1	17	0	63.113	By MS/MS	By MS/MS	By MS/MS	7	23	18.6	124980000	7349100	88532000	29103000	5681100	334050	4024200	1322900	0	49479000	37644000	1	12	3	16
sp|Q9Y266|NUDC_HUMAN;tr|A0A0A0MSS4|A0A0A0MSS4_HUMAN;tr|A0A0A0MSU9|A0A0A0MSU9_HUMAN	sp|Q9Y266|NUDC_HUMAN	3;1;1	3;1;1	3;1;1	>sp|Q9Y266|NUDC_HUMAN Nuclear migration protein nudC OS=Homo sapiens OX=9606 GN=NUDC PE=1 SV=1	3	3	3	3	1	3	2	1	3	2	1	3	2	11.5	11.5	11.5	38.242	331	331;133;186	1	10	0	33.518	By MS/MS	By MS/MS	By MS/MS	4.5	11.5	8.2	89611000	4555400	60709000	24347000	4267200	216920	2890900	1159400	0	42964000	20004000	1	7	2	10
sp|Q9Y277|VDAC3_HUMAN	sp|Q9Y277|VDAC3_HUMAN	3	3	3	>sp|Q9Y277|VDAC3_HUMAN Voltage-dependent anion-selective channel protein 3 OS=Homo sapiens OX=9606 GN=VDAC3 PE=1 SV=1	1	3	3	3	0	3	1	0	3	1	0	3	1	14.1	14.1	14.1	30.658	283	283	1	4	0	35.653	By matching	By MS/MS	By matching	0	14.1	7.1	26258000	0	20564000	5694100	1875600	0	1468800	406720	0	15269000	0	0	2	0	2
sp|Q9Y2L1|RRP44_HUMAN;tr|F2Z2C0|F2Z2C0_HUMAN;tr|G3V1J5|G3V1J5_HUMAN	sp|Q9Y2L1|RRP44_HUMAN;tr|F2Z2C0|F2Z2C0_HUMAN;tr|G3V1J5|G3V1J5_HUMAN	3;2;2	3;2;2	3;2;2	>sp|Q9Y2L1|RRP44_HUMAN Exosome complex exonuclease RRP44 OS=Homo sapiens OX=9606 GN=DIS3 PE=1 SV=2;>tr|F2Z2C0|F2Z2C0_HUMAN Exosome complex exonuclease RRP44 OS=Homo sapiens OX=9606 GN=DIS3 PE=1 SV=1;>tr|G3V1J5|G3V1J5_HUMAN Exosome complex exonuclease RRP44	3	3	3	3	3	2	3	3	2	3	3	2	3	3.5	3.5	3.5	109	958	958;559;796	1	8	0	23.251	By MS/MS	By MS/MS	By MS/MS	3.5	2.5	3.5	24811000	3497900	7834600	13478000	516890	72872	163220	280800	0	7299500	8422600	3	2	3	8
sp|Q9Y2Z0|SGT1_HUMAN	sp|Q9Y2Z0|SGT1_HUMAN	2	2	2	>sp|Q9Y2Z0|SGT1_HUMAN Protein SGT1 homolog OS=Homo sapiens OX=9606 GN=SUGT1 PE=1 SV=3	1	2	2	2	1	2	2	1	2	2	1	2	2	6.3	6.3	6.3	41.024	365	365	1	5	0	30.708	By matching	By MS/MS	By MS/MS	3.3	6.3	6.3	49120000	3274600	34064000	11782000	2339100	155930	1622100	561040	0	25178000	8772600	0	2	2	4
sp|Q9Y3D7|TIM16_HUMAN;tr|I3L1U7|I3L1U7_HUMAN;tr|I3L0X9|I3L0X9_HUMAN;tr|I3L3T0|I3L3T0_HUMAN;tr|A0A0A6YYL4|A0A0A6YYL4_HUMAN	sp|Q9Y3D7|TIM16_HUMAN;tr|I3L1U7|I3L1U7_HUMAN;tr|I3L0X9|I3L0X9_HUMAN;tr|I3L3T0|I3L3T0_HUMAN;tr|A0A0A6YYL4|A0A0A6YYL4_HUMAN	2;2;2;2;2	2;2;2;2;2	2;2;2;2;2	>sp|Q9Y3D7|TIM16_HUMAN Mitochondrial import inner membrane translocase subunit TIM16 OS=Homo sapiens OX=9606 GN=PAM16 PE=1 SV=2;>tr|I3L1U7|I3L1U7_HUMAN Mitochondrial import inner membrane translocase subunit TIM16 OS=Homo sapiens OX=9606 GN=PAM16 PE=4 SV=1	5	2	2	2	2	2	2	2	2	2	2	2	2	27.2	27.2	27.2	13.825	125	125;129;137;145;1048	1	9	0	18.202	By MS/MS	By MS/MS	By MS/MS	27.2	27.2	27.2	115600000	36289000	43861000	35450000	16514000	5184200	6265800	5064300	36159000	33089000	25660000	2	3	4	9
sp|Q9Y3I0|RTCB_HUMAN	sp|Q9Y3I0|RTCB_HUMAN	9	9	9	>sp|Q9Y3I0|RTCB_HUMAN tRNA-splicing ligase RtcB homolog OS=Homo sapiens OX=9606 GN=RTCB PE=1 SV=1	1	9	9	9	8	6	6	8	6	6	8	6	6	25.1	25.1	25.1	55.21	505	505	1	25	0	69.674	By MS/MS	By MS/MS	By MS/MS	20.6	17.6	19	190310000	47282000	78266000	64760000	7929500	1970100	3261100	2698300	51582000	50592000	50812000	11	8	6	25
sp|Q9Y4W2|LAS1L_HUMAN	sp|Q9Y4W2|LAS1L_HUMAN	15	15	15	>sp|Q9Y4W2|LAS1L_HUMAN Ribosomal biogenesis protein LAS1L OS=Homo sapiens OX=9606 GN=LAS1L PE=1 SV=2	1	15	15	15	0	2	15	0	2	15	0	2	15	26.4	26.4	26.4	83.064	734	734	1	20	0	265.74	By matching	By MS/MS	By MS/MS	0	5.2	26.4	419940000	0	10828000	409110000	10498000	0	270690	10228000	0	8374800	300310000	0	1	20	21
sp|Q9Y4W6|AFG32_HUMAN	sp|Q9Y4W6|AFG32_HUMAN	1	1	1	>sp|Q9Y4W6|AFG32_HUMAN AFG3-like protein 2 OS=Homo sapiens OX=9606 GN=AFG3L2 PE=1 SV=2	1	1	1	1	0	1	0	0	1	0	0	1	0	1.3	1.3	1.3	88.583	797	797	1	1	0.0042857	6.1175	By matching	By MS/MS	By matching	0	1.3	0	3676400	0	3676400	0	81698	0	81698	0	0	2729800	0	0	1	0	1
sp|Q9Y5G6|PCDG7_HUMAN	sp|Q9Y5G6|PCDG7_HUMAN	1	1	1	>sp|Q9Y5G6|PCDG7_HUMAN Protocadherin gamma-A7 OS=Homo sapiens OX=9606 GN=PCDHGA7 PE=2 SV=1	1	1	1	1	1	1	1	1	1	1	1	1	1	1.5	1.5	1.5	101.72	932	932	1	6	0.0017825	8.996	By MS/MS	By MS/MS	By MS/MS	1.5	1.5	1.5	175930000	59901000	65268000	50756000	6066400	2065600	2250600	1750200	0	0	33466000	2	2	2	6
sp|Q9Y5Q9|TF3C3_HUMAN	sp|Q9Y5Q9|TF3C3_HUMAN	1	1	1	>sp|Q9Y5Q9|TF3C3_HUMAN General transcription factor 3C polypeptide 3 OS=Homo sapiens OX=9606 GN=GTF3C3 PE=1 SV=1	1	1	1	1	0	0	1	0	0	1	0	0	1	1.4	1.4	1.4	101.27	886	886	1	1	0.0029283	6.2805	By matching	By matching	By MS/MS	0	0	1.4	0	0	0	0	0	0	0	0	0	0	0	0	0	1	1
sp|Q9Y623|MYH4_HUMAN	sp|Q9Y623|MYH4_HUMAN	8	3	2	>sp|Q9Y623|MYH4_HUMAN Myosin-4 OS=Homo sapiens OX=9606 GN=MYH4 PE=2 SV=2	1	8	3	2	0	8	0	0	3	0	0	2	0	4.4	1.2	0.7	223.07	1939	1939	1	3	0	20.967	By matching	By MS/MS	By matching	0	4.4	0	15385000	0	15385000	0	149370	0	149370	0	0	11423000	0	0	4	0	4
tr|A0A024R4M0|A0A024R4M0_HUMAN;sp|P46781|RS9_HUMAN;tr|B5MCT8|B5MCT8_HUMAN;tr|C9JM19|C9JM19_HUMAN;tr|F2Z3C0|F2Z3C0_HUMAN;tr|A8MXK4|A8MXK4_HUMAN	tr|A0A024R4M0|A0A024R4M0_HUMAN;sp|P46781|RS9_HUMAN;tr|B5MCT8|B5MCT8_HUMAN;tr|C9JM19|C9JM19_HUMAN	5;5;4;4;1;1	5;5;4;4;1;1	5;5;4;4;1;1	>tr|A0A024R4M0|A0A024R4M0_HUMAN 40S ribosomal protein S9 OS=Homo sapiens OX=9606 GN=RPS9 PE=1 SV=1;>sp|P46781|RS9_HUMAN 40S ribosomal protein S9 OS=Homo sapiens OX=9606 GN=RPS9 PE=1 SV=3;>tr|B5MCT8|B5MCT8_HUMAN 40S ribosomal protein S9 OS=Homo sapiens OX=9	6	5	5	5	4	3	3	4	3	3	4	3	3	19.6	19.6	19.6	22.591	194	194;194;139;156;77;79	1	10	0	42.538	By MS/MS	By MS/MS	By MS/MS	15.5	14.9	14.9	189010000	22692000	79301000	87021000	17183000	2062900	7209200	7911000	43431000	49581000	52512000	4	3	4	11
tr|A0A024R6I7|A0A024R6I7_HUMAN;sp|P01009|A1AT_HUMAN;tr|A0A0G2JRN3|A0A0G2JRN3_HUMAN;tr|G3V5R8|G3V5R8_HUMAN;tr|G3V387|G3V387_HUMAN;tr|A0A0B4J278|A0A0B4J278_HUMAN;tr|G3V544|G3V544_HUMAN	tr|A0A024R6I7|A0A024R6I7_HUMAN;sp|P01009|A1AT_HUMAN;tr|A0A0G2JRN3|A0A0G2JRN3_HUMAN	7;7;6;1;1;1;1	7;7;6;1;1;1;1	7;7;6;1;1;1;1	>tr|A0A024R6I7|A0A024R6I7_HUMAN Alpha-1-antitrypsin OS=Homo sapiens OX=9606 GN=SERPINA1 PE=1 SV=1;>sp|P01009|A1AT_HUMAN Alpha-1-antitrypsin OS=Homo sapiens OX=9606 GN=SERPINA1 PE=1 SV=3;>tr|A0A0G2JRN3|A0A0G2JRN3_HUMAN Alpha-1-antitrypsin OS=Homo sapiens OX	7	7	7	7	3	3	7	3	3	7	3	3	7	16.7	16.7	16.7	46.708	418	418;418;359;92;117;144;156	1	14	0	53.614	By MS/MS	By MS/MS	By MS/MS	8.1	8.1	16.7	156990000	14828000	13159000	129000000	7135700	674000	598110	5863600	19614000	13049000	86733000	1	1	8	10
tr|A0A024RA52|A0A024RA52_HUMAN;sp|P25787|PSA2_HUMAN;tr|H3BT36|H3BT36_HUMAN;tr|C9JCK5|C9JCK5_HUMAN;tr|H7C402|H7C402_HUMAN	tr|A0A024RA52|A0A024RA52_HUMAN;sp|P25787|PSA2_HUMAN;tr|H3BT36|H3BT36_HUMAN;tr|C9JCK5|C9JCK5_HUMAN	4;4;2;2;1	4;4;2;2;1	4;4;2;2;1	>tr|A0A024RA52|A0A024RA52_HUMAN Proteasome subunit alpha type OS=Homo sapiens OX=9606 GN=PSMA2 PE=1 SV=1;>sp|P25787|PSA2_HUMAN Proteasome subunit alpha type-2 OS=Homo sapiens OX=9606 GN=PSMA2 PE=1 SV=2;>tr|H3BT36|H3BT36_HUMAN Uncharacterized protein OS=Hom	5	4	4	4	4	4	4	4	4	4	4	4	4	32.5	32.5	32.5	25.898	234	234;234;48;164;36	1	12	0	36.588	By MS/MS	By MS/MS	By MS/MS	32.5	32.5	32.5	63395000	26550000	17244000	19601000	4876500	2042300	1326500	1507700	24332000	12093000	17333000	5	5	4	14
tr|A0A075B6E5|A0A075B6E5_HUMAN;sp|Q8N8S7|ENAH_HUMAN;tr|A0A0U1RRM6|A0A0U1RRM6_HUMAN	tr|A0A075B6E5|A0A075B6E5_HUMAN;sp|Q8N8S7|ENAH_HUMAN;tr|A0A0U1RRM6|A0A0U1RRM6_HUMAN	1;1;1	1;1;1	1;1;1	>tr|A0A075B6E5|A0A075B6E5_HUMAN Protein enabled homolog (Fragment) OS=Homo sapiens OX=9606 GN=ENAH PE=1 SV=2;>sp|Q8N8S7|ENAH_HUMAN Protein enabled homolog OS=Homo sapiens OX=9606 GN=ENAH PE=1 SV=2;>tr|A0A0U1RRM6|A0A0U1RRM6_HUMAN Protein enabled homolog OS=	3	1	1	1	1	1	0	1	1	0	1	1	0	6.1	6.1	6.1	24.92	213	213;591;802	1	2	0.0042735	6.0996	By MS/MS	By MS/MS	By matching	6.1	6.1	0	5887100	4144500	1742500	0	452850	318810	134040	0	0	1293800	0	0	1	0	1
tr|A0A075B6Q4|A0A075B6Q4_HUMAN;sp|Q96GA3|LTV1_HUMAN	tr|A0A075B6Q4|A0A075B6Q4_HUMAN;sp|Q96GA3|LTV1_HUMAN	1;1	1;1	1;1	>tr|A0A075B6Q4|A0A075B6Q4_HUMAN Uncharacterized protein OS=Homo sapiens OX=9606 PE=4 SV=2;>sp|Q96GA3|LTV1_HUMAN Protein LTV1 homolog OS=Homo sapiens OX=9606 GN=LTV1 PE=1 SV=1	2	1	1	1	0	1	0	0	1	0	0	1	0	8.6	8.6	8.6	16.324	140	140;475	1	1	0.0014881	6.4014	By matching	By MS/MS	By matching	0	8.6	0	2559500	0	2559500	0	319940	0	319940	0	0	1900500	0	0	2	0	2
tr|A0A075B6R9|A0A075B6R9_HUMAN	tr|A0A075B6R9|A0A075B6R9_HUMAN	1	1	1	>tr|A0A075B6R9|A0A075B6R9_HUMAN Immunoglobulin kappa variable 2D-24 (non-functional) (Fragment) OS=Homo sapiens OX=9606 GN=IGKV2D-24 PE=4 SV=1	1	1	1	1	1	1	0	1	1	0	1	1	0	9.2	9.2	9.2	13.079	120	120	1	2	0.0015291	6.601	By MS/MS	By MS/MS	By matching	9.2	9.2	0	10445000	4801600	5643600	0	2611300	1200400	1410900	0	0	4190400	0	1	1	0	2
tr|A0A075B7D9|A0A075B7D9_HUMAN;sp|Q92804|RBP56_HUMAN	tr|A0A075B7D9|A0A075B7D9_HUMAN;sp|Q92804|RBP56_HUMAN	3;3	1;1	1;1	>tr|A0A075B7D9|A0A075B7D9_HUMAN TATA-binding protein-associated factor 2N OS=Homo sapiens OX=9606 GN=TAF15 PE=1 SV=1;>sp|Q92804|RBP56_HUMAN TATA-binding protein-associated factor 2N OS=Homo sapiens OX=9606 GN=TAF15 PE=1 SV=1	2	3	1	1	3	3	3	1	1	1	1	1	1	6.9	3.8	3.8	48.839	449	449;592	1	9	0	14.434	By MS/MS	By MS/MS	By MS/MS	6.9	6.9	6.9	182200000	46300000	66811000	69087000	12146000	3086700	4454000	4605800	46585000	50255000	49837000	4	2	2	8
tr|A0A087WTP3|A0A087WTP3_HUMAN;sp|Q92945|FUBP2_HUMAN;tr|M0R0I5|M0R0I5_HUMAN;tr|M0QXW7|M0QXW7_HUMAN;tr|M0QYH3|M0QYH3_HUMAN;tr|M0R3J3|M0R3J3_HUMAN	tr|A0A087WTP3|A0A087WTP3_HUMAN;sp|Q92945|FUBP2_HUMAN;tr|M0R0I5|M0R0I5_HUMAN	8;8;5;3;3;1	8;8;5;3;3;1	8;8;5;3;3;1	>tr|A0A087WTP3|A0A087WTP3_HUMAN Far upstream element-binding protein 2 OS=Homo sapiens OX=9606 GN=KHSRP PE=1 SV=1;>sp|Q92945|FUBP2_HUMAN Far upstream element-binding protein 2 OS=Homo sapiens OX=9606 GN=KHSRP PE=1 SV=4;>tr|M0R0I5|M0R0I5_HUMAN Far upstream	6	8	8	8	6	7	6	6	7	6	6	7	6	15.8	15.8	15.8	73.027	711	711;711;279;116;169;269	1	19	0	85.371	By MS/MS	By MS/MS	By MS/MS	11.7	14.5	11.1	196630000	64372000	57156000	75105000	5783300	1893300	1681100	2209000	63498000	41891000	56615000	4	6	7	17
tr|A0A087WTT1|A0A087WTT1_HUMAN;tr|E7EQV3|E7EQV3_HUMAN;sp|P11940|PABP1_HUMAN;tr|E7ERJ7|E7ERJ7_HUMAN;tr|H0YAR2|H0YAR2_HUMAN;tr|H0YAP2|H0YAP2_HUMAN;tr|H0YBN4|H0YBN4_HUMAN;tr|E5RGH3|E5RGH3_HUMAN;tr|E5RH24|E5RH24_HUMAN;tr|E5RJB9|E5RJB9_HUMAN;tr|B1ANR1|B1ANR1_HUMAN;tr|H0YB86|H0YB86_HUMAN;sp|Q9H361|PABP3_HUMAN;tr|E5RHG7|E5RHG7_HUMAN;sp|Q4VXU2|PAP1L_HUMAN;tr|H0YEQ8|H0YEQ8_HUMAN;sp|Q96DU9|PABP5_HUMAN	tr|A0A087WTT1|A0A087WTT1_HUMAN;tr|E7EQV3|E7EQV3_HUMAN;sp|P11940|PABP1_HUMAN;tr|E7ERJ7|E7ERJ7_HUMAN;tr|H0YAR2|H0YAR2_HUMAN	11;11;11;10;6;5;5;4;4;4;3;3;3;2;2;1;1	11;11;11;10;6;5;5;4;4;4;3;3;3;2;2;1;1	7;7;7;6;5;5;1;1;1;1;0;3;3;0;2;0;1	>tr|A0A087WTT1|A0A087WTT1_HUMAN Polyadenylate-binding protein OS=Homo sapiens OX=9606 GN=PABPC1 PE=1 SV=1;>tr|E7EQV3|E7EQV3_HUMAN Polyadenylate-binding protein OS=Homo sapiens OX=9606 GN=PABPC1 PE=1 SV=1;>sp|P11940|PABP1_HUMAN Polyadenylate-binding protein	17	11	11	7	10	9	10	10	9	10	7	6	7	19.3	19.3	11.9	58.535	522	522;591;636;604;284;131;174;108;118;129;129;165;631;75;614;112;382	1	37	0	93.189	By MS/MS	By MS/MS	By MS/MS	19.2	17.4	17.4	413970000	108130000	153050000	152790000	13354000	3487900	4937000	4928700	103130000	132560000	93786000	9	13	9	31
tr|A0A087WTV6|A0A087WTV6_HUMAN;sp|Q96C36|P5CR2_HUMAN;tr|J3KR12|J3KR12_HUMAN;tr|A0A087WZR9|A0A087WZR9_HUMAN	tr|A0A087WTV6|A0A087WTV6_HUMAN;sp|Q96C36|P5CR2_HUMAN;tr|J3KR12|J3KR12_HUMAN;tr|A0A087WZR9|A0A087WZR9_HUMAN	2;2;2;1	2;2;2;1	2;2;2;1	>tr|A0A087WTV6|A0A087WTV6_HUMAN Pyrroline-5-carboxylate reductase 2 OS=Homo sapiens OX=9606 GN=PYCR2 PE=1 SV=1;>sp|Q96C36|P5CR2_HUMAN Pyrroline-5-carboxylate reductase 2 OS=Homo sapiens OX=9606 GN=PYCR2 PE=1 SV=1;>tr|J3KR12|J3KR12_HUMAN Uncharacterized pro	4	2	2	2	2	2	1	2	2	1	2	2	1	13	13	13	25.868	246	246;320;359;319	1	5	0	18.379	By MS/MS	By MS/MS	By MS/MS	13	13	6.5	23139000	5513800	11834000	5791300	1446200	344610	739600	361960	5294200	9006200	0	2	1	1	4
tr|A0A087WU08|A0A087WU08_HUMAN;tr|A0A0C4DGL8|A0A0C4DGL8_HUMAN;tr|J3QR68|J3QR68_HUMAN;sp|P00738|HPT_HUMAN;tr|H0Y300|H0Y300_HUMAN;tr|J3QLC9|J3QLC9_HUMAN;tr|H3BS21|H3BS21_HUMAN;tr|A0A0A0MRD9|A0A0A0MRD9_HUMAN;sp|P00739|HPTR_HUMAN	tr|A0A087WU08|A0A087WU08_HUMAN;tr|A0A0C4DGL8|A0A0C4DGL8_HUMAN;tr|J3QR68|J3QR68_HUMAN;sp|P00738|HPT_HUMAN;tr|H0Y300|H0Y300_HUMAN;tr|J3QLC9|J3QLC9_HUMAN;tr|H3BS21|H3BS21_HUMAN;tr|A0A0A0MRD9|A0A0A0MRD9_HUMAN;sp|P00739|HPTR_HUMAN	5;5;5;5;5;4;3;3;3	5;5;5;5;5;4;3;3;3	5;5;5;5;5;4;3;3;3	>tr|A0A087WU08|A0A087WU08_HUMAN Haptoglobin OS=Homo sapiens OX=9606 GN=HP PE=1 SV=1;>tr|A0A0C4DGL8|A0A0C4DGL8_HUMAN Haptoglobin OS=Homo sapiens OX=9606 GN=HP PE=1 SV=1;>tr|J3QR68|J3QR68_HUMAN Haptoglobin (Fragment) OS=Homo sapiens OX=9606 GN=HP PE=1 SV=1;>	9	5	5	5	3	2	4	3	2	4	3	2	4	17.4	17.4	17.4	31.408	281	281;347;404;406;442;365;222;281;348	1	9	0	34.776	By MS/MS	By MS/MS	By MS/MS	11.4	6.8	17.1	146750000	30234000	16282000	100240000	8632600	1778500	957770	5896400	31112000	15680000	69194000	2	3	6	11
tr|A0A087WUX6|A0A087WUX6_HUMAN;tr|A0A087WX59|A0A087WX59_HUMAN;sp|Q16186|ADRM1_HUMAN	tr|A0A087WUX6|A0A087WUX6_HUMAN;tr|A0A087WX59|A0A087WX59_HUMAN;sp|Q16186|ADRM1_HUMAN	1;1;1	1;1;1	1;1;1	>tr|A0A087WUX6|A0A087WUX6_HUMAN Proteasomal ubiquitin receptor ADRM1 (Fragment) OS=Homo sapiens OX=9606 GN=ADRM1 PE=1 SV=1;>tr|A0A087WX59|A0A087WX59_HUMAN Proteasomal ubiquitin receptor ADRM1 OS=Homo sapiens OX=9606 GN=ADRM1 PE=1 SV=1;>sp|Q16186|ADRM1_HUMA	3	1	1	1	1	1	0	1	1	0	1	1	0	10.6	10.6	10.6	14.946	141	141;368;407	1	2	0.0016026	7.0306	By MS/MS	By MS/MS	By matching	10.6	10.6	0	8106400	2876800	5229700	0	1621300	575360	1045900	0	0	3883100	0	1	1	0	2
tr|A0A087WW66|A0A087WW66_HUMAN;sp|Q99460|PSMD1_HUMAN;tr|H7C378|H7C378_HUMAN	tr|A0A087WW66|A0A087WW66_HUMAN;sp|Q99460|PSMD1_HUMAN	3;3;1	3;3;1	3;3;1	>tr|A0A087WW66|A0A087WW66_HUMAN 26S proteasome non-ATPase regulatory subunit 1 OS=Homo sapiens OX=9606 GN=PSMD1 PE=1 SV=1;>sp|Q99460|PSMD1_HUMAN 26S proteasome non-ATPase regulatory subunit 1 OS=Homo sapiens OX=9606 GN=PSMD1 PE=1 SV=2	3	3	3	3	1	3	2	1	3	2	1	3	2	4.9	4.9	4.9	105.85	953	953;953;192	1	6	0	18.825	By MS/MS	By MS/MS	By MS/MS	1.2	4.9	3.7	29605000	4011300	15696000	9897900	629900	85348	333960	210590	0	11654000	0	1	3	1	5
tr|A0A087WXQ8|A0A087WXQ8_HUMAN;tr|A0A087WY10|A0A087WY10_HUMAN;tr|A0A087WUL2|A0A087WUL2_HUMAN;sp|P49720|PSB3_HUMAN	tr|A0A087WXQ8|A0A087WXQ8_HUMAN;tr|A0A087WY10|A0A087WY10_HUMAN;tr|A0A087WUL2|A0A087WUL2_HUMAN;sp|P49720|PSB3_HUMAN	1;1;1;1	1;1;1;1	1;1;1;1	>tr|A0A087WXQ8|A0A087WXQ8_HUMAN Proteasome subunit beta type-3 OS=Homo sapiens OX=9606 GN=PSMB3 PE=1 SV=1;>tr|A0A087WY10|A0A087WY10_HUMAN Proteasome subunit beta type-3 OS=Homo sapiens OX=9606 GN=PSMB3 PE=1 SV=1;>tr|A0A087WUL2|A0A087WUL2_HUMAN Proteasome s	4	1	1	1	0	1	1	0	1	1	0	1	1	16.8	16.8	16.8	12.082	107	107;112;145;205	1	2	0.0015198	6.5863	By matching	By MS/MS	By MS/MS	0	16.8	16.8	4343800	0	0	4343800	620540	0	0	620540	0	0	3192100	0	1	1	2
tr|A0A087WY73|A0A087WY73_HUMAN;sp|Q16378|PROL4_HUMAN;tr|A0A0J9YXF8|A0A0J9YXF8_HUMAN	tr|A0A087WY73|A0A087WY73_HUMAN;sp|Q16378|PROL4_HUMAN;tr|A0A0J9YXF8|A0A0J9YXF8_HUMAN	1;1;1	1;1;1	1;1;1	>tr|A0A087WY73|A0A087WY73_HUMAN Uncharacterized protein (Fragment) OS=Homo sapiens OX=9606 PE=4 SV=2;>sp|Q16378|PROL4_HUMAN Proline-rich protein 4 OS=Homo sapiens OX=9606 GN=PRR4 PE=1 SV=3;>tr|A0A0J9YXF8|A0A0J9YXF8_HUMAN Proline-rich protein 4 OS=Homo sapi	3	1	1	1	1	0	0	1	0	0	1	0	0	12.3	12.3	12.3	13.897	122	122;134;147	1	1	0.0016835	7.5425	By MS/MS	By matching	By matching	12.3	0	0	7725400	7725400	0	0	1103600	1103600	0	0	7725400	0	0	1	0	0	1
tr|A0A087WYC1|A0A087WYC1_HUMAN;sp|P34932|HSP74_HUMAN;tr|A0A087WTS8|A0A087WTS8_HUMAN	tr|A0A087WYC1|A0A087WYC1_HUMAN;sp|P34932|HSP74_HUMAN;tr|A0A087WTS8|A0A087WTS8_HUMAN	6;6;5	6;6;5	6;6;5	>tr|A0A087WYC1|A0A087WYC1_HUMAN Heat shock 70 kDa protein 4 OS=Homo sapiens OX=9606 GN=HSPA4 PE=1 SV=1;>sp|P34932|HSP74_HUMAN Heat shock 70 kDa protein 4 OS=Homo sapiens OX=9606 GN=HSPA4 PE=1 SV=4;>tr|A0A087WTS8|A0A087WTS8_HUMAN Heat shock 70 kDa protein 4	3	6	6	6	1	4	4	1	4	4	1	4	4	11.4	11.4	11.4	78.605	699	699;840;475	1	9	0	35.561	By MS/MS	By MS/MS	By MS/MS	1.9	9.6	8	97120000	8482900	19925000	68712000	2207300	192790	452840	1561600	0	31403000	33886000	1	3	3	7
tr|A0A087WZL0|A0A087WZL0_HUMAN;sp|Q86UU1|PHLB1_HUMAN	tr|A0A087WZL0|A0A087WZL0_HUMAN;sp|Q86UU1|PHLB1_HUMAN	1;1	1;1	1;1	>tr|A0A087WZL0|A0A087WZL0_HUMAN Pleckstrin homology-like domain family B member 1 (Fragment) OS=Homo sapiens OX=9606 GN=PHLDB1 PE=1 SV=1;>sp|Q86UU1|PHLB1_HUMAN Pleckstrin homology-like domain family B member 1 OS=Homo sapiens OX=9606 GN=PHLDB1 PE=1 SV=1	2	1	1	1	1	1	1	1	1	1	1	1	1	1.9	1.9	1.9	73.104	641	641;1377	1	3	0.009434	5.8427	By MS/MS	By MS/MS	By MS/MS	1.9	1.9	1.9	201120000	75263000	57540000	68319000	6935200	2595300	1984100	2355800	0	0	50206000	1	2	1	4
tr|A0A087X0X3|A0A087X0X3_HUMAN;sp|P52272|HNRPM_HUMAN;tr|M0R2I7|M0R2I7_HUMAN;tr|M0QY96|M0QY96_HUMAN;tr|M0R019|M0R019_HUMAN;tr|M0QZM1|M0QZM1_HUMAN;tr|M0R2T0|M0R2T0_HUMAN;tr|M0R0Y6|M0R0Y6_HUMAN;tr|M0QYQ7|M0QYQ7_HUMAN;tr|M0R0N3|M0R0N3_HUMAN	tr|A0A087X0X3|A0A087X0X3_HUMAN;sp|P52272|HNRPM_HUMAN;tr|M0R2I7|M0R2I7_HUMAN	8;8;4;3;3;3;2;1;1;1	8;8;4;3;3;3;2;1;1;1	8;8;4;3;3;3;2;1;1;1	>tr|A0A087X0X3|A0A087X0X3_HUMAN Heterogeneous nuclear ribonucleoprotein M OS=Homo sapiens OX=9606 GN=HNRNPM PE=1 SV=1;>sp|P52272|HNRPM_HUMAN Heterogeneous nuclear ribonucleoprotein M OS=Homo sapiens OX=9606 GN=HNRNPM PE=1 SV=3;>tr|M0R2I7|M0R2I7_HUMAN Heter	10	8	8	8	6	7	8	6	7	8	6	7	8	16.4	16.4	16.4	77.569	730	730;730;214;116;352;383;357;99;219;275	1	21	0	81.201	By MS/MS	By MS/MS	By MS/MS	12.9	14.4	16.4	243700000	56424000	91971000	95302000	5185100	1200500	1956800	2027700	62453000	68303000	63993000	6	7	7	20
tr|A0A0A0MR02|A0A0A0MR02_HUMAN;sp|P45880|VDAC2_HUMAN;tr|Q5JSD2|Q5JSD2_HUMAN;tr|Q5JSD1|Q5JSD1_HUMAN	tr|A0A0A0MR02|A0A0A0MR02_HUMAN;sp|P45880|VDAC2_HUMAN;tr|Q5JSD2|Q5JSD2_HUMAN;tr|Q5JSD1|Q5JSD1_HUMAN	2;2;1;1	2;2;1;1	2;2;1;1	>tr|A0A0A0MR02|A0A0A0MR02_HUMAN Voltage-dependent anion-selective channel protein 2 (Fragment) OS=Homo sapiens OX=9606 GN=VDAC2 PE=1 SV=1;>sp|P45880|VDAC2_HUMAN Voltage-dependent anion-selective channel protein 2 OS=Homo sapiens OX=9606 GN=VDAC2 PE=1 SV=2;	4	2	2	2	2	2	2	2	2	2	2	2	2	8.9	8.9	8.9	30.348	282	282;294;194;204	1	6	0	14.089	By MS/MS	By MS/MS	By MS/MS	8.9	8.9	8.9	49591000	10175000	21902000	17514000	3542200	726760	1564500	1251000	11345000	14649000	13314000	1	3	2	6
tr|A0A0A0MRA3|A0A0A0MRA3_HUMAN;sp|Q8WZ42|TITIN_HUMAN;tr|A0A0A0MTS7|A0A0A0MTS7_HUMAN	tr|A0A0A0MRA3|A0A0A0MRA3_HUMAN;sp|Q8WZ42|TITIN_HUMAN;tr|A0A0A0MTS7|A0A0A0MTS7_HUMAN	3;3;3	3;3;3	3;3;3	>tr|A0A0A0MRA3|A0A0A0MRA3_HUMAN Titin OS=Homo sapiens OX=9606 GN=TTN PE=1 SV=1;>sp|Q8WZ42|TITIN_HUMAN Titin OS=Homo sapiens OX=9606 GN=TTN PE=1 SV=4;>tr|A0A0A0MTS7|A0A0A0MTS7_HUMAN Titin OS=Homo sapiens OX=9606 GN=TTN PE=1 SV=1	3	3	3	3	0	3	0	0	3	0	0	3	0	0.1	0.1	0.1	3014	27118	27118;34350;35991	1	4	0	17.84	By matching	By MS/MS	By matching	0	0.1	0	6758400	0	6758400	0	4487.6	0	4487.6	0	0	5018200	0	0	5	0	5
tr|A0A0A0MRA5|A0A0A0MRA5_HUMAN;tr|B7Z4B8|B7Z4B8_HUMAN;sp|Q9BUJ2|HNRL1_HUMAN;tr|M0R3F1|M0R3F1_HUMAN;tr|M0QYZ0|M0QYZ0_HUMAN;tr|M0R203|M0R203_HUMAN;tr|M0QYM5|M0QYM5_HUMAN;tr|M0QZV6|M0QZV6_HUMAN;tr|M0R0K8|M0R0K8_HUMAN;tr|M0QYI8|M0QYI8_HUMAN	tr|A0A0A0MRA5|A0A0A0MRA5_HUMAN;tr|B7Z4B8|B7Z4B8_HUMAN;sp|Q9BUJ2|HNRL1_HUMAN;tr|M0R3F1|M0R3F1_HUMAN;tr|M0QYZ0|M0QYZ0_HUMAN	5;5;5;4;3;1;1;1;1;1	5;5;5;4;3;1;1;1;1;1	5;5;5;4;3;1;1;1;1;1	>tr|A0A0A0MRA5|A0A0A0MRA5_HUMAN Heterogeneous nuclear ribonucleoprotein U-like protein 1 OS=Homo sapiens OX=9606 GN=HNRNPUL1 PE=1 SV=1;>tr|B7Z4B8|B7Z4B8_HUMAN cDNA FLJ56481, highly similar to Heterogeneous nuclear ribonucleoprotein U-like protein 1 OS=Homo	10	5	5	5	5	5	4	5	5	4	5	5	4	8.6	8.6	8.6	85.939	766	766;767;856;641;371;81;90;118;158;172	1	15	0	45.348	By MS/MS	By MS/MS	By MS/MS	8.6	8.6	6.5	193540000	44864000	85179000	63502000	5865000	1359500	2581200	1924300	42379000	64436000	47961000	3	6	5	14
tr|A0A0A0MRN4|A0A0A0MRN4_HUMAN;sp|Q5BKZ1|ZN326_HUMAN	tr|A0A0A0MRN4|A0A0A0MRN4_HUMAN;sp|Q5BKZ1|ZN326_HUMAN	1;1	1;1	1;1	>tr|A0A0A0MRN4|A0A0A0MRN4_HUMAN DBIRD complex subunit ZNF326 OS=Homo sapiens OX=9606 GN=ZNF326 PE=1 SV=1;>sp|Q5BKZ1|ZN326_HUMAN DBIRD complex subunit ZNF326 OS=Homo sapiens OX=9606 GN=ZNF326 PE=1 SV=2	2	1	1	1	1	1	1	1	1	1	1	1	1	3.2	3.2	3.2	55.57	493	493;582	1	3	0.0056259	6.0283	By matching	By MS/MS	By MS/MS	3.2	3.2	3.2	13119000	3968800	0	9149900	596310	180400	0	415900	0	0	6724000	0	1	1	2
tr|A0A0A0MSI0|A0A0A0MSI0_HUMAN;sp|Q06830|PRDX1_HUMAN;tr|A0A0A0MRQ5|A0A0A0MRQ5_HUMAN	tr|A0A0A0MSI0|A0A0A0MSI0_HUMAN;sp|Q06830|PRDX1_HUMAN;tr|A0A0A0MRQ5|A0A0A0MRQ5_HUMAN	8;8;4	8;8;4	6;6;2	>tr|A0A0A0MSI0|A0A0A0MSI0_HUMAN Peroxiredoxin-1 (Fragment) OS=Homo sapiens OX=9606 GN=PRDX1 PE=1 SV=1;>sp|Q06830|PRDX1_HUMAN Peroxiredoxin-1 OS=Homo sapiens OX=9606 GN=PRDX1 PE=1 SV=1;>tr|A0A0A0MRQ5|A0A0A0MRQ5_HUMAN Peroxiredoxin-1 OS=Homo sapiens OX=9606	3	8	8	6	7	7	7	7	7	7	5	5	5	36.3	36.3	36.3	18.976	171	171;199;97	1	31	0	84.568	By MS/MS	By MS/MS	By MS/MS	36.3	36.3	36.3	1151900000	342090000	338650000	471170000	88609000	26314000	26050000	36244000	331980000	273150000	316210000	13	11	15	39
tr|A0A0A0MSQ0|A0A0A0MSQ0_HUMAN;sp|P13797|PLST_HUMAN;tr|H7C4N2|H7C4N2_HUMAN;tr|C9JAM8|C9JAM8_HUMAN;sp|Q14651|PLSI_HUMAN	tr|A0A0A0MSQ0|A0A0A0MSQ0_HUMAN;sp|P13797|PLST_HUMAN;tr|H7C4N2|H7C4N2_HUMAN;tr|C9JAM8|C9JAM8_HUMAN;sp|Q14651|PLSI_HUMAN	2;2;1;1;1	2;2;1;1;1	2;2;1;1;1	>tr|A0A0A0MSQ0|A0A0A0MSQ0_HUMAN Plastin-3 OS=Homo sapiens OX=9606 GN=PLS3 PE=1 SV=1;>sp|P13797|PLST_HUMAN Plastin-3 OS=Homo sapiens OX=9606 GN=PLS3 PE=1 SV=4;>tr|H7C4N2|H7C4N2_HUMAN Plastin-3 (Fragment) OS=Homo sapiens OX=9606 GN=PLS3 PE=1 SV=1;>tr|C9JAM8|	5	2	2	2	2	2	2	2	2	2	2	2	2	3.9	3.9	3.9	69.334	617	617;630;190;266;629	1	9	0	19.464	By MS/MS	By MS/MS	By MS/MS	3.9	3.9	3.9	59100000	13155000	15748000	30198000	1641700	365410	437450	838820	13163000	12064000	21812000	2	2	3	7
tr|A0A0C4DFV9|A0A0C4DFV9_HUMAN;sp|Q01105|SET_HUMAN;tr|A0A087X027|A0A087X027_HUMAN;sp|P0DME0|SETLP_HUMAN	tr|A0A0C4DFV9|A0A0C4DFV9_HUMAN;sp|Q01105|SET_HUMAN;tr|A0A087X027|A0A087X027_HUMAN;sp|P0DME0|SETLP_HUMAN	2;2;2;2	2;2;2;2	2;2;2;2	>tr|A0A0C4DFV9|A0A0C4DFV9_HUMAN Protein SET OS=Homo sapiens OX=9606 GN=SET PE=1 SV=1;>sp|Q01105|SET_HUMAN Protein SET OS=Homo sapiens OX=9606 GN=SET PE=1 SV=3;>tr|A0A087X027|A0A087X027_HUMAN Protein SETSIP OS=Homo sapiens OX=9606 GN=SETSIP PE=1 SV=1;>sp|P0	4	2	2	2	2	0	1	2	0	1	2	0	1	10.2	10.2	10.2	31.124	266	266;290;292;302	1	3	0	14.136	By MS/MS	By matching	By MS/MS	10.2	0	5.3	16238000	11163000	0	5074600	2029700	1395400	0	634330	11163000	0	0	1	0	1	2
tr|A0A0C4DGS1|A0A0C4DGS1_HUMAN;sp|P39656|OST48_HUMAN	tr|A0A0C4DGS1|A0A0C4DGS1_HUMAN;sp|P39656|OST48_HUMAN	1;1	1;1	1;1	>tr|A0A0C4DGS1|A0A0C4DGS1_HUMAN Dolichyl-diphosphooligosaccharide--protein glycosyltransferase 48 kDa subunit OS=Homo sapiens OX=9606 GN=DDOST PE=1 SV=1;>sp|P39656|OST48_HUMAN Dolichyl-diphosphooligosaccharide--protein glycosyltransferase 48 kDa subunit OS	2	1	1	1	0	1	0	0	1	0	0	1	0	3.4	3.4	3.4	48.799	439	439;456	1	1	0.0042796	6.1108	By matching	By MS/MS	By matching	0	3.4	0	0	0	0	0	0	0	0	0	0	0	0	0	1	0	1
tr|A0A0D9SF54|A0A0D9SF54_HUMAN;sp|Q13813|SPTN1_HUMAN;tr|A0A0D9SGF6|A0A0D9SGF6_HUMAN	tr|A0A0D9SF54|A0A0D9SF54_HUMAN;sp|Q13813|SPTN1_HUMAN;tr|A0A0D9SGF6|A0A0D9SGF6_HUMAN	4;4;4	4;4;4	4;4;4	>tr|A0A0D9SF54|A0A0D9SF54_HUMAN Spectrin alpha chain, non-erythrocytic 1 OS=Homo sapiens OX=9606 GN=SPTAN1 PE=1 SV=1;>sp|Q13813|SPTN1_HUMAN Spectrin alpha chain, non-erythrocytic 1 OS=Homo sapiens OX=9606 GN=SPTAN1 PE=1 SV=3;>tr|A0A0D9SGF6|A0A0D9SGF6_HUMAN	3	4	4	4	1	2	2	1	2	2	1	2	2	2	2	2	282.83	2457	2457;2472;2498	1	6	0	25.208	By MS/MS	By MS/MS	By MS/MS	0.5	1.1	0.9	26214000	2530100	23684000	0	185920	17944	167970	0	0	17586000	0	1	3	2	6
tr|A0A0D9SFY5|A0A0D9SFY5_HUMAN;tr|A0A0D9SFE5|A0A0D9SFE5_HUMAN;tr|E9PBF6|E9PBF6_HUMAN;sp|P20700|LMNB1_HUMAN	tr|A0A0D9SFY5|A0A0D9SFY5_HUMAN;tr|A0A0D9SFE5|A0A0D9SFE5_HUMAN;tr|E9PBF6|E9PBF6_HUMAN;sp|P20700|LMNB1_HUMAN	1;1;1;1	1;1;1;1	1;1;1;1	>tr|A0A0D9SFY5|A0A0D9SFY5_HUMAN Lamin-B1 (Fragment) OS=Homo sapiens OX=9606 GN=LMNB1 PE=1 SV=1;>tr|A0A0D9SFE5|A0A0D9SFE5_HUMAN Lamin B1, isoform CRA_a OS=Homo sapiens OX=9606 GN=LMNB1 PE=1 SV=1;>tr|E9PBF6|E9PBF6_HUMAN Lamin-B1 OS=Homo sapiens OX=9606 GN=LM	4	1	1	1	0	1	0	0	1	0	0	1	0	7.2	7.2	7.2	18.459	166	166;329;387;586	1	1	0.0015552	6.7142	By matching	By MS/MS	By matching	0	7.2	0	2793100	0	2793100	0	232760	0	232760	0	0	2073900	0	0	1	0	1
tr|A0A0G2JMB2|A0A0G2JMB2_HUMAN;sp|P01877|IGHA2_HUMAN;tr|A0A286YEY5|A0A286YEY5_HUMAN	tr|A0A0G2JMB2|A0A0G2JMB2_HUMAN;sp|P01877|IGHA2_HUMAN;tr|A0A286YEY5|A0A286YEY5_HUMAN	6;4;4	1;1;1	1;1;1	>tr|A0A0G2JMB2|A0A0G2JMB2_HUMAN Immunoglobulin heavy constant alpha 2 (Fragment) OS=Homo sapiens OX=9606 GN=IGHA2 PE=1 SV=1;>sp|P01877|IGHA2_HUMAN Immunoglobulin heavy constant alpha 2 OS=Homo sapiens OX=9606 GN=IGHA2 PE=1 SV=4;>tr|A0A286YEY5|A0A286YEY5_HU	3	6	1	1	6	3	4	1	0	0	1	0	0	17.4	4.4	4.4	36.508	340	340;340;391	1	1	0	13.892	By MS/MS	By matching	By matching	17.4	10	10	23497000	23497000	0	0	1566500	1566500	0	0	23497000	0	0	2	0	0	2
tr|A0A0R4J2E8|A0A0R4J2E8_HUMAN;sp|P43243|MATR3_HUMAN;tr|A8MXP9|A8MXP9_HUMAN;tr|B3KM87|B3KM87_HUMAN;tr|D6REM6|D6REM6_HUMAN;tr|H0Y8T4|H0Y8T4_HUMAN;tr|D6R991|D6R991_HUMAN;tr|D6RAM9|D6RAM9_HUMAN;tr|D6RAY2|D6RAY2_HUMAN;tr|D6RBI2|D6RBI2_HUMAN;tr|D6RE02|D6RE02_HUMAN;tr|D6RIA2|D6RIA2_HUMAN;tr|D6RB45|D6RB45_HUMAN;tr|A0A1B0GX04|A0A1B0GX04_HUMAN;tr|D6R9F3|D6R9F3_HUMAN;tr|D6RBS2|D6RBS2_HUMAN;tr|D6RCM3|D6RCM3…	tr|A0A0R4J2E8|A0A0R4J2E8_HUMAN;sp|P43243|MATR3_HUMAN;tr|A8MXP9|A8MXP9_HUMAN;tr|B3KM87|B3KM87_HUMAN;tr|D6REM6|D6REM6_HUMAN;tr|H0Y8T4|H0Y8T4_HUMAN;tr|D6R991|D6R991_HUMAN	5;5;5;4;4;3;3;2;2;2;2;2;1;1;1;1;1;1;1;1;1	5;5;5;4;4;3;3;2;2;2;2;2;1;1;1;1;1;1;1;1;1	5;5;5;4;4;3;3;2;2;2;2;2;1;1;1;1;1;1;1;1;1	>tr|A0A0R4J2E8|A0A0R4J2E8_HUMAN Matrin-3 OS=Homo sapiens OX=9606 GN=MATR3 PE=1 SV=1;>sp|P43243|MATR3_HUMAN Matrin-3 OS=Homo sapiens OX=9606 GN=MATR3 PE=1 SV=2;>tr|A8MXP9|A8MXP9_HUMAN Matrin-3 OS=Homo sapiens OX=9606 GN=MATR3 PE=1 SV=1;>tr|B3KM87|B3KM87_HUM	21	5	5	5	3	4	4	3	4	4	3	4	4	10	10	10	94.622	847	847;847;895;509;794;334;433;81;86;109;124;172;47;77;78;87;99;100;107;121;283	1	14	0	60.969	By MS/MS	By MS/MS	By MS/MS	7.3	8.4	7.1	124230000	27811000	49862000	46562000	3357700	751660	1347600	1258400	30319000	33962000	34770000	2	3	8	13
tr|A0A0U1RQG7|A0A0U1RQG7_HUMAN;tr|A0A1B0GUE9|A0A1B0GUE9_HUMAN;sp|Q96N67|DOCK7_HUMAN	tr|A0A0U1RQG7|A0A0U1RQG7_HUMAN;tr|A0A1B0GUE9|A0A1B0GUE9_HUMAN;sp|Q96N67|DOCK7_HUMAN	1;1;1	1;1;1	1;1;1	>tr|A0A0U1RQG7|A0A0U1RQG7_HUMAN Dedicator of cytokinesis protein 7 (Fragment) OS=Homo sapiens OX=9606 GN=DOCK7 PE=1 SV=1;>tr|A0A1B0GUE9|A0A1B0GUE9_HUMAN Dedicator of cytokinesis protein 7 OS=Homo sapiens OX=9606 GN=DOCK7 PE=1 SV=1;>sp|Q96N67|DOCK7_HUMAN De	3	1	1	1	0	1	0	0	1	0	0	1	0	32.6	32.6	32.6	5.1568	46	46;602;2140	1	2	0.0042614	6.0937	By matching	By MS/MS	By matching	0	32.6	0	0	0	0	0	0	0	0	0	0	0	0	0	2	0	2
tr|A0A1B0GTT5|A0A1B0GTT5_HUMAN;tr|B0YJC4|B0YJC4_HUMAN;sp|P08670|VIME_HUMAN;tr|A0A1B0GVG8|A0A1B0GVG8_HUMAN	tr|A0A1B0GTT5|A0A1B0GTT5_HUMAN;tr|B0YJC4|B0YJC4_HUMAN;sp|P08670|VIME_HUMAN;tr|A0A1B0GVG8|A0A1B0GVG8_HUMAN	5;5;5;3	5;5;5;3	5;5;5;3	>tr|A0A1B0GTT5|A0A1B0GTT5_HUMAN Vimentin (Fragment) OS=Homo sapiens OX=9606 GN=VIM PE=1 SV=1;>tr|B0YJC4|B0YJC4_HUMAN Vimentin variant 3 OS=Homo sapiens OX=9606 GN=VIM PE=1 SV=1;>sp|P08670|VIME_HUMAN Vimentin OS=Homo sapiens OX=9606 GN=VIM PE=1 SV=4;>tr|A0A	4	5	5	5	4	4	2	4	4	2	4	4	2	40.9	40.9	40.9	16.425	149	149;431;466;109	1	12	0	37.889	By MS/MS	By MS/MS	By MS/MS	31.5	40.9	22.1	78631000	38723000	27728000	12181000	7148300	3520200	2520700	1107300	32968000	17014000	18280000	2	5	1	8
tr|A0A1B0GVP4|A0A1B0GVP4_HUMAN	tr|A0A1B0GVP4|A0A1B0GVP4_HUMAN	1	1	1	>tr|A0A1B0GVP4|A0A1B0GVP4_HUMAN Ligand-dependent nuclear receptor corepressor-like protein OS=Homo sapiens OX=9606 GN=LCORL PE=1 SV=1	1	1	1	1	1	1	1	1	1	1	1	1	1	0.6	0.6	0.6	211.48	1871	1871	1	3	0.0069638	5.9725	By matching	By MS/MS	By matching	0.6	0.6	0.6	32768000	8969900	13922000	9876200	352350	96451	149700	106200	0	0	7257800	0	0	0	0
tr|A0A1B0GVU9|A0A1B0GVU9_HUMAN;sp|P47897|SYQ_HUMAN;tr|A0A0U1RRC8|A0A0U1RRC8_HUMAN;tr|A0A0U1RQX5|A0A0U1RQX5_HUMAN;tr|H7C0R3|H7C0R3_HUMAN;tr|B4DDN1|B4DDN1_HUMAN;tr|A0A0U1RQX9|A0A0U1RQX9_HUMAN;tr|A0A0U1RQM8|A0A0U1RQM8_HUMAN;tr|A0A0U1RQU2|A0A0U1RQU2_HUMAN;tr|A0A0U1RRI9|A0A0U1RRI9_HUMAN;tr|A0A0U1RQE9|A0A0U1RQE9_HUMAN;tr|A0A0U1RQL2|A0A0U1RQL2_HUMAN;tr|C9J165|C9J165_HUMAN;tr|A0A0U1RQT0|A0A0U1RQT0_HUMAN	tr|A0A1B0GVU9|A0A1B0GVU9_HUMAN;sp|P47897|SYQ_HUMAN;tr|A0A0U1RRC8|A0A0U1RRC8_HUMAN;tr|A0A0U1RQX5|A0A0U1RQX5_HUMAN;tr|H7C0R3|H7C0R3_HUMAN;tr|B4DDN1|B4DDN1_HUMAN	3;3;2;2;2;2;1;1;1;1;1;1;1;1	3;3;2;2;2;2;1;1;1;1;1;1;1;1	3;3;2;2;2;2;1;1;1;1;1;1;1;1	>tr|A0A1B0GVU9|A0A1B0GVU9_HUMAN Glutamine--tRNA ligase (Fragment) OS=Homo sapiens OX=9606 GN=QARS PE=1 SV=1;>sp|P47897|SYQ_HUMAN Glutamine--tRNA ligase OS=Homo sapiens OX=9606 GN=QARS PE=1 SV=1;>tr|A0A0U1RRC8|A0A0U1RRC8_HUMAN Glutamine--tRNA ligase (Fragme	14	3	3	3	2	3	3	2	3	3	2	3	3	4.6	4.6	4.6	83.782	736	736;775;91;134;253;630;83;173;174;182;187;191;339;342	1	8	0	22.873	By MS/MS	By MS/MS	By MS/MS	3.4	4.6	4.6	48236000	5097900	19770000	23367000	1121800	118560	459780	543430	0	15023000	16828000	2	3	3	8
tr|A0A1W2PP35|A0A1W2PP35_HUMAN;tr|A0A1W2PPS1|A0A1W2PPS1_HUMAN;sp|Q00839|HNRPU_HUMAN;tr|Q5RI18|Q5RI18_HUMAN;tr|A0A1X7SBS1|A0A1X7SBS1_HUMAN;tr|A0A1W2PQ74|A0A1W2PQ74_HUMAN;tr|A0A1W2PQL0|A0A1W2PQL0_HUMAN;tr|A0A1W2PP34|A0A1W2PP34_HUMAN;tr|A0A1W2PPL4|A0A1W2PPL4_HUMAN;tr|A0A1W2PPH7|A0A1W2PPH7_HUMAN;tr|A0A1W2PRZ7|A0A1W2PRZ7_HUMAN;tr|A0A1W2PQD4|A0A1W2PQD4_HUMAN;tr|A0A1W2PRI6|A0A1W2PRI6_HUMAN;tr|A0A1W2PNG3…	tr|A0A1W2PP35|A0A1W2PP35_HUMAN;tr|A0A1W2PPS1|A0A1W2PPS1_HUMAN;sp|Q00839|HNRPU_HUMAN;tr|Q5RI18|Q5RI18_HUMAN;tr|A0A1X7SBS1|A0A1X7SBS1_HUMAN;tr|A0A1W2PQ74|A0A1W2PQ74_HUMAN;tr|A0A1W2PQL0|A0A1W2PQL0_HUMAN;tr|A0A1W2PP34|A0A1W2PP34_HUMAN;tr|A0A1W2PPL4|A0A1W2PPL4_HUMAN;tr|A0A1W2PPH7|A0A1W2PPH7_HUMAN;tr|A0A1W2PRZ7|A0A1W2PRZ7_HUMAN	13;13;13;12;12;11;11;11;11;11;9;6;3;2;1	13;13;13;12;12;11;11;11;11;11;9;6;3;2;1	13;13;13;12;12;11;11;11;11;11;9;6;3;2;1	>tr|A0A1W2PP35|A0A1W2PP35_HUMAN Heterogeneous nuclear ribonucleoprotein U (Fragment) OS=Homo sapiens OX=9606 GN=HNRNPU PE=1 SV=1;>tr|A0A1W2PPS1|A0A1W2PPS1_HUMAN Heterogeneous nuclear ribonucleoprotein U OS=Homo sapiens OX=9606 GN=HNRNPU PE=1 SV=1;>sp|Q0083	15	13	13	13	9	11	12	9	11	12	9	11	12	20.5	20.5	20.5	80.648	728	728;804;825;602;744;372;527;546;547;549;302;327;128;70;181	1	43	0	148.64	By MS/MS	By MS/MS	By MS/MS	14.4	18.4	20.3	1062900000	222370000	431890000	408660000	33216000	6948900	13497000	12771000	234850000	313100000	295410000	9	19	19	47
tr|A0A1X7SBZ2|A0A1X7SBZ2_HUMAN;sp|Q92841|DDX17_HUMAN;tr|A0A1W2PQ51|A0A1W2PQ51_HUMAN;tr|A0A0U1RQJ0|A0A0U1RQJ0_HUMAN	tr|A0A1X7SBZ2|A0A1X7SBZ2_HUMAN;sp|Q92841|DDX17_HUMAN;tr|A0A1W2PQ51|A0A1W2PQ51_HUMAN	13;13;13;2	8;8;8;1	8;8;8;1	>tr|A0A1X7SBZ2|A0A1X7SBZ2_HUMAN Probable ATP-dependent RNA helicase DDX17 OS=Homo sapiens OX=9606 GN=DDX17 PE=1 SV=1;>sp|Q92841|DDX17_HUMAN Probable ATP-dependent RNA helicase DDX17 OS=Homo sapiens OX=9606 GN=DDX17 PE=1 SV=2;>tr|A0A1W2PQ51|A0A1W2PQ51_HUMAN	4	13	8	8	10	12	11	5	7	6	5	7	6	19.2	14.8	14.8	80.253	729	729;729;731;56	1	20	0	118.89	By MS/MS	By MS/MS	By MS/MS	13.7	18	16.5	159660000	40949000	72086000	46625000	4315100	1106700	1948300	1260100	48717000	45592000	34429000	3	7	3	13
tr|A0A286YF22|A0A286YF22_HUMAN;sp|O43175|SERA_HUMAN;tr|A0A286YFA2|A0A286YFA2_HUMAN;tr|A0A2C9F2M7|A0A2C9F2M7_HUMAN;tr|A0A286YFM8|A0A286YFM8_HUMAN;tr|A0A286YFL2|A0A286YFL2_HUMAN;tr|A0A286YER3|A0A286YER3_HUMAN;tr|A0A286YFC8|A0A286YFC8_HUMAN;tr|A0A286YFB2|A0A286YFB2_HUMAN;tr|A0A286YF34|A0A286YF34_HUMAN;tr|A0A286YFF3|A0A286YFF3_HUMAN;tr|A0A286YFK5|A0A286YFK5_HUMAN;tr|A0A286YF78|A0A286YF78_HUMAN	tr|A0A286YF22|A0A286YF22_HUMAN;sp|O43175|SERA_HUMAN;tr|A0A286YFA2|A0A286YFA2_HUMAN;tr|A0A2C9F2M7|A0A2C9F2M7_HUMAN;tr|A0A286YFM8|A0A286YFM8_HUMAN;tr|A0A286YFL2|A0A286YFL2_HUMAN;tr|A0A286YER3|A0A286YER3_HUMAN;tr|A0A286YFC8|A0A286YFC8_HUMAN;tr|A0A286YFB2|A0A286YFB2_HUMAN	8;8;7;7;5;5;4;4;4;2;1;1;1	8;8;7;7;5;5;4;4;4;2;1;1;1	8;8;7;7;5;5;4;4;4;2;1;1;1	>tr|A0A286YF22|A0A286YF22_HUMAN D-3-phosphoglycerate dehydrogenase OS=Homo sapiens OX=9606 GN=PHGDH PE=1 SV=1;>sp|O43175|SERA_HUMAN D-3-phosphoglycerate dehydrogenase OS=Homo sapiens OX=9606 GN=PHGDH PE=1 SV=4;>tr|A0A286YFA2|A0A286YFA2_HUMAN D-3-phosphogly	13	8	8	8	3	8	6	3	8	6	3	8	6	18.6	18.6	18.6	55.938	526	526;533;445;532;239;429;97;123;165;72;63;145;276	1	17	0	56.92	By MS/MS	By MS/MS	By MS/MS	6.1	18.6	13.5	161440000	25100000	84203000	52136000	6726600	1045800	3508500	2172300	33257000	53703000	38975000	2	10	5	17
tr|A0A2Q2TTZ9|A0A2Q2TTZ9_HUMAN;sp|P01594|KV133_HUMAN;sp|P01593|KVD33_HUMAN	tr|A0A2Q2TTZ9|A0A2Q2TTZ9_HUMAN;sp|P01594|KV133_HUMAN;sp|P01593|KVD33_HUMAN	1;1;1	1;1;1	1;1;1	>tr|A0A2Q2TTZ9|A0A2Q2TTZ9_HUMAN Immunoglobulin kappa variable 1-33 OS=Homo sapiens OX=9606 GN=IGKV1D-33 PE=1 SV=1;>sp|P01594|KV133_HUMAN Immunoglobulin kappa variable 1-33 OS=Homo sapiens OX=9606 GN=IGKV1-33 PE=1 SV=2;>sp|P01593|KVD33_HUMAN Immunoglobulin	3	1	1	1	0	1	1	0	1	1	0	1	1	14.8	14.8	14.8	11.842	108	108;117;117	1	2	0.001675	7.5084	By matching	By MS/MS	By MS/MS	0	14.8	14.8	11300000	0	4140700	7159600	2825100	0	1035200	1789900	0	0	5261400	0	1	1	2
tr|A0A2R8Y5G6|A0A2R8Y5G6_HUMAN;tr|A0A0D9SFB3|A0A0D9SFB3_HUMAN;tr|A0A2R8YF78|A0A2R8YF78_HUMAN;tr|A0A2R8YCW1|A0A2R8YCW1_HUMAN;tr|A0A0D9SG12|A0A0D9SG12_HUMAN;tr|A0A2R8YFR4|A0A2R8YFR4_HUMAN;tr|A0A2U3TZJ9|A0A2U3TZJ9_HUMAN;tr|A0A2R8YFS5|A0A2R8YFS5_HUMAN;tr|A0A2R8Y4A4|A0A2R8Y4A4_HUMAN;sp|O00571|DDX3X_HUMAN;tr|A0A2R8Y645|A0A2R8Y645_HUMAN;tr|A0A0D9SF53|A0A0D9SF53_HUMAN;tr|A0A2R8YDT5|A0A2R8YDT5_HUMAN;tr|A0…	tr|A0A2R8Y5G6|A0A2R8Y5G6_HUMAN;tr|A0A0D9SFB3|A0A0D9SFB3_HUMAN;tr|A0A2R8YF78|A0A2R8YF78_HUMAN;tr|A0A2R8YCW1|A0A2R8YCW1_HUMAN;tr|A0A0D9SG12|A0A0D9SG12_HUMAN;tr|A0A2R8YFR4|A0A2R8YFR4_HUMAN;tr|A0A2U3TZJ9|A0A2U3TZJ9_HUMAN;tr|A0A2R8YFS5|A0A2R8YFS5_HUMAN;tr|A0A2R8Y4A4|A0A2R8Y4A4_HUMAN;sp|O00571|DDX3X_HUMAN;tr|A0A2R8Y645|A0A2R8Y645_HUMAN;tr|A0A0D9SF53|A0A0D9SF53_HUMAN;tr|A0A2R8YDT5|A0A2R8YDT5_HUMAN;tr|A0…	20;20;20;20;20;20;20;20;20;20;20;20;19;19;17;15;14;8;7;1;1;1;1;1;1	20;20;20;20;20;20;20;20;20;20;20;20;19;19;17;15;14;8;7;1;1;1;1;1;1	19;19;19;19;19;19;19;19;19;19;19;19;18;18;16;14;13;8;7;1;1;1;1;1;1	>tr|A0A2R8Y5G6|A0A2R8Y5G6_HUMAN ATP-dependent RNA helicase DDX3X OS=Homo sapiens OX=9606 GN=DDX3X PE=1 SV=1;>tr|A0A0D9SFB3|A0A0D9SFB3_HUMAN ATP-dependent RNA helicase DDX3X OS=Homo sapiens OX=9606 GN=DDX3X PE=1 SV=1;>tr|A0A2R8YF78|A0A2R8YF78_HUMAN ATP-depe	25	20	20	19	15	17	14	15	17	14	14	16	13	34.9	34.9	33.1	69.047	622	622;640;641;647;647;660;661;661;662;662;716;733;475;476;629;660;503;222;189;181;193;224;250;518;724	1	63	0	196.46	By MS/MS	By MS/MS	By MS/MS	28.3	30.2	25.7	785410000	204860000	291440000	289110000	20139000	5252900	7472800	7413200	203110000	215180000	189920000	15	28	22	65
tr|A0A2R8Y6G6|A0A2R8Y6G6_HUMAN;sp|P06733|ENOA_HUMAN;tr|K7EM90|K7EM90_HUMAN;tr|A0A2R8YEM5|A0A2R8YEM5_HUMAN;tr|A0A2R8Y798|A0A2R8Y798_HUMAN;tr|K7ERS8|K7ERS8_HUMAN;tr|A0A2R8YEG5|A0A2R8YEG5_HUMAN;tr|A0A2R8Y879|A0A2R8Y879_HUMAN;tr|F5H1C3|F5H1C3_HUMAN;tr|E5RI09|E5RI09_HUMAN;tr|E5RG95|E5RG95_HUMAN;tr|K7EPM1|K7EPM1_HUMAN;tr|K7EKN2|K7EKN2_HUMAN;tr|E5RGZ4|E5RGZ4_HUMAN;tr|F5H0C8|F5H0C8_HUMAN;sp|P13929|ENOB_H…	tr|A0A2R8Y6G6|A0A2R8Y6G6_HUMAN;sp|P06733|ENOA_HUMAN	14;14;6;4;3;3;3;3;1;1;1;1;1;1;1;1;1	14;14;6;4;3;3;3;3;1;1;1;1;1;1;1;1;1	14;14;6;4;3;3;3;3;1;1;1;1;1;1;1;1;1	>tr|A0A2R8Y6G6|A0A2R8Y6G6_HUMAN Alpha-enolase OS=Homo sapiens OX=9606 GN=ENO1 PE=1 SV=1;>sp|P06733|ENOA_HUMAN Alpha-enolase OS=Homo sapiens OX=9606 GN=ENO1 PE=1 SV=2	17	14	14	14	11	10	14	11	10	14	11	10	14	45.4	45.4	45.4	47.327	434	434;434;195;171;70;83;101;125;103;148;154;196;212;283;315;434;434	1	54	0	280.3	By MS/MS	By MS/MS	By MS/MS	32.5	35.7	45.4	1015800000	310220000	195730000	509840000	48371000	14773000	9320600	24278000	297940000	158830000	314950000	19	15	23	57
tr|A0A2R8Y6J3|A0A2R8Y6J3_HUMAN;sp|P46777|RL5_HUMAN;tr|Q5T7N0|Q5T7N0_HUMAN	tr|A0A2R8Y6J3|A0A2R8Y6J3_HUMAN;sp|P46777|RL5_HUMAN	5;5;2	5;5;2	5;5;2	>tr|A0A2R8Y6J3|A0A2R8Y6J3_HUMAN 60S ribosomal protein L5 (Fragment) OS=Homo sapiens OX=9606 GN=RPL5 PE=1 SV=1;>sp|P46777|RL5_HUMAN 60S ribosomal protein L5 OS=Homo sapiens OX=9606 GN=RPL5 PE=1 SV=3	3	5	5	5	4	5	5	4	5	5	4	5	5	26.5	26.5	26.5	27.045	238	238;297;130	1	20	0	57.454	By MS/MS	By MS/MS	By MS/MS	20.6	26.5	26.5	327310000	59853000	145380000	122080000	29756000	5441200	13216000	11098000	68777000	105470000	83268000	4	5	5	14
tr|A0A2R8Y7M3|A0A2R8Y7M3_HUMAN;sp|P26038|MOES_HUMAN;sp|P35241|RADI_HUMAN;tr|E7EQR4|E7EQR4_HUMAN;sp|P15311|EZRI_HUMAN;tr|A0A2R8Y5S7|A0A2R8Y5S7_HUMAN	tr|A0A2R8Y7M3|A0A2R8Y7M3_HUMAN;sp|P26038|MOES_HUMAN;sp|P35241|RADI_HUMAN;tr|E7EQR4|E7EQR4_HUMAN;sp|P15311|EZRI_HUMAN;tr|A0A2R8Y5S7|A0A2R8Y5S7_HUMAN	2;2;2;2;2;2	2;2;2;2;2;2	2;2;2;2;2;2	>tr|A0A2R8Y7M3|A0A2R8Y7M3_HUMAN Radixin OS=Homo sapiens OX=9606 GN=RDX PE=1 SV=1;>sp|P26038|MOES_HUMAN Moesin OS=Homo sapiens OX=9606 GN=MSN PE=1 SV=3;>sp|P35241|RADI_HUMAN Radixin OS=Homo sapiens OX=9606 GN=RDX PE=1 SV=1;>tr|E7EQR4|E7EQR4_HUMAN Ezrin OS=H	6	2	2	2	2	2	2	2	2	2	2	2	2	3.6	3.6	3.6	62.93	534	534;577;583;586;586;590	1	6	0	12.482	By MS/MS	By matching	By MS/MS	3.6	3.6	3.6	39973000	10908000	9614200	19450000	1427600	389570	343360	694650	11494000	8525700	12321000	2	0	1	3
tr|A0A2R8Y811|A0A2R8Y811_HUMAN;sp|P62263|RS14_HUMAN;tr|E5RH77|E5RH77_HUMAN	tr|A0A2R8Y811|A0A2R8Y811_HUMAN;sp|P62263|RS14_HUMAN	4;4;1	4;4;1	4;4;1	>tr|A0A2R8Y811|A0A2R8Y811_HUMAN 40S ribosomal protein S14 (Fragment) OS=Homo sapiens OX=9606 GN=RPS14 PE=1 SV=1;>sp|P62263|RS14_HUMAN 40S ribosomal protein S14 OS=Homo sapiens OX=9606 GN=RPS14 PE=1 SV=3	3	4	4	4	3	3	2	3	3	2	3	3	2	18.7	18.7	18.7	16.159	150	150;151;134	1	8	0	35.948	By MS/MS	By MS/MS	By MS/MS	18	18.7	18	89236000	33378000	34845000	21013000	22309000	8344500	8711300	5253200	25530000	34925000	14237000	2	3	0	5
tr|A0A2R8YD50|A0A2R8YD50_HUMAN;tr|E7EWE5|E7EWE5_HUMAN;sp|P51659|DHB4_HUMAN;tr|A0A2R8Y7L2|A0A2R8Y7L2_HUMAN;tr|G5E9S2|G5E9S2_HUMAN;tr|E7ET17|E7ET17_HUMAN;tr|E7EPL9|E7EPL9_HUMAN;tr|E7ER27|E7ER27_HUMAN;tr|A0A2R8Y7W2|A0A2R8Y7W2_HUMAN;tr|A0A2R8YDT8|A0A2R8YDT8_HUMAN;tr|A0A2R8YF45|A0A2R8YF45_HUMAN	tr|A0A2R8YD50|A0A2R8YD50_HUMAN;tr|E7EWE5|E7EWE5_HUMAN;sp|P51659|DHB4_HUMAN;tr|A0A2R8Y7L2|A0A2R8Y7L2_HUMAN;tr|G5E9S2|G5E9S2_HUMAN;tr|E7ET17|E7ET17_HUMAN;tr|E7EPL9|E7EPL9_HUMAN;tr|E7ER27|E7ER27_HUMAN	6;6;6;5;5;5;4;3;1;1;1	6;6;6;5;5;5;4;3;1;1;1	6;6;6;5;5;5;4;3;1;1;1	>tr|A0A2R8YD50|A0A2R8YD50_HUMAN Peroxisomal multifunctional enzyme type 2 OS=Homo sapiens OX=9606 GN=HSD17B4 PE=1 SV=1;>tr|E7EWE5|E7EWE5_HUMAN Peroxisomal multifunctional enzyme type 2 OS=Homo sapiens OX=9606 GN=HSD17B4 PE=1 SV=1;>sp|P51659|DHB4_HUMAN Pero	11	6	6	6	5	4	5	5	4	5	5	4	5	13.4	13.4	13.4	76.837	711	711;712;736;589;596;599;474;500;105;166;172	1	14	0	49.473	By MS/MS	By MS/MS	By MS/MS	11.1	9.8	11.7	88844000	20468000	25216000	43160000	2166900	499220	615030	1052700	24890000	19561000	26457000	5	4	4	13
tr|A0A2R8YEM3|A0A2R8YEM3_HUMAN;tr|E7EQV9|E7EQV9_HUMAN;tr|E7ENU7|E7ENU7_HUMAN;sp|P61313|RL15_HUMAN;tr|E7EX53|E7EX53_HUMAN;tr|A0A2R8Y738|A0A2R8Y738_HUMAN	tr|A0A2R8YEM3|A0A2R8YEM3_HUMAN;tr|E7EQV9|E7EQV9_HUMAN;tr|E7ENU7|E7ENU7_HUMAN;sp|P61313|RL15_HUMAN;tr|E7EX53|E7EX53_HUMAN;tr|A0A2R8Y738|A0A2R8Y738_HUMAN	2;2;2;2;1;1	2;2;2;2;1;1	2;2;2;2;1;1	>tr|A0A2R8YEM3|A0A2R8YEM3_HUMAN Ribosomal protein L15 (Fragment) OS=Homo sapiens OX=9606 GN=RPL15 PE=1 SV=1;>tr|E7EQV9|E7EQV9_HUMAN Ribosomal protein L15 (Fragment) OS=Homo sapiens OX=9606 GN=RPL15 PE=1 SV=1;>tr|E7ENU7|E7ENU7_HUMAN Ribosomal protein L15 (F	6	2	2	2	1	1	2	1	1	2	1	1	2	17.2	17.2	17.2	19.968	169	169;174;175;204;133;138	1	4	0	24.447	By MS/MS	By MS/MS	By MS/MS	9.5	9.5	17.2	24071000	16881000	5142800	2047100	2674600	1875700	571420	227460	0	0	1504400	1	1	2	4
tr|A0A2R8YEW1|A0A2R8YEW1_HUMAN;tr|V9GYA2|V9GYA2_HUMAN;tr|A0A2R8Y4D6|A0A2R8Y4D6_HUMAN;tr|A0A2R8Y4H0|A0A2R8Y4H0_HUMAN;tr|A0A2R8Y5A0|A0A2R8Y5A0_HUMAN;tr|A0A2R8YF43|A0A2R8YF43_HUMAN;tr|A0A2R8YD58|A0A2R8YD58_HUMAN;tr|E7EU96|E7EU96_HUMAN;sp|Q8NEV1|CSK23_HUMAN;sp|P68400|CSK21_HUMAN	tr|A0A2R8YEW1|A0A2R8YEW1_HUMAN;tr|V9GYA2|V9GYA2_HUMAN;tr|A0A2R8Y4D6|A0A2R8Y4D6_HUMAN;tr|A0A2R8Y4H0|A0A2R8Y4H0_HUMAN;tr|A0A2R8Y5A0|A0A2R8Y5A0_HUMAN;tr|A0A2R8YF43|A0A2R8YF43_HUMAN;tr|A0A2R8YD58|A0A2R8YD58_HUMAN;tr|E7EU96|E7EU96_HUMAN;sp|Q8NEV1|CSK23_HUMAN;sp|P68400|CSK21_HUMAN	1;1;1;1;1;1;1;1;1;1	1;1;1;1;1;1;1;1;1;1	1;1;1;1;1;1;1;1;1;1	>tr|A0A2R8YEW1|A0A2R8YEW1_HUMAN Casein kinase II subunit alpha (Fragment) OS=Homo sapiens OX=9606 GN=CSNK2A1 PE=1 SV=1;>tr|V9GYA2|V9GYA2_HUMAN Casein kinase II subunit alpha (Fragment) OS=Homo sapiens OX=9606 GN=CSNK2A1 PE=1 SV=2;>tr|A0A2R8Y4D6|A0A2R8Y4D6_	10	1	1	1	1	1	1	1	1	1	1	1	1	13.5	13.5	13.5	15.514	133	133;144;207;256;354;363;376;385;391;391	1	3	0.0016667	7.4683	By matching	By MS/MS	By MS/MS	13.5	13.5	13.5	17559000	2599000	7517900	7441600	2508400	371290	1074000	1063100	0	0	5468700	0	1	1	2
tr|A0A3B3IRI2|A0A3B3IRI2_HUMAN;sp|P17812|PYRG1_HUMAN;tr|A0A3B3ITB8|A0A3B3ITB8_HUMAN;tr|B4E1E0|B4E1E0_HUMAN;tr|A0A3B3IRQ8|A0A3B3IRQ8_HUMAN;tr|A0A3B3ITF6|A0A3B3ITF6_HUMAN;tr|A0A3B3ISY3|A0A3B3ISY3_HUMAN	tr|A0A3B3IRI2|A0A3B3IRI2_HUMAN;sp|P17812|PYRG1_HUMAN;tr|A0A3B3ITB8|A0A3B3ITB8_HUMAN;tr|B4E1E0|B4E1E0_HUMAN;tr|A0A3B3IRQ8|A0A3B3IRQ8_HUMAN;tr|A0A3B3ITF6|A0A3B3ITF6_HUMAN	4;4;3;3;3;3;1	4;4;3;3;3;3;1	4;4;3;3;3;3;1	>tr|A0A3B3IRI2|A0A3B3IRI2_HUMAN CTP synthase OS=Homo sapiens OX=9606 GN=CTPS1 PE=1 SV=1;>sp|P17812|PYRG1_HUMAN CTP synthase 1 OS=Homo sapiens OX=9606 GN=CTPS1 PE=1 SV=2;>tr|A0A3B3ITB8|A0A3B3ITB8_HUMAN CTP synthase 1 OS=Homo sapiens OX=9606 GN=CTPS1 PE=1 SV	7	4	4	4	1	3	2	1	3	2	1	3	2	11	11	11	63.723	564	564;591;335;435;451;461;89	1	6	0	26.413	By matching	By MS/MS	By MS/MS	2.8	8.2	4.6	44328000	2567100	32408000	9352700	1583200	91684	1157400	334030	0	24063000	0	0	3	1	4
tr|A0A3B3IRR6|A0A3B3IRR6_HUMAN;sp|Q9H7E9|CH033_HUMAN;tr|A0A3B3IT54|A0A3B3IT54_HUMAN;tr|A0A3B3ITA3|A0A3B3ITA3_HUMAN	tr|A0A3B3IRR6|A0A3B3IRR6_HUMAN;sp|Q9H7E9|CH033_HUMAN;tr|A0A3B3IT54|A0A3B3IT54_HUMAN;tr|A0A3B3ITA3|A0A3B3ITA3_HUMAN	1;1;1;1	1;1;1;1	1;1;1;1	>tr|A0A3B3IRR6|A0A3B3IRR6_HUMAN UPF0488 protein C8orf33 OS=Homo sapiens OX=9606 GN=C8orf33 PE=1 SV=1;>sp|Q9H7E9|CH033_HUMAN UPF0488 protein C8orf33 OS=Homo sapiens OX=9606 GN=C8orf33 PE=1 SV=1;>tr|A0A3B3IT54|A0A3B3IT54_HUMAN UPF0488 protein C8orf33 OS=Homo	4	1	1	1	1	1	0	1	1	0	1	1	0	4	4	4	24.465	226	226;229;236;248	1	2	0.0095368	5.8766	By matching	By MS/MS	By matching	4	4	0	16624000	6450000	10174000	0	1662400	645000	1017400	0	0	7554400	0	0	1	0	1
tr|A0A3B3IU42|A0A3B3IU42_HUMAN	tr|A0A3B3IU42|A0A3B3IU42_HUMAN	1	1	1	>tr|A0A3B3IU42|A0A3B3IU42_HUMAN Gem-associated protein 2 OS=Homo sapiens OX=9606 GN=GEMIN2 PE=1 SV=1	1	1	1	1	0	1	1	0	1	1	0	1	1	5.5	5.5	5.5	30.761	275	275	1	2	0.0015898	6.9863	By matching	By MS/MS	By matching	0	5.5	5.5	10075000	0	6439000	3636500	839620	0	536580	303040	0	0	2672400	0	1	0	1
tr|A2A2D0|A2A2D0_HUMAN;sp|P16949|STMN1_HUMAN	tr|A2A2D0|A2A2D0_HUMAN;sp|P16949|STMN1_HUMAN	1;1	1;1	1;1	>tr|A2A2D0|A2A2D0_HUMAN Stathmin (Fragment) OS=Homo sapiens OX=9606 GN=STMN1 PE=1 SV=8;>sp|P16949|STMN1_HUMAN Stathmin OS=Homo sapiens OX=9606 GN=STMN1 PE=1 SV=3	2	1	1	1	1	0	1	1	0	1	1	0	1	15.3	15.3	15.3	9.7931	85	85;149	1	2	0.0017036	7.6861	By MS/MS	By matching	By MS/MS	15.3	0	15.3	13827000	6087600	0	7739100	2304500	1014600	0	1289900	0	0	5687300	1	0	1	2
tr|A2A3R5|A2A3R5_HUMAN;sp|P62753|RS6_HUMAN	tr|A2A3R5|A2A3R5_HUMAN;sp|P62753|RS6_HUMAN	4;4	4;4	4;4	>tr|A2A3R5|A2A3R5_HUMAN 40S ribosomal protein S6 OS=Homo sapiens OX=9606 GN=RPS6 PE=1 SV=1;>sp|P62753|RS6_HUMAN 40S ribosomal protein S6 OS=Homo sapiens OX=9606 GN=RPS6 PE=1 SV=1	2	4	4	4	3	3	4	3	3	4	3	3	4	21.6	21.6	21.6	24.968	218	218;249	1	10	0	57.094	By MS/MS	By MS/MS	By MS/MS	19.7	19.7	21.6	168380000	38742000	59020000	70618000	28063000	6457000	9836700	11770000	34775000	47512000	52174000	2	3	2	7
tr|A6NIT2|A6NIT2_HUMAN;sp|P46020|KPB1_HUMAN;tr|A6NMN0|A6NMN0_HUMAN	tr|A6NIT2|A6NIT2_HUMAN;sp|P46020|KPB1_HUMAN;tr|A6NMN0|A6NMN0_HUMAN	3;3;3	3;3;3	3;3;3	>tr|A6NIT2|A6NIT2_HUMAN Phosphorylase b kinase regulatory subunit OS=Homo sapiens OX=9606 GN=PHKA1 PE=1 SV=1;>sp|P46020|KPB1_HUMAN Phosphorylase b kinase regulatory subunit alpha, skeletal muscle isoform OS=Homo sapiens OX=9606 GN=PHKA1 PE=1 SV=2;>tr|A6NMN	3	3	3	3	0	3	1	0	3	1	0	3	1	3.9	3.9	3.9	132.63	1181	1181;1223;1240	1	4	0	22.629	By matching	By MS/MS	By MS/MS	0	3.9	1.3	22945000	0	19431000	3514600	449910	0	380990	68914	0	14427000	0	0	4	1	5
tr|A6NLM8|A6NLM8_HUMAN;sp|P51571|SSRD_HUMAN	tr|A6NLM8|A6NLM8_HUMAN;sp|P51571|SSRD_HUMAN	1;1	1;1	1;1	>tr|A6NLM8|A6NLM8_HUMAN Translocon-associated protein subunit delta OS=Homo sapiens OX=9606 GN=SSR4 PE=1 SV=1;>sp|P51571|SSRD_HUMAN Translocon-associated protein subunit delta OS=Homo sapiens OX=9606 GN=SSR4 PE=1 SV=1	2	1	1	1	0	1	1	0	1	1	0	1	1	12.8	12.8	12.8	16.245	148	148;173	1	2	0.0017668	8.745	By matching	By MS/MS	By matching	0	12.8	12.8	9953900	0	7047200	2906800	1659000	0	1174500	484460	0	0	2136100	0	2	0	2
tr|A6NLN1|A6NLN1_HUMAN;sp|P26599|PTBP1_HUMAN;tr|A0A0U1RRM4|A0A0U1RRM4_HUMAN;tr|K7ES59|K7ES59_HUMAN;tr|A0A0D9SF20|A0A0D9SF20_HUMAN;tr|K7EKJ7|K7EKJ7_HUMAN;tr|K7EK45|K7EK45_HUMAN	tr|A6NLN1|A6NLN1_HUMAN;sp|P26599|PTBP1_HUMAN;tr|A0A0U1RRM4|A0A0U1RRM4_HUMAN	3;3;3;1;1;1;1	3;3;3;1;1;1;1	3;3;3;1;1;1;1	>tr|A6NLN1|A6NLN1_HUMAN Polypyrimidine tract binding protein 1, isoform CRA_b OS=Homo sapiens OX=9606 GN=PTBP1 PE=1 SV=4;>sp|P26599|PTBP1_HUMAN Polypyrimidine tract-binding protein 1 OS=Homo sapiens OX=9606 GN=PTBP1 PE=1 SV=1;>tr|A0A0U1RRM4|A0A0U1RRM4_HUMA	7	3	3	3	3	2	2	3	2	2	3	2	2	10.1	10.1	10.1	56.51	527	527;531;588;149;197;237;256	1	7	0	18.739	By MS/MS	By MS/MS	By MS/MS	10.1	7.8	7.8	44599000	9510400	14928000	20160000	2347300	500550	785710	1061100	9885300	9212400	16312000	2	1	2	5
tr|A6PVX3|A6PVX3_HUMAN;sp|P55036|PSMD4_HUMAN;tr|Q5VWC4|Q5VWC4_HUMAN	tr|A6PVX3|A6PVX3_HUMAN;sp|P55036|PSMD4_HUMAN;tr|Q5VWC4|Q5VWC4_HUMAN	1;1;1	1;1;1	1;1;1	>tr|A6PVX3|A6PVX3_HUMAN 26S proteasome non-ATPase regulatory subunit 4 (Fragment) OS=Homo sapiens OX=9606 GN=PSMD4 PE=1 SV=1;>sp|P55036|PSMD4_HUMAN 26S proteasome non-ATPase regulatory subunit 4 OS=Homo sapiens OX=9606 GN=PSMD4 PE=1 SV=1;>tr|Q5VWC4|Q5VWC4_	3	1	1	1	1	1	1	1	1	1	1	1	1	8.9	8.9	8.9	21.783	203	203;377;380	1	3	0.0014993	6.4763	By MS/MS	By MS/MS	By MS/MS	8.9	8.9	8.9	16652000	4059300	6462300	6130100	1850200	451030	718040	681120	0	0	4504900	1	1	1	3
tr|A8MUD9|A8MUD9_HUMAN;sp|P18124|RL7_HUMAN;tr|C9JIJ5|C9JIJ5_HUMAN;tr|C9JZ88|C9JZ88_HUMAN	tr|A8MUD9|A8MUD9_HUMAN;sp|P18124|RL7_HUMAN	10;10;3;2	10;10;3;2	10;10;3;2	>tr|A8MUD9|A8MUD9_HUMAN 60S ribosomal protein L7 OS=Homo sapiens OX=9606 GN=RPL7 PE=1 SV=1;>sp|P18124|RL7_HUMAN 60S ribosomal protein L7 OS=Homo sapiens OX=9606 GN=RPL7 PE=1 SV=1	4	10	10	10	8	8	7	8	8	7	8	8	7	42.8	42.8	42.8	24.433	208	208;248;99;88	1	28	0	89.355	By MS/MS	By MS/MS	By MS/MS	37	30.3	33.2	674000000	138700000	278940000	256360000	67400000	13870000	27894000	25636000	135790000	200920000	197500000	8	13	8	29
tr|A8MXZ9|A8MXZ9_HUMAN;tr|A0A0A0MQU5|A0A0A0MQU5_HUMAN;sp|Q14896|MYPC3_HUMAN;tr|F5GZR4|F5GZR4_HUMAN	tr|A8MXZ9|A8MXZ9_HUMAN;tr|A0A0A0MQU5|A0A0A0MQU5_HUMAN;sp|Q14896|MYPC3_HUMAN;tr|F5GZR4|F5GZR4_HUMAN	4;4;4;2	4;4;4;2	4;4;4;2	>tr|A8MXZ9|A8MXZ9_HUMAN Myosin-binding protein C, cardiac-type OS=Homo sapiens OX=9606 GN=MYBPC3 PE=1 SV=1;>tr|A0A0A0MQU5|A0A0A0MQU5_HUMAN Myosin-binding protein C, cardiac-type OS=Homo sapiens OX=9606 GN=MYBPC3 PE=1 SV=1;>sp|Q14896|MYPC3_HUMAN Myosin-bind	4	4	4	4	0	4	0	0	4	0	0	4	0	3.9	3.9	3.9	140.66	1274	1274;1274;1274;808	1	4	0	21.282	By matching	By MS/MS	By matching	0	3.9	0	17265000	0	17265000	0	253890	0	253890	0	0	12819000	0	0	3	0	3
tr|B0QY90|B0QY90_HUMAN;sp|Q9Y262|EIF3L_HUMAN;tr|B0QY89|B0QY89_HUMAN	tr|B0QY90|B0QY90_HUMAN;sp|Q9Y262|EIF3L_HUMAN;tr|B0QY89|B0QY89_HUMAN	1;1;1	1;1;1	1;1;1	>tr|B0QY90|B0QY90_HUMAN Eukaryotic translation initiation factor 3 subunit L OS=Homo sapiens OX=9606 GN=EIF3L PE=1 SV=1;>sp|Q9Y262|EIF3L_HUMAN Eukaryotic translation initiation factor 3 subunit L OS=Homo sapiens OX=9606 GN=EIF3L PE=1 SV=1;>tr|B0QY89|B0QY89	3	1	1	1	1	0	1	1	0	1	1	0	1	3.4	3.4	3.4	55.161	466	466;564;607	1	2	0.0019048	11.12	By matching	By matching	By MS/MS	3.4	0	3.4	10752000	3683200	0	7068700	467480	160140	0	307340	0	0	5194600	0	0	3	3
tr|B1AHB1|B1AHB1_HUMAN;sp|P33992|MCM5_HUMAN;tr|B1AHB2|B1AHB2_HUMAN;tr|B1AHA9|B1AHA9_HUMAN	tr|B1AHB1|B1AHB1_HUMAN;sp|P33992|MCM5_HUMAN;tr|B1AHB2|B1AHB2_HUMAN;tr|B1AHA9|B1AHA9_HUMAN	2;2;1;1	2;2;1;1	2;2;1;1	>tr|B1AHB1|B1AHB1_HUMAN DNA helicase OS=Homo sapiens OX=9606 GN=MCM5 PE=1 SV=1;>sp|P33992|MCM5_HUMAN DNA replication licensing factor MCM5 OS=Homo sapiens OX=9606 GN=MCM5 PE=1 SV=5;>tr|B1AHB2|B1AHB2_HUMAN DNA replication licensing factor MCM5 (Fragment) OS	4	2	2	2	1	2	2	1	2	2	1	2	2	3.6	3.6	3.6	77.592	691	691;734;150;230	1	5	0.001938	11.394	By matching	By MS/MS	By MS/MS	1.9	3.6	3.6	28283000	5892000	10490000	11901000	744290	155050	276060	313180	0	8259100	8275500	0	1	2	3
tr|B1AK87|B1AK87_HUMAN;tr|B1AK85|B1AK85_HUMAN;sp|P47756|CAPZB_HUMAN;tr|B1AK88|B1AK88_HUMAN	tr|B1AK87|B1AK87_HUMAN;tr|B1AK85|B1AK85_HUMAN;sp|P47756|CAPZB_HUMAN;tr|B1AK88|B1AK88_HUMAN	1;1;1;1	1;1;1;1	1;1;1;1	>tr|B1AK87|B1AK87_HUMAN F-actin-capping protein subunit beta OS=Homo sapiens OX=9606 GN=CAPZB PE=1 SV=1;>tr|B1AK85|B1AK85_HUMAN F-actin-capping protein subunit beta OS=Homo sapiens OX=9606 GN=CAPZB PE=1 SV=1;>sp|P47756|CAPZB_HUMAN F-actin-capping protein s	4	1	1	1	1	0	1	1	0	1	1	0	1	5.4	5.4	5.4	29.295	260	260;260;277;301	1	2	0.0015432	6.6955	By matching	By matching	By MS/MS	5.4	0	5.4	9160600	3328000	0	5832600	610710	221870	0	388840	0	0	4286200	0	0	1	1
tr|B1ANR0|B1ANR0_HUMAN;sp|Q13310|PABP4_HUMAN;tr|H0Y5F5|H0Y5F5_HUMAN;tr|H0YEU6|H0YEU6_HUMAN;tr|H0YCC8|H0YCC8_HUMAN	tr|B1ANR0|B1ANR0_HUMAN;sp|Q13310|PABP4_HUMAN;tr|H0Y5F5|H0Y5F5_HUMAN	6;6;3;2;1	2;2;2;2;0	2;2;2;2;0	>tr|B1ANR0|B1ANR0_HUMAN Polyadenylate-binding protein OS=Homo sapiens OX=9606 GN=PABPC4 PE=1 SV=1;>sp|Q13310|PABP4_HUMAN Polyadenylate-binding protein 4 OS=Homo sapiens OX=9606 GN=PABPC4 PE=1 SV=1;>tr|H0Y5F5|H0Y5F5_HUMAN Polyadenylate-binding protein (Frag	5	6	2	2	5	5	5	2	2	2	2	2	2	10.6	4.2	4.2	67.97	615	615;644;550;249;197	1	6	0	13.95	By MS/MS	By MS/MS	By MS/MS	10.4	8.9	8.9	42872000	11506000	17142000	14224000	1339700	359550	535690	444490	12018000	12621000	10047000	0	1	2	3
tr|B4DDK6|B4DDK6_HUMAN;sp|O14925|TIM23_HUMAN;sp|Q5SRD1|TI23B_HUMAN	tr|B4DDK6|B4DDK6_HUMAN;sp|O14925|TIM23_HUMAN;sp|Q5SRD1|TI23B_HUMAN	1;1;1	1;1;1	1;1;1	>tr|B4DDK6|B4DDK6_HUMAN Putative mitochondrial import inner membrane translocase subunit Tim23B OS=Homo sapiens OX=9606 GN=TIMM23B PE=2 SV=1;>sp|O14925|TIM23_HUMAN Mitochondrial import inner membrane translocase subunit Tim23 OS=Homo sapiens OX=9606 GN=TIM	3	1	1	1	1	1	1	1	1	1	1	1	1	12.1	12.1	12.1	14.6	140	140;209;257	1	3	0.0016181	7.1093	By matching	By MS/MS	By matching	12.1	12.1	12.1	19039000	4782700	8769100	5487100	3807800	956540	1753800	1097400	0	0	4032400	0	1	0	1
tr|B4DJ81|B4DJ81_HUMAN;sp|P28331|NDUS1_HUMAN	tr|B4DJ81|B4DJ81_HUMAN;sp|P28331|NDUS1_HUMAN	5;5	5;5	5;5	>tr|B4DJ81|B4DJ81_HUMAN NADH-ubiquinone oxidoreductase 75 kDa subunit, mitochondrial OS=Homo sapiens OX=9606 GN=NDUFS1 PE=1 SV=1;>sp|P28331|NDUS1_HUMAN NADH-ubiquinone oxidoreductase 75 kDa subunit, mitochondrial OS=Homo sapiens OX=9606 GN=NDUFS1 PE=1 SV=3	2	5	5	5	0	5	0	0	5	0	0	5	0	12.4	12.4	12.4	66.921	611	611;727	1	5	0	38.223	By matching	By MS/MS	By matching	0	12.4	0	35645000	0	35645000	0	1018400	0	1018400	0	0	26467000	0	0	5	0	5
tr|B4DJV2|B4DJV2_HUMAN;sp|O75390|CISY_HUMAN;tr|A0A0C4DGI3|A0A0C4DGI3_HUMAN;tr|H0YIC4|H0YIC4_HUMAN;tr|F8VTT8|F8VTT8_HUMAN;tr|F8W4S1|F8W4S1_HUMAN;tr|H0YH82|H0YH82_HUMAN;tr|F8W642|F8W642_HUMAN;tr|F8VZK9|F8VZK9_HUMAN;tr|F8VX07|F8VX07_HUMAN;tr|F8VRP1|F8VRP1_HUMAN;tr|F8VX68|F8VX68_HUMAN;tr|F8VPF9|F8VPF9_HUMAN;tr|F8VPA1|F8VPA1_HUMAN;tr|F8W1S4|F8W1S4_HUMAN;tr|F8VU34|F8VU34_HUMAN	tr|B4DJV2|B4DJV2_HUMAN;sp|O75390|CISY_HUMAN;tr|A0A0C4DGI3|A0A0C4DGI3_HUMAN	7;7;6;3;3;3;3;2;2;2;2;2;2;2;2;1	7;7;6;3;3;3;3;2;2;2;2;2;2;2;2;1	7;7;6;3;3;3;3;2;2;2;2;2;2;2;2;1	>tr|B4DJV2|B4DJV2_HUMAN Citrate synthase OS=Homo sapiens OX=9606 GN=CS PE=1 SV=1;>sp|O75390|CISY_HUMAN Citrate synthase, mitochondrial OS=Homo sapiens OX=9606 GN=CS PE=1 SV=2;>tr|A0A0C4DGI3|A0A0C4DGI3_HUMAN Citrate synthase OS=Homo sapiens OX=9606 GN=CS PE	16	7	7	7	1	7	1	1	7	1	1	7	1	17.4	17.4	17.4	50.431	453	453;466;400;123;149;178;190;66;80;114;117;120;140;144;157;142	1	9	0	51.134	By MS/MS	By MS/MS	By MS/MS	2.4	17.4	2.4	49839000	6340500	37876000	5622500	2768900	352250	2104200	312360	0	28124000	0	1	8	1	10
tr|B4DP62|B4DP62_HUMAN;sp|P53007|TXTP_HUMAN	tr|B4DP62|B4DP62_HUMAN;sp|P53007|TXTP_HUMAN	1;1	1;1	1;1	>tr|B4DP62|B4DP62_HUMAN Solute carrier family 25 (Mitochondrial carrier citrate transporter), member 1, isoform CRA_b OS=Homo sapiens OX=9606 GN=SLC25A1 PE=1 SV=1;>sp|P53007|TXTP_HUMAN Tricarboxylate transport protein, mitochondrial OS=Homo sapiens OX=9606	2	1	1	1	1	1	1	1	1	1	1	1	1	5.8	5.8	5.8	23.21	208	208;311	1	3	0.0056417	6.0386	By matching	By MS/MS	By MS/MS	5.8	5.8	5.8	9017100	4101200	4915900	0	819740	372840	446900	0	0	3650100	0	0	1	1	2
tr|B4DY09|B4DY09_HUMAN;sp|Q12905|ILF2_HUMAN;tr|X6R6Z1|X6R6Z1_HUMAN;tr|A0A0A0MRL0|A0A0A0MRL0_HUMAN	tr|B4DY09|B4DY09_HUMAN;sp|Q12905|ILF2_HUMAN;tr|X6R6Z1|X6R6Z1_HUMAN	9;9;6;4	9;9;6;4	9;9;6;4	>tr|B4DY09|B4DY09_HUMAN cDNA FLJ51660, highly similar to Interleukin enhancer-binding factor 2 OS=Homo sapiens OX=9606 GN=ILF2 PE=1 SV=1;>sp|Q12905|ILF2_HUMAN Interleukin enhancer-binding factor 2 OS=Homo sapiens OX=9606 GN=ILF2 PE=1 SV=2;>tr|X6R6Z1|X6R6Z1	4	9	9	9	6	7	6	6	7	6	6	7	6	36.6	36.6	36.6	38.91	352	352;390;115;150	1	21	0	66.741	By MS/MS	By MS/MS	By MS/MS	28.4	34.7	23.9	179050000	57270000	62064000	59713000	10532000	3368800	3650800	3512500	45950000	49418000	51866000	7	7	5	19
tr|B4E3S0|B4E3S0_HUMAN;sp|Q9ULV4|COR1C_HUMAN	tr|B4E3S0|B4E3S0_HUMAN;sp|Q9ULV4|COR1C_HUMAN	1;1	1;1	1;1	>tr|B4E3S0|B4E3S0_HUMAN Coronin OS=Homo sapiens OX=9606 GN=CORO1C PE=1 SV=1;>sp|Q9ULV4|COR1C_HUMAN Coronin-1C OS=Homo sapiens OX=9606 GN=CORO1C PE=1 SV=1	2	1	1	1	1	0	0	1	0	0	1	0	0	4.3	4.3	4.3	41.603	369	369;474	1	1	0.0016393	7.2485	By MS/MS	By matching	By matching	4.3	0	0	9062500	9062500	0	0	566410	566410	0	0	9062500	0	0	1	0	0	1
tr|B5MD87|B5MD87_HUMAN;sp|Q53H96|P5CR3_HUMAN;tr|A0A0A0MQS1|A0A0A0MQS1_HUMAN	tr|B5MD87|B5MD87_HUMAN;sp|Q53H96|P5CR3_HUMAN;tr|A0A0A0MQS1|A0A0A0MQS1_HUMAN	1;1;1	1;1;1	1;1;1	>tr|B5MD87|B5MD87_HUMAN Pyrroline-5-carboxylate reductase 3 OS=Homo sapiens OX=9606 GN=PYCR3 PE=1 SV=2;>sp|Q53H96|P5CR3_HUMAN Pyrroline-5-carboxylate reductase 3 OS=Homo sapiens OX=9606 GN=PYCR3 PE=1 SV=3;>tr|A0A0A0MQS1|A0A0A0MQS1_HUMAN Pyrroline-5-carboxy	3	1	1	1	1	0	0	1	0	0	1	0	0	8	8	8	14.341	137	137;274;286	1	1	0.0029197	6.2629	By MS/MS	By matching	By matching	8	0	0	7000200	7000200	0	0	1000000	1000000	0	0	7000200	0	0	1	0	0	1
tr|B7ZB02|B7ZB02_HUMAN;tr|B1ALA9|B1ALA9_HUMAN;sp|P60891|PRPS1_HUMAN;sp|P11908|PRPS2_HUMAN;tr|A0A2R8Y7H4|A0A2R8Y7H4_HUMAN;tr|H7C540|H7C540_HUMAN;tr|A0A0B4J207|A0A0B4J207_HUMAN;sp|P21108|PRPS3_HUMAN	tr|B7ZB02|B7ZB02_HUMAN;tr|B1ALA9|B1ALA9_HUMAN;sp|P60891|PRPS1_HUMAN;sp|P11908|PRPS2_HUMAN;tr|A0A2R8Y7H4|A0A2R8Y7H4_HUMAN;tr|H7C540|H7C540_HUMAN;tr|A0A0B4J207|A0A0B4J207_HUMAN;sp|P21108|PRPS3_HUMAN	2;2;2;2;2;1;1;1	2;2;2;2;2;1;1;1	2;2;2;2;2;1;1;1	>tr|B7ZB02|B7ZB02_HUMAN Ribose-phosphate pyrophosphokinase 1 OS=Homo sapiens OX=9606 GN=PRPS1 PE=1 SV=1;>tr|B1ALA9|B1ALA9_HUMAN Ribose-phosphate pyrophosphokinase 1 OS=Homo sapiens OX=9606 GN=PRPS1 PE=1 SV=2;>sp|P60891|PRPS1_HUMAN Ribose-phosphate pyrophos	8	2	2	2	1	0	2	1	0	2	1	0	2	23.7	23.7	23.7	12.324	114	114;285;318;318;321;173;318;318	1	5	0	25.128	By MS/MS	By matching	By MS/MS	14.9	0	23.7	18784000	2788800	0	15996000	2683500	398410	0	2285100	0	0	11755000	0	0	3	3
tr|B7ZBC8|B7ZBC8_HUMAN;sp|Q9BW62|KATL1_HUMAN;sp|O75449|KTNA1_HUMAN	tr|B7ZBC8|B7ZBC8_HUMAN;sp|Q9BW62|KATL1_HUMAN;sp|O75449|KTNA1_HUMAN	1;1;1	1;1;1	1;1;1	>tr|B7ZBC8|B7ZBC8_HUMAN Katanin p60 ATPase-containing subunit A1 (Fragment) OS=Homo sapiens OX=9606 GN=KATNA1 PE=1 SV=1;>sp|Q9BW62|KATL1_HUMAN Katanin p60 ATPase-containing subunit A-like 1 OS=Homo sapiens OX=9606 GN=KATNAL1 PE=1 SV=1;>sp|O75449|KTNA1_HUMA	3	1	1	1	1	0	0	1	0	0	1	0	0	4.3	4.3	4.3	31.829	280	280;490;491	1	2	0.0015314	6.6105	By MS/MS	By matching	By matching	4.3	0	0	5634900	5634900	0	0	331460	331460	0	0	5634900	0	0	3	0	0	3
tr|B8ZZ51|B8ZZ51_HUMAN;tr|B9A041|B9A041_HUMAN;sp|P40925|MDHC_HUMAN	tr|B8ZZ51|B8ZZ51_HUMAN;tr|B9A041|B9A041_HUMAN;sp|P40925|MDHC_HUMAN	1;1;1	1;1;1	1;1;1	>tr|B8ZZ51|B8ZZ51_HUMAN Malate dehydrogenase, cytoplasmic OS=Homo sapiens OX=9606 GN=MDH1 PE=1 SV=1;>tr|B9A041|B9A041_HUMAN Malate dehydrogenase, cytoplasmic OS=Homo sapiens OX=9606 GN=MDH1 PE=1 SV=1;>sp|P40925|MDHC_HUMAN Malate dehydrogenase, cytoplasmic	3	1	1	1	1	1	0	1	1	0	1	1	0	7.1	7.1	7.1	18.689	169	169;210;334	1	2	0.0016367	7.2351	By MS/MS	By MS/MS	By matching	7.1	7.1	0	29345000	8184600	21160000	0	3668100	1023100	2645000	0	0	15711000	0	1	2	0	3
tr|B8ZZL8|B8ZZL8_HUMAN;sp|P61604|CH10_HUMAN;tr|S4R3N1|S4R3N1_HUMAN	tr|B8ZZL8|B8ZZL8_HUMAN;sp|P61604|CH10_HUMAN;tr|S4R3N1|S4R3N1_HUMAN	1;1;1	1;1;1	1;1;1	>tr|B8ZZL8|B8ZZL8_HUMAN 10 kDa heat shock protein, mitochondrial OS=Homo sapiens OX=9606 GN=HSPE1 PE=1 SV=1;>sp|P61604|CH10_HUMAN 10 kDa heat shock protein, mitochondrial OS=Homo sapiens OX=9606 GN=HSPE1 PE=1 SV=2;>tr|S4R3N1|S4R3N1_HUMAN HSPE1-MOB4 readthr	3	1	1	1	0	1	1	0	1	1	0	1	1	13.9	13.9	13.9	10.689	101	101;102;261	1	2	0.0017575	8.4228	By matching	By matching	By MS/MS	0	13.9	13.9	19309000	0	8264200	11045000	2758500	0	1180600	1577900	0	0	8116800	0	0	1	1
tr|B8ZZU8|B8ZZU8_HUMAN;sp|Q15370|ELOB_HUMAN;tr|I3L0M9|I3L0M9_HUMAN;tr|A0A0B4J296|A0A0B4J296_HUMAN	tr|B8ZZU8|B8ZZU8_HUMAN;sp|Q15370|ELOB_HUMAN;tr|I3L0M9|I3L0M9_HUMAN;tr|A0A0B4J296|A0A0B4J296_HUMAN	2;2;2;1	2;2;2;1	2;2;2;1	>tr|B8ZZU8|B8ZZU8_HUMAN Elongin-B OS=Homo sapiens OX=9606 GN=ELOB PE=1 SV=1;>sp|Q15370|ELOB_HUMAN Elongin-B OS=Homo sapiens OX=9606 GN=ELOB PE=1 SV=1;>tr|I3L0M9|I3L0M9_HUMAN Elongin-B (Fragment) OS=Homo sapiens OX=9606 GN=ELOB PE=1 SV=1;>tr|A0A0B4J296|A0A0	4	2	2	2	1	2	2	1	2	2	1	2	2	23	23	23	12.527	113	113;118;140;66	1	5	0	21.501	By MS/MS	By MS/MS	By MS/MS	10.6	23	23	27738000	4373300	13325000	10040000	3467300	546660	1665600	1255000	0	9866300	7405800	1	2	1	4
tr|B9A062|B9A062_HUMAN;sp|P13995|MTDC_HUMAN	tr|B9A062|B9A062_HUMAN;sp|P13995|MTDC_HUMAN	2;2	2;2	2;2	>tr|B9A062|B9A062_HUMAN Bifunctional methylenetetrahydrofolate dehydrogenase/cyclohydrolase, mitochondrial OS=Homo sapiens OX=9606 GN=MTHFD2 PE=1 SV=1;>sp|P13995|MTDC_HUMAN Bifunctional methylenetetrahydrofolate dehydrogenase/cyclohydrolase, mitochondrial	2	2	2	2	2	1	1	2	1	1	2	1	1	10.4	10.4	10.4	23.867	222	222;350	1	4	0	13.353	By MS/MS	By matching	By MS/MS	10.4	5	5	33206000	17211000	7213400	8781400	2371800	1229300	515240	627240	17211000	0	0	2	0	1	3
tr|C1K3N0|C1K3N0_HUMAN;sp|P05549|AP2A_HUMAN	tr|C1K3N0|C1K3N0_HUMAN;sp|P05549|AP2A_HUMAN	1;1	1;1	1;1	>tr|C1K3N0|C1K3N0_HUMAN Transcription factor AP-2-alpha OS=Homo sapiens OX=9606 GN=TFAP2A PE=1 SV=1;>sp|P05549|AP2A_HUMAN Transcription factor AP-2-alpha OS=Homo sapiens OX=9606 GN=TFAP2A PE=1 SV=1	2	1	1	1	1	0	1	1	0	1	1	0	1	2.7	2.7	2.7	35.92	328	328;437	1	2	0.009396	5.832	By MS/MS	By matching	By matching	2.7	0	2.7	19084000	12952000	0	6131500	1363100	925150	0	437960	0	0	4505900	1	0	0	1
tr|C9J338|C9J338_HUMAN;tr|I3L2I2|I3L2I2_HUMAN;tr|E7ENQ1|E7ENQ1_HUMAN;tr|G3XAA2|G3XAA2_HUMAN;tr|H7C360|H7C360_HUMAN;tr|G5E948|G5E948_HUMAN;sp|O95819|M4K4_HUMAN;tr|E7EN19|E7EN19_HUMAN;tr|A0A0D9SEY1|A0A0D9SEY1_HUMAN;sp|Q8N4C8|MINK1_HUMAN;sp|Q9UKE5|TNIK_HUMAN	tr|C9J338|C9J338_HUMAN;tr|I3L2I2|I3L2I2_HUMAN;tr|E7ENQ1|E7ENQ1_HUMAN;tr|G3XAA2|G3XAA2_HUMAN;tr|H7C360|H7C360_HUMAN;tr|G5E948|G5E948_HUMAN;sp|O95819|M4K4_HUMAN;tr|E7EN19|E7EN19_HUMAN;tr|A0A0D9SEY1|A0A0D9SEY1_HUMAN;sp|Q8N4C8|MINK1_HUMAN;sp|Q9UKE5|TNIK_HUMAN	1;1;1;1;1;1;1;1;1;1;1	1;1;1;1;1;1;1;1;1;1;1	1;1;1;1;1;1;1;1;1;1;1	>tr|C9J338|C9J338_HUMAN TRAF2 and NCK-interacting protein kinase (Fragment) OS=Homo sapiens OX=9606 GN=TNIK PE=1 SV=1;>tr|I3L2I2|I3L2I2_HUMAN Misshapen-like kinase 1 (Fragment) OS=Homo sapiens OX=9606 GN=MINK1 PE=1 SV=1;>tr|E7ENQ1|E7ENQ1_HUMAN Mitogen-acti	11	1	1	1	0	1	0	0	1	0	0	1	0	3.4	3.4	3.4	40.386	350	350;381;1154;1165;1170;1235;1239;1272;1320;1332;1360	1	1	0.0095628	5.8901	By matching	By MS/MS	By matching	0	3.4	0	5820700	0	5820700	0	363800	0	363800	0	0	4321900	0	0	1	0	1
tr|C9J4Z3|C9J4Z3_HUMAN;sp|P61513|RL37A_HUMAN	tr|C9J4Z3|C9J4Z3_HUMAN;sp|P61513|RL37A_HUMAN	1;1	1;1	1;1	>tr|C9J4Z3|C9J4Z3_HUMAN 60S ribosomal protein L37a OS=Homo sapiens OX=9606 GN=RPL37A PE=1 SV=1;>sp|P61513|RL37A_HUMAN 60S ribosomal protein L37a OS=Homo sapiens OX=9606 GN=RPL37A PE=1 SV=2	2	1	1	1	1	1	1	1	1	1	1	1	1	26.5	26.5	26.5	7.624	68	68;92	1	3	0.0015361	6.6409	By MS/MS	By MS/MS	By MS/MS	26.5	26.5	26.5	80361000	18578000	26591000	35191000	20090000	4644500	6647900	8797800	0	0	25861000	1	2	2	5
tr|C9J9K3|C9J9K3_HUMAN;sp|P08865|RSSA_HUMAN;tr|A0A0C4DG17|A0A0C4DG17_HUMAN;tr|F8WD59|F8WD59_HUMAN	tr|C9J9K3|C9J9K3_HUMAN;sp|P08865|RSSA_HUMAN;tr|A0A0C4DG17|A0A0C4DG17_HUMAN;tr|F8WD59|F8WD59_HUMAN	7;7;7;4	7;7;7;4	7;7;7;4	>tr|C9J9K3|C9J9K3_HUMAN 40S ribosomal protein SA (Fragment) OS=Homo sapiens OX=9606 GN=RPSA PE=1 SV=8;>sp|P08865|RSSA_HUMAN 40S ribosomal protein SA OS=Homo sapiens OX=9606 GN=RPSA PE=1 SV=4;>tr|A0A0C4DG17|A0A0C4DG17_HUMAN 40S ribosomal protein SA OS=Homo	4	7	7	7	6	6	5	6	6	5	6	6	5	28.9	28.9	28.9	29.404	263	263;295;300;116	1	18	0	112.86	By MS/MS	By MS/MS	By MS/MS	27.4	28.9	26.2	234720000	98760000	59622000	76343000	18056000	7597000	4586300	5872500	84889000	54321000	59923000	10	6	3	19
tr|C9JCA9|C9JCA9_HUMAN;tr|B8ZZ38|B8ZZ38_HUMAN;tr|A0A0C4DG06|A0A0C4DG06_HUMAN;sp|P42704|LPPRC_HUMAN	tr|C9JCA9|C9JCA9_HUMAN;tr|B8ZZ38|B8ZZ38_HUMAN;tr|A0A0C4DG06|A0A0C4DG06_HUMAN;sp|P42704|LPPRC_HUMAN	1;1;1;1	1;1;1;1	1;1;1;1	>tr|C9JCA9|C9JCA9_HUMAN Leucine-rich PPR motif-containing protein, mitochondrial (Fragment) OS=Homo sapiens OX=9606 GN=LRPPRC PE=1 SV=1;>tr|B8ZZ38|B8ZZ38_HUMAN Leucine-rich PPR motif-containing protein, mitochondrial OS=Homo sapiens OX=9606 GN=LRPPRC PE=1	4	1	1	1	0	1	0	0	1	0	0	1	0	5	5	5	40.126	359	359;504;531;1394	1	1	0.0042918	6.1332	By matching	By MS/MS	By matching	0	5	0	4924300	0	4924300	0	205180	0	205180	0	0	3656300	0	0	2	0	2
tr|C9JDV8|C9JDV8_HUMAN;tr|H7C2U6|H7C2U6_HUMAN;sp|Q9BPW8|NIPS1_HUMAN	tr|C9JDV8|C9JDV8_HUMAN;tr|H7C2U6|H7C2U6_HUMAN;sp|Q9BPW8|NIPS1_HUMAN	1;1;1	1;1;1	1;1;1	>tr|C9JDV8|C9JDV8_HUMAN Protein NipSnap homolog 1 (Fragment) OS=Homo sapiens OX=9606 GN=NIPSNAP1 PE=1 SV=7;>tr|H7C2U6|H7C2U6_HUMAN Protein NipSnap homolog 1 (Fragment) OS=Homo sapiens OX=9606 GN=NIPSNAP1 PE=1 SV=1;>sp|Q9BPW8|NIPS1_HUMAN Protein NipSnap hom	3	1	1	1	0	1	1	0	1	1	0	1	1	12	12	12	9.2877	75	75;221;284	1	3	1	-2	By matching	By MS/MS	By MS/MS	0	12	12	12696000	0	5950900	6744700	3173900	0	1487700	1686200	0	0	3054500	0	1	1	2
tr|C9JEU5|C9JEU5_HUMAN;sp|P02679|FIBG_HUMAN;tr|C9JC84|C9JC84_HUMAN;tr|C9JPQ9|C9JPQ9_HUMAN;tr|C9JU00|C9JU00_HUMAN	tr|C9JEU5|C9JEU5_HUMAN;sp|P02679|FIBG_HUMAN;tr|C9JC84|C9JC84_HUMAN	4;4;4;1;1	4;4;4;1;1	4;4;4;1;1	>tr|C9JEU5|C9JEU5_HUMAN Fibrinogen gamma chain OS=Homo sapiens OX=9606 GN=FGG PE=1 SV=1;>sp|P02679|FIBG_HUMAN Fibrinogen gamma chain OS=Homo sapiens OX=9606 GN=FGG PE=1 SV=3;>tr|C9JC84|C9JC84_HUMAN Fibrinogen gamma chain OS=Homo sapiens OX=9606 GN=FGG PE=1	5	4	4	4	0	1	4	0	1	4	0	1	4	11.9	11.9	11.9	50.322	445	445;453;461;119;123	1	8	0	38.544	By matching	By MS/MS	By MS/MS	0	3.4	11.9	160610000	0	2612000	158000000	5948600	0	96742	5851900	0	0	116110000	0	1	7	8
tr|C9JFR7|C9JFR7_HUMAN;sp|P99999|CYC_HUMAN;CON__P62894	tr|C9JFR7|C9JFR7_HUMAN;sp|P99999|CYC_HUMAN;CON__P62894	2;2;1	2;2;1	2;2;1	>tr|C9JFR7|C9JFR7_HUMAN Cytochrome c (Fragment) OS=Homo sapiens OX=9606 GN=CYCS PE=1 SV=1;>sp|P99999|CYC_HUMAN Cytochrome c OS=Homo sapiens OX=9606 GN=CYCS PE=1 SV=2;>P62894 SWISS-PROT:P62894 Cytochrome c - Bos taurus (Bovine).	3	2	2	2	2	1	2	2	1	2	2	1	2	24.8	24.8	24.8	11.333	101	101;105;105	1	8	0	17.724	By MS/MS	By MS/MS	By MS/MS	24.8	10.9	24.8	42797000	11789000	12032000	18975000	7132800	1964900	2005400	3162600	10925000	12597000	11146000	1	2	1	4
tr|C9JHS9|C9JHS9_HUMAN;tr|C9J739|C9J739_HUMAN;tr|C9JMQ6|C9JMQ6_HUMAN;tr|C9JQ82|C9JQ82_HUMAN;tr|C9JBS3|C9JBS3_HUMAN;tr|C9JEJ8|C9JEJ8_HUMAN;tr|C9JHN6|C9JHN6_HUMAN;tr|C9JT62|C9JT62_HUMAN;tr|C9JHS7|C9JHS7_HUMAN;tr|C9JK79|C9JK79_HUMAN;tr|C9JHZ8|C9JHZ8_HUMAN;tr|C9JES8|C9JES8_HUMAN;tr|C9JZI8|C9JZI8_HUMAN;tr|C9J5E5|C9J5E5_HUMAN;tr|C9JIZ1|C9JIZ1_HUMAN;tr|A0A024R4E5|A0A024R4E5_HUMAN;sp|Q00341|VIGLN_HUMAN	tr|C9JHS9|C9JHS9_HUMAN;tr|C9J739|C9J739_HUMAN;tr|C9JMQ6|C9JMQ6_HUMAN;tr|C9JQ82|C9JQ82_HUMAN;tr|C9JBS3|C9JBS3_HUMAN;tr|C9JEJ8|C9JEJ8_HUMAN;tr|C9JHN6|C9JHN6_HUMAN;tr|C9JT62|C9JT62_HUMAN;tr|C9JHS7|C9JHS7_HUMAN;tr|C9JK79|C9JK79_HUMAN;tr|C9JHZ8|C9JHZ8_HUMAN;tr|C9JES8|C9JES8_HUMAN;tr|C9JZI8|C9JZI8_HUMAN;tr|C9J5E5|C9J5E5_HUMAN;tr|C9JIZ1|C9JIZ1_HUMAN;tr|A0A024R4E5|A0A024R4E5_HUMAN;sp|Q00341|VIGLN_HUMAN	1;1;1;1;1;1;1;1;1;1;1;1;1;1;1;1;1	1;1;1;1;1;1;1;1;1;1;1;1;1;1;1;1;1	1;1;1;1;1;1;1;1;1;1;1;1;1;1;1;1;1	>tr|C9JHS9|C9JHS9_HUMAN Vigilin (Fragment) OS=Homo sapiens OX=9606 GN=HDLBP PE=1 SV=1;>tr|C9J739|C9J739_HUMAN Vigilin (Fragment) OS=Homo sapiens OX=9606 GN=HDLBP PE=1 SV=1;>tr|C9JMQ6|C9JMQ6_HUMAN Vigilin (Fragment) OS=Homo sapiens OX=9606 GN=HDLBP PE=1 SV=	17	1	1	1	0	1	0	0	1	0	0	1	0	88.2	88.2	88.2	1.8791	17	17;19;46;53;69;79;81;96;126;128;141;147;164;221;224;1268;1268	1	1	0.0016502	7.305	By matching	By MS/MS	By matching	0	88.2	0	0	0	0	0	0	0	0	0	0	0	0	0	1	0	1
tr|C9JJT5|C9JJT5_HUMAN;tr|G3V325|G3V325_HUMAN;sp|P56134|ATPK_HUMAN;tr|C9JU26|C9JU26_HUMAN	tr|C9JJT5|C9JJT5_HUMAN;tr|G3V325|G3V325_HUMAN;sp|P56134|ATPK_HUMAN;tr|C9JU26|C9JU26_HUMAN	2;2;1;1	2;2;1;1	2;2;1;1	>tr|C9JJT5|C9JJT5_HUMAN ATP5MF-PTCD1 readthrough OS=Homo sapiens OX=9606 GN=ATP5MF-PTCD1 PE=4 SV=2;>tr|G3V325|G3V325_HUMAN ATP5MF-PTCD1 readthrough OS=Homo sapiens OX=9606 GN=ATP5MF-PTCD1 PE=4 SV=1;>sp|P56134|ATPK_HUMAN ATP synthase subunit f, mitochondria	4	2	2	2	1	2	1	1	2	1	1	2	1	42.6	42.6	42.6	5.9149	54	54;749;94;98	1	4	0	15.258	By MS/MS	By MS/MS	By MS/MS	18.5	42.6	24.1	16849000	4264200	6876800	5708200	4212300	1066000	1719200	1427100	0	5106100	0	1	2	1	4
tr|C9JRT7|C9JRT7_HUMAN	tr|C9JRT7|C9JRT7_HUMAN	1	1	1	>tr|C9JRT7|C9JRT7_HUMAN Kelch domain-containing protein 10 (Fragment) OS=Homo sapiens OX=9606 GN=KLHDC10 PE=1 SV=1	1	1	1	1	1	1	1	1	1	1	1	1	1	14	14	14	14.372	136	136	1	6	0	37.89	By MS/MS	By MS/MS	By MS/MS	14	14	14	153100000	30384000	46771000	75949000	21872000	4340500	6681500	10850000	30208000	24319000	0	4	2	2	8
tr|C9JTK6|C9JTK6_HUMAN;sp|Q9NTK5|OLA1_HUMAN;tr|J3KQ32|J3KQ32_HUMAN	tr|C9JTK6|C9JTK6_HUMAN;sp|Q9NTK5|OLA1_HUMAN;tr|J3KQ32|J3KQ32_HUMAN	1;1;1	1;1;1	1;1;1	>tr|C9JTK6|C9JTK6_HUMAN Obg-like ATPase 1 (Fragment) OS=Homo sapiens OX=9606 GN=OLA1 PE=1 SV=1;>sp|Q9NTK5|OLA1_HUMAN Obg-like ATPase 1 OS=Homo sapiens OX=9606 GN=OLA1 PE=1 SV=2;>tr|J3KQ32|J3KQ32_HUMAN Obg-like ATPase 1 OS=Homo sapiens OX=9606 GN=OLA1 PE=1	3	1	1	1	1	1	1	1	1	1	1	1	1	12.9	12.9	12.9	12.302	116	116;396;416	1	3	0	14.7	By matching	By matching	By MS/MS	12.9	12.9	12.9	9643600	1377200	2430300	5836100	1377700	196740	347190	833730	0	0	4288800	0	0	1	1
tr|C9JTN7|C9JTN7_HUMAN;sp|Q01085|TIAR_HUMAN;tr|F8W8I6|F8W8I6_HUMAN;sp|P31483|TIA1_HUMAN;tr|F8WE16|F8WE16_HUMAN;tr|E7ETC0|E7ETC0_HUMAN;tr|E5RGV5|E5RGV5_HUMAN;tr|E5RG67|E5RG67_HUMAN	tr|C9JTN7|C9JTN7_HUMAN;sp|Q01085|TIAR_HUMAN;tr|F8W8I6|F8W8I6_HUMAN;sp|P31483|TIA1_HUMAN;tr|F8WE16|F8WE16_HUMAN;tr|E7ETC0|E7ETC0_HUMAN;tr|E5RGV5|E5RGV5_HUMAN;tr|E5RG67|E5RG67_HUMAN	2;2;2;2;1;1;1;1	2;2;2;2;1;1;1;1	2;2;2;2;1;1;1;1	>tr|C9JTN7|C9JTN7_HUMAN Nucleolysin TIA-1 isoform p40 OS=Homo sapiens OX=9606 GN=TIA1 PE=1 SV=1;>sp|Q01085|TIAR_HUMAN Nucleolysin TIAR OS=Homo sapiens OX=9606 GN=TIAL1 PE=1 SV=1;>tr|F8W8I6|F8W8I6_HUMAN Nucleolysin TIA-1 isoform p40 OS=Homo sapiens OX=9606	8	2	2	2	2	2	2	2	2	2	2	2	2	7.7	7.7	7.7	31.624	285	285;375;385;386;114;135;144;161	1	6	0	12.729	By MS/MS	By MS/MS	By MS/MS	7.7	7.7	7.7	27935000	9858000	13782000	4295500	2148900	758310	1060100	330430	9897100	10194000	0	1	2	1	4
tr|C9JUP7|C9JUP7_HUMAN;tr|C9IZA5|C9IZA5_HUMAN;sp|P55072|TERA_HUMAN	tr|C9JUP7|C9JUP7_HUMAN;tr|C9IZA5|C9IZA5_HUMAN;sp|P55072|TERA_HUMAN	1;1;1	1;1;1	1;1;1	>tr|C9JUP7|C9JUP7_HUMAN Transitional endoplasmic reticulum ATPase (Fragment) OS=Homo sapiens OX=9606 GN=VCP PE=1 SV=1;>tr|C9IZA5|C9IZA5_HUMAN Transitional endoplasmic reticulum ATPase (Fragment) OS=Homo sapiens OX=9606 GN=VCP PE=1 SV=1;>sp|P55072|TERA_HUMA	3	1	1	1	0	1	0	0	1	0	0	1	0	7	7	7	13.237	115	115;160;806	1	1	1	-2	By matching	By MS/MS	By matching	0	7	0	3048900	0	3048900	0	435560	0	435560	0	0	2263900	0	0	0	0	0
tr|C9JV37|C9JV37_HUMAN;tr|E9PIT3|E9PIT3_HUMAN;sp|P00734|THRB_HUMAN	tr|C9JV37|C9JV37_HUMAN;tr|E9PIT3|E9PIT3_HUMAN;sp|P00734|THRB_HUMAN	1;1;1	1;1;1	1;1;1	>tr|C9JV37|C9JV37_HUMAN Prothrombin (Fragment) OS=Homo sapiens OX=9606 GN=F2 PE=1 SV=1;>tr|E9PIT3|E9PIT3_HUMAN Prothrombin OS=Homo sapiens OX=9606 GN=F2 PE=1 SV=1;>sp|P00734|THRB_HUMAN Prothrombin OS=Homo sapiens OX=9606 GN=F2 PE=1 SV=2	3	1	1	1	0	0	1	0	0	1	0	0	1	4	4	4	35.931	324	324;583;622	1	1	0.001548	6.7059	By matching	By matching	By MS/MS	0	0	4	9345000	0	0	9345000	519170	0	0	519170	0	0	6867400	0	0	1	1
tr|C9JXB8|C9JXB8_HUMAN;tr|C9JNW5|C9JNW5_HUMAN;sp|P83731|RL24_HUMAN	tr|C9JXB8|C9JXB8_HUMAN;tr|C9JNW5|C9JNW5_HUMAN;sp|P83731|RL24_HUMAN	4;4;4	4;4;4	4;4;4	>tr|C9JXB8|C9JXB8_HUMAN 60S ribosomal protein L24 OS=Homo sapiens OX=9606 GN=RPL24 PE=1 SV=1;>tr|C9JNW5|C9JNW5_HUMAN 60S ribosomal protein L24 OS=Homo sapiens OX=9606 GN=RPL24 PE=1 SV=1;>sp|P83731|RL24_HUMAN 60S ribosomal protein L24 OS=Homo sapiens OX=960	3	4	4	4	3	4	4	3	4	4	3	4	4	19.8	19.8	19.8	14.369	121	121;150;157	1	15	0	45.932	By MS/MS	By MS/MS	By MS/MS	19	19.8	19.8	229410000	59532000	88671000	81207000	32773000	8504600	12667000	11601000	45196000	53421000	57437000	4	8	7	19
tr|C9JYQ9|C9JYQ9_HUMAN;sp|Q6P5R6|RL22L_HUMAN;tr|H0Y8C2|H0Y8C2_HUMAN	tr|C9JYQ9|C9JYQ9_HUMAN;sp|Q6P5R6|RL22L_HUMAN;tr|H0Y8C2|H0Y8C2_HUMAN	2;2;2	2;2;2	2;2;2	>tr|C9JYQ9|C9JYQ9_HUMAN 60S ribosomal protein L22-like 1 OS=Homo sapiens OX=9606 GN=RPL22L1 PE=1 SV=1;>sp|Q6P5R6|RL22L_HUMAN 60S ribosomal protein L22-like 1 OS=Homo sapiens OX=9606 GN=RPL22L1 PE=1 SV=2;>tr|H0Y8C2|H0Y8C2_HUMAN 60S ribosomal protein L22-lik	3	2	2	2	1	2	2	1	2	2	1	2	2	19.8	19.8	19.8	14.478	121	121;122;142	1	8	0	28.728	By MS/MS	By MS/MS	By MS/MS	9.9	19.8	19.8	58051000	11885000	28771000	17394000	14513000	2971300	7192900	4348600	12900000	18993000	14138000	2	4	3	9
tr|C9K0U8|C9K0U8_HUMAN;tr|A0A0G2JLD8|A0A0G2JLD8_HUMAN;tr|E7EUY5|E7EUY5_HUMAN;sp|Q04837|SSBP_HUMAN	tr|C9K0U8|C9K0U8_HUMAN;tr|A0A0G2JLD8|A0A0G2JLD8_HUMAN;tr|E7EUY5|E7EUY5_HUMAN;sp|Q04837|SSBP_HUMAN	2;2;2;2	2;2;2;2	2;2;2;2	>tr|C9K0U8|C9K0U8_HUMAN Single-stranded DNA-binding protein, mitochondrial (Fragment) OS=Homo sapiens OX=9606 GN=SSBP1 PE=1 SV=1;>tr|A0A0G2JLD8|A0A0G2JLD8_HUMAN Single-stranded DNA-binding protein, mitochondrial (Fragment) OS=Homo sapiens OX=9606 GN=SSBP1	4	2	2	2	1	2	1	1	2	1	1	2	1	20.7	20.7	20.7	14.131	121	121;134;135;148	1	4	0	15.458	By MS/MS	By MS/MS	By matching	8.3	20.7	12.4	15338000	3974200	4664900	6698500	2191100	567750	666420	956930	3974200	0	0	1	3	0	4
tr|D3YTB1|D3YTB1_HUMAN;sp|P62910|RL32_HUMAN;tr|F8W727|F8W727_HUMAN;tr|D3YTI8|D3YTI8_HUMAN	tr|D3YTB1|D3YTB1_HUMAN;sp|P62910|RL32_HUMAN;tr|F8W727|F8W727_HUMAN;tr|D3YTI8|D3YTI8_HUMAN	2;2;2;1	2;2;2;1	2;2;2;1	>tr|D3YTB1|D3YTB1_HUMAN 60S ribosomal protein L32 (Fragment) OS=Homo sapiens OX=9606 GN=RPL32 PE=1 SV=1;>sp|P62910|RL32_HUMAN 60S ribosomal protein L32 OS=Homo sapiens OX=9606 GN=RPL32 PE=1 SV=2;>tr|F8W727|F8W727_HUMAN 60S ribosomal protein L32 OS=Homo sap	4	2	2	2	1	2	0	1	2	0	1	2	0	14.3	14.3	14.3	15.616	133	133;135;153;62	1	3	0	12.136	By MS/MS	By MS/MS	By matching	7.5	14.3	0	25163000	14990000	10173000	0	3594700	2141400	1453300	0	0	7553800	0	1	1	0	2
tr|D6R9P3|D6R9P3_HUMAN;tr|D6RD18|D6RD18_HUMAN;tr|D6RBZ0|D6RBZ0_HUMAN;sp|Q99729|ROAA_HUMAN	tr|D6R9P3|D6R9P3_HUMAN;tr|D6RD18|D6RD18_HUMAN;tr|D6RBZ0|D6RBZ0_HUMAN;sp|Q99729|ROAA_HUMAN	2;2;2;1	2;2;2;1	2;2;2;1	>tr|D6R9P3|D6R9P3_HUMAN Heterogeneous nuclear ribonucleoprotein A/B OS=Homo sapiens OX=9606 GN=HNRNPAB PE=1 SV=1;>tr|D6RD18|D6RD18_HUMAN Heterogeneous nuclear ribonucleoprotein A/B OS=Homo sapiens OX=9606 GN=HNRNPAB PE=1 SV=1;>tr|D6RBZ0|D6RBZ0_HUMAN Hetero	4	2	2	2	2	2	1	2	2	1	2	2	1	10.4	10.4	10.4	30.302	280	280;283;327;332	1	5	0	15.066	By MS/MS	By MS/MS	By MS/MS	10.4	10.4	5	49667000	26502000	15905000	7260300	3820600	2038600	1223500	558480	26538000	11773000	0	2	2	1	5
tr|D6RAA6|D6RAA6_HUMAN;sp|P57088|TMM33_HUMAN	tr|D6RAA6|D6RAA6_HUMAN;sp|P57088|TMM33_HUMAN	1;1	1;1	1;1	>tr|D6RAA6|D6RAA6_HUMAN Transmembrane protein 33 (Fragment) OS=Homo sapiens OX=9606 GN=TMEM33 PE=1 SV=1;>sp|P57088|TMM33_HUMAN Transmembrane protein 33 OS=Homo sapiens OX=9606 GN=TMEM33 PE=1 SV=2	2	1	1	1	1	1	1	1	1	1	1	1	1	5.4	5.4	5.4	25.223	222	222;247	1	3	0.0015873	6.9698	By MS/MS	By matching	By MS/MS	5.4	5.4	5.4	37676000	9816700	12661000	15198000	4186200	1090700	1406800	1688700	0	0	11169000	1	0	1	2
tr|D6RAN4|D6RAN4_HUMAN;sp|P32969|RL9_HUMAN;tr|A0A2R8Y5Y7|A0A2R8Y5Y7_HUMAN;tr|E7ESE0|E7ESE0_HUMAN;tr|H0Y9V9|H0Y9V9_HUMAN;tr|H0Y9R4|H0Y9R4_HUMAN	tr|D6RAN4|D6RAN4_HUMAN;sp|P32969|RL9_HUMAN;tr|A0A2R8Y5Y7|A0A2R8Y5Y7_HUMAN;tr|E7ESE0|E7ESE0_HUMAN;tr|H0Y9V9|H0Y9V9_HUMAN	8;8;7;6;4;2	8;8;7;6;4;2	8;8;7;6;4;2	>tr|D6RAN4|D6RAN4_HUMAN 60S ribosomal protein L9 (Fragment) OS=Homo sapiens OX=9606 GN=RPL9 PE=1 SV=8;>sp|P32969|RL9_HUMAN 60S ribosomal protein L9 OS=Homo sapiens OX=9606 GN=RPL9 PE=1 SV=1;>tr|A0A2R8Y5Y7|A0A2R8Y5Y7_HUMAN 60S ribosomal protein L9 OS=Homo s	6	8	8	8	6	8	6	6	8	6	6	8	6	41.4	41.4	41.4	20.775	181	181;192;220;166;113;90	1	24	0	101.93	By MS/MS	By MS/MS	By MS/MS	30.4	41.4	35.4	249420000	20756000	136510000	92162000	31178000	2594500	17063000	11520000	45655000	75525000	68660000	3	7	8	18
tr|D6RBD7|D6RBD7_HUMAN;tr|C9J1V9|C9J1V9_HUMAN;sp|O43324|MCA3_HUMAN;tr|D6RCQ0|D6RCQ0_HUMAN;tr|H0YAL7|H0YAL7_HUMAN	tr|D6RBD7|D6RBD7_HUMAN;tr|C9J1V9|C9J1V9_HUMAN;sp|O43324|MCA3_HUMAN	3;3;3;1;1	3;3;3;1;1	3;3;3;1;1	>tr|D6RBD7|D6RBD7_HUMAN Eukaryotic translation elongation factor 1 epsilon-1 OS=Homo sapiens OX=9606 GN=EEF1E1 PE=4 SV=1;>tr|C9J1V9|C9J1V9_HUMAN EEF1E1-BLOC1S5 readthrough (NMD candidate) OS=Homo sapiens OX=9606 GN=EEF1E1-BLOC1S5 PE=4 SV=2;>sp|O43324|MCA3_	5	3	3	3	1	3	1	1	3	1	1	3	1	20	20	20	16.686	150	150;151;174;94;136	1	5	0	23.451	By MS/MS	By MS/MS	By MS/MS	7.3	20	7.3	60219000	16503000	24370000	19347000	6021900	1650300	2437000	1934700	0	18095000	0	2	4	1	7
tr|D6RC06|D6RC06_HUMAN;tr|D6REP8|D6REP8_HUMAN;tr|D6RE99|D6RE99_HUMAN;tr|D6RD60|D6RD60_HUMAN;sp|P49773|HINT1_HUMAN	tr|D6RC06|D6RC06_HUMAN;tr|D6REP8|D6REP8_HUMAN;tr|D6RE99|D6RE99_HUMAN;tr|D6RD60|D6RD60_HUMAN;sp|P49773|HINT1_HUMAN	1;1;1;1;1	1;1;1;1;1	1;1;1;1;1	>tr|D6RC06|D6RC06_HUMAN Histidine triad nucleotide-binding protein 1 OS=Homo sapiens OX=9606 GN=HINT1 PE=1 SV=1;>tr|D6REP8|D6REP8_HUMAN Histidine triad nucleotide-binding protein 1 OS=Homo sapiens OX=9606 GN=HINT1 PE=1 SV=1;>tr|D6RE99|D6RE99_HUMAN Histidin	5	1	1	1	0	1	1	0	1	1	0	1	1	21.5	21.5	21.5	7.3235	65	65;78;78;103;126	1	2	0.0016051	7.0314	By matching	By MS/MS	By MS/MS	0	21.5	21.5	0	0	0	0	0	0	0	0	0	0	0	0	1	1	2
tr|D6RE86|D6RE86_HUMAN;tr|E9PFZ2|E9PFZ2_HUMAN;sp|P00450|CERU_HUMAN	tr|D6RE86|D6RE86_HUMAN;tr|E9PFZ2|E9PFZ2_HUMAN;sp|P00450|CERU_HUMAN	1;1;1	1;1;1	1;1;1	>tr|D6RE86|D6RE86_HUMAN Ceruloplasmin (Fragment) OS=Homo sapiens OX=9606 GN=CP PE=1 SV=8;>tr|E9PFZ2|E9PFZ2_HUMAN Ceruloplasmin OS=Homo sapiens OX=9606 GN=CP PE=1 SV=1;>sp|P00450|CERU_HUMAN Ceruloplasmin OS=Homo sapiens OX=9606 GN=CP PE=1 SV=1	3	1	1	1	0	0	1	0	0	1	0	0	1	9.6	9.6	9.6	20.761	178	178;946;1065	1	1	0.0096154	5.908	By matching	By matching	By MS/MS	0	0	9.6	4158000	0	0	4158000	415800	0	0	415800	0	0	3055600	0	0	1	1
tr|D6REK2|D6REK2_HUMAN;tr|H0Y9T3|H0Y9T3_HUMAN;sp|Q8WV44|TRI41_HUMAN	tr|D6REK2|D6REK2_HUMAN;tr|H0Y9T3|H0Y9T3_HUMAN;sp|Q8WV44|TRI41_HUMAN	1;1;1	1;1;1	1;1;1	>tr|D6REK2|D6REK2_HUMAN E3 ubiquitin-protein ligase TRIM41 (Fragment) OS=Homo sapiens OX=9606 GN=TRIM41 PE=1 SV=1;>tr|H0Y9T3|H0Y9T3_HUMAN E3 ubiquitin-protein ligase TRIM41 (Fragment) OS=Homo sapiens OX=9606 GN=TRIM41 PE=1 SV=1;>sp|Q8WV44|TRI41_HUMAN E3 ub	3	1	1	1	1	0	1	1	0	1	1	0	1	5.2	5.2	5.2	21.533	191	191;362;630	1	2	0.0017182	7.7367	By matching	By matching	By MS/MS	5.2	0	5.2	11072000	1369500	0	9702800	1006600	124500	0	882070	0	0	7130300	0	0	1	1
tr|D6REL8|D6REL8_HUMAN;sp|P02675|FIBB_HUMAN	tr|D6REL8|D6REL8_HUMAN;sp|P02675|FIBB_HUMAN	2;2	2;2	2;2	>tr|D6REL8|D6REL8_HUMAN Fibrinogen beta chain OS=Homo sapiens OX=9606 GN=FGB PE=1 SV=1;>sp|P02675|FIBB_HUMAN Fibrinogen beta chain OS=Homo sapiens OX=9606 GN=FGB PE=1 SV=2	2	2	2	2	0	1	2	0	1	2	0	1	2	8.1	8.1	8.1	31.18	272	272;491	1	4	0	14.448	By matching	By matching	By MS/MS	0	2.9	8.1	49951000	0	5453000	44498000	2775100	0	302950	2472100	0	0	32701000	0	0	3	3
tr|D6RF44|D6RF44_HUMAN;tr|H0YA96|H0YA96_HUMAN;tr|D6RAF8|D6RAF8_HUMAN;tr|H0Y8G5|H0Y8G5_HUMAN;sp|Q14103|HNRPD_HUMAN;tr|D6RBQ9|D6RBQ9_HUMAN	tr|D6RF44|D6RF44_HUMAN;tr|H0YA96|H0YA96_HUMAN;tr|D6RAF8|D6RAF8_HUMAN;tr|H0Y8G5|H0Y8G5_HUMAN;sp|Q14103|HNRPD_HUMAN;tr|D6RBQ9|D6RBQ9_HUMAN	2;2;2;2;2;1	2;2;2;2;2;1	1;1;1;1;1;0	>tr|D6RF44|D6RF44_HUMAN Heterogeneous nuclear ribonucleoprotein D0 (Fragment) OS=Homo sapiens OX=9606 GN=HNRNPD PE=1 SV=8;>tr|H0YA96|H0YA96_HUMAN Heterogeneous nuclear ribonucleoprotein D0 (Fragment) OS=Homo sapiens OX=9606 GN=HNRNPD PE=1 SV=1;>tr|D6RAF8|D	6	2	2	1	2	1	1	2	1	1	1	1	1	19.8	19.8	12.6	12.553	111	111;210;221;260;355;155	1	4	0	22.703	By MS/MS	By MS/MS	By MS/MS	19.8	12.6	12.6	76098000	31646000	21749000	22702000	10871000	4520900	3107000	3243200	31646000	0	0	1	2	2	5
tr|D6RFM2|D6RFM2_HUMAN;tr|D6R904|D6R904_HUMAN;tr|Q5VU61|Q5VU61_HUMAN;tr|A0A087WWU8|A0A087WWU8_HUMAN;tr|Q5HYB6|Q5HYB6_HUMAN	tr|D6RFM2|D6RFM2_HUMAN;tr|D6R904|D6R904_HUMAN;tr|Q5VU61|Q5VU61_HUMAN;tr|A0A087WWU8|A0A087WWU8_HUMAN;tr|Q5HYB6|Q5HYB6_HUMAN	1;1;1;1;1	1;1;1;1;1	1;1;1;1;1	>tr|D6RFM2|D6RFM2_HUMAN Tropomyosin alpha-3 chain OS=Homo sapiens OX=9606 GN=TPM3 PE=1 SV=1;>tr|D6R904|D6R904_HUMAN Tropomyosin alpha-3 chain OS=Homo sapiens OX=9606 GN=TPM3 PE=1 SV=1;>tr|Q5VU61|Q5VU61_HUMAN Tropomyosin alpha-3 chain OS=Homo sapiens OX=960	5	1	1	1	1	1	1	1	1	1	1	1	1	22.4	22.4	22.4	5.8054	49	49;95;223;227;232	1	3	0.0018248	9.5518	By MS/MS	By MS/MS	By MS/MS	22.4	22.4	22.4	61212000	24817000	14033000	22362000	30606000	12409000	7016600	11181000	0	0	16433000	1	1	1	3
tr|D6RFM5|D6RFM5_HUMAN;sp|P31040|SDHA_HUMAN;tr|A0A087X1I3|A0A087X1I3_HUMAN;tr|H0Y8X1|H0Y8X1_HUMAN	tr|D6RFM5|D6RFM5_HUMAN;sp|P31040|SDHA_HUMAN;tr|A0A087X1I3|A0A087X1I3_HUMAN	3;3;2;1	3;3;2;1	3;3;2;1	>tr|D6RFM5|D6RFM5_HUMAN Succinate dehydrogenase [ubiquinone] flavoprotein subunit, mitochondrial OS=Homo sapiens OX=9606 GN=SDHA PE=1 SV=1;>sp|P31040|SDHA_HUMAN Succinate dehydrogenase [ubiquinone] flavoprotein subunit, mitochondrial OS=Homo sapiens OX=960	4	3	3	3	2	3	1	2	3	1	2	3	1	6.3	6.3	6.3	63.566	583	583;664;519;126	1	7	0	20.099	By matching	By MS/MS	By MS/MS	4.5	6.3	2.4	22438000	2824700	15053000	4560400	773740	97404	519080	157260	0	11177000	0	0	2	1	3
tr|D6RHJ3|D6RHJ3_HUMAN;tr|D6RD16|D6RD16_HUMAN;tr|D6RAQ8|D6RAQ8_HUMAN;tr|D6RAU8|D6RAU8_HUMAN;tr|D6RB85|D6RB85_HUMAN;tr|D6RDP7|D6RDP7_HUMAN;tr|H0Y9Q7|H0Y9Q7_HUMAN;sp|P27824|CALX_HUMAN	tr|D6RHJ3|D6RHJ3_HUMAN;tr|D6RD16|D6RD16_HUMAN;tr|D6RAQ8|D6RAQ8_HUMAN;tr|D6RAU8|D6RAU8_HUMAN;tr|D6RB85|D6RB85_HUMAN;tr|D6RDP7|D6RDP7_HUMAN;tr|H0Y9Q7|H0Y9Q7_HUMAN;sp|P27824|CALX_HUMAN	1;1;1;1;1;1;1;1	1;1;1;1;1;1;1;1	1;1;1;1;1;1;1;1	>tr|D6RHJ3|D6RHJ3_HUMAN Calnexin (Fragment) OS=Homo sapiens OX=9606 GN=CANX PE=1 SV=8;>tr|D6RD16|D6RD16_HUMAN Calnexin OS=Homo sapiens OX=9606 GN=CANX PE=1 SV=1;>tr|D6RAQ8|D6RAQ8_HUMAN Calnexin (Fragment) OS=Homo sapiens OX=9606 GN=CANX PE=1 SV=1;>tr|D6RAU	8	1	1	1	0	1	0	0	1	0	0	1	0	20.5	20.5	20.5	8.5353	78	78;96;107;134;144;168;170;592	1	1	0.0094213	5.8427	By matching	By MS/MS	By matching	0	20.5	0	0	0	0	0	0	0	0	0	0	0	0	0	1	0	1
tr|D6RI02|D6RI02_HUMAN;tr|H0Y8L7|H0Y8L7_HUMAN;tr|E9PFI5|E9PFI5_HUMAN;tr|D6RG13|D6RG13_HUMAN;sp|P61247|RS3A_HUMAN;tr|D6RGE0|D6RGE0_HUMAN;tr|D6RED7|D6RED7_HUMAN;tr|D6RAS7|D6RAS7_HUMAN;tr|D6RB09|D6RB09_HUMAN;tr|D6RAT0|D6RAT0_HUMAN;tr|H0Y9Y4|H0Y9Y4_HUMAN	tr|D6RI02|D6RI02_HUMAN;tr|H0Y8L7|H0Y8L7_HUMAN;tr|E9PFI5|E9PFI5_HUMAN;tr|D6RG13|D6RG13_HUMAN;sp|P61247|RS3A_HUMAN;tr|D6RGE0|D6RGE0_HUMAN;tr|D6RED7|D6RED7_HUMAN;tr|D6RAS7|D6RAS7_HUMAN;tr|D6RB09|D6RB09_HUMAN;tr|D6RAT0|D6RAT0_HUMAN	3;3;3;3;3;2;2;2;2;2;1	3;3;3;3;3;2;2;2;2;2;1	3;3;3;3;3;2;2;2;2;2;1	>tr|D6RI02|D6RI02_HUMAN 40S ribosomal protein S3a OS=Homo sapiens OX=9606 GN=RPS3A PE=1 SV=1;>tr|H0Y8L7|H0Y8L7_HUMAN 40S ribosomal protein S3a (Fragment) OS=Homo sapiens OX=9606 GN=RPS3A PE=1 SV=1;>tr|E9PFI5|E9PFI5_HUMAN 40S ribosomal protein S3a OS=Homo s	11	3	3	3	2	3	3	2	3	3	2	3	3	27.4	27.4	27.4	10.615	95	95;190;205;223;264;65;101;125;193;227;208	1	10	0	53.722	By MS/MS	By MS/MS	By MS/MS	18.9	27.4	27.4	133240000	23595000	41660000	67983000	26647000	4718900	8331900	13597000	32152000	38412000	33922000	2	4	4	10
tr|D6RJC7|D6RJC7_HUMAN;tr|D6RH20|D6RH20_HUMAN;tr|G5EA06|G5EA06_HUMAN;sp|Q92552|RT27_HUMAN	tr|D6RJC7|D6RJC7_HUMAN;tr|D6RH20|D6RH20_HUMAN;tr|G5EA06|G5EA06_HUMAN;sp|Q92552|RT27_HUMAN	1;1;1;1	1;1;1;1	1;1;1;1	>tr|D6RJC7|D6RJC7_HUMAN 28S ribosomal protein S27, mitochondrial OS=Homo sapiens OX=9606 GN=MRPS27 PE=1 SV=1;>tr|D6RH20|D6RH20_HUMAN 28S ribosomal protein S27, mitochondrial (Fragment) OS=Homo sapiens OX=9606 GN=MRPS27 PE=1 SV=1;>tr|G5EA06|G5EA06_HUMAN 28S	4	1	1	1	0	1	0	0	1	0	0	1	0	6.1	6.1	6.1	23.197	197	197;299;358;414	1	1	0.0056022	5.992	By matching	By MS/MS	By matching	0	6.1	0	0	0	0	0	0	0	0	0	0	0	0	0	1	0	1
tr|E5RHG8|E5RHG8_HUMAN;sp|Q15369|ELOC_HUMAN;tr|R4GMY8|R4GMY8_HUMAN	tr|E5RHG8|E5RHG8_HUMAN;sp|Q15369|ELOC_HUMAN;tr|R4GMY8|R4GMY8_HUMAN	2;2;1	2;2;1	2;2;1	>tr|E5RHG8|E5RHG8_HUMAN Elongin-C (Fragment) OS=Homo sapiens OX=9606 GN=ELOC PE=1 SV=1;>sp|Q15369|ELOC_HUMAN Elongin-C OS=Homo sapiens OX=9606 GN=ELOC PE=1 SV=1;>tr|R4GMY8|R4GMY8_HUMAN Elongin-C OS=Homo sapiens OX=9606 GN=ELOC PE=1 SV=1	3	2	2	2	1	2	1	1	2	1	1	2	1	37.1	37.1	37.1	9.9601	89	89;112;65	1	8	0	21.685	By MS/MS	By MS/MS	By MS/MS	14.6	37.1	14.6	113280000	30433000	54700000	28152000	16184000	4347600	7814300	4021700	0	24245000	37059000	1	4	2	7
tr|E5RHW4|E5RHW4_HUMAN;sp|O94905|ERLN2_HUMAN;tr|E5RJ09|E5RJ09_HUMAN;tr|B0QZ43|B0QZ43_HUMAN;sp|O75477|ERLN1_HUMAN	tr|E5RHW4|E5RHW4_HUMAN;sp|O94905|ERLN2_HUMAN;tr|E5RJ09|E5RJ09_HUMAN;tr|B0QZ43|B0QZ43_HUMAN;sp|O75477|ERLN1_HUMAN	2;2;1;1;1	2;2;1;1;1	2;2;1;1;1	>tr|E5RHW4|E5RHW4_HUMAN Erlin-2 (Fragment) OS=Homo sapiens OX=9606 GN=ERLIN2 PE=1 SV=1;>sp|O94905|ERLN2_HUMAN Erlin-2 OS=Homo sapiens OX=9606 GN=ERLIN2 PE=1 SV=1;>tr|E5RJ09|E5RJ09_HUMAN Erlin-2 (Fragment) OS=Homo sapiens OX=9606 GN=ERLIN2 PE=1 SV=1;>tr|B0Q	5	2	2	2	2	2	1	2	2	1	2	2	1	7.1	7.1	7.1	37.725	338	338;339;197;275;346	1	5	0	17.725	By MS/MS	By MS/MS	By MS/MS	7.1	7.1	3.6	17076000	8245800	4705700	4124400	813140	392650	224080	196400	8245800	0	0	3	2	1	6
tr|E5RI99|E5RI99_HUMAN;sp|P62888|RL30_HUMAN	tr|E5RI99|E5RI99_HUMAN;sp|P62888|RL30_HUMAN	1;1	1;1	1;1	>tr|E5RI99|E5RI99_HUMAN 60S ribosomal protein L30 (Fragment) OS=Homo sapiens OX=9606 GN=RPL30 PE=1 SV=1;>sp|P62888|RL30_HUMAN 60S ribosomal protein L30 OS=Homo sapiens OX=9606 GN=RPL30 PE=1 SV=2	2	1	1	1	0	0	1	0	0	1	0	0	1	10.5	10.5	10.5	12.656	114	114;115	1	1	0.0014728	6.327	By matching	By matching	By MS/MS	0	0	10.5	2635100	0	0	2635100	439180	0	0	439180	0	0	1936400	0	0	1	1
tr|E5RID6|E5RID6_HUMAN;tr|E5RJD2|E5RJD2_HUMAN;tr|E5RJG7|E5RJG7_HUMAN;tr|E5RFV2|E5RFV2_HUMAN;sp|Q16698|DECR_HUMAN	tr|E5RID6|E5RID6_HUMAN;tr|E5RJD2|E5RJD2_HUMAN;tr|E5RJG7|E5RJG7_HUMAN;tr|E5RFV2|E5RFV2_HUMAN;sp|Q16698|DECR_HUMAN	1;1;1;1;1	1;1;1;1;1	1;1;1;1;1	>tr|E5RID6|E5RID6_HUMAN 2,4-dienoyl-CoA reductase, mitochondrial OS=Homo sapiens OX=9606 GN=DECR1 PE=1 SV=1;>tr|E5RJD2|E5RJD2_HUMAN 2,4-dienoyl-CoA reductase, mitochondrial (Fragment) OS=Homo sapiens OX=9606 GN=DECR1 PE=1 SV=1;>tr|E5RJG7|E5RJG7_HUMAN 2,4-d	5	1	1	1	0	1	0	0	1	0	0	1	0	13.7	13.7	13.7	10.222	95	95;151;181;205;335	1	1	0.0017699	8.7661	By matching	By MS/MS	By matching	0	13.7	0	13134000	0	13134000	0	1641700	0	1641700	0	0	9751800	0	0	1	0	1
tr|E5RIU6|E5RIU6_HUMAN;tr|A0A087WZZ9|A0A087WZZ9_HUMAN;tr|A0A024QZP7|A0A024QZP7_HUMAN;sp|P06493|CDK1_HUMAN	tr|E5RIU6|E5RIU6_HUMAN;tr|A0A087WZZ9|A0A087WZZ9_HUMAN;tr|A0A024QZP7|A0A024QZP7_HUMAN;sp|P06493|CDK1_HUMAN	1;1;1;1	1;1;1;1	1;1;1;1	>tr|E5RIU6|E5RIU6_HUMAN Cyclin-dependent kinase 1 (Fragment) OS=Homo sapiens OX=9606 GN=CDK1 PE=1 SV=2;>tr|A0A087WZZ9|A0A087WZZ9_HUMAN Cyclin-dependent kinase 1 OS=Homo sapiens OX=9606 GN=CDK1 PE=1 SV=1;>tr|A0A024QZP7|A0A024QZP7_HUMAN Cell division cycle 2	4	1	1	1	1	1	1	1	1	1	1	1	1	5.3	5.3	5.3	21.738	189	189;224;297;297	1	3	0.0014706	6.3109	By MS/MS	By matching	By MS/MS	5.3	5.3	5.3	11552000	3182600	3640400	4729200	888630	244820	280030	363780	0	0	3475400	1	0	1	2
tr|E7EMW7|E7EMW7_HUMAN;sp|O95071|UBR5_HUMAN;tr|H0YBB4|H0YBB4_HUMAN;tr|H0YAV7|H0YAV7_HUMAN;tr|E7ET84|E7ET84_HUMAN	tr|E7EMW7|E7EMW7_HUMAN;sp|O95071|UBR5_HUMAN	5;5;1;1;1	5;5;1;1;1	5;5;1;1;1	>tr|E7EMW7|E7EMW7_HUMAN E3 ubiquitin-protein ligase UBR5 OS=Homo sapiens OX=9606 GN=UBR5 PE=1 SV=1;>sp|O95071|UBR5_HUMAN E3 ubiquitin-protein ligase UBR5 OS=Homo sapiens OX=9606 GN=UBR5 PE=1 SV=2	5	5	5	5	0	5	1	0	5	1	0	5	1	3.2	3.2	3.2	308.57	2792	2792;2799;194;201;527	1	7	0	39.206	By matching	By MS/MS	By matching	0	3.2	0.6	30219000	0	26131000	4087800	232450	0	201010	31445	0	19403000	0	0	7	0	7
tr|E7ENZ3|E7ENZ3_HUMAN;sp|P48643|TCPE_HUMAN;tr|B7ZAR1|B7ZAR1_HUMAN;tr|E9PCA1|E9PCA1_HUMAN;tr|D6RIZ7|D6RIZ7_HUMAN	tr|E7ENZ3|E7ENZ3_HUMAN;sp|P48643|TCPE_HUMAN;tr|B7ZAR1|B7ZAR1_HUMAN;tr|E9PCA1|E9PCA1_HUMAN	7;7;6;6;1	7;7;6;6;1	7;7;6;6;1	>tr|E7ENZ3|E7ENZ3_HUMAN T-complex protein 1 subunit epsilon OS=Homo sapiens OX=9606 GN=CCT5 PE=1 SV=1;>sp|P48643|TCPE_HUMAN T-complex protein 1 subunit epsilon OS=Homo sapiens OX=9606 GN=CCT5 PE=1 SV=1;>tr|B7ZAR1|B7ZAR1_HUMAN T-complex protein 1 subunit ep	5	7	7	7	1	7	5	1	7	5	1	7	5	19.8	19.8	19.8	53.848	486	486;541;503;520;44	1	13	0	55.515	By matching	By MS/MS	By MS/MS	3.1	19.8	12.6	92323000	3383800	56287000	32652000	3077400	112790	1876200	1088400	0	32945000	32844000	0	8	8	16
tr|E7EPB3|E7EPB3_HUMAN;sp|P50914|RL14_HUMAN	tr|E7EPB3|E7EPB3_HUMAN;sp|P50914|RL14_HUMAN	4;4	4;4	4;4	>tr|E7EPB3|E7EPB3_HUMAN 60S ribosomal protein L14 OS=Homo sapiens OX=9606 GN=RPL14 PE=1 SV=1;>sp|P50914|RL14_HUMAN 60S ribosomal protein L14 OS=Homo sapiens OX=9606 GN=RPL14 PE=1 SV=4	2	4	4	4	3	4	3	3	4	3	3	4	3	25.8	25.8	25.8	14.558	124	124;215	1	12	0	99.179	By MS/MS	By MS/MS	By MS/MS	25.8	25.8	19.4	283580000	45270000	145650000	92664000	47264000	7545000	24275000	15444000	58419000	57351000	105740000	3	4	4	11
tr|E7EQB2|E7EQB2_HUMAN;tr|E7ER44|E7ER44_HUMAN;sp|P02788|TRFL_HUMAN;tr|C9JCF5|C9JCF5_HUMAN	tr|E7EQB2|E7EQB2_HUMAN;tr|E7ER44|E7ER44_HUMAN;sp|P02788|TRFL_HUMAN	6;6;6;2	6;6;6;2	6;6;6;2	>tr|E7EQB2|E7EQB2_HUMAN Lactotransferrin (Fragment) OS=Homo sapiens OX=9606 GN=LTF PE=1 SV=1;>tr|E7ER44|E7ER44_HUMAN Lactotransferrin OS=Homo sapiens OX=9606 GN=LTF PE=1 SV=1;>sp|P02788|TRFL_HUMAN Lactotransferrin OS=Homo sapiens OX=9606 GN=LTF PE=1 SV=6	4	6	6	6	6	0	0	6	0	0	6	0	0	12.1	12.1	12.1	76.625	696	696;708;710;182	1	6	0	39.3	By MS/MS	By matching	By matching	12.1	0	0	26268000	26268000	0	0	558900	558900	0	0	26268000	0	0	4	0	0	4
tr|E7ER83|E7ER83_HUMAN;tr|E7ETF4|E7ETF4_HUMAN;tr|E7EV97|E7EV97_HUMAN;sp|O60701|UGDH_HUMAN	tr|E7ER83|E7ER83_HUMAN;tr|E7ETF4|E7ETF4_HUMAN;tr|E7EV97|E7EV97_HUMAN;sp|O60701|UGDH_HUMAN	1;1;1;1	1;1;1;1	1;1;1;1	>tr|E7ER83|E7ER83_HUMAN UDP-glucose 6-dehydrogenase (Fragment) OS=Homo sapiens OX=9606 GN=UGDH PE=1 SV=1;>tr|E7ETF4|E7ETF4_HUMAN UDP-glucose 6-dehydrogenase (Fragment) OS=Homo sapiens OX=9606 GN=UGDH PE=1 SV=1;>tr|E7EV97|E7EV97_HUMAN UDP-glucose 6-dehydrog	4	1	1	1	1	0	0	1	0	0	1	0	0	20.8	20.8	20.8	14.28	130	130;153;181;494	1	1	0.0015848	6.9623	By MS/MS	By matching	By matching	20.8	0	0	0	0	0	0	0	0	0	0	0	0	0	1	0	0	1
tr|E7ERL0|E7ERL0_HUMAN;sp|P22392|NDKB_HUMAN;sp|P15531|NDKA_HUMAN;tr|J3KPD9|J3KPD9_HUMAN;tr|Q32Q12|Q32Q12_HUMAN;tr|C9K028|C9K028_HUMAN;tr|F6XY72|F6XY72_HUMAN;tr|E5RHP0|E5RHP0_HUMAN;sp|O60361|NDK8_HUMAN	tr|E7ERL0|E7ERL0_HUMAN;sp|P22392|NDKB_HUMAN;sp|P15531|NDKA_HUMAN;tr|J3KPD9|J3KPD9_HUMAN;tr|Q32Q12|Q32Q12_HUMAN;tr|C9K028|C9K028_HUMAN;tr|F6XY72|F6XY72_HUMAN;tr|E5RHP0|E5RHP0_HUMAN;sp|O60361|NDK8_HUMAN	2;2;2;2;2;1;1;1;1	2;2;2;2;2;1;1;1;1	2;2;2;2;2;1;1;1;1	>tr|E7ERL0|E7ERL0_HUMAN Nucleoside diphosphate kinase A OS=Homo sapiens OX=9606 GN=NME1 PE=1 SV=1;>sp|P22392|NDKB_HUMAN Nucleoside diphosphate kinase B OS=Homo sapiens OX=9606 GN=NME2 PE=1 SV=1;>sp|P15531|NDKA_HUMAN Nucleoside diphosphate kinase A OS=Homo	9	2	2	2	2	2	2	2	2	2	2	2	2	20.9	20.9	20.9	15.261	139	139;152;152;197;292;60;82;82;137	1	8	0	17.981	By MS/MS	By MS/MS	By MS/MS	20.9	20.9	20.9	82322000	0	49293000	33029000	11760000	0	7041800	4718400	0	30117000	30756000	2	2	3	7
tr|E7ETK0|E7ETK0_HUMAN;tr|A0A2R8Y849|A0A2R8Y849_HUMAN;tr|A0A087WUS0|A0A087WUS0_HUMAN;sp|P62847|RS24_HUMAN;tr|A0A2R8YD14|A0A2R8YD14_HUMAN;tr|A0A2R8Y8A0|A0A2R8Y8A0_HUMAN	tr|E7ETK0|E7ETK0_HUMAN;tr|A0A2R8Y849|A0A2R8Y849_HUMAN;tr|A0A087WUS0|A0A087WUS0_HUMAN;sp|P62847|RS24_HUMAN;tr|A0A2R8YD14|A0A2R8YD14_HUMAN;tr|A0A2R8Y8A0|A0A2R8Y8A0_HUMAN	3;3;3;3;3;2	3;3;3;3;3;2	3;3;3;3;3;2	>tr|E7ETK0|E7ETK0_HUMAN 40S ribosomal protein S24 OS=Homo sapiens OX=9606 GN=RPS24 PE=1 SV=1;>tr|A0A2R8Y849|A0A2R8Y849_HUMAN 40S ribosomal protein S24 OS=Homo sapiens OX=9606 GN=RPS24 PE=1 SV=1;>tr|A0A087WUS0|A0A087WUS0_HUMAN 40S ribosomal protein S24 OS=H	6	3	3	3	3	3	3	3	3	3	3	3	3	26.7	26.7	26.7	15.197	131	131;131;132;133;165;90	1	9	0	20.065	By MS/MS	By MS/MS	By MS/MS	26.7	26.7	26.7	137270000	29980000	53615000	53673000	22878000	4996600	8935800	8945400	28649000	42052000	38531000	2	4	3	9
tr|E7EWH9|E7EWH9_HUMAN;tr|A0A0J9YVV7|A0A0J9YVV7_HUMAN;sp|P54296|MYOM2_HUMAN	tr|E7EWH9|E7EWH9_HUMAN;tr|A0A0J9YVV7|A0A0J9YVV7_HUMAN;sp|P54296|MYOM2_HUMAN	1;1;1	1;1;1	1;1;1	>tr|E7EWH9|E7EWH9_HUMAN Myomesin-2 OS=Homo sapiens OX=9606 GN=MYOM2 PE=1 SV=2;>tr|A0A0J9YVV7|A0A0J9YVV7_HUMAN Myomesin-2 OS=Homo sapiens OX=9606 GN=MYOM2 PE=1 SV=1;>sp|P54296|MYOM2_HUMAN Myomesin-2 OS=Homo sapiens OX=9606 GN=MYOM2 PE=1 SV=2	3	1	1	1	0	1	0	0	1	0	0	1	0	1.7	1.7	1.7	99.686	890	890;890;1465	1	1	0.0015175	6.5847	By matching	By MS/MS	By matching	0	1.7	0	3773300	0	3773300	0	77006	0	77006	0	0	2801700	0	0	1	0	1
tr|E9PC15|E9PC15_HUMAN;tr|A0A3B3ITD0|A0A3B3ITD0_HUMAN;sp|Q53H12|AGK_HUMAN;tr|A0A3B3ISY9|A0A3B3ISY9_HUMAN;tr|A0A3B3ISZ0|A0A3B3ISZ0_HUMAN;tr|E9PG39|E9PG39_HUMAN;tr|A0A3B3ITV0|A0A3B3ITV0_HUMAN;tr|A0A3B3ITX7|A0A3B3ITX7_HUMAN;tr|A0A0G2JLG5|A0A0G2JLG5_HUMAN;tr|A0A3B3IUC9|A0A3B3IUC9_HUMAN;tr|A0A0G2JLD0|A0A0G2JLD0_HUMAN;tr|A0A3B3IS09|A0A3B3IS09_HUMAN	tr|E9PC15|E9PC15_HUMAN;tr|A0A3B3ITD0|A0A3B3ITD0_HUMAN;sp|Q53H12|AGK_HUMAN;tr|A0A3B3ISY9|A0A3B3ISY9_HUMAN;tr|A0A3B3ISZ0|A0A3B3ISZ0_HUMAN;tr|E9PG39|E9PG39_HUMAN;tr|A0A3B3ITV0|A0A3B3ITV0_HUMAN;tr|A0A3B3ITX7|A0A3B3ITX7_HUMAN;tr|A0A0G2JLG5|A0A0G2JLG5_HUMAN	8;8;8;7;7;6;4;4;4;3;2;1	8;8;8;7;7;6;4;4;4;3;2;1	8;8;8;7;7;6;4;4;4;3;2;1	>tr|E9PC15|E9PC15_HUMAN Acylglycerol kinase, mitochondrial OS=Homo sapiens OX=9606 GN=AGK PE=1 SV=1;>tr|A0A3B3ITD0|A0A3B3ITD0_HUMAN Acylglycerol kinase, mitochondrial OS=Homo sapiens OX=9606 GN=AGK PE=1 SV=1;>sp|Q53H12|AGK_HUMAN Acylglycerol kinase, mitoch	12	8	8	8	7	7	8	7	7	8	7	7	8	27.9	27.9	27.9	43.796	394	394;418;422;330;350;244;138;214;226;134;51;146	1	24	0	79.313	By MS/MS	By MS/MS	By MS/MS	25.6	25.6	27.9	272090000	66316000	99113000	106660000	12368000	3014400	4505100	4848000	59290000	74462000	84534000	7	7	7	21
tr|E9PD53|E9PD53_HUMAN;sp|Q9NTJ3|SMC4_HUMAN;tr|C9JR83|C9JR83_HUMAN	tr|E9PD53|E9PD53_HUMAN;sp|Q9NTJ3|SMC4_HUMAN	3;3;1	3;3;1	3;3;1	>tr|E9PD53|E9PD53_HUMAN Structural maintenance of chromosomes protein OS=Homo sapiens OX=9606 GN=SMC4 PE=1 SV=1;>sp|Q9NTJ3|SMC4_HUMAN Structural maintenance of chromosomes protein 4 OS=Homo sapiens OX=9606 GN=SMC4 PE=1 SV=2	3	3	3	3	0	3	1	0	3	1	0	3	1	2.9	2.9	2.9	144.45	1263	1263;1288;423	1	4	0	17.013	By matching	By MS/MS	By matching	0	2.9	1	8805000	0	4921700	3883300	125790	0	70310	55476	0	3654400	0	0	3	0	3
tr|E9PE20|E9PE20_HUMAN;sp|P49458|SRP09_HUMAN	tr|E9PE20|E9PE20_HUMAN;sp|P49458|SRP09_HUMAN	1;1	1;1	1;1	>tr|E9PE20|E9PE20_HUMAN Signal recognition particle 9 kDa protein OS=Homo sapiens OX=9606 GN=SRP9 PE=1 SV=1;>sp|P49458|SRP09_HUMAN Signal recognition particle 9 kDa protein OS=Homo sapiens OX=9606 GN=SRP9 PE=1 SV=2	2	1	1	1	1	1	1	1	1	1	1	1	1	16.7	16.7	16.7	7.6677	66	66;86	1	3	0.0043103	6.1406	By matching	By MS/MS	By matching	16.7	16.7	16.7	10283000	2370600	4263200	3649200	2056600	474130	852630	729830	0	0	2681700	0	2	0	2
tr|E9PEX6|E9PEX6_HUMAN;sp|P09622|DLDH_HUMAN	tr|E9PEX6|E9PEX6_HUMAN;sp|P09622|DLDH_HUMAN	1;1	1;1	1;1	>tr|E9PEX6|E9PEX6_HUMAN Dihydrolipoyl dehydrogenase OS=Homo sapiens OX=9606 GN=DLD PE=1 SV=1;>sp|P09622|DLDH_HUMAN Dihydrolipoyl dehydrogenase, mitochondrial OS=Homo sapiens OX=9606 GN=DLD PE=1 SV=2	2	1	1	1	0	0	1	0	0	1	0	0	1	2.3	2.3	2.3	51.815	486	486;509	1	1	0.004298	6.1332	By matching	By matching	By MS/MS	0	0	2.3	0	0	0	0	0	0	0	0	0	0	0	0	0	1	1
tr|E9PF10|E9PF10_HUMAN;sp|O75694|NU155_HUMAN;tr|D6RA13|D6RA13_HUMAN	tr|E9PF10|E9PF10_HUMAN;sp|O75694|NU155_HUMAN;tr|D6RA13|D6RA13_HUMAN	2;2;1	2;2;1	2;2;1	>tr|E9PF10|E9PF10_HUMAN Nuclear pore complex protein Nup155 OS=Homo sapiens OX=9606 GN=NUP155 PE=1 SV=1;>sp|O75694|NU155_HUMAN Nuclear pore complex protein Nup155 OS=Homo sapiens OX=9606 GN=NUP155 PE=1 SV=1;>tr|D6RA13|D6RA13_HUMAN Nuclear pore complex prot	3	2	2	2	1	2	0	1	2	0	1	2	0	3.4	3.4	3.4	148.09	1327	1327;1391;54	1	3	0	14.815	By MS/MS	By MS/MS	By matching	1.4	3.4	0	16057000	0	16057000	0	297340	0	297340	0	0	11922000	0	1	3	0	4
tr|E9PFG7|E9PFG7_HUMAN;tr|A0A0D9SFS3|A0A0D9SFS3_HUMAN;sp|Q02218|ODO1_HUMAN;tr|E9PDF2|E9PDF2_HUMAN;tr|E9PCR7|E9PCR7_HUMAN;sp|Q9ULD0|OGDHL_HUMAN	tr|E9PFG7|E9PFG7_HUMAN;tr|A0A0D9SFS3|A0A0D9SFS3_HUMAN;sp|Q02218|ODO1_HUMAN;tr|E9PDF2|E9PDF2_HUMAN;tr|E9PCR7|E9PCR7_HUMAN;sp|Q9ULD0|OGDHL_HUMAN	2;2;2;2;2;1	2;2;2;2;2;1	2;2;2;2;2;1	>tr|E9PFG7|E9PFG7_HUMAN 2-oxoglutarate dehydrogenase, mitochondrial OS=Homo sapiens OX=9606 GN=OGDH PE=1 SV=1;>tr|A0A0D9SFS3|A0A0D9SFS3_HUMAN 2-oxoglutarate dehydrogenase, mitochondrial OS=Homo sapiens OX=9606 GN=OGDH PE=1 SV=1;>sp|Q02218|ODO1_HUMAN 2-oxog	6	2	2	2	1	2	1	1	2	1	1	2	1	2.7	2.7	2.7	99.015	873	873;1001;1023;1034;1038;1010	1	5	0.0018975	11.076	By matching	By MS/MS	By matching	1.1	2.7	1.1	20928000	2030300	16354000	2544200	523210	50757	408850	63604	0	9584600	0	0	2	0	2
tr|E9PH82|E9PH82_HUMAN;sp|Q8NCA5|FA98A_HUMAN;sp|Q52LJ0|FA98B_HUMAN	tr|E9PH82|E9PH82_HUMAN;sp|Q8NCA5|FA98A_HUMAN	3;3;1	3;3;1	3;3;1	>tr|E9PH82|E9PH82_HUMAN Protein FAM98A OS=Homo sapiens OX=9606 GN=FAM98A PE=1 SV=1;>sp|Q8NCA5|FA98A_HUMAN Protein FAM98A OS=Homo sapiens OX=9606 GN=FAM98A PE=1 SV=1	3	3	3	3	2	2	3	2	2	3	2	2	3	12.2	12.2	12.2	34.431	312	312;519;330	1	10	0	20.511	By MS/MS	By MS/MS	By MS/MS	7.7	7.7	12.2	45469000	10699000	13911000	20859000	2841800	668670	869460	1303700	12427000	10347000	13582000	2	2	3	7
tr|E9PHS0|E9PHS0_HUMAN;sp|O43813|LANC1_HUMAN;tr|F8WDS9|F8WDS9_HUMAN	tr|E9PHS0|E9PHS0_HUMAN;sp|O43813|LANC1_HUMAN;tr|F8WDS9|F8WDS9_HUMAN	6;6;3	6;6;3	6;6;3	>tr|E9PHS0|E9PHS0_HUMAN Glutathione S-transferase LANCL1 (Fragment) OS=Homo sapiens OX=9606 GN=LANCL1 PE=1 SV=1;>sp|O43813|LANC1_HUMAN Glutathione S-transferase LANCL1 OS=Homo sapiens OX=9606 GN=LANCL1 PE=1 SV=1;>tr|F8WDS9|F8WDS9_HUMAN Glutathione S-transf	3	6	6	6	6	3	6	6	3	6	6	3	6	32.7	32.7	32.7	22.042	196	196;399;82	1	16	0	63.927	By MS/MS	By MS/MS	By MS/MS	32.7	16.8	32.7	761020000	266870000	206340000	287810000	76102000	26687000	20634000	28781000	263090000	164390000	204100000	7	4	11	22
tr|E9PHT9|E9PHT9_HUMAN;sp|P08758|ANXA5_HUMAN	tr|E9PHT9|E9PHT9_HUMAN;sp|P08758|ANXA5_HUMAN	1;1	1;1	1;1	>tr|E9PHT9|E9PHT9_HUMAN Annexin OS=Homo sapiens OX=9606 GN=ANXA5 PE=1 SV=1;>sp|P08758|ANXA5_HUMAN Annexin A5 OS=Homo sapiens OX=9606 GN=ANXA5 PE=1 SV=2	2	1	1	1	1	0	1	1	0	1	1	0	1	9.8	9.8	9.8	18.224	163	163;320	1	2	0.0029028	6.2219	By MS/MS	By matching	By MS/MS	9.8	0	9.8	6698000	2036500	0	4661500	608910	185140	0	423780	0	0	3425600	1	0	0	1
tr|E9PK01|E9PK01_HUMAN;sp|P29692|EF1D_HUMAN;tr|A0A087X1X7|A0A087X1X7_HUMAN;tr|E9PRY8|E9PRY8_HUMAN;tr|E9PQZ1|E9PQZ1_HUMAN;tr|E9PQC9|E9PQC9_HUMAN;tr|H0YE58|H0YE58_HUMAN;tr|E9PMW7|E9PMW7_HUMAN;tr|E9PIZ1|E9PIZ1_HUMAN;tr|H0YE72|H0YE72_HUMAN;tr|E9PPR1|E9PPR1_HUMAN;tr|E9PL12|E9PL12_HUMAN;tr|E9PQ49|E9PQ49_HUMAN;tr|E9PI39|E9PI39_HUMAN;tr|H0YCK7|H0YCK7_HUMAN;tr|E9PKK3|E9PKK3_HUMAN;tr|E9PK72|E9PK72_HUMAN;tr…	tr|E9PK01|E9PK01_HUMAN;sp|P29692|EF1D_HUMAN;tr|A0A087X1X7|A0A087X1X7_HUMAN;tr|E9PRY8|E9PRY8_HUMAN;tr|E9PQZ1|E9PQZ1_HUMAN;tr|E9PQC9|E9PQC9_HUMAN;tr|H0YE58|H0YE58_HUMAN;tr|E9PMW7|E9PMW7_HUMAN;tr|E9PIZ1|E9PIZ1_HUMAN;tr|H0YE72|H0YE72_HUMAN;tr|E9PPR1|E9PPR1_HUMAN;tr|E9PL12|E9PL12_HUMAN;tr|E9PQ49|E9PQ49_HUMAN;tr|E9PI39|E9PI39_HUMAN;tr|H0YCK7|H0YCK7_HUMAN	4;4;4;4;3;2;2;2;2;2;2;2;2;2;2;1;1;1;1;1	4;4;4;4;3;2;2;2;2;2;2;2;2;2;2;1;1;1;1;1	4;4;4;4;3;2;2;2;2;2;2;2;2;2;2;1;1;1;1;1	>tr|E9PK01|E9PK01_HUMAN Elongation factor 1-delta (Fragment) OS=Homo sapiens OX=9606 GN=EEF1D PE=1 SV=1;>sp|P29692|EF1D_HUMAN Elongation factor 1-delta OS=Homo sapiens OX=9606 GN=EEF1D PE=1 SV=5;>tr|A0A087X1X7|A0A087X1X7_HUMAN Elongation factor 1-delta OS=	20	4	4	4	3	1	2	3	1	2	3	1	2	23	23	23	28.821	261	261;281;631;697;238;36;119;130;137;156;166;168;198;204;210;39;63;106;139;187	1	6	0	71.21	By MS/MS	By matching	By MS/MS	18	3.4	8.4	20570000	8826900	3873900	7868800	1371300	588460	258260	524590	8826900	0	0	3	0	1	4
tr|E9PLF1|E9PLF1_HUMAN;tr|E9PHN7|E9PHN7_HUMAN;tr|A0A3B3IRM5|A0A3B3IRM5_HUMAN;tr|E9PHN6|E9PHN6_HUMAN;tr|A0A0A0MTN3|A0A0A0MTN3_HUMAN;tr|Q5T8R1|Q5T8R1_HUMAN;sp|P46439|GSTM5_HUMAN;sp|P28161|GSTM2_HUMAN;tr|F6XZQ7|F6XZQ7_HUMAN;sp|P21266|GSTM3_HUMAN	tr|E9PLF1|E9PLF1_HUMAN;tr|E9PHN7|E9PHN7_HUMAN;tr|A0A3B3IRM5|A0A3B3IRM5_HUMAN;tr|E9PHN6|E9PHN6_HUMAN;tr|A0A0A0MTN3|A0A0A0MTN3_HUMAN;tr|Q5T8R1|Q5T8R1_HUMAN;sp|P46439|GSTM5_HUMAN;sp|P28161|GSTM2_HUMAN;tr|F6XZQ7|F6XZQ7_HUMAN;sp|P21266|GSTM3_HUMAN	1;1;1;1;1;1;1;1;1;1	1;1;1;1;1;1;1;1;1;1	1;1;1;1;1;1;1;1;1;1	>tr|E9PLF1|E9PLF1_HUMAN Glutathione S-transferase Mu 2 (Fragment) OS=Homo sapiens OX=9606 GN=GSTM2 PE=1 SV=2;>tr|E9PHN7|E9PHN7_HUMAN Glutathione S-transferase Mu 2 OS=Homo sapiens OX=9606 GN=GSTM2 PE=1 SV=2;>tr|A0A3B3IRM5|A0A3B3IRM5_HUMAN Glutathione S-tra	10	1	1	1	1	1	1	1	1	1	1	1	1	6.1	6.1	6.1	17.369	147	147;181;189;193;212;218;218;218;220;225	1	3	0.0095759	5.8922	By matching	By MS/MS	By MS/MS	6.1	6.1	6.1	18133000	4994900	7997000	5140700	1511000	416240	666410	428400	0	0	3777800	0	1	1	2
tr|E9PLL6|E9PLL6_HUMAN;sp|P46776|RL27A_HUMAN;tr|E9PJD9|E9PJD9_HUMAN;tr|E9PLX7|E9PLX7_HUMAN	tr|E9PLL6|E9PLL6_HUMAN;sp|P46776|RL27A_HUMAN;tr|E9PJD9|E9PJD9_HUMAN;tr|E9PLX7|E9PLX7_HUMAN	3;3;2;2	3;3;2;2	3;3;2;2	>tr|E9PLL6|E9PLL6_HUMAN 60S ribosomal protein L27a OS=Homo sapiens OX=9606 GN=RPL27A PE=1 SV=1;>sp|P46776|RL27A_HUMAN 60S ribosomal protein L27a OS=Homo sapiens OX=9606 GN=RPL27A PE=1 SV=2;>tr|E9PJD9|E9PJD9_HUMAN 60S ribosomal protein L27a OS=Homo sapiens	4	3	3	3	3	3	3	3	3	3	3	3	3	24.1	24.1	24.1	12.201	108	108;148;91;113	1	14	0	31.171	By MS/MS	By MS/MS	By MS/MS	24.1	24.1	24.1	244900000	63972000	85708000	95219000	40816000	10662000	14285000	15870000	38416000	88041000	71128000	4	5	6	15
tr|E9PLT0|E9PLT0_HUMAN;sp|O75534|CSDE1_HUMAN	tr|E9PLT0|E9PLT0_HUMAN;sp|O75534|CSDE1_HUMAN	1;1	1;1	1;1	>tr|E9PLT0|E9PLT0_HUMAN Cold shock domain-containing protein E1 OS=Homo sapiens OX=9606 GN=CSDE1 PE=1 SV=1;>sp|O75534|CSDE1_HUMAN Cold shock domain-containing protein E1 OS=Homo sapiens OX=9606 GN=CSDE1 PE=1 SV=2	2	1	1	1	0	1	0	0	1	0	0	1	0	2.7	2.7	2.7	74.583	668	668;798	1	1	0.0043042	6.1337	By matching	By MS/MS	By matching	0	2.7	0	11599000	0	11599000	0	305250	0	305250	0	0	8612600	0	0	1	0	1
tr|E9PMA9|E9PMA9_HUMAN;tr|E9PMN0|E9PMN0_HUMAN;tr|E9PIK5|E9PIK5_HUMAN;tr|E9PMJ3|E9PMJ3_HUMAN;tr|E9PLZ3|E9PLZ3_HUMAN;tr|E9PIM9|E9PIM9_HUMAN;sp|P13489|RINI_HUMAN	tr|E9PMA9|E9PMA9_HUMAN;tr|E9PMN0|E9PMN0_HUMAN;tr|E9PIK5|E9PIK5_HUMAN;tr|E9PMJ3|E9PMJ3_HUMAN;tr|E9PLZ3|E9PLZ3_HUMAN;tr|E9PIM9|E9PIM9_HUMAN;sp|P13489|RINI_HUMAN	1;1;1;1;1;1;1	1;1;1;1;1;1;1	1;1;1;1;1;1;1	>tr|E9PMA9|E9PMA9_HUMAN Ribonuclease inhibitor OS=Homo sapiens OX=9606 GN=RNH1 PE=1 SV=1;>tr|E9PMN0|E9PMN0_HUMAN Ribonuclease inhibitor OS=Homo sapiens OX=9606 GN=RNH1 PE=1 SV=1;>tr|E9PIK5|E9PIK5_HUMAN Ribonuclease inhibitor (Fragment) OS=Homo sapiens OX=9	7	1	1	1	0	1	1	0	1	1	0	1	1	14.3	14.3	14.3	8.4275	77	77;168;181;189;194;199;461	1	2	0.0018416	9.7435	By matching	By MS/MS	By MS/MS	0	14.3	14.3	31305000	0	21346000	9958400	5217500	0	3557700	1659700	0	0	7318200	0	1	1	2
tr|E9PNW8|E9PNW8_HUMAN;sp|Q8WVX9|FACR1_HUMAN	tr|E9PNW8|E9PNW8_HUMAN;sp|Q8WVX9|FACR1_HUMAN	1;1	1;1	1;1	>tr|E9PNW8|E9PNW8_HUMAN Fatty acyl-CoA reductase (Fragment) OS=Homo sapiens OX=9606 GN=FAR1 PE=1 SV=1;>sp|Q8WVX9|FACR1_HUMAN Fatty acyl-CoA reductase 1 OS=Homo sapiens OX=9606 GN=FAR1 PE=1 SV=1	2	1	1	1	0	1	1	0	1	1	0	1	1	3.6	3.6	3.6	37.481	335	335;515	1	2	0.0016611	7.4151	By matching	By MS/MS	By matching	0	3.6	3.6	8713200	0	5823000	2890200	435660	0	291150	144510	0	0	2123900	0	1	0	1
tr|E9PPI9|E9PPI9_HUMAN;sp|Q9NPD3|EXOS4_HUMAN	tr|E9PPI9|E9PPI9_HUMAN;sp|Q9NPD3|EXOS4_HUMAN	1;1	1;1	1;1	>tr|E9PPI9|E9PPI9_HUMAN Exosome complex component RRP41 OS=Homo sapiens OX=9606 GN=EXOSC4 PE=1 SV=1;>sp|Q9NPD3|EXOS4_HUMAN Exosome complex component RRP41 OS=Homo sapiens OX=9606 GN=EXOSC4 PE=1 SV=3	2	1	1	1	1	1	1	1	1	1	1	1	1	7.7	7.7	7.7	16.579	156	156;245	1	3	0.0017762	8.8954	By matching	By MS/MS	By MS/MS	7.7	7.7	7.7	23070000	6559800	8524100	7985800	3295700	937110	1217700	1140800	0	0	5868600	0	1	0	1
tr|E9PPJ0|E9PPJ0_HUMAN;sp|Q13435|SF3B2_HUMAN;tr|H0YEX5|H0YEX5_HUMAN	tr|E9PPJ0|E9PPJ0_HUMAN;sp|Q13435|SF3B2_HUMAN;tr|H0YEX5|H0YEX5_HUMAN	2;2;1	2;2;1	2;2;1	>tr|E9PPJ0|E9PPJ0_HUMAN Splicing factor 3B subunit 2 OS=Homo sapiens OX=9606 GN=SF3B2 PE=1 SV=1;>sp|Q13435|SF3B2_HUMAN Splicing factor 3B subunit 2 OS=Homo sapiens OX=9606 GN=SF3B2 PE=1 SV=2;>tr|H0YEX5|H0YEX5_HUMAN Splicing factor 3B subunit 2 (Fragment) O	3	2	2	2	0	2	1	0	2	1	0	2	1	3	3	3	98.169	878	878;895;315	1	4	0.001912	11.156	By matching	By MS/MS	By MS/MS	0	3	1.3	4368700	0	4368700	0	101600	0	101600	0	0	3243800	0	0	2	2	4
tr|E9PQ34|E9PQ34_HUMAN;tr|E9PJH8|E9PJH8_HUMAN;tr|E9PIG2|E9PIG2_HUMAN;tr|E9PRS3|E9PRS3_HUMAN;tr|E9PNX1|E9PNX1_HUMAN;tr|E9PK86|E9PK86_HUMAN;tr|E9PMI5|E9PMI5_HUMAN;tr|E9PR70|E9PR70_HUMAN;tr|E9PPV6|E9PPV6_HUMAN;sp|P50454|SERPH_HUMAN	tr|E9PQ34|E9PQ34_HUMAN;tr|E9PJH8|E9PJH8_HUMAN;tr|E9PIG2|E9PIG2_HUMAN;tr|E9PRS3|E9PRS3_HUMAN;tr|E9PNX1|E9PNX1_HUMAN;tr|E9PK86|E9PK86_HUMAN;tr|E9PMI5|E9PMI5_HUMAN;tr|E9PR70|E9PR70_HUMAN;tr|E9PPV6|E9PPV6_HUMAN;sp|P50454|SERPH_HUMAN	1;1;1;1;1;1;1;1;1;1	1;1;1;1;1;1;1;1;1;1	1;1;1;1;1;1;1;1;1;1	>tr|E9PQ34|E9PQ34_HUMAN Serpin H1 (Fragment) OS=Homo sapiens OX=9606 GN=SERPINH1 PE=1 SV=1;>tr|E9PJH8|E9PJH8_HUMAN Serpin H1 (Fragment) OS=Homo sapiens OX=9606 GN=SERPINH1 PE=1 SV=1;>tr|E9PIG2|E9PIG2_HUMAN Serpin H1 (Fragment) OS=Homo sapiens OX=9606 GN=SE	10	1	1	1	1	1	1	1	1	1	1	1	1	10.6	10.6	10.6	15.301	142	142;150;165;166;203;247;249;295;324;418	1	3	0.0017606	8.4791	By matching	By MS/MS	By matching	10.6	10.6	10.6	13862000	3148400	5642200	5071500	1540200	349820	626910	563500	0	0	3726900	0	1	0	1
tr|E9PQM0|E9PQM0_HUMAN;sp|Q8WUK0|PTPM1_HUMAN	tr|E9PQM0|E9PQM0_HUMAN;sp|Q8WUK0|PTPM1_HUMAN	2;2	2;2	2;2	>tr|E9PQM0|E9PQM0_HUMAN Phosphatidylglycerophosphatase and protein-tyrosine phosphatase 1 OS=Homo sapiens OX=9606 GN=PTPMT1 PE=1 SV=1;>sp|Q8WUK0|PTPM1_HUMAN Phosphatidylglycerophosphatase and protein-tyrosine phosphatase 1 OS=Homo sapiens OX=9606 GN=PTPMT1	2	2	2	2	0	2	1	0	2	1	0	2	1	14.9	14.9	14.9	18.215	168	168;201	1	3	0	18.031	By matching	By MS/MS	By MS/MS	0	14.9	7.7	2710800	0	2710800	0	338850	0	338850	0	0	2012800	0	0	2	1	3
tr|F1T0B3|F1T0B3_HUMAN;tr|A0A087X2G1|A0A087X2G1_HUMAN;sp|Q92499|DDX1_HUMAN	tr|F1T0B3|F1T0B3_HUMAN;tr|A0A087X2G1|A0A087X2G1_HUMAN;sp|Q92499|DDX1_HUMAN	6;6;6	6;6;6	6;6;6	>tr|F1T0B3|F1T0B3_HUMAN ATP-dependent RNA helicase DDX1 OS=Homo sapiens OX=9606 GN=DDX1 PE=1 SV=1;>tr|A0A087X2G1|A0A087X2G1_HUMAN ATP-dependent RNA helicase DDX1 OS=Homo sapiens OX=9606 GN=DDX1 PE=1 SV=1;>sp|Q92499|DDX1_HUMAN ATP-dependent RNA helicase DDX	3	6	6	6	4	6	6	4	6	6	4	6	6	12.9	12.9	12.9	73.915	659	659;659;740	1	17	0	38.683	By MS/MS	By MS/MS	By MS/MS	8.3	12.9	12.9	152430000	34444000	48435000	69552000	4011300	906430	1274600	1830300	44643000	39180000	37696000	2	5	10	17
tr|F2Z2K8|F2Z2K8_HUMAN;tr|C9JIK8|C9JIK8_HUMAN;tr|C9JQ72|C9JQ72_HUMAN;sp|Q9Y4P1|ATG4B_HUMAN	tr|F2Z2K8|F2Z2K8_HUMAN;tr|C9JIK8|C9JIK8_HUMAN;tr|C9JQ72|C9JQ72_HUMAN;sp|Q9Y4P1|ATG4B_HUMAN	1;1;1;1	1;1;1;1	1;1;1;1	>tr|F2Z2K8|F2Z2K8_HUMAN Cysteine protease ATG4B OS=Homo sapiens OX=9606 GN=ATG4B PE=1 SV=1;>tr|C9JIK8|C9JIK8_HUMAN Cysteine protease (Fragment) OS=Homo sapiens OX=9606 GN=ATG4B PE=1 SV=1;>tr|C9JQ72|C9JQ72_HUMAN Cysteine protease (Fragment) OS=Homo sapiens	4	1	1	1	0	1	0	0	1	0	0	1	0	13.6	13.6	13.6	10.208	88	88;219;266;393	1	1	0.0019802	11.785	By matching	By MS/MS	By matching	0	13.6	0	4332700	0	4332700	0	722110	0	722110	0	0	3217100	0	0	1	0	1
tr|F5GWF6|F5GWF6_HUMAN;sp|P78371|TCPB_HUMAN;tr|F8VQ14|F8VQ14_HUMAN	tr|F5GWF6|F5GWF6_HUMAN;sp|P78371|TCPB_HUMAN;tr|F8VQ14|F8VQ14_HUMAN	9;9;8	9;9;8	9;9;8	>tr|F5GWF6|F5GWF6_HUMAN T-complex protein 1 subunit beta OS=Homo sapiens OX=9606 GN=CCT2 PE=1 SV=2;>sp|P78371|TCPB_HUMAN T-complex protein 1 subunit beta OS=Homo sapiens OX=9606 GN=CCT2 PE=1 SV=4;>tr|F8VQ14|F8VQ14_HUMAN T-complex protein 1 subunit beta OS=	3	9	9	9	7	9	8	7	9	8	7	9	8	28.1	28.1	28.1	56.806	530	530;535;416	1	30	0	97.809	By MS/MS	By MS/MS	By MS/MS	22.1	28.1	26.2	348360000	43536000	171880000	132940000	11237000	1404400	5544500	4288500	52087000	121770000	88414000	6	14	11	31
tr|F5GXS0|F5GXS0_HUMAN;tr|A0A140TA49|A0A140TA49_HUMAN;tr|A0A140TA44|A0A140TA44_HUMAN;tr|A0A140TA32|A0A140TA32_HUMAN;tr|A0A140TA29|A0A140TA29_HUMAN;tr|A0A0G2JL54|A0A0G2JL54_HUMAN;tr|A0A0G2JPR0|A0A0G2JPR0_HUMAN;sp|P0C0L5|CO4B_HUMAN;sp|P0C0L4|CO4A_HUMAN;tr|A0A3B3ISA6|A0A3B3ISA6_HUMAN	tr|F5GXS0|F5GXS0_HUMAN;tr|A0A140TA49|A0A140TA49_HUMAN;tr|A0A140TA44|A0A140TA44_HUMAN;tr|A0A140TA32|A0A140TA32_HUMAN;tr|A0A140TA29|A0A140TA29_HUMAN;tr|A0A0G2JL54|A0A0G2JL54_HUMAN;tr|A0A0G2JPR0|A0A0G2JPR0_HUMAN;sp|P0C0L5|CO4B_HUMAN;sp|P0C0L4|CO4A_HUMAN;tr|A0A3B3ISA6|A0A3B3ISA6_HUMAN	3;3;3;3;3;3;3;3;3;2	3;3;3;3;3;3;3;3;3;2	3;3;3;3;3;3;3;3;3;2	>tr|F5GXS0|F5GXS0_HUMAN Complement C4-B OS=Homo sapiens OX=9606 GN=C4B PE=1 SV=1;>tr|A0A140TA49|A0A140TA49_HUMAN Complement C4-A OS=Homo sapiens OX=9606 GN=C4A PE=1 SV=1;>tr|A0A140TA44|A0A140TA44_HUMAN Complement C4-A OS=Homo sapiens OX=9606 GN=C4A PE=1 SV	10	3	3	3	0	0	3	0	0	3	0	0	3	3	3	3	187.67	1698	1698;1698;1698;1698;1698;1698;1744;1744;1744;1296	1	3	0	20.817	By matching	By matching	By MS/MS	0	0	3	17580000	0	0	17580000	225380	0	0	225380	0	0	12919000	0	0	4	4
tr|F5GZS6|F5GZS6_HUMAN;sp|P08195|4F2_HUMAN;tr|J3KPF3|J3KPF3_HUMAN;tr|H0YFS2|H0YFS2_HUMAN;tr|F5GZR9|F5GZR9_HUMAN;tr|H0YFX4|H0YFX4_HUMAN;tr|F5H867|F5H867_HUMAN;tr|F5H0E2|F5H0E2_HUMAN	tr|F5GZS6|F5GZS6_HUMAN;sp|P08195|4F2_HUMAN;tr|J3KPF3|J3KPF3_HUMAN;tr|H0YFS2|H0YFS2_HUMAN	3;3;3;2;1;1;1;1	3;3;3;2;1;1;1;1	3;3;3;2;1;1;1;1	>tr|F5GZS6|F5GZS6_HUMAN 4F2 cell-surface antigen heavy chain OS=Homo sapiens OX=9606 GN=SLC3A2 PE=1 SV=1;>sp|P08195|4F2_HUMAN 4F2 cell-surface antigen heavy chain OS=Homo sapiens OX=9606 GN=SLC3A2 PE=1 SV=3;>tr|J3KPF3|J3KPF3_HUMAN 4F2 cell-surface antigen	8	3	3	3	0	3	0	0	3	0	0	3	0	7	7	7	64.872	599	599;630;631;247;47;122;135;145	1	3	0	19.034	By matching	By MS/MS	By matching	0	7	0	12240000	0	12240000	0	422060	0	422060	0	0	9088000	0	0	3	0	3
tr|F5H3C1|F5H3C1_HUMAN;sp|O43264|ZW10_HUMAN	tr|F5H3C1|F5H3C1_HUMAN;sp|O43264|ZW10_HUMAN	1;1	1;1	1;1	>tr|F5H3C1|F5H3C1_HUMAN Centromere/kinetochore protein zw10 homolog OS=Homo sapiens OX=9606 GN=ZW10 PE=1 SV=1;>sp|O43264|ZW10_HUMAN Centromere/kinetochore protein zw10 homolog OS=Homo sapiens OX=9606 GN=ZW10 PE=1 SV=3	2	1	1	1	0	1	0	0	1	0	0	1	0	9.6	9.6	9.6	15.676	135	135;779	1	1	0.0016287	7.1314	By matching	By MS/MS	By matching	0	9.6	0	1998000	0	1998000	0	285430	0	285430	0	0	1483500	0	0	2	0	2
tr|F5H5X6|F5H5X6_HUMAN;tr|F5GYR3|F5GYR3_HUMAN;sp|P46087|NOP2_HUMAN	tr|F5H5X6|F5H5X6_HUMAN;tr|F5GYR3|F5GYR3_HUMAN;sp|P46087|NOP2_HUMAN	1;1;1	1;1;1	1;1;1	>tr|F5H5X6|F5H5X6_HUMAN Probable 28S rRNA (cytosine(4447)-C(5))-methyltransferase (Fragment) OS=Homo sapiens OX=9606 GN=NOP2 PE=1 SV=1;>tr|F5GYR3|F5GYR3_HUMAN Probable 28S rRNA (cytosine(4447)-C(5))-methyltransferase (Fragment) OS=Homo sapiens OX=9606 GN=N	3	1	1	1	0	1	1	0	1	1	0	1	1	3.6	3.6	3.6	27.424	250	250;275;812	1	2	0.002886	6.1883	By matching	By matching	By MS/MS	0	3.6	3.6	9573300	0	4820700	4752500	1196700	0	602590	594070	0	0	3492500	0	0	1	1
tr|F5H6E2|F5H6E2_HUMAN;sp|O00159|MYO1C_HUMAN	tr|F5H6E2|F5H6E2_HUMAN;sp|O00159|MYO1C_HUMAN	2;2	2;2	2;2	>tr|F5H6E2|F5H6E2_HUMAN Unconventional myosin-Ic OS=Homo sapiens OX=9606 GN=MYO1C PE=1 SV=1;>sp|O00159|MYO1C_HUMAN Unconventional myosin-Ic OS=Homo sapiens OX=9606 GN=MYO1C PE=1 SV=4	2	2	2	2	2	1	0	2	1	0	2	1	0	3.3	3.3	3.3	118.99	1039	1039;1063	1	3	0	19.158	By MS/MS	By matching	By matching	3.3	0.9	0	24037000	23289000	748270	0	437040	423430	13605	0	23289000	0	0	2	0	0	2
tr|F6T1Q0|F6T1Q0_HUMAN;sp|Q6L8Q7|PDE12_HUMAN	tr|F6T1Q0|F6T1Q0_HUMAN;sp|Q6L8Q7|PDE12_HUMAN	1;1	1;1	1;1	>tr|F6T1Q0|F6T1Q0_HUMAN 2,5-phosphodiesterase 12 OS=Homo sapiens OX=9606 GN=PDE12 PE=1 SV=1;>sp|Q6L8Q7|PDE12_HUMAN 2,5-phosphodiesterase 12 OS=Homo sapiens OX=9606 GN=PDE12 PE=1 SV=2	2	1	1	1	0	1	1	0	1	1	0	1	1	2.5	2.5	2.5	52.175	472	472;609	1	2	0.0019608	11.695	By matching	By MS/MS	By MS/MS	0	2.5	2.5	0	0	0	0	0	0	0	0	0	0	0	0	1	1	2
tr|F8VPD4|F8VPD4_HUMAN;sp|P27708|PYR1_HUMAN;tr|H7C2E4|H7C2E4_HUMAN	tr|F8VPD4|F8VPD4_HUMAN;sp|P27708|PYR1_HUMAN	7;7;2	7;7;2	7;7;2	>tr|F8VPD4|F8VPD4_HUMAN CAD protein OS=Homo sapiens OX=9606 GN=CAD PE=1 SV=1;>sp|P27708|PYR1_HUMAN CAD protein OS=Homo sapiens OX=9606 GN=CAD PE=1 SV=3	3	7	7	7	1	7	4	1	7	4	1	7	4	4	4	4	236.02	2162	2162;2225;293	1	12	0	57.983	By MS/MS	By MS/MS	By MS/MS	0.6	4	2.5	75284000	3015400	54331000	17937000	723880	28994	522410	172470	0	34534000	18989000	1	9	5	15
tr|F8VPF3|F8VPF3_HUMAN;tr|F8W1R7|F8W1R7_HUMAN;sp|P60660|MYL6_HUMAN;tr|J3KND3|J3KND3_HUMAN;tr|G8JLA2|G8JLA2_HUMAN;tr|G3V1V0|G3V1V0_HUMAN;tr|F8W1I5|F8W1I5_HUMAN;sp|P14649|MYL6B_HUMAN;tr|B7Z6Z4|B7Z6Z4_HUMAN	tr|F8VPF3|F8VPF3_HUMAN;tr|F8W1R7|F8W1R7_HUMAN;sp|P60660|MYL6_HUMAN;tr|J3KND3|J3KND3_HUMAN;tr|G8JLA2|G8JLA2_HUMAN;tr|G3V1V0|G3V1V0_HUMAN;tr|F8W1I5|F8W1I5_HUMAN;sp|P14649|MYL6B_HUMAN;tr|B7Z6Z4|B7Z6Z4_HUMAN	1;1;1;1;1;1;1;1;1	1;1;1;1;1;1;1;1;1	1;1;1;1;1;1;1;1;1	>tr|F8VPF3|F8VPF3_HUMAN Myosin light polypeptide 6 (Fragment) OS=Homo sapiens OX=9606 GN=MYL6 PE=1 SV=1;>tr|F8W1R7|F8W1R7_HUMAN Myosin light polypeptide 6 OS=Homo sapiens OX=9606 GN=MYL6 PE=1 SV=1;>sp|P60660|MYL6_HUMAN Myosin light polypeptide 6 OS=Homo sa	9	1	1	1	1	1	1	1	1	1	1	1	1	10	10	10	14.436	130	130;145;151;152;152;161;175;208;238	1	3	0.0017212	7.7609	By matching	By MS/MS	By MS/MS	10	10	10	23693000	5072700	7001600	11618000	2632500	563630	777950	1290900	0	0	8538000	0	1	2	3
tr|F8VV32|F8VV32_HUMAN;tr|A0A0B4J259|A0A0B4J259_HUMAN;sp|P61626|LYSC_HUMAN	tr|F8VV32|F8VV32_HUMAN;tr|A0A0B4J259|A0A0B4J259_HUMAN;sp|P61626|LYSC_HUMAN	1;1;1	1;1;1	1;1;1	>tr|F8VV32|F8VV32_HUMAN Lysozyme OS=Homo sapiens OX=9606 GN=LYZ PE=1 SV=1;>tr|A0A0B4J259|A0A0B4J259_HUMAN Lysozyme OS=Homo sapiens OX=9606 GN=LYZ PE=1 SV=1;>sp|P61626|LYSC_HUMAN Lysozyme C OS=Homo sapiens OX=9606 GN=LYZ PE=1 SV=1	3	1	1	1	1	1	1	1	1	1	1	1	1	11.5	11.5	11.5	11.488	104	104;137;148	1	3	0	14.58	By MS/MS	By MS/MS	By MS/MS	11.5	11.5	11.5	107760000	68588000	26299000	12869000	13470000	8573500	3287400	1608600	0	0	9457000	1	1	1	3
tr|F8VVM2|F8VVM2_HUMAN;sp|Q00325|MPCP_HUMAN;tr|F8VZL5|F8VZL5_HUMAN;tr|F8VWR4|F8VWR4_HUMAN;tr|F8VWQ0|F8VWQ0_HUMAN	tr|F8VVM2|F8VVM2_HUMAN;sp|Q00325|MPCP_HUMAN	4;4;1;1;1	4;4;1;1;1	4;4;1;1;1	>tr|F8VVM2|F8VVM2_HUMAN Phosphate carrier protein, mitochondrial OS=Homo sapiens OX=9606 GN=SLC25A3 PE=1 SV=1;>sp|Q00325|MPCP_HUMAN Phosphate carrier protein, mitochondrial OS=Homo sapiens OX=9606 GN=SLC25A3 PE=1 SV=2	5	4	4	4	3	4	3	3	4	3	3	4	3	12.7	12.7	12.7	36.161	324	324;362;153;154;156	1	12	0	48.235	By MS/MS	By MS/MS	By MS/MS	11.1	12.7	12.7	490970000	131060000	346320000	13593000	27276000	7281100	19240000	755170	130230000	172720000	93328000	4	7	2	13
tr|F8VX11|F8VX11_HUMAN;sp|P23588|IF4B_HUMAN;tr|E7EX17|E7EX17_HUMAN	tr|F8VX11|F8VX11_HUMAN;sp|P23588|IF4B_HUMAN;tr|E7EX17|E7EX17_HUMAN	1;1;1	1;1;1	1;1;1	>tr|F8VX11|F8VX11_HUMAN Eukaryotic translation initiation factor 4B (Fragment) OS=Homo sapiens OX=9606 GN=EIF4B PE=1 SV=1;>sp|P23588|IF4B_HUMAN Eukaryotic translation initiation factor 4B OS=Homo sapiens OX=9606 GN=EIF4B PE=1 SV=2;>tr|E7EX17|E7EX17_HUMAN E	3	1	1	1	1	0	1	1	0	1	1	0	1	4.4	4.4	4.4	41.454	360	360;611;616	1	2	0.0016722	7.5024	By matching	By matching	By MS/MS	4.4	0	4.4	7514500	3631200	0	3883200	626200	302600	0	323600	0	0	2853700	0	0	1	1
tr|F8VZY9|F8VZY9_HUMAN;sp|P05783|K1C18_HUMAN	tr|F8VZY9|F8VZY9_HUMAN;sp|P05783|K1C18_HUMAN	3;3	1;1	1;1	>tr|F8VZY9|F8VZY9_HUMAN Keratin, type I cytoskeletal 18 OS=Homo sapiens OX=9606 GN=KRT18 PE=1 SV=1;>sp|P05783|K1C18_HUMAN Keratin, type I cytoskeletal 18 OS=Homo sapiens OX=9606 GN=KRT18 PE=1 SV=2	2	3	1	1	3	3	3	1	1	1	1	1	1	8.7	4.6	4.6	43.774	391	391;430	1	3	0.001497	6.4727	By MS/MS	By matching	By matching	8.7	8.7	8.7	11009000	7029700	1709200	2269800	440350	281190	68367	90791	0	0	1668000	1	0	0	1
tr|F8W1N5|F8W1N5_HUMAN;tr|F8VZJ2|F8VZJ2_HUMAN;tr|F8VNW4|F8VNW4_HUMAN;tr|F8W0W4|F8W0W4_HUMAN;tr|H0YHX9|H0YHX9_HUMAN;sp|Q13765|NACA_HUMAN;sp|E9PAV3|NACAM_HUMAN;tr|F8VZ58|F8VZ58_HUMAN;sp|Q9BZK3|NACP4_HUMAN	tr|F8W1N5|F8W1N5_HUMAN;tr|F8VZJ2|F8VZJ2_HUMAN;tr|F8VNW4|F8VNW4_HUMAN;tr|F8W0W4|F8W0W4_HUMAN;tr|H0YHX9|H0YHX9_HUMAN;sp|Q13765|NACA_HUMAN;sp|E9PAV3|NACAM_HUMAN	3;3;3;3;3;3;3;1;1	3;3;3;3;3;3;3;1;1	3;3;3;3;3;3;3;1;1	>tr|F8W1N5|F8W1N5_HUMAN Nascent polypeptide-associated complex subunit alpha (Fragment) OS=Homo sapiens OX=9606 GN=NACA PE=1 SV=1;>tr|F8VZJ2|F8VZJ2_HUMAN Nascent polypeptide-associated complex subunit alpha OS=Homo sapiens OX=9606 GN=NACA PE=1 SV=1;>tr|F8V	9	3	3	3	2	2	3	2	2	3	2	2	3	59.2	59.2	59.2	7.813	71	71;136;148;198;213;215;2078;126;213	1	7	0	31.561	By MS/MS	By MS/MS	By MS/MS	40.8	40.8	59.2	37259000	17833000	0	19426000	9314700	4458200	0	4856500	20552000	0	11557000	1	2	2	5
tr|F8W6I7|F8W6I7_HUMAN;sp|P09651|ROA1_HUMAN;tr|F8VZ49|F8VZ49_HUMAN;tr|A0A2R8Y4L2|A0A2R8Y4L2_HUMAN;tr|F8VTQ5|F8VTQ5_HUMAN;tr|H0YH80|H0YH80_HUMAN;sp|Q32P51|RA1L2_HUMAN;tr|F8W646|F8W646_HUMAN;tr|F8VYN5|F8VYN5_HUMAN	tr|F8W6I7|F8W6I7_HUMAN;sp|P09651|ROA1_HUMAN;tr|F8VZ49|F8VZ49_HUMAN;tr|A0A2R8Y4L2|A0A2R8Y4L2_HUMAN;tr|F8VTQ5|F8VTQ5_HUMAN;tr|H0YH80|H0YH80_HUMAN;sp|Q32P51|RA1L2_HUMAN	9;9;7;6;5;5;5;4;3	9;9;7;6;5;5;5;4;3	9;9;7;6;5;5;5;4;3	>tr|F8W6I7|F8W6I7_HUMAN Heterogeneous nuclear ribonucleoprotein A1 OS=Homo sapiens OX=9606 GN=HNRNPA1 PE=1 SV=2;>sp|P09651|ROA1_HUMAN Heterogeneous nuclear ribonucleoprotein A1 OS=Homo sapiens OX=9606 GN=HNRNPA1 PE=1 SV=5;>tr|F8VZ49|F8VZ49_HUMAN Heterogene	9	9	9	9	9	9	8	9	9	8	9	9	8	34.5	34.5	34.5	33.155	307	307;372;231;275;145;191;320;156;113	1	42	0	202.24	By MS/MS	By MS/MS	By MS/MS	34.5	34.5	34.5	1339800000	456280000	485530000	398020000	78814000	26840000	28561000	23413000	419930000	342970000	310070000	18	20	17	55
tr|F8W6P5|F8W6P5_HUMAN;tr|A0A2R8Y7R2|A0A2R8Y7R2_HUMAN;sp|P68871|HBB_HUMAN;tr|A8MUF7|A8MUF7_HUMAN;tr|E9PEW8|E9PEW8_HUMAN;tr|E9PFT6|E9PFT6_HUMAN;CON__P02070;sp|P69892|HBG2_HUMAN;sp|P69891|HBG1_HUMAN;sp|P02100|HBE_HUMAN;sp|P02042|HBD_HUMAN;tr|A0A2R8Y7X9|A0A2R8Y7X9_HUMAN;CON__Q3SX09	tr|F8W6P5|F8W6P5_HUMAN;tr|A0A2R8Y7R2|A0A2R8Y7R2_HUMAN;sp|P68871|HBB_HUMAN;tr|A8MUF7|A8MUF7_HUMAN;tr|E9PEW8|E9PEW8_HUMAN;tr|E9PFT6|E9PFT6_HUMAN;CON__P02070;sp|P69892|HBG2_HUMAN;sp|P69891|HBG1_HUMAN;sp|P02100|HBE_HUMAN;sp|P02042|HBD_HUMAN;tr|A0A2R8Y7X9|A0A2R8Y7X9_HUMAN;CON__Q3SX09	2;2;2;1;1;1;1;1;1;1;1;1;1	2;2;2;1;1;1;1;1;1;1;1;1;1	2;2;2;1;1;1;1;1;1;1;1;1;1	>tr|F8W6P5|F8W6P5_HUMAN Hemoglobin subunit beta (Fragment) OS=Homo sapiens OX=9606 GN=HBB PE=1 SV=1;>tr|A0A2R8Y7R2|A0A2R8Y7R2_HUMAN Hemoglobin subunit beta OS=Homo sapiens OX=9606 GN=HBB PE=1 SV=1;>sp|P68871|HBB_HUMAN Hemoglobin subunit beta OS=Homo sapien	13	2	2	2	1	2	1	1	2	1	1	2	1	25.6	25.6	25.6	9.67	90	90;111;147;87;104;141;145;147;147;147;147;168;201	1	4	0	15.826	By MS/MS	By MS/MS	By MS/MS	11.1	25.6	11.1	134640000	10798000	107860000	15985000	19234000	1542500	15408000	2283500	0	80085000	0	1	3	1	5
tr|F8WE04|F8WE04_HUMAN;sp|P04792|HSPB1_HUMAN	tr|F8WE04|F8WE04_HUMAN;sp|P04792|HSPB1_HUMAN	1;1	1;1	1;1	>tr|F8WE04|F8WE04_HUMAN Heat shock protein beta-1 OS=Homo sapiens OX=9606 GN=HSPB1 PE=1 SV=1;>sp|P04792|HSPB1_HUMAN Heat shock protein beta-1 OS=Homo sapiens OX=9606 GN=HSPB1 PE=1 SV=2	2	1	1	1	1	0	0	1	0	0	1	0	0	8.6	8.6	8.6	20.406	186	186;205	1	2	0	12.024	By MS/MS	By matching	By matching	8.6	0	0	23178000	23178000	0	0	1782900	1782900	0	0	23178000	0	0	2	0	0	2
tr|F8WE13|F8WE13_HUMAN;sp|Q92922|SMRC1_HUMAN	tr|F8WE13|F8WE13_HUMAN;sp|Q92922|SMRC1_HUMAN	1;1	1;1	1;1	>tr|F8WE13|F8WE13_HUMAN SWI/SNF complex subunit SMARCC1 OS=Homo sapiens OX=9606 GN=SMARCC1 PE=1 SV=1;>sp|Q92922|SMRC1_HUMAN SWI/SNF complex subunit SMARCC1 OS=Homo sapiens OX=9606 GN=SMARCC1 PE=1 SV=3	2	1	1	1	0	0	1	0	0	1	0	0	1	23.3	23.3	23.3	13.84	133	133;1105	1	1	0.0018484	10.15	By matching	By matching	By MS/MS	0	0	23.3	7922500	0	0	7922500	1320400	0	0	1320400	0	0	5822100	0	0	1	1
tr|G3V1V8|G3V1V8_HUMAN;sp|P10916|MLRV_HUMAN	tr|G3V1V8|G3V1V8_HUMAN;sp|P10916|MLRV_HUMAN	1;1	1;1	1;1	>tr|G3V1V8|G3V1V8_HUMAN Myosin regulatory light chain 2, ventricular/cardiac muscle isoform OS=Homo sapiens OX=9606 GN=MYL2 PE=1 SV=1;>sp|P10916|MLRV_HUMAN Myosin regulatory light chain 2, ventricular/cardiac muscle isoform OS=Homo sapiens OX=9606 GN=MYL2	2	1	1	1	0	1	0	0	1	0	0	1	0	8.6	8.6	8.6	17.075	152	152;166	1	1	0.0056497	6.0457	By matching	By MS/MS	By matching	0	8.6	0	0	0	0	0	0	0	0	0	0	0	0	0	1	0	1
tr|G3V279|G3V279_HUMAN;sp|P84090|ERH_HUMAN	tr|G3V279|G3V279_HUMAN;sp|P84090|ERH_HUMAN	2;2	2;2	2;2	>tr|G3V279|G3V279_HUMAN Enhancer of rudimentary homolog OS=Homo sapiens OX=9606 GN=ERH PE=1 SV=1;>sp|P84090|ERH_HUMAN Enhancer of rudimentary homolog OS=Homo sapiens OX=9606 GN=ERH PE=1 SV=1	2	2	2	2	2	2	2	2	2	2	2	2	2	22.5	22.5	22.5	8.2033	71	71;104	1	9	0	49.994	By MS/MS	By MS/MS	By MS/MS	22.5	22.5	22.5	117940000	29458000	55768000	32717000	29486000	7364600	13942000	8179300	29600000	41771000	23538000	4	3	2	9
tr|G3V2U4|G3V2U4_HUMAN;sp|Q9P2D8|UNC79_HUMAN	tr|G3V2U4|G3V2U4_HUMAN;sp|Q9P2D8|UNC79_HUMAN	1;1	1;1	1;1	>tr|G3V2U4|G3V2U4_HUMAN Protein unc-79 homolog OS=Homo sapiens OX=9606 GN=UNC79 PE=1 SV=1;>sp|Q9P2D8|UNC79_HUMAN Protein unc-79 homolog OS=Homo sapiens OX=9606 GN=UNC79 PE=2 SV=4	2	1	1	1	0	1	0	0	1	0	0	1	0	0.4	0.4	0.4	290.78	2596	2596;2635	1	1	1	-2	By matching	By MS/MS	By matching	0	0.4	0	5523900	0	5523900	0	47213	0	47213	0	0	4101600	0	0	1	0	1
tr|G3V3A1|G3V3A1_HUMAN;tr|A0A0D9SFJ1|A0A0D9SFJ1_HUMAN;sp|Q9Y2Z9|COQ6_HUMAN	tr|G3V3A1|G3V3A1_HUMAN;tr|A0A0D9SFJ1|A0A0D9SFJ1_HUMAN;sp|Q9Y2Z9|COQ6_HUMAN	1;1;1	1;1;1	1;1;1	>tr|G3V3A1|G3V3A1_HUMAN Ubiquinone biosynthesis monooxygenase COQ6, mitochondrial (Fragment) OS=Homo sapiens OX=9606 GN=COQ6 PE=1 SV=1;>tr|A0A0D9SFJ1|A0A0D9SFJ1_HUMAN Coenzyme Q6 homolog, monooxygenase (Yeast), isoform CRA_a OS=Homo sapiens OX=9606 GN=COQ6	3	1	1	1	0	1	0	0	1	0	0	1	0	5	5	5	29.152	262	262;393;468	1	1	0.001626	7.1258	By matching	By MS/MS	By matching	0	5	0	0	0	0	0	0	0	0	0	0	0	0	0	1	0	1
tr|G3V3K9|G3V3K9_HUMAN;tr|G3V4I1|G3V4I1_HUMAN;tr|G3V5F3|G3V5F3_HUMAN;tr|J3KNG4|J3KNG4_HUMAN;sp|Q8WVM8|SCFD1_HUMAN	tr|G3V3K9|G3V3K9_HUMAN;tr|G3V4I1|G3V4I1_HUMAN;tr|G3V5F3|G3V5F3_HUMAN;tr|J3KNG4|J3KNG4_HUMAN;sp|Q8WVM8|SCFD1_HUMAN	1;1;1;1;1	1;1;1;1;1	1;1;1;1;1	>tr|G3V3K9|G3V3K9_HUMAN Sec1 family domain-containing protein 1 OS=Homo sapiens OX=9606 GN=SCFD1 PE=1 SV=1;>tr|G3V4I1|G3V4I1_HUMAN Sec1 family domain-containing protein 1 OS=Homo sapiens OX=9606 GN=SCFD1 PE=1 SV=1;>tr|G3V5F3|G3V5F3_HUMAN Sec1 family domain	5	1	1	1	1	0	0	1	0	0	1	0	0	31.2	31.2	31.2	5.0969	48	48;75;121;163;642	1	1	0.0016103	7.0424	By MS/MS	By matching	By matching	31.2	0	0	0	0	0	0	0	0	0	0	0	0	0	1	0	0	1
tr|G3V3W4|G3V3W4_HUMAN;tr|G3V5N4|G3V5N4_HUMAN;sp|P25788|PSA3_HUMAN	tr|G3V3W4|G3V3W4_HUMAN;tr|G3V5N4|G3V5N4_HUMAN;sp|P25788|PSA3_HUMAN	1;1;1	1;1;1	1;1;1	>tr|G3V3W4|G3V3W4_HUMAN Proteasome subunit alpha type-3 OS=Homo sapiens OX=9606 GN=PSMA3 PE=1 SV=1;>tr|G3V5N4|G3V5N4_HUMAN Proteasome subunit alpha type-3 OS=Homo sapiens OX=9606 GN=PSMA3 PE=1 SV=1;>sp|P25788|PSA3_HUMAN Proteasome subunit alpha type-3 OS=H	3	1	1	1	1	1	1	1	1	1	1	1	1	25	25	25	3.9303	36	36;54;255	1	3	0.0014948	6.4468	By MS/MS	By MS/MS	By MS/MS	25	25	25	20076000	6850600	5765800	7459200	10038000	3425300	2882900	3729600	0	0	5481600	1	1	1	3
tr|G3V4F2|G3V4F2_HUMAN;tr|A0A2R8Y7H3|A0A2R8Y7H3_HUMAN;tr|A0A087X0W7|A0A087X0W7_HUMAN;sp|Q86TX2|ACOT1_HUMAN;tr|A0A087WT95|A0A087WT95_HUMAN;sp|P49753|ACOT2_HUMAN	tr|G3V4F2|G3V4F2_HUMAN;tr|A0A2R8Y7H3|A0A2R8Y7H3_HUMAN;tr|A0A087X0W7|A0A087X0W7_HUMAN;sp|Q86TX2|ACOT1_HUMAN;tr|A0A087WT95|A0A087WT95_HUMAN;sp|P49753|ACOT2_HUMAN	1;1;1;1;1;1	1;1;1;1;1;1	1;1;1;1;1;1	>tr|G3V4F2|G3V4F2_HUMAN Acyl-coenzyme A thioesterase 1 OS=Homo sapiens OX=9606 GN=ACOT1 PE=1 SV=1;>tr|A0A2R8Y7H3|A0A2R8Y7H3_HUMAN Putative acyl-coenzyme A thioesterase 6 OS=Homo sapiens OX=9606 GN=ACOT6 PE=4 SV=1;>tr|A0A087X0W7|A0A087X0W7_HUMAN Acyl-coenzy	6	1	1	1	0	1	0	0	1	0	0	1	0	2.8	2.8	2.8	43.733	395	395;421;421;421;463;483	1	1	0.0015773	6.9289	By matching	By MS/MS	By matching	0	2.8	0	3498300	0	3498300	0	166590	0	166590	0	0	2597500	0	0	1	0	1
tr|G3V4T0|G3V4T0_HUMAN	tr|G3V4T0|G3V4T0_HUMAN	13	1	1	>tr|G3V4T0|G3V4T0_HUMAN Serine hydroxymethyltransferase, mitochondrial (Fragment) OS=Homo sapiens OX=9606 GN=SHMT2 PE=1 SV=1	1	13	1	1	3	9	12	1	0	1	1	0	1	84.6	6.7	6.7	16.434	149	149	1	2	0.0094086	5.8368	By matching	By matching	By MS/MS	46.3	76.5	84.6	7089500	2944900	0	4144600	1012800	420700	0	592080	0	0	3045700	0	0	1	1
tr|G3V507|G3V507_HUMAN;tr|G3V2F5|G3V2F5_HUMAN;tr|G3V580|G3V580_HUMAN;tr|G3V2L6|G3V2L6_HUMAN;tr|G3V2X6|G3V2X6_HUMAN;tr|C9JSX3|C9JSX3_HUMAN;sp|O14744|ANM5_HUMAN	tr|G3V507|G3V507_HUMAN;tr|G3V2F5|G3V2F5_HUMAN;tr|G3V580|G3V580_HUMAN;tr|G3V2L6|G3V2L6_HUMAN;tr|G3V2X6|G3V2X6_HUMAN;tr|C9JSX3|C9JSX3_HUMAN;sp|O14744|ANM5_HUMAN	1;1;1;1;1;1;1	1;1;1;1;1;1;1	1;1;1;1;1;1;1	>tr|G3V507|G3V507_HUMAN Protein arginine N-methyltransferase 5 OS=Homo sapiens OX=9606 GN=PRMT5 PE=1 SV=1;>tr|G3V2F5|G3V2F5_HUMAN Protein arginine N-methyltransferase 5 OS=Homo sapiens OX=9606 GN=PRMT5 PE=1 SV=1;>tr|G3V580|G3V580_HUMAN Protein arginine N-m	7	1	1	1	1	1	0	1	1	0	1	1	0	28.6	28.6	28.6	4.0015	42	42;86;180;183;185;186;637	1	2	0.0056338	6.0362	By MS/MS	By matching	By matching	28.6	28.6	0	6740400	3136500	3603900	0	2246800	1045500	1201300	0	0	2675900	0	1	0	0	1
tr|G3V576|G3V576_HUMAN;tr|G3V4W0|G3V4W0_HUMAN;tr|B4DY08|B4DY08_HUMAN;tr|B2R5W2|B2R5W2_HUMAN;tr|G3V4C1|G3V4C1_HUMAN;tr|G3V2Q1|G3V2Q1_HUMAN;sp|P07910|HNRPC_HUMAN;tr|G3V555|G3V555_HUMAN;tr|G3V575|G3V575_HUMAN;tr|G3V5X6|G3V5X6_HUMAN;tr|G3V3K6|G3V3K6_HUMAN;tr|G3V251|G3V251_HUMAN;tr|B4DSU6|B4DSU6_HUMAN;tr|G3V4M8|G3V4M8_HUMAN;tr|G3V2H6|G3V2H6_HUMAN;tr|G3V5V7|G3V5V7_HUMAN;tr|G3V2D6|G3V2D6_HUMAN;tr|A0A0G2…	tr|G3V576|G3V576_HUMAN;tr|G3V4W0|G3V4W0_HUMAN;tr|B4DY08|B4DY08_HUMAN;tr|B2R5W2|B2R5W2_HUMAN;tr|G3V4C1|G3V4C1_HUMAN;tr|G3V2Q1|G3V2Q1_HUMAN;sp|P07910|HNRPC_HUMAN;tr|G3V555|G3V555_HUMAN;tr|G3V575|G3V575_HUMAN;tr|G3V5X6|G3V5X6_HUMAN;tr|G3V3K6|G3V3K6_HUMAN;tr|G3V251|G3V251_HUMAN;tr|B4DSU6|B4DSU6_HUMAN;tr|G3V4M8|G3V4M8_HUMAN	6;6;6;6;6;6;6;5;5;4;4;4;4;3;2;2;2;2;2;2;2;2;2	6;6;6;6;6;6;6;5;5;4;4;4;4;3;2;2;2;2;2;2;2;2;2	6;6;6;6;6;6;6;5;5;4;4;4;4;3;2;2;2;2;2;2;2;2;2	>tr|G3V576|G3V576_HUMAN Heterogeneous nuclear ribonucleoproteins C1/C2 OS=Homo sapiens OX=9606 GN=HNRNPC PE=1 SV=1;>tr|G3V4W0|G3V4W0_HUMAN Heterogeneous nuclear ribonucleoproteins C1/C2 (Fragment) OS=Homo sapiens OX=9606 GN=HNRNPC PE=1 SV=1;>tr|B4DY08|B4DY	23	6	6	6	6	5	5	6	5	5	6	5	5	26	26	26	25.256	231	231;262;288;290;292;305;306;175;187;117;121;126;147;66;54;180;214;293;293;293;293;293;293	1	23	0	65.042	By MS/MS	By MS/MS	By MS/MS	26	25.5	21.2	375760000	130180000	121720000	123860000	28904000	10014000	9362900	9527400	119260000	85749000	82718000	7	9	9	25
tr|G3V5A4|G3V5A4_HUMAN;tr|G3V401|G3V401_HUMAN;tr|G3V2X0|G3V2X0_HUMAN;sp|Q9Y5B9|SP16H_HUMAN	tr|G3V5A4|G3V5A4_HUMAN;tr|G3V401|G3V401_HUMAN;tr|G3V2X0|G3V2X0_HUMAN;sp|Q9Y5B9|SP16H_HUMAN	1;1;1;1	1;1;1;1	1;1;1;1	>tr|G3V5A4|G3V5A4_HUMAN FACT complex subunit SPT16 OS=Homo sapiens OX=9606 GN=SUPT16H PE=1 SV=1;>tr|G3V401|G3V401_HUMAN FACT complex subunit SPT16 OS=Homo sapiens OX=9606 GN=SUPT16H PE=1 SV=1;>tr|G3V2X0|G3V2X0_HUMAN FACT complex subunit SPT16 OS=Homo sapie	4	1	1	1	1	1	1	1	1	1	1	1	1	16.7	16.7	16.7	7.5553	66	66;81;83;1047	1	4	0.0018149	9.5019	By MS/MS	By MS/MS	By MS/MS	16.7	16.7	16.7	10192000	3735400	0	6456800	2548100	933860	0	1614200	0	0	4744900	1	2	1	4
tr|G5E9R5|G5E9R5_HUMAN;sp|P24666|PPAC_HUMAN	tr|G5E9R5|G5E9R5_HUMAN;sp|P24666|PPAC_HUMAN	1;1	1;1	1;1	>tr|G5E9R5|G5E9R5_HUMAN Acid phosphatase 1, soluble, isoform CRA_d OS=Homo sapiens OX=9606 GN=ACP1 PE=1 SV=1;>sp|P24666|PPAC_HUMAN Low molecular weight phosphotyrosine protein phosphatase OS=Homo sapiens OX=9606 GN=ACP1 PE=1 SV=3	2	1	1	1	0	1	0	0	1	0	0	1	0	22.5	22.5	22.5	8.9711	80	80;158	1	1	0.0028902	6.2114	By matching	By MS/MS	By matching	0	22.5	0	0	0	0	0	0	0	0	0	0	0	0	0	1	0	1
tr|H0Y2W2|H0Y2W2_HUMAN	tr|H0Y2W2|H0Y2W2_HUMAN	7	7	0	>tr|H0Y2W2|H0Y2W2_HUMAN ATPase family AAA domain-containing protein 3A (Fragment) OS=Homo sapiens OX=9606 GN=ATAD3A PE=1 SV=1	1	7	7	0	4	6	5	4	6	5	0	0	0	15	15	0	64.243	572	572	1	17	0	71.668	By MS/MS	By MS/MS	By MS/MS	10.8	14.9	10.8	104590000	16747000	49344000	38500000	3169400	507490	1495300	1166700	21434000	27576000	30565000	2	9	3	14
tr|H0Y400|H0Y400_HUMAN;tr|A0A0G2JJZ9|A0A0G2JJZ9_HUMAN;sp|O00148|DX39A_HUMAN;sp|Q13838|DX39B_HUMAN	tr|H0Y400|H0Y400_HUMAN;tr|A0A0G2JJZ9|A0A0G2JJZ9_HUMAN;sp|O00148|DX39A_HUMAN;sp|Q13838|DX39B_HUMAN	1;1;1;1	1;1;1;1	1;1;1;1	>tr|H0Y400|H0Y400_HUMAN Spliceosome RNA helicase DDX39B (Fragment) OS=Homo sapiens OX=9606 GN=DDX39B PE=1 SV=1;>tr|A0A0G2JJZ9|A0A0G2JJZ9_HUMAN Spliceosome RNA helicase DDX39B (Fragment) OS=Homo sapiens OX=9606 GN=DDX39B PE=1 SV=1;>sp|O00148|DX39A_HUMAN ATP	4	1	1	1	1	1	1	1	1	1	1	1	1	7.5	7.5	7.5	21.679	187	187;328;427;428	1	4	0.0015823	6.9353	By MS/MS	By MS/MS	By MS/MS	7.5	7.5	7.5	28433000	9722100	9079500	9631100	2843300	972210	907950	963110	0	0	7077600	1	0	1	2
tr|H0Y4R1|H0Y4R1_HUMAN;sp|P12268|IMDH2_HUMAN;tr|E7ETK5|E7ETK5_HUMAN	tr|H0Y4R1|H0Y4R1_HUMAN;sp|P12268|IMDH2_HUMAN	7;7;2	7;7;2	7;7;2	>tr|H0Y4R1|H0Y4R1_HUMAN Inosine-5-monophosphate dehydrogenase 2 (Fragment) OS=Homo sapiens OX=9606 GN=IMPDH2 PE=1 SV=1;>sp|P12268|IMDH2_HUMAN Inosine-5-monophosphate dehydrogenase 2 OS=Homo sapiens OX=9606 GN=IMPDH2 PE=1 SV=2	3	7	7	7	3	7	6	3	7	6	3	7	6	22.1	22.1	22.1	50.957	470	470;514;279	1	17	0	47.017	By MS/MS	By MS/MS	By MS/MS	8.1	22.1	19.1	102650000	16178000	49451000	37021000	4463000	703390	2150100	1609600	22002000	29996000	28103000	2	7	3	12
tr|H0Y6E7|H0Y6E7_HUMAN;tr|H3BT71|H3BT71_HUMAN;sp|P38159|RBMX_HUMAN;tr|H3BR27|H3BR27_HUMAN;tr|A0A1B0GUK8|A0A1B0GUK8_HUMAN;sp|Q96E39|RMXL1_HUMAN;tr|H3BNC1|H3BNC1_HUMAN;sp|O75526|RMXL2_HUMAN;sp|Q8N7X1|RMXL3_HUMAN	tr|H0Y6E7|H0Y6E7_HUMAN;tr|H3BT71|H3BT71_HUMAN;sp|P38159|RBMX_HUMAN;tr|H3BR27|H3BR27_HUMAN;tr|A0A1B0GUK8|A0A1B0GUK8_HUMAN;sp|Q96E39|RMXL1_HUMAN	4;4;4;3;3;3;1;1;1	4;4;4;3;3;3;1;1;1	4;4;4;3;3;3;1;1;1	>tr|H0Y6E7|H0Y6E7_HUMAN RNA-binding motif protein, X chromosome (Fragment) OS=Homo sapiens OX=9606 GN=RBMX PE=1 SV=2;>tr|H3BT71|H3BT71_HUMAN RNA-binding motif protein, X chromosome OS=Homo sapiens OX=9606 GN=RBMX PE=1 SV=1;>sp|P38159|RBMX_HUMAN RNA-binding	9	4	4	4	4	4	4	4	4	4	4	4	4	16.1	16.1	16.1	31.745	292	292;296;391;78;158;390;37;392;1067	1	14	0	46.769	By MS/MS	By MS/MS	By MS/MS	16.1	16.1	16.1	82175000	29643000	35023000	17508000	4325000	1560200	1843300	921470	28253000	24379000	15883000	3	3	4	10
tr|H0Y720|H0Y720_HUMAN;sp|Q9UPQ9|TNR6B_HUMAN	tr|H0Y720|H0Y720_HUMAN;sp|Q9UPQ9|TNR6B_HUMAN	1;1	1;1	1;1	>tr|H0Y720|H0Y720_HUMAN Trinucleotide repeat-containing gene 6B protein (Fragment) OS=Homo sapiens OX=9606 GN=TNRC6B PE=1 SV=1;>sp|Q9UPQ9|TNR6B_HUMAN Trinucleotide repeat-containing gene 6B protein OS=Homo sapiens OX=9606 GN=TNRC6B PE=1 SV=4	2	1	1	1	0	1	0	0	1	0	0	1	0	0.9	0.9	0.9	148.57	1391	1391;1833	1	1	0.0042674	6.0986	By matching	By MS/MS	By matching	0	0.9	0	0	0	0	0	0	0	0	0	0	0	0	0	1	0	1
tr|H0Y9R3|H0Y9R3_HUMAN;sp|Q9H7D7|WDR26_HUMAN	tr|H0Y9R3|H0Y9R3_HUMAN;sp|Q9H7D7|WDR26_HUMAN	1;1	1;1	1;1	>tr|H0Y9R3|H0Y9R3_HUMAN WD repeat-containing protein 26 (Fragment) OS=Homo sapiens OX=9606 GN=WDR26 PE=1 SV=1;>sp|Q9H7D7|WDR26_HUMAN WD repeat-containing protein 26 OS=Homo sapiens OX=9606 GN=WDR26 PE=1 SV=3	2	1	1	1	0	1	0	0	1	0	0	1	0	6.4	6.4	6.4	33.135	295	295;661	1	1	0.0014771	6.3284	By matching	By MS/MS	By matching	0	6.4	0	3647400	0	3647400	0	303950	0	303950	0	0	2708200	0	0	1	0	1
tr|H0Y9Y1|H0Y9Y1_HUMAN;tr|D6RDG3|D6RDG3_HUMAN;sp|P20290|BTF3_HUMAN	tr|H0Y9Y1|H0Y9Y1_HUMAN;tr|D6RDG3|D6RDG3_HUMAN;sp|P20290|BTF3_HUMAN	1;1;1	1;1;1	1;1;1	>tr|H0Y9Y1|H0Y9Y1_HUMAN Transcription factor BTF3 (Fragment) OS=Homo sapiens OX=9606 GN=BTF3 PE=1 SV=2;>tr|D6RDG3|D6RDG3_HUMAN Transcription factor BTF3 (Fragment) OS=Homo sapiens OX=9606 GN=BTF3 PE=1 SV=3;>sp|P20290|BTF3_HUMAN Transcription factor BTF3 OS	3	1	1	1	1	0	0	1	0	0	1	0	0	22.1	22.1	22.1	9.3894	86	86;109;206	1	1	0.0028986	6.2218	By MS/MS	By matching	By matching	22.1	0	0	8081000	8081000	0	0	1616200	1616200	0	0	8081000	0	0	1	0	0	1
tr|H0YAF8|H0YAF8_HUMAN;tr|J3KPE3|J3KPE3_HUMAN;sp|P63244|RACK1_HUMAN;tr|D6RF23|D6RF23_HUMAN;tr|D6RHH4|D6RHH4_HUMAN;tr|H0YAM7|H0YAM7_HUMAN;tr|D6RAC2|D6RAC2_HUMAN;tr|H0Y8W2|H0Y8W2_HUMAN;tr|H0Y9P0|H0Y9P0_HUMAN;tr|D6RHJ5|D6RHJ5_HUMAN;tr|H0Y8R5|H0Y8R5_HUMAN;tr|D6RAU2|D6RAU2_HUMAN;tr|E9PD14|E9PD14_HUMAN;tr|D6RFX4|D6RFX4_HUMAN;tr|D6RFZ9|D6RFZ9_HUMAN;tr|D6R9Z1|D6R9Z1_HUMAN;tr|D6R9L0|D6R9L0_HUMAN;tr|D6REE5…	tr|H0YAF8|H0YAF8_HUMAN;tr|J3KPE3|J3KPE3_HUMAN;sp|P63244|RACK1_HUMAN;tr|D6RF23|D6RF23_HUMAN;tr|D6RHH4|D6RHH4_HUMAN;tr|H0YAM7|H0YAM7_HUMAN;tr|D6RAC2|D6RAC2_HUMAN;tr|H0Y8W2|H0Y8W2_HUMAN	3;3;3;2;2;2;2;2;1;1;1;1;1;1;1;1;1;1	3;3;3;2;2;2;2;2;1;1;1;1;1;1;1;1;1;1	3;3;3;2;2;2;2;2;1;1;1;1;1;1;1;1;1;1	>tr|H0YAF8|H0YAF8_HUMAN Receptor of-activated protein C kinase 1 (Fragment) OS=Homo sapiens OX=9606 GN=RACK1 PE=1 SV=1;>tr|J3KPE3|J3KPE3_HUMAN Receptor of-activated protein C kinase 1 OS=Homo sapiens OX=9606 GN=RACK1 PE=1 SV=1;>sp|P63244|RACK1_HUMAN Recept	18	3	3	3	3	3	2	3	3	2	3	3	2	18.7	18.7	18.7	21.934	198	198;273;317;101;233;247;269;274;83;86;138;147;153;194;197;236;300;321	1	8	0	30.188	By MS/MS	By MS/MS	By MS/MS	18.7	18.7	14.1	60151000	28433000	14525000	17193000	4296500	2030900	1037500	1228100	19851000	15924000	16078000	4	2	3	9
tr|H0YAM1|H0YAM1_HUMAN;tr|H0Y8R1|H0Y8R1_HUMAN;tr|F5H5I6|F5H5I6_HUMAN;tr|H0YAK1|H0YAK1_HUMAN;sp|Q12849|GRSF1_HUMAN	tr|H0YAM1|H0YAM1_HUMAN;tr|H0Y8R1|H0Y8R1_HUMAN;tr|F5H5I6|F5H5I6_HUMAN;tr|H0YAK1|H0YAK1_HUMAN;sp|Q12849|GRSF1_HUMAN	1;1;1;1;1	1;1;1;1;1	1;1;1;1;1	>tr|H0YAM1|H0YAM1_HUMAN G-rich sequence factor 1 (Fragment) OS=Homo sapiens OX=9606 GN=GRSF1 PE=1 SV=1;>tr|H0Y8R1|H0Y8R1_HUMAN G-rich sequence factor 1 (Fragment) OS=Homo sapiens OX=9606 GN=GRSF1 PE=1 SV=1;>tr|F5H5I6|F5H5I6_HUMAN G-rich sequence factor 1 O	5	1	1	1	0	1	0	0	1	0	0	1	0	9.6	9.6	9.6	13.361	114	114;417;424;453;480	1	1	0.0017544	8.411	By matching	By MS/MS	By matching	0	9.6	0	0	0	0	0	0	0	0	0	0	0	0	0	1	0	1
tr|H0YAT2|H0YAT2_HUMAN;tr|H7C5V3|H7C5V3_HUMAN;sp|Q9Y2Q9|RT28_HUMAN;tr|H0YC42|H0YC42_HUMAN	tr|H0YAT2|H0YAT2_HUMAN;tr|H7C5V3|H7C5V3_HUMAN;sp|Q9Y2Q9|RT28_HUMAN;tr|H0YC42|H0YC42_HUMAN	1;1;1;1	1;1;1;1	1;1;1;1	>tr|H0YAT2|H0YAT2_HUMAN 28S ribosomal protein S28, mitochondrial (Fragment) OS=Homo sapiens OX=9606 GN=MRPS28 PE=1 SV=1;>tr|H7C5V3|H7C5V3_HUMAN 28S ribosomal protein S28, mitochondrial (Fragment) OS=Homo sapiens OX=9606 GN=MRPS28 PE=1 SV=8;>sp|Q9Y2Q9|RT28_	4	1	1	1	0	1	0	0	1	0	0	1	0	7	7	7	15.791	143	143;162;187;278	1	1	0.0014684	6.3015	By matching	By MS/MS	By matching	0	7	0	3888600	0	3888600	0	555510	0	555510	0	0	2887300	0	0	1	0	1
tr|H0YCP8|H0YCP8_HUMAN;tr|A0A0J9YVR6|A0A0J9YVR6_HUMAN;tr|E9PQ56|E9PQ56_HUMAN;tr|A0A0J9YWM1|A0A0J9YWM1_HUMAN;tr|H0YEM1|H0YEM1_HUMAN;tr|A0A0J9YYL3|A0A0J9YYL3_HUMAN;tr|A0A0J9YXJ8|A0A0J9YXJ8_HUMAN;tr|A0A0J9YVP6|A0A0J9YVP6_HUMAN;tr|A0A0J9YXX5|A0A0J9YXX5_HUMAN;sp|Q9UHX1|PUF60_HUMAN	tr|H0YCP8|H0YCP8_HUMAN;tr|A0A0J9YVR6|A0A0J9YVR6_HUMAN;tr|E9PQ56|E9PQ56_HUMAN;tr|A0A0J9YWM1|A0A0J9YWM1_HUMAN;tr|H0YEM1|H0YEM1_HUMAN;tr|A0A0J9YYL3|A0A0J9YYL3_HUMAN;tr|A0A0J9YXJ8|A0A0J9YXJ8_HUMAN;tr|A0A0J9YVP6|A0A0J9YVP6_HUMAN;tr|A0A0J9YXX5|A0A0J9YXX5_HUMAN;sp|Q9UHX1|PUF60_HUMAN	1;1;1;1;1;1;1;1;1;1	1;1;1;1;1;1;1;1;1;1	1;1;1;1;1;1;1;1;1;1	>tr|H0YCP8|H0YCP8_HUMAN Poly(U)-binding-splicing factor PUF60 (Fragment) OS=Homo sapiens OX=9606 GN=PUF60 PE=1 SV=1;>tr|A0A0J9YVR6|A0A0J9YVR6_HUMAN Poly(U)-binding-splicing factor PUF60 (Fragment) OS=Homo sapiens OX=9606 GN=PUF60 PE=1 SV=3;>tr|E9PQ56|E9PQ5	10	1	1	1	1	0	1	1	0	1	1	0	1	11.4	11.4	11.4	28.052	273	273;314;322;329;336;505;522;534;551;559	1	2	0.001845	9.939	By matching	By matching	By MS/MS	11.4	0	11.4	16942000	8106600	0	8835500	1694200	810660	0	883550	0	0	6493000	0	0	1	1
tr|H0YDD4|H0YDD4_HUMAN;tr|E9PEJ4|E9PEJ4_HUMAN;sp|P10515|ODP2_HUMAN	tr|H0YDD4|H0YDD4_HUMAN;tr|E9PEJ4|E9PEJ4_HUMAN;sp|P10515|ODP2_HUMAN	3;3;3	3;3;3	3;3;3	>tr|H0YDD4|H0YDD4_HUMAN Acetyltransferase component of pyruvate dehydrogenase complex (Fragment) OS=Homo sapiens OX=9606 GN=DLAT PE=1 SV=1;>tr|E9PEJ4|E9PEJ4_HUMAN Acetyltransferase component of pyruvate dehydrogenase complex OS=Homo sapiens OX=9606 GN=DLAT	3	3	3	3	1	3	1	1	3	1	1	3	1	8.8	8.8	8.8	51.201	479	479;542;647	1	5	0	22.527	By matching	By MS/MS	By matching	3.1	8.8	3.1	43585000	5796300	28455000	9333300	1676300	222940	1094400	358970	0	21128000	0	0	3	0	3
tr|H0YEN5|H0YEN5_HUMAN;sp|P15880|RS2_HUMAN;tr|E9PQD7|E9PQD7_HUMAN;tr|E9PMM9|E9PMM9_HUMAN;tr|I3L404|I3L404_HUMAN;tr|E9PPT0|E9PPT0_HUMAN;tr|E9PM36|E9PM36_HUMAN;tr|H3BNG3|H3BNG3_HUMAN;tr|H0YE27|H0YE27_HUMAN	tr|H0YEN5|H0YEN5_HUMAN;sp|P15880|RS2_HUMAN;tr|E9PQD7|E9PQD7_HUMAN;tr|E9PMM9|E9PMM9_HUMAN	5;5;4;3;2;2;2;1;1	5;5;4;3;2;2;2;1;1	5;5;4;3;2;2;2;1;1	>tr|H0YEN5|H0YEN5_HUMAN 40S ribosomal protein S2 (Fragment) OS=Homo sapiens OX=9606 GN=RPS2 PE=1 SV=1;>sp|P15880|RS2_HUMAN 40S ribosomal protein S2 OS=Homo sapiens OX=9606 GN=RPS2 PE=1 SV=2;>tr|E9PQD7|E9PQD7_HUMAN 40S ribosomal protein S2 OS=Homo sapiens O	9	5	5	5	3	5	4	3	5	4	3	5	4	28.2	28.2	28.2	21.154	195	195;293;235;218;155;197;209;44;63	1	13	0	38.528	By MS/MS	By MS/MS	By MS/MS	17.4	28.2	21.5	180610000	41361000	60645000	78605000	12901000	2954400	4331800	5614600	43701000	49603000	50851000	3	3	2	8
tr|H0YHA7|H0YHA7_HUMAN;sp|Q07020|RL18_HUMAN;tr|J3QQ67|J3QQ67_HUMAN;tr|G3V203|G3V203_HUMAN;tr|F8VUA6|F8VUA6_HUMAN;tr|F8VYV2|F8VYV2_HUMAN;tr|A0A075B7A0|A0A075B7A0_HUMAN	tr|H0YHA7|H0YHA7_HUMAN;sp|Q07020|RL18_HUMAN;tr|J3QQ67|J3QQ67_HUMAN;tr|G3V203|G3V203_HUMAN;tr|F8VUA6|F8VUA6_HUMAN;tr|F8VYV2|F8VYV2_HUMAN;tr|A0A075B7A0|A0A075B7A0_HUMAN	6;6;6;5;4;4;4	6;6;6;5;4;4;4	6;6;6;5;4;4;4	>tr|H0YHA7|H0YHA7_HUMAN 60S ribosomal protein L18 (Fragment) OS=Homo sapiens OX=9606 GN=RPL18 PE=1 SV=1;>sp|Q07020|RL18_HUMAN 60S ribosomal protein L18 OS=Homo sapiens OX=9606 GN=RPL18 PE=1 SV=2;>tr|J3QQ67|J3QQ67_HUMAN 60S ribosomal protein L18 (Fragment)	7	6	6	6	4	5	5	4	5	5	4	5	5	39.5	39.5	39.5	18.863	167	167;188;190;164;130;133;138	1	18	0	75.949	By MS/MS	By MS/MS	By MS/MS	32.3	28.7	39.5	464620000	96034000	209530000	159060000	66375000	13719000	29933000	22723000	111410000	137340000	119750000	6	6	6	18
tr|H0YHC3|H0YHC3_HUMAN;tr|F8W020|F8W020_HUMAN;tr|F8W118|F8W118_HUMAN;tr|F8VXI6|F8VXI6_HUMAN;tr|F8VUX1|F8VUX1_HUMAN;tr|F8VY35|F8VY35_HUMAN;tr|F8VV59|F8VV59_HUMAN;tr|B7Z9C2|B7Z9C2_HUMAN;tr|F8W0J6|F8W0J6_HUMAN;tr|F5H4R6|F5H4R6_HUMAN;tr|H0YIV4|H0YIV4_HUMAN;sp|P55209|NP1L1_HUMAN;tr|F8VRJ2|F8VRJ2_HUMAN;tr|H0YH88|H0YH88_HUMAN;tr|F8W543|F8W543_HUMAN	tr|H0YHC3|H0YHC3_HUMAN;tr|F8W020|F8W020_HUMAN;tr|F8W118|F8W118_HUMAN;tr|F8VXI6|F8VXI6_HUMAN;tr|F8VUX1|F8VUX1_HUMAN;tr|F8VY35|F8VY35_HUMAN;tr|F8VV59|F8VV59_HUMAN;tr|B7Z9C2|B7Z9C2_HUMAN;tr|F8W0J6|F8W0J6_HUMAN;tr|F5H4R6|F5H4R6_HUMAN;tr|H0YIV4|H0YIV4_HUMAN;sp|P55209|NP1L1_HUMAN;tr|F8VRJ2|F8VRJ2_HUMAN;tr|H0YH88|H0YH88_HUMAN;tr|F8W543|F8W543_HUMAN	2;2;2;2;2;2;2;2;2;2;2;2;1;1;1	2;2;2;2;2;2;2;2;2;2;2;2;1;1;1	2;2;2;2;2;2;2;2;2;2;2;2;1;1;1	>tr|H0YHC3|H0YHC3_HUMAN Nucleosome assembly protein 1-like 1 (Fragment) OS=Homo sapiens OX=9606 GN=NAP1L1 PE=1 SV=1;>tr|F8W020|F8W020_HUMAN Nucleosome assembly protein 1-like 1 (Fragment) OS=Homo sapiens OX=9606 GN=NAP1L1 PE=1 SV=1;>tr|F8W118|F8W118_HUMAN	15	2	2	2	1	1	2	1	1	2	1	1	2	14.1	14.1	14.1	23.417	198	198;207;209;215;237;264;327;349;379;383;385;391;114;177;328	1	4	0	14.719	By MS/MS	By matching	By MS/MS	8.6	8.6	14.1	32591000	7469300	12985000	12136000	3259100	746930	1298500	1213600	0	0	8918700	1	0	2	3
tr|H0YJH7|H0YJH7_HUMAN;tr|G5E972|G5E972_HUMAN;sp|P42167|LAP2B_HUMAN;sp|P42166|LAP2A_HUMAN	tr|H0YJH7|H0YJH7_HUMAN;tr|G5E972|G5E972_HUMAN;sp|P42167|LAP2B_HUMAN;sp|P42166|LAP2A_HUMAN	3;3;3;2	3;3;3;2	3;3;3;2	>tr|H0YJH7|H0YJH7_HUMAN Lamina-associated polypeptide 2, isoforms beta/gamma (Fragment) OS=Homo sapiens OX=9606 GN=TMPO PE=1 SV=1;>tr|G5E972|G5E972_HUMAN Lamina-associated polypeptide 2, isoforms beta/gamma OS=Homo sapiens OX=9606 GN=TMPO PE=1 SV=1;>sp|P42	4	3	3	3	2	1	1	2	1	1	2	1	1	19	19	19	26.866	237	237;414;454;694	1	4	0	25.887	By MS/MS	By MS/MS	By MS/MS	12.2	6.8	6.8	11142000	3931300	3839500	3370900	928480	327610	319960	280910	0	2850900	0	2	2	1	5
tr|H0YJS8|H0YJS8_HUMAN;tr|H0YJC0|H0YJC0_HUMAN;sp|P62333|PRS10_HUMAN;tr|A0A087X2I1|A0A087X2I1_HUMAN	tr|H0YJS8|H0YJS8_HUMAN;tr|H0YJC0|H0YJC0_HUMAN;sp|P62333|PRS10_HUMAN;tr|A0A087X2I1|A0A087X2I1_HUMAN	2;2;2;2	2;2;2;2	2;2;2;2	>tr|H0YJS8|H0YJS8_HUMAN 26S proteasome regulatory subunit 10B (Fragment) OS=Homo sapiens OX=9606 GN=PSMC6 PE=1 SV=2;>tr|H0YJC0|H0YJC0_HUMAN 26S proteasome regulatory subunit 10B (Fragment) OS=Homo sapiens OX=9606 GN=PSMC6 PE=1 SV=1;>sp|P62333|PRS10_HUMAN 2	4	2	2	2	0	2	2	0	2	2	0	2	2	15.5	15.5	15.5	22.05	194	194;262;389;403	1	4	0	12.197	By matching	By MS/MS	By matching	0	15.5	15.5	16282000	0	10013000	6268200	1628200	0	1001300	626820	0	7387400	4654000	0	2	0	2
tr|H0YK49|H0YK49_HUMAN;tr|H0YL12|H0YL12_HUMAN;tr|H0YNX6|H0YNX6_HUMAN;sp|P13804|ETFA_HUMAN;tr|H0YLU7|H0YLU7_HUMAN	tr|H0YK49|H0YK49_HUMAN;tr|H0YL12|H0YL12_HUMAN;tr|H0YNX6|H0YNX6_HUMAN;sp|P13804|ETFA_HUMAN;tr|H0YLU7|H0YLU7_HUMAN	2;2;2;2;1	2;2;2;2;1	2;2;2;2;1	>tr|H0YK49|H0YK49_HUMAN Electron transfer flavoprotein subunit alpha, mitochondrial OS=Homo sapiens OX=9606 GN=ETFA PE=1 SV=1;>tr|H0YL12|H0YL12_HUMAN Electron transfer flavoprotein subunit alpha, mitochondrial (Fragment) OS=Homo sapiens OX=9606 GN=ETFA PE=	5	2	2	2	1	1	1	1	1	1	1	1	1	15.7	15.7	15.7	24.16	229	229;239;254;333;303	1	3	0	13.261	By MS/MS	By MS/MS	By matching	8.3	7.4	8.3	37007000	17685000	4705300	14617000	2643300	1263200	336090	1044000	0	0	10741000	1	0	0	1
tr|H0YLA2|H0YLA2_HUMAN;sp|P37108|SRP14_HUMAN	tr|H0YLA2|H0YLA2_HUMAN;sp|P37108|SRP14_HUMAN	1;1	1;1	1;1	>tr|H0YLA2|H0YLA2_HUMAN Signal recognition particle 14 kDa protein OS=Homo sapiens OX=9606 GN=SRP14 PE=1 SV=1;>sp|P37108|SRP14_HUMAN Signal recognition particle 14 kDa protein OS=Homo sapiens OX=9606 GN=SRP14 PE=1 SV=2	2	1	1	1	1	1	1	1	1	1	1	1	1	12.2	12.2	12.2	13.058	115	115;136	1	3	0.0018904	10.992	By MS/MS	By MS/MS	By MS/MS	12.2	12.2	12.2	15756000	4644100	5598200	5513400	2250800	663440	799750	787630	0	0	4051600	1	2	1	4
tr|H0YLA4|H0YLA4_HUMAN;sp|Q00796|DHSO_HUMAN	tr|H0YLA4|H0YLA4_HUMAN;sp|Q00796|DHSO_HUMAN	1;1	1;1	1;1	>tr|H0YLA4|H0YLA4_HUMAN Sorbitol dehydrogenase OS=Homo sapiens OX=9606 GN=SORD PE=1 SV=1;>sp|Q00796|DHSO_HUMAN Sorbitol dehydrogenase OS=Homo sapiens OX=9606 GN=SORD PE=1 SV=4	2	1	1	1	1	1	1	1	1	1	1	1	1	2.7	2.7	2.7	36.229	336	336;357	1	3	0.0014793	6.3482	By MS/MS	By MS/MS	By MS/MS	2.7	2.7	2.7	8182100	2183900	2549200	3449000	409100	109190	127460	172450	0	0	2534600	1	1	1	3
tr|H0YLR3|H0YLR3_HUMAN;tr|H0YMA0|H0YMA0_HUMAN;sp|P09661|RU2A_HUMAN	tr|H0YLR3|H0YLR3_HUMAN;tr|H0YMA0|H0YMA0_HUMAN;sp|P09661|RU2A_HUMAN	1;1;1	1;1;1	1;1;1	>tr|H0YLR3|H0YLR3_HUMAN U2 small nuclear ribonucleoprotein A (Fragment) OS=Homo sapiens OX=9606 GN=SNRPA1 PE=1 SV=1;>tr|H0YMA0|H0YMA0_HUMAN U2 small nuclear ribonucleoprotein A (Fragment) OS=Homo sapiens OX=9606 GN=SNRPA1 PE=1 SV=1;>sp|P09661|RU2A_HUMAN	3	1	1	1	1	1	1	1	1	1	1	1	1	12.4	12.4	12.4	9.4775	89	89;142;255	1	3	0.0016077	7.0396	By MS/MS	By MS/MS	By MS/MS	12.4	12.4	12.4	10773000	0	5081800	5691400	2154600	0	1016400	1138300	0	0	4182400	1	1	1	3
tr|H0YMF4|H0YMF4_HUMAN;sp|P46779|RL28_HUMAN;tr|H0YKD8|H0YKD8_HUMAN;tr|H0YLP6|H0YLP6_HUMAN	tr|H0YMF4|H0YMF4_HUMAN;sp|P46779|RL28_HUMAN;tr|H0YKD8|H0YKD8_HUMAN;tr|H0YLP6|H0YLP6_HUMAN	2;2;2;1	2;2;2;1	2;2;2;1	>tr|H0YMF4|H0YMF4_HUMAN 60S ribosomal protein L28 OS=Homo sapiens OX=9606 GN=RPL28 PE=1 SV=1;>sp|P46779|RL28_HUMAN 60S ribosomal protein L28 OS=Homo sapiens OX=9606 GN=RPL28 PE=1 SV=3;>tr|H0YKD8|H0YKD8_HUMAN 60S ribosomal protein L28 OS=Homo sapiens OX=960	4	2	2	2	2	2	2	2	2	2	2	2	2	25	25	25	12.39	112	112;137;170;89	1	9	0	16.215	By MS/MS	By MS/MS	By MS/MS	25	25	25	75360000	18820000	49651000	6889000	8373300	2091100	5516800	765440	16193000	28474000	0	1	4	2	7
tr|H0YN07|H0YN07_HUMAN;tr|H0YMR4|H0YMR4_HUMAN;sp|Q8TEX9|IPO4_HUMAN;tr|H0YN14|H0YN14_HUMAN	tr|H0YN07|H0YN07_HUMAN;tr|H0YMR4|H0YMR4_HUMAN;sp|Q8TEX9|IPO4_HUMAN	3;3;3;1	3;3;3;1	3;3;3;1	>tr|H0YN07|H0YN07_HUMAN Importin-4 (Fragment) OS=Homo sapiens OX=9606 GN=IPO4 PE=1 SV=1;>tr|H0YMR4|H0YMR4_HUMAN Importin-4 (Fragment) OS=Homo sapiens OX=9606 GN=IPO4 PE=1 SV=1;>sp|Q8TEX9|IPO4_HUMAN Importin-4 OS=Homo sapiens OX=9606 GN=IPO4 PE=1 SV=2	4	3	3	3	1	3	2	1	3	2	1	3	2	16.7	16.7	16.7	33.154	312	312;547;1081;911	1	7	0	17.747	By MS/MS	By MS/MS	By MS/MS	3.5	16.7	11.2	21127000	1658600	11632000	7835900	1242800	97564	684260	460940	0	7340600	7054900	1	3	1	5
tr|H0YNP9|H0YNP9_HUMAN;tr|H0YKT9|H0YKT9_HUMAN;sp|Q8N4P3|MESH1_HUMAN	tr|H0YNP9|H0YNP9_HUMAN;tr|H0YKT9|H0YKT9_HUMAN;sp|Q8N4P3|MESH1_HUMAN	1;1;1	1;1;1	1;1;1	>tr|H0YNP9|H0YNP9_HUMAN Guanosine-3,5-bis(diphosphate) 3-pyrophosphohydrolase MESH1 OS=Homo sapiens OX=9606 GN=HDDC3 PE=1 SV=1;>tr|H0YKT9|H0YKT9_HUMAN Guanosine-3,5-bis(diphosphate) 3-pyrophosphohydrolase MESH1 (Fragment) OS=Homo sapiens OX=9606 GN=H	3	1	1	1	0	0	1	0	0	1	0	0	1	11.2	11.2	11.2	15.956	143	143;152;179	1	2	0.0093834	5.8316	By matching	By matching	By MS/MS	0	0	11.2	0	0	0	0	0	0	0	0	0	0	0	0	0	2	2
tr|H3BS73|H3BS73_HUMAN;tr|H3BNB2|H3BNB2_HUMAN;tr|A0A087WYU2|A0A087WYU2_HUMAN;sp|Q96S19|MTL26_HUMAN	tr|H3BS73|H3BS73_HUMAN;tr|H3BNB2|H3BNB2_HUMAN;tr|A0A087WYU2|A0A087WYU2_HUMAN;sp|Q96S19|MTL26_HUMAN	1;1;1;1	1;1;1;1	1;1;1;1	>tr|H3BS73|H3BS73_HUMAN Methyltransferase-like 26 OS=Homo sapiens OX=9606 GN=METTL26 PE=1 SV=1;>tr|H3BNB2|H3BNB2_HUMAN Methyltransferase-like 26 (Fragment) OS=Homo sapiens OX=9606 GN=METTL26 PE=1 SV=1;>tr|A0A087WYU2|A0A087WYU2_HUMAN Methyltransferase-like	4	1	1	1	0	1	0	0	1	0	0	1	0	8.7	8.7	8.7	11.138	103	103;174;184;204	1	1	0.009498	5.8657	By matching	By MS/MS	By matching	0	8.7	0	0	0	0	0	0	0	0	0	0	0	0	0	1	0	1
tr|H3BUD0|H3BUD0_HUMAN;tr|H3BS86|H3BS86_HUMAN;sp|Q9UNE7|CHIP_HUMAN	tr|H3BUD0|H3BUD0_HUMAN;tr|H3BS86|H3BS86_HUMAN;sp|Q9UNE7|CHIP_HUMAN	1;1;1	1;1;1	1;1;1	>tr|H3BUD0|H3BUD0_HUMAN E3 ubiquitin-protein ligase CHIP (Fragment) OS=Homo sapiens OX=9606 GN=STUB1 PE=1 SV=2;>tr|H3BS86|H3BS86_HUMAN E3 ubiquitin-protein ligase CHIP (Fragment) OS=Homo sapiens OX=9606 GN=STUB1 PE=1 SV=8;>sp|Q9UNE7|CHIP_HUMAN E3 ubiquitin	3	1	1	1	0	1	0	0	1	0	0	1	0	6.5	6.5	6.5	21.392	185	185;213;303	1	1	0.0015576	6.7311	By matching	By MS/MS	By matching	0	6.5	0	6227200	0	6227200	0	479010	0	479010	0	0	4623700	0	0	1	0	1
tr|H7BXY3|H7BXY3_HUMAN;sp|Q7L2E3|DHX30_HUMAN	tr|H7BXY3|H7BXY3_HUMAN;sp|Q7L2E3|DHX30_HUMAN	7;7	7;7	7;7	>tr|H7BXY3|H7BXY3_HUMAN ATP-dependent RNA helicase DHX30 OS=Homo sapiens OX=9606 GN=DHX30 PE=1 SV=1;>sp|Q7L2E3|DHX30_HUMAN ATP-dependent RNA helicase DHX30 OS=Homo sapiens OX=9606 GN=DHX30 PE=1 SV=1	2	7	7	7	1	6	3	1	6	3	1	6	3	6.9	6.9	6.9	130.55	1166	1166;1194	1	10	0	45.699	By MS/MS	By MS/MS	By MS/MS	0.9	6.1	2.7	58957000	3558400	39951000	15447000	796720	48087	539880	208750	0	24945000	16071000	1	5	3	9
tr|H7BY36|H7BY36_HUMAN;tr|A0A0D9SFL3|A0A0D9SFL3_HUMAN;tr|B0QYK0|B0QYK0_HUMAN;tr|C9JGE3|C9JGE3_HUMAN;sp|Q01844|EWS_HUMAN	tr|H7BY36|H7BY36_HUMAN;tr|A0A0D9SFL3|A0A0D9SFL3_HUMAN;tr|B0QYK0|B0QYK0_HUMAN;tr|C9JGE3|C9JGE3_HUMAN;sp|Q01844|EWS_HUMAN	2;2;2;2;2	2;2;2;2;2	2;2;2;2;2	>tr|H7BY36|H7BY36_HUMAN RNA-binding protein EWS (Fragment) OS=Homo sapiens OX=9606 GN=EWSR1 PE=1 SV=1;>tr|A0A0D9SFL3|A0A0D9SFL3_HUMAN RNA-binding protein EWS OS=Homo sapiens OX=9606 GN=EWSR1 PE=1 SV=1;>tr|B0QYK0|B0QYK0_HUMAN RNA-binding protein EWS OS=Homo	5	2	2	2	2	1	1	2	1	1	2	1	1	9.4	9.4	9.4	32.071	308	308;584;618;620;656	1	7	0	19.702	By MS/MS	By MS/MS	By MS/MS	9.4	4.9	4.9	66995000	21120000	26743000	19132000	4785400	1508600	1910200	1366600	19264000	20331000	15442000	3	2	2	7
tr|H7C004|H7C004_HUMAN;tr|H7BYS2|H7BYS2_HUMAN;sp|P05120|PAI2_HUMAN	tr|H7C004|H7C004_HUMAN;tr|H7BYS2|H7BYS2_HUMAN;sp|P05120|PAI2_HUMAN	1;1;1	1;1;1	1;1;1	>tr|H7C004|H7C004_HUMAN Serpin B10 (Fragment) OS=Homo sapiens OX=9606 GN=SERPINB10 PE=1 SV=1;>tr|H7BYS2|H7BYS2_HUMAN Serpin B10 (Fragment) OS=Homo sapiens OX=9606 GN=SERPINB10 PE=1 SV=1;>sp|P05120|PAI2_HUMAN Plasminogen activator inhibitor 2 OS=Homo sapien	3	1	1	1	1	0	0	1	0	0	1	0	0	3.6	3.6	3.6	28.463	253	253;280;415	1	1	1	-2	By MS/MS	By matching	By matching	3.6	0	0	0	0	0	0	0	0	0	0	0	0	0	1	0	0	1
tr|H7C123|H7C123_HUMAN;tr|H7C2C5|H7C2C5_HUMAN;tr|F8W7C6|F8W7C6_HUMAN;tr|A0A087WV22|A0A087WV22_HUMAN;tr|X1WI28|X1WI28_HUMAN;sp|P27635|RL10_HUMAN;sp|Q96L21|RL10L_HUMAN	tr|H7C123|H7C123_HUMAN;tr|H7C2C5|H7C2C5_HUMAN;tr|F8W7C6|F8W7C6_HUMAN;tr|A0A087WV22|A0A087WV22_HUMAN;tr|X1WI28|X1WI28_HUMAN;sp|P27635|RL10_HUMAN	3;3;3;3;3;3;1	3;3;3;3;3;3;1	3;3;3;3;3;3;1	>tr|H7C123|H7C123_HUMAN 60S ribosomal protein L10 (Fragment) OS=Homo sapiens OX=9606 GN=RPL10 PE=1 SV=1;>tr|H7C2C5|H7C2C5_HUMAN 60S ribosomal protein L10 (Fragment) OS=Homo sapiens OX=9606 GN=RPL10 PE=1 SV=1;>tr|F8W7C6|F8W7C6_HUMAN 60S ribosomal protein L1	7	3	3	3	3	3	2	3	3	2	3	3	2	26.4	26.4	26.4	10.028	91	91;131;163;178;200;214;214	1	15	0	20.068	By MS/MS	By MS/MS	By MS/MS	26.4	26.4	26.4	90015000	10933000	34855000	44226000	15002000	1822200	5809200	7371000	14818000	19897000	22542000	1	7	4	12
tr|H7C2P7|H7C2P7_HUMAN;sp|Q16540|RM23_HUMAN;tr|A6NJD9|A6NJD9_HUMAN;tr|A8MVT4|A8MVT4_HUMAN;tr|A8MYK1|A8MYK1_HUMAN	tr|H7C2P7|H7C2P7_HUMAN;sp|Q16540|RM23_HUMAN;tr|A6NJD9|A6NJD9_HUMAN;tr|A8MVT4|A8MVT4_HUMAN;tr|A8MYK1|A8MYK1_HUMAN	1;1;1;1;1	1;1;1;1;1	1;1;1;1;1	>tr|H7C2P7|H7C2P7_HUMAN 39S ribosomal protein L23, mitochondrial (Fragment) OS=Homo sapiens OX=9606 GN=MRPL23 PE=1 SV=1;>sp|Q16540|RM23_HUMAN 39S ribosomal protein L23, mitochondrial OS=Homo sapiens OX=9606 GN=MRPL23 PE=1 SV=1;>tr|A6NJD9|A6NJD9_HUMAN 39S r	5	1	1	1	0	1	0	0	1	0	0	1	0	16.1	16.1	16.1	13.669	118	118;153;163;166;191	1	1	0.0056577	6.0658	By matching	By MS/MS	By matching	0	16.1	0	4208000	0	4208000	0	526000	0	526000	0	0	3124500	0	0	1	0	1
tr|H7C2W9|H7C2W9_HUMAN;tr|C9JU56|C9JU56_HUMAN;tr|B7Z4E3|B7Z4E3_HUMAN;sp|P62899|RL31_HUMAN;tr|B7Z4C8|B7Z4C8_HUMAN;tr|B8ZZK4|B8ZZK4_HUMAN	tr|H7C2W9|H7C2W9_HUMAN;tr|C9JU56|C9JU56_HUMAN;tr|B7Z4E3|B7Z4E3_HUMAN;sp|P62899|RL31_HUMAN;tr|B7Z4C8|B7Z4C8_HUMAN;tr|B8ZZK4|B8ZZK4_HUMAN	4;4;4;4;4;2	4;4;4;4;4;2	4;4;4;4;4;2	>tr|H7C2W9|H7C2W9_HUMAN 60S ribosomal protein L31 (Fragment) OS=Homo sapiens OX=9606 GN=RPL31 PE=1 SV=1;>tr|C9JU56|C9JU56_HUMAN 60S ribosomal protein L31 (Fragment) OS=Homo sapiens OX=9606 GN=RPL31 PE=1 SV=1;>tr|B7Z4E3|B7Z4E3_HUMAN cDNA FLJ58908, highly si	6	4	4	4	4	4	3	4	4	3	4	4	3	40.7	40.7	40.7	12.701	108	108;115;120;125;130;79	1	12	0	33.07	By MS/MS	By MS/MS	By MS/MS	40.7	40.7	29.6	202110000	55146000	80593000	66375000	33686000	9190900	13432000	11062000	51597000	60083000	52083000	3	3	4	10
tr|H7C3I1|H7C3I1_HUMAN;tr|F6VDH7|F6VDH7_HUMAN;tr|Q3KNR6|Q3KNR6_HUMAN;sp|Q8IZP2|ST134_HUMAN;sp|P50502|F10A1_HUMAN	tr|H7C3I1|H7C3I1_HUMAN;tr|F6VDH7|F6VDH7_HUMAN;tr|Q3KNR6|Q3KNR6_HUMAN;sp|Q8IZP2|ST134_HUMAN;sp|P50502|F10A1_HUMAN	1;1;1;1;1	1;1;1;1;1	1;1;1;1;1	>tr|H7C3I1|H7C3I1_HUMAN Hsc70-interacting protein (Fragment) OS=Homo sapiens OX=9606 GN=ST13 PE=1 SV=1;>tr|F6VDH7|F6VDH7_HUMAN Hsc70-interacting protein (Fragment) OS=Homo sapiens OX=9606 GN=ST13 PE=1 SV=1;>tr|Q3KNR6|Q3KNR6_HUMAN Hsc70-interacting protein	5	1	1	1	1	1	1	1	1	1	1	1	1	9.6	9.6	9.6	16.219	146	146;162;211;240;369	1	3	0.0016584	7.3576	By MS/MS	By MS/MS	By matching	9.6	9.6	9.6	9879800	3055600	2410200	4413900	1411400	436510	344320	630560	0	0	3243700	1	1	0	2
tr|H7C463|H7C463_HUMAN;tr|C9J406|C9J406_HUMAN;tr|B9A067|B9A067_HUMAN;sp|Q16891|MIC60_HUMAN	tr|H7C463|H7C463_HUMAN;tr|C9J406|C9J406_HUMAN;tr|B9A067|B9A067_HUMAN;sp|Q16891|MIC60_HUMAN	3;3;3;3	3;3;3;3	3;3;3;3	>tr|H7C463|H7C463_HUMAN MICOS complex subunit MIC60 (Fragment) OS=Homo sapiens OX=9606 GN=IMMT PE=1 SV=1;>tr|C9J406|C9J406_HUMAN MICOS complex subunit MIC60 OS=Homo sapiens OX=9606 GN=IMMT PE=1 SV=1;>tr|B9A067|B9A067_HUMAN MICOS complex subunit MIC60 OS=Ho	4	3	3	3	3	3	3	3	3	3	3	3	3	9.8	9.8	9.8	68.064	613	613;659;711;758	1	11	0	23.401	By MS/MS	By MS/MS	By MS/MS	9.8	9.8	9.8	171250000	72501000	52038000	46709000	4391000	1859000	1334300	1197700	54972000	41691000	48802000	2	3	6	11
tr|H7C469|H7C469_HUMAN;tr|A0A1B0GW44|A0A1B0GW44_HUMAN;tr|A0A1B0GV23|A0A1B0GV23_HUMAN;tr|A0A1B0GVD5|A0A1B0GVD5_HUMAN;tr|A0A1B0GWE8|A0A1B0GWE8_HUMAN;sp|P07339|CATD_HUMAN;tr|A0A1B0GU92|A0A1B0GU92_HUMAN;tr|A0A1B0GU03|A0A1B0GU03_HUMAN;tr|A0A1B0GVP3|A0A1B0GVP3_HUMAN;tr|H7C1V0|H7C1V0_HUMAN;tr|F8WD96|F8WD96_HUMAN;tr|C9JH19|C9JH19_HUMAN;tr|A0A1B0GVF1|A0A1B0GVF1_HUMAN;tr|F8W787|F8W787_HUMAN	tr|H7C469|H7C469_HUMAN;tr|A0A1B0GW44|A0A1B0GW44_HUMAN;tr|A0A1B0GV23|A0A1B0GV23_HUMAN;tr|A0A1B0GVD5|A0A1B0GVD5_HUMAN;tr|A0A1B0GWE8|A0A1B0GWE8_HUMAN;sp|P07339|CATD_HUMAN;tr|A0A1B0GU92|A0A1B0GU92_HUMAN;tr|A0A1B0GU03|A0A1B0GU03_HUMAN;tr|A0A1B0GVP3|A0A1B0GVP3_HUMAN;tr|H7C1V0|H7C1V0_HUMAN;tr|F8WD96|F8WD96_HUMAN;tr|C9JH19|C9JH19_HUMAN	4;4;4;4;4;4;4;4;3;2;2;2;1;1	4;4;4;4;4;4;4;4;3;2;2;2;1;1	4;4;4;4;4;4;4;4;3;2;2;2;1;1	>tr|H7C469|H7C469_HUMAN Uncharacterized protein (Fragment) OS=Homo sapiens OX=9606 PE=1 SV=7;>tr|A0A1B0GW44|A0A1B0GW44_HUMAN Cathepsin D OS=Homo sapiens OX=9606 GN=CTSD PE=1 SV=1;>tr|A0A1B0GV23|A0A1B0GV23_HUMAN Cathepsin D OS=Homo sapiens OX=9606 GN=CTSD P	14	4	4	4	4	2	1	4	2	1	4	2	1	12.8	12.8	12.8	35.785	336	336;405;406;409;410;412;557;582;405;189;276;299;73;199	1	7	0	25.539	By MS/MS	By MS/MS	By matching	12.8	5.7	3	31056000	13957000	11602000	5496400	1634500	734590	610650	289280	13957000	0	0	4	1	0	5
tr|H7C5L9|H7C5L9_HUMAN;tr|G5E9W7|G5E9W7_HUMAN;tr|G5E9V5|G5E9V5_HUMAN;sp|P82650|RT22_HUMAN;tr|H7C5H3|H7C5H3_HUMAN;tr|H7C5F2|H7C5F2_HUMAN	tr|H7C5L9|H7C5L9_HUMAN;tr|G5E9W7|G5E9W7_HUMAN;tr|G5E9V5|G5E9V5_HUMAN;sp|P82650|RT22_HUMAN;tr|H7C5H3|H7C5H3_HUMAN	3;3;3;3;2;1	3;3;3;3;2;1	3;3;3;3;2;1	>tr|H7C5L9|H7C5L9_HUMAN 28S ribosomal protein S22, mitochondrial (Fragment) OS=Homo sapiens OX=9606 GN=MRPS22 PE=1 SV=1;>tr|G5E9W7|G5E9W7_HUMAN 28S ribosomal protein S22, mitochondrial OS=Homo sapiens OX=9606 GN=MRPS22 PE=1 SV=1;>tr|G5E9V5|G5E9V5_HUMAN 28S	6	3	3	3	1	3	0	1	3	0	1	3	0	31.4	31.4	31.4	14.61	121	121;319;359;360;200;165	1	4	0	21.387	By matching	By MS/MS	By matching	10.7	31.4	0	24772000	6333600	18439000	0	3096600	791700	2304900	0	0	13691000	0	0	2	0	2
tr|I3L1P8|I3L1P8_HUMAN;sp|Q02978|M2OM_HUMAN	tr|I3L1P8|I3L1P8_HUMAN;sp|Q02978|M2OM_HUMAN	5;5	5;5	5;5	>tr|I3L1P8|I3L1P8_HUMAN Mitochondrial 2-oxoglutarate/malate carrier protein (Fragment) OS=Homo sapiens OX=9606 GN=SLC25A11 PE=1 SV=1;>sp|Q02978|M2OM_HUMAN Mitochondrial 2-oxoglutarate/malate carrier protein OS=Homo sapiens OX=9606 GN=SLC25A11 PE=1 SV=3	2	5	5	5	3	5	5	3	5	5	3	5	5	27	27	27	32.182	296	296;314	1	16	0	153.48	By MS/MS	By MS/MS	By MS/MS	14.2	27	27	179250000	21846000	99025000	58380000	10544000	1285100	5825000	3434100	31693000	71386000	35197000	3	9	5	17
tr|I3L2C7|I3L2C7_HUMAN;sp|P57678|GEMI4_HUMAN	tr|I3L2C7|I3L2C7_HUMAN;sp|P57678|GEMI4_HUMAN	1;1	1;1	1;1	>tr|I3L2C7|I3L2C7_HUMAN Gem-associated protein 4 OS=Homo sapiens OX=9606 GN=GEMIN4 PE=1 SV=1;>sp|P57678|GEMI4_HUMAN Gem-associated protein 4 OS=Homo sapiens OX=9606 GN=GEMIN4 PE=1 SV=2	2	1	1	1	0	1	1	0	1	1	0	1	1	1.2	1.2	1.2	118.82	1047	1047;1058	1	2	0.0029112	6.241	By matching	By MS/MS	By MS/MS	0	1.2	1.2	3884600	0	3884600	0	71936	0	71936	0	0	2884300	0	0	1	1	2
tr|I3L318|I3L318_HUMAN;tr|I3L2B0|I3L2B0_HUMAN;tr|K7EIG1|K7EIG1_HUMAN;sp|O75153|CLU_HUMAN	tr|I3L318|I3L318_HUMAN;tr|I3L2B0|I3L2B0_HUMAN;tr|K7EIG1|K7EIG1_HUMAN;sp|O75153|CLU_HUMAN	1;1;1;1	1;1;1;1	1;1;1;1	>tr|I3L318|I3L318_HUMAN Clustered mitochondria protein homolog (Fragment) OS=Homo sapiens OX=9606 GN=CLUH PE=1 SV=8;>tr|I3L2B0|I3L2B0_HUMAN Clustered mitochondria protein homolog (Fragment) OS=Homo sapiens OX=9606 GN=CLUH PE=1 SV=2;>tr|K7EIG1|K7EIG1_HUMAN	4	1	1	1	0	1	0	0	1	0	0	1	0	7.3	7.3	7.3	18.129	164	164;1236;1251;1309	1	1	0.0096419	5.909	By matching	By MS/MS	By matching	0	7.3	0	0	0	0	0	0	0	0	0	0	0	0	0	1	0	1
tr|I3L3H2|I3L3H2_HUMAN;sp|P38919|IF4A3_HUMAN;tr|J3KT04|J3KT04_HUMAN;tr|J3KS93|J3KS93_HUMAN;tr|J3QQP0|J3QQP0_HUMAN;tr|E9PBH4|E9PBH4_HUMAN;tr|F8WE11|F8WE11_HUMAN;tr|E7EMV8|E7EMV8_HUMAN;tr|J3KSN7|J3KSN7_HUMAN	tr|I3L3H2|I3L3H2_HUMAN;sp|P38919|IF4A3_HUMAN	6;6;1;1;1;1;1;1;1	6;6;1;1;1;1;1;1;1	5;5;0;0;0;0;0;0;0	>tr|I3L3H2|I3L3H2_HUMAN Eukaryotic initiation factor 4A-III OS=Homo sapiens OX=9606 GN=EIF4A3 PE=1 SV=2;>sp|P38919|IF4A3_HUMAN Eukaryotic initiation factor 4A-III OS=Homo sapiens OX=9606 GN=EIF4A3 PE=1 SV=4	9	6	6	5	5	6	6	5	6	6	4	5	5	21.5	21.5	17.4	44.511	390	390;411;85;85;95;96;97;98;109	1	19	0	93.661	By MS/MS	By MS/MS	By MS/MS	16.7	21.5	21.5	237310000	57763000	93482000	86064000	12490000	3040100	4920100	4529700	58144000	71310000	60966000	4	5	7	16
tr|I3L3P7|I3L3P7_HUMAN;tr|I3L246|I3L246_HUMAN;sp|P62244|RS15A_HUMAN;tr|H3BV27|H3BV27_HUMAN;tr|H3BT37|H3BT37_HUMAN;tr|I3L303|I3L303_HUMAN;tr|H3BN98|H3BN98_HUMAN	tr|I3L3P7|I3L3P7_HUMAN;tr|I3L246|I3L246_HUMAN;sp|P62244|RS15A_HUMAN;tr|H3BV27|H3BV27_HUMAN;tr|H3BT37|H3BT37_HUMAN;tr|I3L303|I3L303_HUMAN;tr|H3BN98|H3BN98_HUMAN	3;3;3;2;2;2;2	3;3;3;2;2;2;2	3;3;3;2;2;2;2	>tr|I3L3P7|I3L3P7_HUMAN 40S ribosomal protein S15a OS=Homo sapiens OX=9606 GN=RPS15A PE=1 SV=1;>tr|I3L246|I3L246_HUMAN 40S ribosomal protein S15a OS=Homo sapiens OX=9606 GN=RPS15A PE=1 SV=1;>sp|P62244|RS15A_HUMAN 40S ribosomal protein S15a OS=Homo sapiens	7	3	3	3	1	3	3	1	3	3	1	3	3	19	19	19	11.477	100	100;111;130;49;50;52;237	1	9	0	17.2	By matching	By MS/MS	By MS/MS	8	19	19	51493000	4922200	24290000	22281000	7356200	703170	3470000	3183000	0	18461000	15949000	0	3	2	5
tr|I3L3U1|I3L3U1_HUMAN;tr|I3L1K6|I3L1K6_HUMAN;tr|I3L532|I3L532_HUMAN;tr|A0A1C7CYY4|A0A1C7CYY4_HUMAN;sp|P12829|MYL4_HUMAN	tr|I3L3U1|I3L3U1_HUMAN;tr|I3L1K6|I3L1K6_HUMAN;tr|I3L532|I3L532_HUMAN;tr|A0A1C7CYY4|A0A1C7CYY4_HUMAN;sp|P12829|MYL4_HUMAN	1;1;1;1;1	1;1;1;1;1	1;1;1;1;1	>tr|I3L3U1|I3L3U1_HUMAN Myosin light chain 4 OS=Homo sapiens OX=9606 GN=MYL4 PE=1 SV=1;>tr|I3L1K6|I3L1K6_HUMAN Myosin light chain 4 (Fragment) OS=Homo sapiens OX=9606 GN=MYL4 PE=1 SV=1;>tr|I3L532|I3L532_HUMAN Myosin light chain 4 (Fragment) OS=Homo sapiens	5	1	1	1	0	1	0	0	1	0	0	1	0	11.3	11.3	11.3	12.233	115	115;172;173;196;197	1	1	0.0015456	6.7056	By matching	By MS/MS	By matching	0	11.3	0	8707600	0	8707600	0	1088500	0	1088500	0	0	6465500	0	0	1	0	1
tr|I3L3U9|I3L3U9_HUMAN;tr|J3QSV6|J3QSV6_HUMAN;sp|O76021|RL1D1_HUMAN	tr|I3L3U9|I3L3U9_HUMAN;tr|J3QSV6|J3QSV6_HUMAN;sp|O76021|RL1D1_HUMAN	1;1;1	1;1;1	1;1;1	>tr|I3L3U9|I3L3U9_HUMAN Ribosomal L1 domain-containing protein 1 (Fragment) OS=Homo sapiens OX=9606 GN=RSL1D1 PE=1 SV=1;>tr|J3QSV6|J3QSV6_HUMAN Ribosomal L1 domain-containing protein 1 (Fragment) OS=Homo sapiens OX=9606 GN=RSL1D1 PE=1 SV=1;>sp|O76021|RL1D1	3	1	1	1	0	1	1	0	1	1	0	1	1	6.8	6.8	6.8	33.9	296	296;430;490	1	2	0.0083333	5.9695	By matching	By MS/MS	By MS/MS	0	6.8	6.8	3775200	0	3775200	0	290400	0	290400	0	0	2803100	0	0	2	1	3
tr|J3KPX7|J3KPX7_HUMAN;sp|Q99623|PHB2_HUMAN;tr|F5GY37|F5GY37_HUMAN;tr|F5H3X6|F5H3X6_HUMAN;tr|F5GWA7|F5GWA7_HUMAN;tr|F5H0C5|F5H0C5_HUMAN;tr|F5H2D2|F5H2D2_HUMAN	tr|J3KPX7|J3KPX7_HUMAN;sp|Q99623|PHB2_HUMAN;tr|F5GY37|F5GY37_HUMAN;tr|F5H3X6|F5H3X6_HUMAN;tr|F5GWA7|F5GWA7_HUMAN	9;9;8;6;6;4;3	9;9;8;6;6;4;3	9;9;8;6;6;4;3	>tr|J3KPX7|J3KPX7_HUMAN Prohibitin-2 OS=Homo sapiens OX=9606 GN=PHB2 PE=1 SV=2;>sp|Q99623|PHB2_HUMAN Prohibitin-2 OS=Homo sapiens OX=9606 GN=PHB2 PE=1 SV=2;>tr|F5GY37|F5GY37_HUMAN Prohibitin-2 OS=Homo sapiens OX=9606 GN=PHB2 PE=1 SV=1;>tr|F5H3X6|F5H3X6_HUM	7	9	9	9	7	7	8	7	7	8	7	7	8	45	45	45	33.239	298	298;299;267;213;261;112;87	1	24	0	77.656	By MS/MS	By MS/MS	By MS/MS	32.9	33.9	41.6	250150000	66503000	74410000	109230000	11912000	3166800	3543300	5201600	78158000	48363000	75505000	7	10	8	25
tr|J3KQ22|J3KQ22_HUMAN;sp|P32322|P5CR1_HUMAN;tr|J3QL24|J3QL24_HUMAN;tr|J3QKT4|J3QKT4_HUMAN;tr|E2QRB3|E2QRB3_HUMAN;tr|J3KTA8|J3KTA8_HUMAN;tr|J3QKT3|J3QKT3_HUMAN;tr|J3QRZ0|J3QRZ0_HUMAN;tr|J3QR88|J3QR88_HUMAN;tr|J3QLK9|J3QLK9_HUMAN;tr|J3QL32|J3QL32_HUMAN	tr|J3KQ22|J3KQ22_HUMAN;sp|P32322|P5CR1_HUMAN;tr|J3QL24|J3QL24_HUMAN;tr|J3QKT4|J3QKT4_HUMAN;tr|E2QRB3|E2QRB3_HUMAN	3;3;2;2;2;1;1;1;1;1;1	3;3;2;2;2;1;1;1;1;1;1	3;3;2;2;2;1;1;1;1;1;1	>tr|J3KQ22|J3KQ22_HUMAN Pyrroline-5-carboxylate reductase (Fragment) OS=Homo sapiens OX=9606 GN=PYCR1 PE=1 SV=1;>sp|P32322|P5CR1_HUMAN Pyrroline-5-carboxylate reductase 1, mitochondrial OS=Homo sapiens OX=9606 GN=PYCR1 PE=1 SV=2;>tr|J3QL24|J3QL24_HUMAN Pyr	11	3	3	3	2	2	3	2	2	3	2	2	3	15.8	15.8	15.8	26.439	253	253;319;225;242;288;84;94;115;132;165;217	1	7	0	18.585	By MS/MS	By matching	By MS/MS	9.5	10.7	15.8	22206000	7382300	6160600	8663400	2018800	671120	560050	787580	8343400	0	5405400	1	0	2	3
tr|J3KR24|J3KR24_HUMAN;sp|P41252|SYIC_HUMAN;tr|A0A0A0MSX9|A0A0A0MSX9_HUMAN	tr|J3KR24|J3KR24_HUMAN;sp|P41252|SYIC_HUMAN;tr|A0A0A0MSX9|A0A0A0MSX9_HUMAN	4;4;3	4;4;3	4;4;3	>tr|J3KR24|J3KR24_HUMAN Isoleucine--tRNA ligase, cytoplasmic OS=Homo sapiens OX=9606 GN=IARS PE=1 SV=1;>sp|P41252|SYIC_HUMAN Isoleucine--tRNA ligase, cytoplasmic OS=Homo sapiens OX=9606 GN=IARS PE=1 SV=2;>tr|A0A0A0MSX9|A0A0A0MSX9_HUMAN Isoleucine--tRNA lig	3	4	4	4	4	4	2	4	4	2	4	4	2	4.1	4.1	4.1	131.76	1152	1152;1262;1242	1	10	0	24.694	By MS/MS	By MS/MS	By MS/MS	4.1	4.1	1.6	55107000	15493000	25199000	14415000	1059800	297940	484600	277210	13610000	17510000	13677000	1	4	1	6
tr|J3KRB3|J3KRB3_HUMAN;tr|A0A087WWH0|A0A087WWH0_HUMAN;tr|J3QS96|J3QS96_HUMAN;tr|A0A087WXM6|A0A087WXM6_HUMAN;tr|J3QQT2|J3QQT2_HUMAN;tr|J3KRX5|J3KRX5_HUMAN;sp|P18621|RL17_HUMAN;tr|A0A0A6YYL6|A0A0A6YYL6_HUMAN;tr|J3QLC8|J3QLC8_HUMAN;tr|A0A0A0MRF8|A0A0A0MRF8_HUMAN;tr|J3KSJ0|J3KSJ0_HUMAN;tr|A0A087WY81|A0A087WY81_HUMAN	tr|J3KRB3|J3KRB3_HUMAN;tr|A0A087WWH0|A0A087WWH0_HUMAN;tr|J3QS96|J3QS96_HUMAN;tr|A0A087WXM6|A0A087WXM6_HUMAN;tr|J3QQT2|J3QQT2_HUMAN;tr|J3KRX5|J3KRX5_HUMAN;sp|P18621|RL17_HUMAN;tr|A0A0A6YYL6|A0A0A6YYL6_HUMAN;tr|J3QLC8|J3QLC8_HUMAN;tr|A0A0A0MRF8|A0A0A0MRF8_HUMAN;tr|J3KSJ0|J3KSJ0_HUMAN;tr|A0A087WY81|A0A087WY81_HUMAN	4;4;4;4;4;4;4;4;3;3;2;2	4;4;4;4;4;4;4;4;3;3;2;2	4;4;4;4;4;4;4;4;3;3;2;2	>tr|J3KRB3|J3KRB3_HUMAN 60S ribosomal protein L17 (Fragment) OS=Homo sapiens OX=9606 GN=RPL17 PE=3 SV=3;>tr|A0A087WWH0|A0A087WWH0_HUMAN 60S ribosomal protein L17 (Fragment) OS=Homo sapiens OX=9606 GN=RPL17 PE=3 SV=6;>tr|J3QS96|J3QS96_HUMAN 60S ribosomal pr	12	4	4	4	3	4	3	3	4	3	3	4	3	31	31	31	14.894	129	129;131;138;169;171;174;184;228;174;190;56;97	1	13	0	55.61	By MS/MS	By MS/MS	By MS/MS	21.7	31	21.7	145630000	44365000	50339000	50928000	20805000	6337800	7191300	7275400	42002000	37507000	39660000	4	6	4	14
tr|J3KRD0|J3KRD0_HUMAN;sp|Q86W34|AMZ2_HUMAN;tr|J3KSH1|J3KSH1_HUMAN;tr|J3KS38|J3KS38_HUMAN;tr|J3KRS2|J3KRS2_HUMAN;tr|J3QLK6|J3QLK6_HUMAN;tr|J3KTM1|J3KTM1_HUMAN	tr|J3KRD0|J3KRD0_HUMAN;sp|Q86W34|AMZ2_HUMAN;tr|J3KSH1|J3KSH1_HUMAN;tr|J3KS38|J3KS38_HUMAN;tr|J3KRS2|J3KRS2_HUMAN;tr|J3QLK6|J3QLK6_HUMAN;tr|J3KTM1|J3KTM1_HUMAN	6;6;5;5;5;5;5	6;6;5;5;5;5;5	6;6;5;5;5;5;5	>tr|J3KRD0|J3KRD0_HUMAN Archaemetzincin-2 (Fragment) OS=Homo sapiens OX=9606 GN=AMZ2 PE=1 SV=1;>sp|Q86W34|AMZ2_HUMAN Archaemetzincin-2 OS=Homo sapiens OX=9606 GN=AMZ2 PE=1 SV=2;>tr|J3KSH1|J3KSH1_HUMAN Archaemetzincin-2 (Fragment) OS=Homo sapiens OX=9606 GN	7	6	6	6	6	6	6	6	6	6	6	6	6	28.6	28.6	28.6	28.437	248	248;360;195;197;201;206;221	1	35	0	99.866	By MS/MS	By MS/MS	By MS/MS	28.6	28.6	28.6	736640000	199740000	252210000	284690000	56665000	15364000	19401000	21900000	189030000	180690000	208730000	11	9	9	29
tr|J3KRG2|J3KRG2_HUMAN;sp|Q96QA5|GSDMA_HUMAN	tr|J3KRG2|J3KRG2_HUMAN;sp|Q96QA5|GSDMA_HUMAN	4;4	4;4	4;4	>tr|J3KRG2|J3KRG2_HUMAN Gasdermin-A (Fragment) OS=Homo sapiens OX=9606 GN=GSDMA PE=1 SV=8;>sp|Q96QA5|GSDMA_HUMAN Gasdermin-A OS=Homo sapiens OX=9606 GN=GSDMA PE=1 SV=4	2	4	4	4	4	4	3	4	4	3	4	4	3	34.8	34.8	34.8	17.791	158	158;445	1	13	0	27.746	By MS/MS	By MS/MS	By MS/MS	34.8	34.8	25.9	50646000	10768000	23328000	16549000	5064600	1076800	2332800	1654900	13956000	14214000	12082000	5	5	2	12
tr|J3KSI8|J3KSI8_HUMAN;tr|J3QQS1|J3QQS1_HUMAN;sp|Q9Y2R9|RT07_HUMAN;tr|J3QLS3|J3QLS3_HUMAN	tr|J3KSI8|J3KSI8_HUMAN;tr|J3QQS1|J3QQS1_HUMAN;sp|Q9Y2R9|RT07_HUMAN;tr|J3QLS3|J3QLS3_HUMAN	1;1;1;1	1;1;1;1	1;1;1;1	>tr|J3KSI8|J3KSI8_HUMAN 28S ribosomal protein S7, mitochondrial (Fragment) OS=Homo sapiens OX=9606 GN=MRPS7 PE=1 SV=1;>tr|J3QQS1|J3QQS1_HUMAN 28S ribosomal protein S7, mitochondrial (Fragment) OS=Homo sapiens OX=9606 GN=MRPS7 PE=1 SV=1;>sp|Q9Y2R9|RT07_HUMA	4	1	1	1	0	0	1	0	0	1	0	0	1	7.7	7.7	7.7	18.274	156	156;172;242;271	1	3	0.0043165	6.1476	By matching	By matching	By MS/MS	0	0	7.7	0	0	0	0	0	0	0	0	0	0	0	0	0	3	3
tr|J3KT29|J3KT29_HUMAN;sp|P62829|RL23_HUMAN;tr|C9JD32|C9JD32_HUMAN;tr|J3KTJ3|J3KTJ3_HUMAN;tr|B9ZVP7|B9ZVP7_HUMAN;tr|J3QQT9|J3QQT9_HUMAN	tr|J3KT29|J3KT29_HUMAN;sp|P62829|RL23_HUMAN;tr|C9JD32|C9JD32_HUMAN;tr|J3KTJ3|J3KTJ3_HUMAN;tr|B9ZVP7|B9ZVP7_HUMAN	6;6;4;3;3;1	6;6;4;3;3;1	6;6;4;3;3;1	>tr|J3KT29|J3KT29_HUMAN 60S ribosomal protein L23 OS=Homo sapiens OX=9606 GN=RPL23 PE=1 SV=1;>sp|P62829|RL23_HUMAN 60S ribosomal protein L23 OS=Homo sapiens OX=9606 GN=RPL23 PE=1 SV=1;>tr|C9JD32|C9JD32_HUMAN 60S ribosomal protein L23 (Fragment) OS=Homo sap	6	6	6	6	6	3	2	6	3	2	6	3	2	45.9	45.9	45.9	13.192	122	122;140;91;81;114;34	1	14	0	53.102	By MS/MS	By MS/MS	By MS/MS	45.9	27	18.9	210030000	99954000	55065000	55007000	35004000	16659000	9177400	9167900	91255000	43436000	46572000	9	2	2	13
tr|J3KTA4|J3KTA4_HUMAN;sp|P17844|DDX5_HUMAN;tr|J3QSF1|J3QSF1_HUMAN;tr|J3KRZ1|J3KRZ1_HUMAN;tr|J3QRQ7|J3QRQ7_HUMAN;tr|X6RLV5|X6RLV5_HUMAN;tr|J3QR02|J3QR02_HUMAN;tr|J3KRX8|J3KRX8_HUMAN;tr|J3KTQ4|J3KTQ4_HUMAN;tr|J3QRN5|J3QRN5_HUMAN	tr|J3KTA4|J3KTA4_HUMAN;sp|P17844|DDX5_HUMAN	15;15;6;6;3;2;2;2;2;1	14;14;5;5;3;2;2;2;2;1	10;10;2;2;3;2;2;2;2;1	>tr|J3KTA4|J3KTA4_HUMAN Probable ATP-dependent RNA helicase DDX5 OS=Homo sapiens OX=9606 GN=DDX5 PE=1 SV=1;>sp|P17844|DDX5_HUMAN Probable ATP-dependent RNA helicase DDX5 OS=Homo sapiens OX=9606 GN=DDX5 PE=1 SV=1	10	15	14	10	13	13	14	12	12	13	8	8	9	23.6	23.6	18.2	69.086	614	614;614;153;166;212;96;99;120;181;65	1	41	0	107.7	By MS/MS	By MS/MS	By MS/MS	18.9	22.1	23.6	728210000	195780000	286120000	246310000	22757000	6118300	8941100	7697300	198010000	212780000	178450000	11	13	14	38
tr|J3KTD3|J3KTD3_HUMAN;tr|J3QSB5|J3QSB5_HUMAN;sp|Q9Y3U8|RL36_HUMAN	tr|J3KTD3|J3KTD3_HUMAN;tr|J3QSB5|J3QSB5_HUMAN;sp|Q9Y3U8|RL36_HUMAN	1;1;1	1;1;1	1;1;1	>tr|J3KTD3|J3KTD3_HUMAN 60S ribosomal protein L36 (Fragment) OS=Homo sapiens OX=9606 GN=RPL36 PE=1 SV=1;>tr|J3QSB5|J3QSB5_HUMAN 60S ribosomal protein L36 OS=Homo sapiens OX=9606 GN=RPL36 PE=1 SV=1;>sp|Q9Y3U8|RL36_HUMAN 60S ribosomal protein L36 OS=Homo sap	3	1	1	1	0	1	1	0	1	1	0	1	1	17.6	17.6	17.6	7.5585	68	68;94;105	1	2	0.001634	7.2106	By matching	By MS/MS	By MS/MS	0	17.6	17.6	17357000	0	9748400	7608600	4339300	0	2437100	1902200	0	0	5591400	0	2	1	3
tr|J3QL22|J3QL22_HUMAN;tr|J3QS85|J3QS85_HUMAN;tr|J3KTQ1|J3KTQ1_HUMAN;tr|J3QKR0|J3QKR0_HUMAN;tr|C9JLV5|C9JLV5_HUMAN;sp|Q9UNS2|CSN3_HUMAN	tr|J3QL22|J3QL22_HUMAN;tr|J3QS85|J3QS85_HUMAN;tr|J3KTQ1|J3KTQ1_HUMAN;tr|J3QKR0|J3QKR0_HUMAN;tr|C9JLV5|C9JLV5_HUMAN;sp|Q9UNS2|CSN3_HUMAN	1;1;1;1;1;1	1;1;1;1;1;1	1;1;1;1;1;1	>tr|J3QL22|J3QL22_HUMAN COP9 signalosome complex subunit 3 OS=Homo sapiens OX=9606 GN=COPS3 PE=1 SV=1;>tr|J3QS85|J3QS85_HUMAN COP9 signalosome complex subunit 3 OS=Homo sapiens OX=9606 GN=COPS3 PE=1 SV=1;>tr|J3KTQ1|J3KTQ1_HUMAN COP9 signalosome complex sub	6	1	1	1	1	1	0	1	1	0	1	1	0	60	60	60	2.1494	20	20;31;107;116;318;423	1	2	0	12.299	By MS/MS	By MS/MS	By matching	60	60	0	1711300	0	1711300	0	855630	0	855630	0	0	1270600	0	1	1	0	2
tr|J3QLE5|J3QLE5_HUMAN;sp|P63162|RSMN_HUMAN;sp|P14678|RSMB_HUMAN;tr|J3KRY3|J3KRY3_HUMAN;tr|S4R3P3|S4R3P3_HUMAN	tr|J3QLE5|J3QLE5_HUMAN;sp|P63162|RSMN_HUMAN;sp|P14678|RSMB_HUMAN;tr|J3KRY3|J3KRY3_HUMAN;tr|S4R3P3|S4R3P3_HUMAN	2;2;2;1;1	2;2;2;1;1	2;2;2;1;1	>tr|J3QLE5|J3QLE5_HUMAN Small nuclear ribonucleoprotein-associated protein N (Fragment) OS=Homo sapiens OX=9606 GN=SNRPN PE=1 SV=1;>sp|P63162|RSMN_HUMAN Small nuclear ribonucleoprotein-associated protein N OS=Homo sapiens OX=9606 GN=SNRPN PE=1 SV=1;>sp|P14	5	2	2	2	2	2	2	2	2	2	2	2	2	8.9	8.9	8.9	17.546	169	169;240;240;59;70	1	6	0.0019084	11.127	By MS/MS	By MS/MS	By MS/MS	8.9	8.9	8.9	44021000	13941000	14060000	16020000	4402100	1394100	1406000	1602000	13966000	10500000	11688000	1	2	2	5
tr|J3QLI9|J3QLI9_HUMAN;sp|P62314|SMD1_HUMAN	tr|J3QLI9|J3QLI9_HUMAN;sp|P62314|SMD1_HUMAN	1;1	1;1	1;1	>tr|J3QLI9|J3QLI9_HUMAN Small nuclear ribonucleoprotein Sm D1 OS=Homo sapiens OX=9606 GN=SNRPD1 PE=1 SV=1;>sp|P62314|SMD1_HUMAN Small nuclear ribonucleoprotein Sm D1 OS=Homo sapiens OX=9606 GN=SNRPD1 PE=1 SV=1	2	1	1	1	1	1	1	1	1	1	1	1	1	26.7	26.7	26.7	8.3926	75	75;119	1	3	0	14.901	By MS/MS	By matching	By matching	26.7	26.7	26.7	416080000	73963000	281480000	60636000	208040000	36982000	140740000	30318000	0	0	44560000	1	0	0	1
tr|J3QLR8|J3QLR8_HUMAN;sp|Q9Y3D9|RT23_HUMAN	tr|J3QLR8|J3QLR8_HUMAN;sp|Q9Y3D9|RT23_HUMAN	1;1	1;1	1;1	>tr|J3QLR8|J3QLR8_HUMAN 28S ribosomal protein S23, mitochondrial OS=Homo sapiens OX=9606 GN=MRPS23 PE=1 SV=1;>sp|Q9Y3D9|RT23_HUMAN 28S ribosomal protein S23, mitochondrial OS=Homo sapiens OX=9606 GN=MRPS23 PE=1 SV=2	2	1	1	1	0	1	1	0	1	1	0	1	1	6.6	6.6	6.6	17.517	152	152;190	1	2	0.0016779	7.5153	By matching	By MS/MS	By matching	0	6.6	6.6	7430800	0	4936200	2494600	825650	0	548470	277180	0	0	1833200	0	1	0	1
tr|J3QR09|J3QR09_HUMAN;tr|J3KTE4|J3KTE4_HUMAN;sp|P84098|RL19_HUMAN	tr|J3QR09|J3QR09_HUMAN;tr|J3KTE4|J3KTE4_HUMAN;sp|P84098|RL19_HUMAN	3;3;3	3;3;3	3;3;3	>tr|J3QR09|J3QR09_HUMAN Ribosomal protein L19 OS=Homo sapiens OX=9606 GN=RPL19 PE=1 SV=1;>tr|J3KTE4|J3KTE4_HUMAN Ribosomal protein L19 OS=Homo sapiens OX=9606 GN=RPL19 PE=1 SV=1;>sp|P84098|RL19_HUMAN 60S ribosomal protein L19 OS=Homo sapiens OX=9606 GN=RPL	3	3	3	3	1	2	2	1	2	2	1	2	2	14	14	14	23.134	193	193;194;196	1	5	0	17.852	By MS/MS	By MS/MS	By MS/MS	8.8	13	14	35236000	10450000	13168000	11618000	5872700	1741700	2194700	1936300	0	0	8537600	1	2	2	5
tr|J3QRI7|J3QRI7_HUMAN;tr|J3QQQ9|J3QQQ9_HUMAN;tr|J3QQV1|J3QQV1_HUMAN;tr|E5RIT6|E5RIT6_HUMAN;sp|Q9UNX3|RL26L_HUMAN;sp|P61254|RL26_HUMAN;tr|E5RHH1|E5RHH1_HUMAN;tr|J3KSS0|J3KSS0_HUMAN;tr|J3QRC4|J3QRC4_HUMAN	tr|J3QRI7|J3QRI7_HUMAN;tr|J3QQQ9|J3QQQ9_HUMAN;tr|J3QQV1|J3QQV1_HUMAN;tr|E5RIT6|E5RIT6_HUMAN;sp|Q9UNX3|RL26L_HUMAN;sp|P61254|RL26_HUMAN;tr|E5RHH1|E5RHH1_HUMAN;tr|J3KSS0|J3KSS0_HUMAN;tr|J3QRC4|J3QRC4_HUMAN	2;2;2;2;2;2;1;1;1	2;2;2;2;2;2;1;1;1	2;2;2;2;2;2;1;1;1	>tr|J3QRI7|J3QRI7_HUMAN 60S ribosomal protein L26 (Fragment) OS=Homo sapiens OX=9606 GN=RPL26 PE=4 SV=1;>tr|J3QQQ9|J3QQQ9_HUMAN Uncharacterized protein OS=Homo sapiens OX=9606 PE=4 SV=1;>tr|J3QQV1|J3QQV1_HUMAN 60S ribosomal protein L26 OS=Homo sapiens OX=9	9	2	2	2	2	2	2	2	2	2	2	2	2	23.4	23.4	23.4	12.63	107	107;107;110;128;145;145;38;63;135	1	8	0	21.091	By MS/MS	By MS/MS	By MS/MS	23.4	23.4	23.4	58993000	1896700	23186000	33911000	9832200	316120	3864300	5651800	0	17101000	25035000	1	6	6	13
tr|J3QRJ8|J3QRJ8_HUMAN;sp|P49748|ACADV_HUMAN	tr|J3QRJ8|J3QRJ8_HUMAN;sp|P49748|ACADV_HUMAN	1;1	1;1	1;1	>tr|J3QRJ8|J3QRJ8_HUMAN Very long-chain-specific acyl-CoA dehydrogenase, mitochondrial (Fragment) OS=Homo sapiens OX=9606 GN=ACADVL PE=1 SV=1;>sp|P49748|ACADV_HUMAN Very long-chain specific acyl-CoA dehydrogenase, mitochondrial OS=Homo sapiens OX=9606 GN=A	2	1	1	1	0	1	0	0	1	0	0	1	0	5.7	5.7	5.7	21.542	194	194;655	1	1	0.0017513	8.308	By matching	By MS/MS	By matching	0	5.7	0	0	0	0	0	0	0	0	0	0	0	0	0	1	0	1
tr|J3QS39|J3QS39_HUMAN;tr|J3QTR3|J3QTR3_HUMAN;tr|F5H6Q2|F5H6Q2_HUMAN;sp|P62987|RL40_HUMAN;tr|F5GYU3|F5GYU3_HUMAN;tr|F5H2Z3|F5H2Z3_HUMAN;tr|F5H265|F5H265_HUMAN;tr|B4DV12|B4DV12_HUMAN;tr|F5H388|F5H388_HUMAN;sp|P62979|RS27A_HUMAN;tr|F5H747|F5H747_HUMAN;tr|F5GXK7|F5GXK7_HUMAN;tr|J3QKN0|J3QKN0_HUMAN;tr|Q5PY61|Q5PY61_HUMAN;sp|P0CG47|UBB_HUMAN;tr|Q96C32|Q96C32_HUMAN;sp|P0CG48|UBC_HUMAN;tr|M0R1V7|M0R1V7_…	tr|J3QS39|J3QS39_HUMAN;tr|J3QTR3|J3QTR3_HUMAN;tr|F5H6Q2|F5H6Q2_HUMAN;sp|P62987|RL40_HUMAN;tr|F5GYU3|F5GYU3_HUMAN;tr|F5H2Z3|F5H2Z3_HUMAN;tr|F5H265|F5H265_HUMAN;tr|B4DV12|B4DV12_HUMAN;tr|F5H388|F5H388_HUMAN;sp|P62979|RS27A_HUMAN;tr|F5H747|F5H747_HUMAN;tr|F5GXK7|F5GXK7_HUMAN;tr|J3QKN0|J3QKN0_HUMAN;tr|Q5PY61|Q5PY61_HUMAN;sp|P0CG47|UBB_HUMAN;tr|Q96C32|Q96C32_HUMAN;sp|P0CG48|UBC_HUMAN;tr|M0R1V7|M0R1V7_…	7;7;7;7;7;7;7;7;7;7;7;7;7;7;7;7;7;6;6;5;4;4;4;4	7;7;7;7;7;7;7;7;7;7;7;7;7;7;7;7;7;6;6;5;4;4;4;4	7;7;7;7;7;7;7;7;7;7;7;7;7;7;7;7;7;6;6;5;4;4;4;4	>tr|J3QS39|J3QS39_HUMAN Polyubiquitin-B (Fragment) OS=Homo sapiens OX=9606 GN=UBB PE=1 SV=1;>tr|J3QTR3|J3QTR3_HUMAN Ubiquitin-40S ribosomal protein S27a (Fragment) OS=Homo sapiens OX=9606 GN=RPS27A PE=1 SV=1;>tr|F5H6Q2|F5H6Q2_HUMAN Polyubiquitin-C (Fragmen	24	7	7	7	6	7	7	6	7	7	6	7	7	77.4	77.4	77.4	10.469	93	93;106;122;128;134;136;149;153;155;156;160;169;206;229;229;305;685;63;95;61;43;114;138;156	1	27	0	115.16	By MS/MS	By MS/MS	By MS/MS	65.6	77.4	77.4	595520000	130780000	236760000	227980000	119100000	26156000	47352000	45596000	179260000	149100000	145750000	9	13	9	31
tr|J3QT28|J3QT28_HUMAN;sp|O43684|BUB3_HUMAN	tr|J3QT28|J3QT28_HUMAN;sp|O43684|BUB3_HUMAN	1;1	1;1	1;1	>tr|J3QT28|J3QT28_HUMAN Mitotic checkpoint protein BUB3 (Fragment) OS=Homo sapiens OX=9606 GN=BUB3 PE=1 SV=1;>sp|O43684|BUB3_HUMAN Mitotic checkpoint protein BUB3 OS=Homo sapiens OX=9606 GN=BUB3 PE=1 SV=1	2	1	1	1	1	0	0	1	0	0	1	0	0	5	5	5	31.703	278	278;328	1	1	0.0055944	5.9908	By MS/MS	By matching	By matching	5	0	0	0	0	0	0	0	0	0	0	0	0	0	1	0	0	1
tr|K7EK06|K7EK06_HUMAN;tr|K7ER16|K7ER16_HUMAN;sp|Q9Y285|SYFA_HUMAN;tr|K7ER00|K7ER00_HUMAN	tr|K7EK06|K7EK06_HUMAN;tr|K7ER16|K7ER16_HUMAN;sp|Q9Y285|SYFA_HUMAN;tr|K7ER00|K7ER00_HUMAN	2;2;2;1	2;2;2;1	2;2;2;1	>tr|K7EK06|K7EK06_HUMAN Phenylalanine--tRNA ligase alpha subunit (Fragment) OS=Homo sapiens OX=9606 GN=FARSA PE=1 SV=8;>tr|K7ER16|K7ER16_HUMAN Phenylalanine--tRNA ligase alpha subunit OS=Homo sapiens OX=9606 GN=FARSA PE=1 SV=1;>sp|Q9Y285|SYFA_HUMAN Phenyla	4	2	2	2	1	2	2	1	2	2	1	2	2	14.9	14.9	14.9	18.389	168	168;235;508;548	1	5	0	17.616	By MS/MS	By MS/MS	By MS/MS	6.5	14.9	14.9	14723000	2432600	5463300	6827200	2103300	347510	780470	975310	0	0	5017100	1	2	2	5
tr|K7EMA7|K7EMA7_HUMAN;sp|P62750|RL23A_HUMAN;tr|H7BY10|H7BY10_HUMAN;tr|K7ERT8|K7ERT8_HUMAN;tr|A8MUS3|A8MUS3_HUMAN;tr|K7EJV9|K7EJV9_HUMAN	tr|K7EMA7|K7EMA7_HUMAN;sp|P62750|RL23A_HUMAN;tr|H7BY10|H7BY10_HUMAN;tr|K7ERT8|K7ERT8_HUMAN;tr|A8MUS3|A8MUS3_HUMAN;tr|K7EJV9|K7EJV9_HUMAN	6;6;6;6;6;5	6;6;6;6;6;5	6;6;6;6;6;5	>tr|K7EMA7|K7EMA7_HUMAN 60S ribosomal protein L23a OS=Homo sapiens OX=9606 GN=RPL23A PE=1 SV=1;>sp|P62750|RL23A_HUMAN 60S ribosomal protein L23a OS=Homo sapiens OX=9606 GN=RPL23A PE=1 SV=1;>tr|H7BY10|H7BY10_HUMAN 60S ribosomal protein L23a (Fragment) OS=Ho	6	6	6	6	4	6	5	4	6	5	4	6	5	74.3	74.3	74.3	7.9232	70	70;156;158;175;194;170	1	19	0	48.77	By MS/MS	By MS/MS	By MS/MS	61.4	74.3	61.4	269170000	59000000	109870000	100300000	89724000	19667000	36624000	33434000	74886000	70205000	69198000	6	8	5	19
tr|K7EMH1|K7EMH1_HUMAN;tr|K7ERI7|K7ERI7_HUMAN;sp|P35268|RL22_HUMAN;tr|K7EJT5|K7EJT5_HUMAN;tr|K7EP65|K7EP65_HUMAN;tr|K7EKS7|K7EKS7_HUMAN;tr|K7ELC4|K7ELC4_HUMAN	tr|K7EMH1|K7EMH1_HUMAN;tr|K7ERI7|K7ERI7_HUMAN;sp|P35268|RL22_HUMAN;tr|K7EJT5|K7EJT5_HUMAN;tr|K7EP65|K7EP65_HUMAN;tr|K7EKS7|K7EKS7_HUMAN;tr|K7ELC4|K7ELC4_HUMAN	2;2;2;1;1;1;1	2;2;2;1;1;1;1	2;2;2;1;1;1;1	>tr|K7EMH1|K7EMH1_HUMAN 60S ribosomal protein L22 (Fragment) OS=Homo sapiens OX=9606 GN=RPL22 PE=1 SV=1;>tr|K7ERI7|K7ERI7_HUMAN 60S ribosomal protein L22 OS=Homo sapiens OX=9606 GN=RPL22 PE=1 SV=1;>sp|P35268|RL22_HUMAN 60S ribosomal protein L22 OS=Homo sap	7	2	2	2	2	2	1	2	2	1	2	2	1	28.1	28.1	28.1	10.422	89	89;95;128;47;48;53;79	1	7	0	21.846	By MS/MS	By MS/MS	By MS/MS	28.1	28.1	14.6	160180000	43420000	72380000	44377000	40044000	10855000	18095000	11094000	41520000	55643000	0	3	3	1	7
tr|K7EMV3|K7EMV3_HUMAN;tr|K7EP01|K7EP01_HUMAN;tr|B4DEB1|B4DEB1_HUMAN;tr|K7EK07|K7EK07_HUMAN;sp|Q6NXT2|H3C_HUMAN;tr|Q5TEC6|Q5TEC6_HUMAN;sp|Q71DI3|H32_HUMAN;sp|Q16695|H31T_HUMAN;sp|P84243|H33_HUMAN;sp|P68431|H31_HUMAN;tr|K7ES00|K7ES00_HUMAN	tr|K7EMV3|K7EMV3_HUMAN;tr|K7EP01|K7EP01_HUMAN;tr|B4DEB1|B4DEB1_HUMAN;tr|K7EK07|K7EK07_HUMAN;sp|Q6NXT2|H3C_HUMAN;tr|Q5TEC6|Q5TEC6_HUMAN;sp|Q71DI3|H32_HUMAN;sp|Q16695|H31T_HUMAN;sp|P84243|H33_HUMAN;sp|P68431|H31_HUMAN;tr|K7ES00|K7ES00_HUMAN	2;2;2;2;2;2;2;2;2;2;2	2;2;2;2;2;2;2;2;2;2;2	2;2;2;2;2;2;2;2;2;2;2	>tr|K7EMV3|K7EMV3_HUMAN Histone H3 OS=Homo sapiens OX=9606 GN=H3F3B PE=1 SV=1;>tr|K7EP01|K7EP01_HUMAN Histone H3.3 OS=Homo sapiens OX=9606 GN=H3F3B PE=1 SV=1;>tr|B4DEB1|B4DEB1_HUMAN Histone H3 OS=Homo sapiens OX=9606 GN=H3F3A PE=1 SV=1;>tr|K7EK07|K7EK07_HU	11	2	2	2	2	2	2	2	2	2	2	2	2	17.4	17.4	17.4	10.334	92	92;113;123;132;135;136;136;136;136;136;151	1	6	0	12.429	By MS/MS	By MS/MS	By MS/MS	17.4	17.4	17.4	232140000	65977000	96100000	70066000	46429000	13195000	19220000	14013000	65960000	71392000	51470000	2	2	1	5
[truncated: 43 more rows]
[truncated: 12 more columns]
