# Supplementary material for: Phosphorylated SHMT2 Regulates Oncogenesis Through m6A Modification in Lung Adenocarcinoma
Source: Adv Sci (Weinh). 2024 Mar 9;11(18):2307834. doi: 10.1002/advs.202307834 (PMC11095143; doi:10.1002/advs.202307834)
Supplement: Supplementary file 6 — Supplemental Table 5 [file ADVS-11-2307834-s008.xls]

chr	start	end	name	score	strand	SHMT2-WT-1_count	SHMT2-WT-2_count	SHMT2-WT-3_count	SHMT2-S90A-1_count	SHMT2-S90A-2_count	SHMT2-S90A-3_count	SHMT2-WT-1-i_count	SHMT2-WT-2-i_count	SHMT2-WT-3-i_count	SHMT2-S90A-1-i_count	SHMT2-S90A-2-i_count	SHMT2-S90A-3-i_count	SHMT2-WT.log2FC	SHMT2-S90A.log2FC	diff.log2FC	pvalue	adj.pvalue	lg.pvalue	lg.adj.pvalue	GeneID	strand	gene_start	gene_end	position_annot	transcript_id	gene_type	Symbol	Description	KEGG_A_class	KEGG_B_class	Pathway	K_ID	GO Component	GO Function	GO Process	TF_family
1	1232686	1232861	MergePeak_18	0.00370836463171721	.	74	120	139	158	140	177	71	41	45	37	35	39	3.13637188326192	4.39103423690467	1.25466235364275	0.0115030028124849	0.997432858269589	1.93918877402361	0.00111632898900634	ENSG00000176022	+	1232237	1235041	cds	ENST00000379198	mRNA	B3GALT6	beta-1,3-galactosyltransferase 6 [Source:HGNC Symbol;Acc:HGNC:17978]	Metabolism;Metabolism;Metabolism	Global and overview maps;Glycan biosynthesis and metabolism;Glycan biosynthesis and metabolism	ko01100//Metabolic pathways;ko00534//Glycosaminoglycan biosynthesis - heparan sulfate / heparin;ko00532//Glycosaminoglycan biosynthesis - chondroitin sulfate / dermatan sulfate	K00734;K00734;K00734	GO:0000139//Golgi membrane;GO:0005794//Golgi apparatus;GO:0005797//Golgi medial cisterna;GO:0016020//membrane;GO:0016021//integral component of membrane;GO:0032580//Golgi cisterna membrane	GO:0008194//UDP-glycosyltransferase activity;GO:0008499//UDP-galactose:beta-N-acetylglucosamine beta-1,3-galactosyltransferase activity;GO:0016740//transferase activity;GO:0016757//transferase activity, transferring glycosyl groups;GO:0016758//transferase activity, transferring hexosyl groups;GO:0035250//UDP-galactosyltransferase activity;GO:0047220//galactosylxylosylprotein 3-beta-galactosyltran…	GO:0006024//glycosaminoglycan biosynthetic process;GO:0006486//protein glycosylation;GO:0015012//heparan sulfate proteoglycan biosynthetic process;GO:0030166//proteoglycan biosynthetic process;GO:0030203//glycosaminoglycan metabolic process;GO:0030206//chondroitin sulfate biosynthetic process	--
1	1441392	1441542	MergePeak_41	0.00370836463171721	.	14	9	0	22	19	13	0	1	4	0	0	0	4.12264529544319	8.91609135074626	4.79344605530307	0.0302039164868275	0.997432858269589	1.51993673921715	0.00111632898900634	ENSG00000179403	+	1435690	1442882	3utr	ENST00000476993	mRNA	VWA1	von Willebrand factor A domain containing 1 [Source:HGNC Symbol;Acc:HGNC:30910]	-	-	-	-	GO:0005576//extracellular region;GO:0005604//basement membrane;GO:0005614//interstitial matrix;GO:0005615//extracellular space;GO:0005788//endoplasmic reticulum lumen;GO:0031012//extracellular matrix;GO:0070062//extracellular exosome	GO:0005201//extracellular matrix structural constituent;GO:0005515//protein binding;GO:0042802//identical protein binding	GO:0030198//extracellular matrix organization;GO:0048266//behavioral response to pain	--
1	2184631	2185160	MergePeak_59	0.00370836463171721	.	746	422	368	247	188	259	42	20	19	34	32	33	6.30372892719026	5.10377617033462	-1.19995275685564	0.0108744439474027	0.997432858269589	1.96359294097091	0.00111632898900634	ENSG00000067606	+	2050411	2185395	3utr,cds,stop_codon	ENST00000378567	mRNA	PRKCZ	protein kinase C zeta [Source:HGNC Symbol;Acc:HGNC:9412]	Human Diseases;Cellular Processes;Environmental Information Processing;Human Diseases;Organismal Systems;Organismal Systems;Cellular Processes;Environmental Information Processing;Organismal Systems;Human Diseases;Organismal Systems;Organismal Systems;Environmental Information Processing;Human Diseases;Human Diseases;Human Diseases	Infectious disease: viral;Transport and catabolism;Signal transduction;Cardiovascular disease;Immune system;Development and regeneration;Cellular community - eukaryotes;Signal transduction;Endocrine system;Cardiovascular disease;Endocrine system;Immune system;Signal transduction;Endocrine and metabolic disease;Endocrine and metabolic disease;Endocrine and metabolic disease	ko05165//Human papillomavirus infection;ko04144//Endocytosis;ko04015//Rap1 signaling pathway;ko05415//Diabetic cardiomyopathy;ko04062//Chemokine signaling pathway;ko04360//Axon guidance;ko04530//Tight junction;ko04390//Hippo signaling pathway;ko04910//Insulin signaling pathway;ko05418//Fluid shear stress and atherosclerosis;ko04926//Relaxin signaling pathway;ko04611//Platelet activation;ko04071//…	K18952;K18952;K18952;K18952;K18952;K18952;K18952;K18952;K18952;K18952;K18952;K18952;K18952;K18952;K18952;K18952	GO:0001725//stress fiber;GO:0005634//nucleus;GO:0005635//nuclear envelope;GO:0005737//cytoplasm;GO:0005768//endosome;GO:0005815//microtubule organizing center;GO:0005829//cytosol;GO:0005886//plasma membrane;GO:0005911//cell-cell junction;GO:0005923//bicellular tight junction;GO:0005938//cell cortex;GO:0014069//postsynaptic density;GO:0016020//membrane;GO:0016324//apical plasma membrane;GO:0016363…	GO:0000166//nucleotide binding;GO:0004672//protein kinase activity;GO:0004674//protein serine/threonine kinase activity;GO:0004697//protein kinase C activity;GO:0004698//calcium-dependent protein kinase C activity;GO:0004712//protein serine/threonine/tyrosine kinase activity;GO:0005515//protein binding;GO:0005524//ATP binding;GO:0015459//potassium channel regulator activity;GO:0016301//kinase act…	GO:0000226//microtubule cytoskeleton organization;GO:0001954//positive regulation of cell-matrix adhesion;GO:0006468//protein phosphorylation;GO:0006954//inflammatory response;GO:0007165//signal transduction;GO:0007166//cell surface receptor signaling pathway;GO:0007616//long-term memory;GO:0008284//positive regulation of cell proliferation;GO:0016310//phosphorylation;GO:0016477//cell migration;G…	--
1	2184631	2185160	MergePeak_59	0.00370836463171721	.	746	422	368	247	188	259	42	20	19	34	32	33	6.30372892719026	5.10377617033462	-1.19995275685564	0.0108744439474027	0.997432858269589	1.96359294097091	0.00111632898900634	ENSG00000162585	-	2184461	2194775	3utr,stop_codon	ENST00000400919	mRNA	FAAP20	FA core complex associated protein 20 [Source:HGNC Symbol;Acc:HGNC:26428]	-	-	-	-	GO:0000785//chromatin;GO:0005634//nucleus;GO:0005654//nucleoplasm;GO:0005694//chromosome;GO:0016604//nuclear body;GO:0030054//cell junction;GO:0043240//Fanconi anaemia nuclear complex	GO:0005515//protein binding;GO:0031593//polyubiquitin binding;GO:0043130//ubiquitin binding;GO:0046872//metal ion binding;GO:0070530//K63-linked polyubiquitin binding	GO:0006281//DNA repair;GO:0006513//protein monoubiquitination;GO:0006974//cellular response to DNA damage stimulus;GO:0019985//translesion synthesis;GO:0036297//interstrand cross-link repair	--
1	2185210	2185385	MergePeak_60	0.13363417054946	.	445	79	55	42	49	14	30	9	16	25	26	25	5.47637593949303	2.77602733663812	-2.70034860285491	0.00318366894459685	0.911532391931763	2.49707209891484	0.0402278937810638	ENSG00000067606	+	2050411	2185395	3utr	ENST00000378567	mRNA	PRKCZ	protein kinase C zeta [Source:HGNC Symbol;Acc:HGNC:9412]	Human Diseases;Cellular Processes;Environmental Information Processing;Human Diseases;Organismal Systems;Organismal Systems;Cellular Processes;Environmental Information Processing;Organismal Systems;Human Diseases;Organismal Systems;Organismal Systems;Environmental Information Processing;Human Diseases;Human Diseases;Human Diseases	Infectious disease: viral;Transport and catabolism;Signal transduction;Cardiovascular disease;Immune system;Development and regeneration;Cellular community - eukaryotes;Signal transduction;Endocrine system;Cardiovascular disease;Endocrine system;Immune system;Signal transduction;Endocrine and metabolic disease;Endocrine and metabolic disease;Endocrine and metabolic disease	ko05165//Human papillomavirus infection;ko04144//Endocytosis;ko04015//Rap1 signaling pathway;ko05415//Diabetic cardiomyopathy;ko04062//Chemokine signaling pathway;ko04360//Axon guidance;ko04530//Tight junction;ko04390//Hippo signaling pathway;ko04910//Insulin signaling pathway;ko05418//Fluid shear stress and atherosclerosis;ko04926//Relaxin signaling pathway;ko04611//Platelet activation;ko04071//…	K18952;K18952;K18952;K18952;K18952;K18952;K18952;K18952;K18952;K18952;K18952;K18952;K18952;K18952;K18952;K18952	GO:0001725//stress fiber;GO:0005634//nucleus;GO:0005635//nuclear envelope;GO:0005737//cytoplasm;GO:0005768//endosome;GO:0005815//microtubule organizing center;GO:0005829//cytosol;GO:0005886//plasma membrane;GO:0005911//cell-cell junction;GO:0005923//bicellular tight junction;GO:0005938//cell cortex;GO:0014069//postsynaptic density;GO:0016020//membrane;GO:0016324//apical plasma membrane;GO:0016363…	GO:0000166//nucleotide binding;GO:0004672//protein kinase activity;GO:0004674//protein serine/threonine kinase activity;GO:0004697//protein kinase C activity;GO:0004698//calcium-dependent protein kinase C activity;GO:0004712//protein serine/threonine/tyrosine kinase activity;GO:0005515//protein binding;GO:0005524//ATP binding;GO:0015459//potassium channel regulator activity;GO:0016301//kinase act…	GO:0000226//microtubule cytoskeleton organization;GO:0001954//positive regulation of cell-matrix adhesion;GO:0006468//protein phosphorylation;GO:0006954//inflammatory response;GO:0007165//signal transduction;GO:0007166//cell surface receptor signaling pathway;GO:0007616//long-term memory;GO:0008284//positive regulation of cell proliferation;GO:0016310//phosphorylation;GO:0016477//cell migration;G…	--
1	2185210	2185385	MergePeak_60	0.13363417054946	.	445	79	55	42	49	14	30	9	16	25	26	25	5.47637593949303	2.77602733663812	-2.70034860285491	0.00318366894459685	0.911532391931763	2.49707209891484	0.0402278937810638	ENSG00000162585	-	2185175	2194751	3utr,stop_codon	ENST00000400918	mRNA	FAAP20	FA core complex associated protein 20 [Source:HGNC Symbol;Acc:HGNC:26428]	-	-	-	-	GO:0000785//chromatin;GO:0005634//nucleus;GO:0005654//nucleoplasm;GO:0005694//chromosome;GO:0016604//nuclear body;GO:0030054//cell junction;GO:0043240//Fanconi anaemia nuclear complex	GO:0005515//protein binding;GO:0031593//polyubiquitin binding;GO:0043130//ubiquitin binding;GO:0046872//metal ion binding;GO:0070530//K63-linked polyubiquitin binding	GO:0006281//DNA repair;GO:0006513//protein monoubiquitination;GO:0006974//cellular response to DNA damage stimulus;GO:0019985//translesion synthesis;GO:0036297//interstrand cross-link repair	--
1	6082416	6082641	MergePeak_85	0.00370836463171721	.	79	83	72	14	3	18	0	2	0	2	2	1	8.88377819398243	5.09746546220263	-3.7863127317798	0.0118807216538122	0.997432858269589	1.92515717882033	0.00111632898900634	ENSG00000069424	+	6026347	6082816	3utr,stop_codon	ENST00000652845	mRNA	KCNAB2	potassium voltage-gated channel subfamily A regulatory beta subunit 2 [Source:HGNC Symbol;Acc:HGNC:6229]	-	-	-	-	GO:0005737//cytoplasm;GO:0005829//cytosol;GO:0005856//cytoskeleton;GO:0005874//microtubule;GO:0005886//plasma membrane;GO:0008076//voltage-gated potassium channel complex;GO:0016020//membrane;GO:0016021//integral component of membrane;GO:0030054//cell junction;GO:0030424//axon;GO:0031234//extrinsic component of cytoplasmic side of plasma membrane;GO:0035579//specific granule membrane;GO:0042995//…	GO:0004033//aldo-keto reductase (NADP) activity;GO:0005244//voltage-gated ion channel activity;GO:0005249//voltage-gated potassium channel activity;GO:0005515//protein binding;GO:0015459//potassium channel regulator activity;GO:0016491//oxidoreductase activity;GO:0044325//ion channel binding	GO:0006811//ion transport;GO:0006813//potassium ion transport;GO:0034220//ion transmembrane transport;GO:0034765//regulation of ion transmembrane transport;GO:0055085//transmembrane transport;GO:0070995//NADPH oxidation;GO:0071805//potassium ion transmembrane transport;GO:0098900//regulation of action potential;GO:1901379//regulation of potassium ion transmembrane transport;GO:2000008//regulation…	--
1	6632487	6632662	MergePeak_111	0.00370836463171721	.	61	66	103	29	3	17	11	2	1	9	5	5	6.16005584586159	3.66245625261782	-2.49759959324377	0.0259015677989943	0.997432858269589	1.58667394766219	0.00111632898900634	ENSG00000041988	+	6625192	6635586	cds	ENST00000377627	mRNA	THAP3	THAP domain containing 3 [Source:HGNC Symbol;Acc:HGNC:20855]	-	-	-	-	-	GO:0003677//DNA binding;GO:0005515//protein binding;GO:0046872//metal ion binding	GO:0045944//positive regulation of transcription from RNA polymerase II promoter	THAP
1	8014971	8015171	MergePeak_128	0.00370836463171721	.	120	221	289	223	230	147	22	19	19	53	57	41	5.43246459636986	4.29572631204713	-1.13673828432273	0.0322111369074848	0.997432858269589	1.49199394627831	0.00111632898900634	ENSG00000116285	-	8013427	8015633	3utr,stop_codon	ENST00000467067	mRNA	ERRFI1	ERBB receptor feedback inhibitor 1 [Source:HGNC Symbol;Acc:HGNC:18185]	-	-	-	-	GO:0005634//nucleus;GO:0005737//cytoplasm;GO:0005829//cytosol;GO:0005886//plasma membrane;GO:0016020//membrane;GO:0031234//extrinsic component of cytoplasmic side of plasma membrane	GO:0005096//GTPase activator activity;GO:0005515//protein binding;GO:0017124//SH3 domain binding;GO:0019900//kinase binding;GO:0019901//protein kinase binding;GO:0031267//small GTPase binding	GO:0007175//negative regulation of epidermal growth factor-activated receptor activity;GO:0031953//negative regulation of protein autophosphorylation;GO:0032691//negative regulation of interleukin-1 beta production;GO:0032720//negative regulation of tumor necrosis factor production;GO:0032869//cellular response to insulin stimulus;GO:0032966//negative regulation of collagen biosynthetic process;G…	--
1	9102379	9102629	MergePeak_137	0.00370836463171721	.	78	232	190	235	207	210	10	9	9	3	8	5	6.17154887207144	7.65018451800549	1.47863564593405	0.030216858437289	0.997432858269589	1.51975069003909	0.00111632898900634	ENSG00000180758	-	9100305	9129102	3utr	ENST00000377411	mRNA	GPR157	G protein-coupled receptor 157 [Source:HGNC Symbol;Acc:HGNC:23687]	-	-	-	-	GO:0005886//plasma membrane;GO:0016020//membrane;GO:0016021//integral component of membrane;GO:0042995//cell projection;GO:0060170//ciliary membrane	GO:0004888//transmembrane signaling receptor activity;GO:0004930//G-protein coupled receptor activity	GO:0007165//signal transduction;GO:0007166//cell surface receptor signaling pathway;GO:0007186//G-protein coupled receptor signaling pathway;GO:0007189//adenylate cyclase-activating G-protein coupled receptor signaling pathway;GO:0030154//cell differentiation;GO:0048512//circadian behavior;GO:0051482//positive regulation of cytosolic calcium ion concentration involved in phospholipase C-activatin…	--
1	13475122	13475422	MergePeak_204	0.00370836463171721	.	1749	1950	2852	196	219	100	20	15	13	7	4	2	9.14785906007278	7.61401217969512	-1.53384688037766	0.011325743859626	0.997432858269589	1.94593326450085	0.00111632898900634	ENSG00000162494	-	13474973	13514003	3utr	ENST00000376085	mRNA	LRRC38	leucine rich repeat containing 38 [Source:HGNC Symbol;Acc:HGNC:27005]	-	-	-	-	GO:0005886//plasma membrane;GO:0005887//integral component of plasma membrane;GO:0008076//voltage-gated potassium channel complex;GO:0016020//membrane;GO:0016021//integral component of membrane	GO:0005249//voltage-gated potassium channel activity;GO:0005515//protein binding;GO:0044325//ion channel binding	GO:0006811//ion transport;GO:0071805//potassium ion transmembrane transport;GO:1903818//positive regulation of voltage-gated potassium channel activity	--
1	13475622	13475797	MergePeak_205	0.00370836463171721	.	72	98	108	48	21	4	39	17	26	0	2	1	3.81859524330953	6.92464850128536	3.10605325797583	0.0122062152396002	0.997432858269589	1.91341897613377	0.00111632898900634	ENSG00000162494	-	13474973	13514003	3utr,stop_codon	ENST00000376085	mRNA	LRRC38	leucine rich repeat containing 38 [Source:HGNC Symbol;Acc:HGNC:27005]	-	-	-	-	GO:0005886//plasma membrane;GO:0005887//integral component of plasma membrane;GO:0008076//voltage-gated potassium channel complex;GO:0016020//membrane;GO:0016021//integral component of membrane	GO:0005249//voltage-gated potassium channel activity;GO:0005515//protein binding;GO:0044325//ion channel binding	GO:0006811//ion transport;GO:0071805//potassium ion transmembrane transport;GO:1903818//positive regulation of voltage-gated potassium channel activity	--
1	20648725	20649001	MergePeak_286	0.00370836463171721	.	43	75	81	182	171	108	62	59	45	63	54	58	2.29382840847387	3.69964837690677	1.4058199684329	0.00815647359452167	0.997432858269589	2.08849756544465	0.00111632898900634	ENSG00000117242	-	20642657	20652193	-	ENST00000451424	lncRNA	-	-	-	-	-	-	-	-	-	-
1	20648725	20649001	MergePeak_286	0.00370836463171721	.	43	75	81	182	171	108	62	59	45	63	54	58	2.29382840847387	3.69964837690677	1.4058199684329	0.00815647359452167	0.997432858269589	2.08849756544465	0.00111632898900634	ENSG00000158828	+	20633458	20651511	cds	ENST00000321556	mRNA	PINK1	PTEN induced kinase 1 [Source:HGNC Symbol;Acc:HGNC:14581]	Human Diseases;Human Diseases;Human Diseases;Cellular Processes	Neurodegenerative disease;Neurodegenerative disease;Neurodegenerative disease;Transport and catabolism	ko05022//Pathways of neurodegeneration - multiple diseases;ko05014//Amyotrophic lateral sclerosis;ko05012//Parkinson disease;ko04137//Mitophagy - animal	K05688;K05688;K05688;K05688	GO:0000785//chromatin;GO:0005634//nucleus;GO:0005737//cytoplasm;GO:0005739//mitochondrion;GO:0005741//mitochondrial outer membrane;GO:0005743//mitochondrial inner membrane;GO:0005758//mitochondrial intermembrane space;GO:0005783//endoplasmic reticulum;GO:0005829//cytosol;GO:0005856//cytoskeleton;GO:0016020//membrane;GO:0016021//integral component of membrane;GO:0030424//axon;GO:0030426//growth co…	GO:0000166//nucleotide binding;GO:0000287//magnesium ion binding;GO:0002020//protease binding;GO:0004672//protein kinase activity;GO:0004674//protein serine/threonine kinase activity;GO:0004712//protein serine/threonine/tyrosine kinase activity;GO:0005515//protein binding;GO:0005524//ATP binding;GO:0010857//calcium-dependent protein kinase activity;GO:0016301//kinase activity;GO:0016504//peptidas…	GO:0000422//mitophagy;GO:0000423//macromitophagy;GO:0001934//positive regulation of protein phosphorylation;GO:0002082//regulation of oxidative phosphorylation;GO:0002931//response to ischemia;GO:0006468//protein phosphorylation;GO:0006511//ubiquitin-dependent protein catabolic process;GO:0006914//autophagy;GO:0006979//response to oxidative stress;GO:0007005//mitochondrion organization;GO:0010310…	--
1	20651303	20651428	MergePeak_289	0.00370836463171721	.	76	72	55	29	15	16	54	34	27	51	49	37	2.8658699658322	1.11164339072842	-1.75422657510378	0.0123484970668645	0.997432858269589	1.9083858970834	0.00111632898900634	ENSG00000117242	-	20642657	20652193	-	ENST00000451424	lncRNA	-	-	-	-	-	-	-	-	-	-
1	20651303	20651428	MergePeak_289	0.00370836463171721	.	76	72	55	29	15	16	54	34	27	51	49	37	2.8658699658322	1.11164339072842	-1.75422657510378	0.0123484970668645	0.997432858269589	1.9083858970834	0.00111632898900634	ENSG00000158828	+	20633458	20651511	3utr	ENST00000321556	mRNA	PINK1	PTEN induced kinase 1 [Source:HGNC Symbol;Acc:HGNC:14581]	Human Diseases;Human Diseases;Human Diseases;Cellular Processes	Neurodegenerative disease;Neurodegenerative disease;Neurodegenerative disease;Transport and catabolism	ko05022//Pathways of neurodegeneration - multiple diseases;ko05014//Amyotrophic lateral sclerosis;ko05012//Parkinson disease;ko04137//Mitophagy - animal	K05688;K05688;K05688;K05688	GO:0000785//chromatin;GO:0005634//nucleus;GO:0005737//cytoplasm;GO:0005739//mitochondrion;GO:0005741//mitochondrial outer membrane;GO:0005743//mitochondrial inner membrane;GO:0005758//mitochondrial intermembrane space;GO:0005783//endoplasmic reticulum;GO:0005829//cytosol;GO:0005856//cytoskeleton;GO:0016020//membrane;GO:0016021//integral component of membrane;GO:0030424//axon;GO:0030426//growth co…	GO:0000166//nucleotide binding;GO:0000287//magnesium ion binding;GO:0002020//protease binding;GO:0004672//protein kinase activity;GO:0004674//protein serine/threonine kinase activity;GO:0004712//protein serine/threonine/tyrosine kinase activity;GO:0005515//protein binding;GO:0005524//ATP binding;GO:0010857//calcium-dependent protein kinase activity;GO:0016301//kinase activity;GO:0016504//peptidas…	GO:0000422//mitophagy;GO:0000423//macromitophagy;GO:0001934//positive regulation of protein phosphorylation;GO:0002082//regulation of oxidative phosphorylation;GO:0002931//response to ischemia;GO:0006468//protein phosphorylation;GO:0006511//ubiquitin-dependent protein catabolic process;GO:0006914//autophagy;GO:0006979//response to oxidative stress;GO:0007005//mitochondrion organization;GO:0010310…	--
1	20775448	20775598	MergePeak_294	0.00370836463171721	.	38	26	38	63	69	80	35	35	33	36	36	23	2.02420018292284	3.45501922759086	1.43081904466802	0.0269118817767638	0.997432858269589	1.57005593372299	0.00111632898900634	ENSG00000127483	-	20740266	20787307	-	ENST00000438032	mRNA	HP1BP3	heterochromatin protein 1 binding protein 3 [Source:HGNC Symbol;Acc:HGNC:24973]	-	-	-	-	GO:0000786//nucleosome;GO:0005634//nucleus;GO:0005694//chromosome;GO:0016607//nuclear speck	GO:0003677//DNA binding;GO:0003682//chromatin binding;GO:0005515//protein binding;GO:0031491//nucleosome binding	GO:0006334//nucleosome assembly;GO:0006355//regulation of transcription, DNA-templated;GO:0042127//regulation of cell proliferation;GO:0070828//heterochromatin organization;GO:0071456//cellular response to hypoxia;GO:0097298//regulation of nucleus size	--
1	23531121	23531233	MergePeak_326	0.00370836463171721	.	63	9	12	23	12	13	0	0	0	0	1	5	9.29682234949975	5.29321528694363	-4.00360706255612	0.0366890423363124	0.997432858269589	1.4354636241253	0.00111632898900634	ENSG00000007968	-	23506438	23531233	5utr	ENST00000361729	mRNA	E2F2	E2F transcription factor 2 [Source:HGNC Symbol;Acc:HGNC:3114]	Human Diseases;Human Diseases;Human Diseases;Human Diseases;Human Diseases;Human Diseases;Human Diseases;Human Diseases;Cellular Processes;Human Diseases;Human Diseases;Human Diseases;Human Diseases;Cellular Processes;Human Diseases;Human Diseases;Human Diseases;Human Diseases;Human Diseases;Human Diseases;Human Diseases;Human Diseases;Human Diseases	Cancer: overview;Infectious disease: viral;Infectious disease: viral;Infectious disease: viral;Infectious disease: viral;Cancer: overview;Cancer: specific types;Infectious disease: viral;Cell growth and death;Infectious disease: viral;Endocrine and metabolic disease;Cancer: specific types;Cancer: specific types;Cell growth and death;Cancer: specific types;Drug resistance: antineoplastic;Cancer: s…	ko05200//Pathways in cancer;ko05169//Epstein-Barr virus infection;ko05163//Human cytomegalovirus infection;ko05166//Human T-cell leukemia virus 1 infection;ko05167//Kaposi sarcoma-associated herpesvirus infection;ko05206//MicroRNAs in cancer;ko05225//Hepatocellular carcinoma;ko05161//Hepatitis B;ko04218//Cellular senescence;ko05160//Hepatitis C;ko04934//Cushing syndrome;ko05224//Breast cancer;ko0…	K09389;K09389;K09389;K09389;K09389;K09389;K09389;K09389;K09389;K09389;K09389;K09389;K09389;K09389;K09389;K09389;K09389;K09389;K09389;K09389;K09389;K09389;K09389	GO:0000785//chromatin;GO:0005634//nucleus;GO:0005654//nucleoplasm;GO:0005667//transcription factor complex;GO:0035189//Rb-E2F complex;GO:0090575//RNA polymerase II transcription factor complex	GO:0000977//RNA polymerase II regulatory region sequence-specific DNA binding;GO:0000978//RNA polymerase II core promoter proximal region sequence-specific DNA binding;GO:0000981//RNA polymerase II transcription factor activity, sequence-specific DNA binding;GO:0000987//core promoter proximal region sequence-specific DNA binding;GO:0001228//transcriptional activator activity, RNA polymerase II tr…	GO:0000083//regulation of transcription involved in G1/S transition of mitotic cell cycle;GO:0006355//regulation of transcription, DNA-templated;GO:0006357//regulation of transcription from RNA polymerase II promoter;GO:0006367//transcription initiation from RNA polymerase II promoter;GO:0007049//cell cycle;GO:0043433//negative regulation of sequence-specific DNA binding transcription factor acti…	E2F
1	26170590	26170890	MergePeak_363	0.00370836463171721	.	1039	573	734	947	637	481	19	21	18	7	8	12	7.37783068547134	8.56054911911503	1.18271843364369	0.0250239955656289	0.997432858269589	1.60164334557929	0.00111632898900634	ENSG00000142684	+	26169942	26170873	3utr,cds,stop_codon	ENST00000270812	mRNA	ZNF593	zinc finger protein 593 [Source:HGNC Symbol;Acc:HGNC:30943]	-	-	-	-	GO:0005634//nucleus;GO:0005654//nucleoplasm;GO:0005730//nucleolus	GO:0003676//nucleic acid binding;GO:0003677//DNA binding;GO:0005515//protein binding;GO:0008270//zinc ion binding;GO:0046872//metal ion binding	GO:0045944//positive regulation of transcription from RNA polymerase II promoter;GO:1903026//negative regulation of RNA polymerase II regulatory region sequence-specific DNA binding	--
1	26170590	26170890	MergePeak_363	0.00370836463171721	.	1039	573	734	947	637	481	19	21	18	7	8	12	7.37783068547134	8.56054911911503	1.18271843364369	0.0250239955656289	0.997432858269589	1.60164334557929	0.00111632898900634	ENSG00000236782	-	26169516	26171821	3utr	ENST00000448923	mRNA	ZNF593OS	ZNF593 opposite strand [Source:HGNC Symbol;Acc:HGNC:41278]	-	-	-	-	GO:0016020//membrane;GO:0016021//integral component of membrane	-	-	--
1	26696657	26696857	MergePeak_373	0.00370836463171721	.	150	159	218	198	174	142	15	8	10	21	29	36	6.05180285380799	4.87976364746045	-1.17203920634754	0.0315709963060113	0.997432858269589	1.50071171258432	0.00111632898900634	ENSG00000117713	+	26696015	26782104	cds	ENST00000324856	mRNA	ARID1A	AT-rich interaction domain 1A [Source:HGNC Symbol;Acc:HGNC:11110]	Organismal Systems;Human Diseases	Environmental adaptation;Cancer: specific types	ko04714//Thermogenesis;ko05225//Hepatocellular carcinoma	K11653;K11653	GO:0000785//chromatin;GO:0005634//nucleus;GO:0005654//nucleoplasm;GO:0016514//SWI/SNF complex;GO:0035060//brahma complex;GO:0070603//SWI/SNF superfamily-type complex;GO:0071564//npBAF complex;GO:0071565//nBAF complex	GO:0003677//DNA binding;GO:0003713//transcription coactivator activity;GO:0005515//protein binding;GO:0016922//ligand-dependent nuclear receptor binding;GO:0031491//nucleosome binding	GO:0006325//chromatin organization;GO:0006337//nucleosome disassembly;GO:0006338//chromatin remodeling;GO:0006357//regulation of transcription from RNA polymerase II promoter;GO:0007399//nervous system development;GO:0030071//regulation of mitotic metaphase/anaphase transition;GO:0030520//intracellular estrogen receptor signaling pathway;GO:0030521//androgen receptor signaling pathway;GO:0042766/…	ARID
1	26774823	26774898	MergePeak_374	0.00370836463171721	.	56	45	41	97	99	75	59	44	61	48	56	54	1.81736162659734	3.07970323804105	1.26234161144371	0.0223273461167162	0.997432858269589	1.65116289517135	0.00111632898900634	ENSG00000117713	+	26696015	26782104	cds	ENST00000324856	mRNA	ARID1A	AT-rich interaction domain 1A [Source:HGNC Symbol;Acc:HGNC:11110]	Organismal Systems;Human Diseases	Environmental adaptation;Cancer: specific types	ko04714//Thermogenesis;ko05225//Hepatocellular carcinoma	K11653;K11653	GO:0000785//chromatin;GO:0005634//nucleus;GO:0005654//nucleoplasm;GO:0016514//SWI/SNF complex;GO:0035060//brahma complex;GO:0070603//SWI/SNF superfamily-type complex;GO:0071564//npBAF complex;GO:0071565//nBAF complex	GO:0003677//DNA binding;GO:0003713//transcription coactivator activity;GO:0005515//protein binding;GO:0016922//ligand-dependent nuclear receptor binding;GO:0031491//nucleosome binding	GO:0006325//chromatin organization;GO:0006337//nucleosome disassembly;GO:0006338//chromatin remodeling;GO:0006357//regulation of transcription from RNA polymerase II promoter;GO:0007399//nervous system development;GO:0030071//regulation of mitotic metaphase/anaphase transition;GO:0030520//intracellular estrogen receptor signaling pathway;GO:0030521//androgen receptor signaling pathway;GO:0042766/…	ARID
1	32194971	32195171	MergePeak_450	0.338057311446256	.	74	93	76	244	146	203	73	58	66	78	74	72	2.32375970792027	3.70145131292512	1.37769160500485	0.001783455954731	0.791105873668858	2.74873761178315	0.101765390998844	ENSG00000084652	+	32180065	32198285	cds,stop_codon	ENST00000373609	mRNA	TXLNA	taxilin alpha [Source:HGNC Symbol;Acc:HGNC:30685]	-	-	-	-	GO:0005576//extracellular region;GO:0005737//cytoplasm;GO:0005829//cytosol;GO:0016020//membrane	GO:0005515//protein binding;GO:0019905//syntaxin binding	GO:0006887//exocytosis;GO:0042113//B cell activation	--
1	32205218	32205378	MergePeak_451	0.00370836463171721	.	256	25	8	24	0	11	4	0	3	7	9	7	7.44916175210184	2.90990477452299	-4.53925697757885	0.0360092302194672	0.997432858269589	1.44358616257792	0.00111632898900634	ENSG00000160050	+	32200633	32205387	3utr	ENST00000421922	mRNA	CCDC28B	coiled-coil domain containing 28B [Source:HGNC Symbol;Acc:HGNC:28163]	-	-	-	-	GO:0005737//cytoplasm;GO:0005813//centrosome;GO:0005815//microtubule organizing center;GO:0005856//cytoskeleton	GO:0005515//protein binding	GO:0030030//cell projection organization;GO:0060271//cilium morphogenesis	--
1	32205218	32205378	MergePeak_451	0.00370836463171721	.	256	25	8	24	0	11	4	0	3	7	9	7	7.44916175210184	2.90990477452299	-4.53925697757885	0.0360092302194672	0.997432858269589	1.44358616257792	0.00111632898900634	ENSG00000224066	-	32204769	32206185	-	ENST00000373604	lncRNA	-	-	-	-	-	-	-	-	-	-
1	39357705	39357880	MergePeak_538	0.00370836463171721	.	74	99	87	134	272	215	35	46	47	52	73	45	3.02565434142503	4.16949552773785	1.14384118631282	0.0250879658622767	0.997432858269589	1.6005345499489	0.00111632898900634	ENSG00000127603	+	39204695	39487138	cds	ENST00000564288	mRNA	MACF1	microtubule actin crosslinking factor 1 [Source:HGNC Symbol;Acc:HGNC:13664]	-	-	-	-	GO:0005737//cytoplasm;GO:0005794//Golgi apparatus;GO:0005856//cytoskeleton;GO:0005874//microtubule;GO:0005882//intermediate filament;GO:0005886//plasma membrane;GO:0015629//actin cytoskeleton;GO:0016020//membrane;GO:0016021//integral component of membrane;GO:0030054//cell junction;GO:0032587//ruffle membrane;GO:0042995//cell projection	GO:0003723//RNA binding;GO:0003779//actin binding;GO:0005198//structural molecule activity;GO:0005509//calcium ion binding;GO:0005515//protein binding;GO:0008017//microtubule binding;GO:0008092//cytoskeletal protein binding;GO:0045296//cadherin binding;GO:0046872//metal ion binding;GO:0051011//microtubule minus-end binding;GO:0051015//actin filament binding	GO:0010632//regulation of epithelial cell migration;GO:0016055//Wnt signaling pathway;GO:0030177//positive regulation of Wnt signaling pathway;GO:0030334//regulation of cell migration;GO:0032886//regulation of microtubule-based process;GO:0042060//wound healing;GO:0043001//Golgi to plasma membrane protein transport;GO:0045104//intermediate filament cytoskeleton organization;GO:0045773//positive r…	--
1	39625934	39626134	MergePeak_551	0.00370836463171721	.	61	36	64	95	61	90	13	14	15	7	12	6	3.98120564924167	5.59933182834966	1.61812617910799	0.0274363783132242	0.997432858269589	1.5616732173964	0.00111632898900634	ENSG00000163909	-	39623435	39639643	3utr	ENST00000372852	mRNA	HEYL	hes related family bHLH transcription factor with YRPW motif like [Source:HGNC Symbol;Acc:HGNC:4882]	Human Diseases;Human Diseases;Human Diseases;Environmental Information Processing	Cancer: overview;Infectious disease: viral;Cancer: specific types;Signal transduction	ko05200//Pathways in cancer;ko05165//Human papillomavirus infection;ko05224//Breast cancer;ko04330//Notch signaling pathway	K09091;K09091;K09091;K09091	GO:0000785//chromatin;GO:0005634//nucleus;GO:0005654//nucleoplasm;GO:0005737//cytoplasm	GO:0000978//RNA polymerase II core promoter proximal region sequence-specific DNA binding;GO:0000981//RNA polymerase II transcription factor activity, sequence-specific DNA binding;GO:0001227//transcriptional repressor activity, RNA polymerase II transcription regulatory region sequence-specific binding;GO:0001228//transcriptional activator activity, RNA polymerase II transcription regulatory reg…	GO:0000122//negative regulation of transcription from RNA polymerase II promoter;GO:0003151//outflow tract morphogenesis;GO:0003180//aortic valve morphogenesis;GO:0003181//atrioventricular valve morphogenesis;GO:0003184//pulmonary valve morphogenesis;GO:0003198//epithelial to mesenchymal transition involved in endocardial cushion formation;GO:0003203//endocardial cushion morphogenesis;GO:0003208/…	bHLH
1	42702010	42702210	MergePeak_584	0.338057311446256	.	1071	1684	633	446	608	611	297	197	314	307	371	416	4.05328052211599	2.89996108833006	-1.15331943378593	0.00208351250358393	0.791105873668858	2.68120388890903	0.101765390998844	ENSG00000065978	+	42682418	42703805	3utr	ENST00000321358	mRNA	YBX1	Y-box binding protein 1 [Source:HGNC Symbol;Acc:HGNC:8014]	-	-	-	-	GO:0005576//extracellular region;GO:0005634//nucleus;GO:0005654//nucleoplasm;GO:0005689//U12-type spliceosomal complex;GO:0005737//cytoplasm;GO:0005783//endoplasmic reticulum;GO:0005829//cytosol;GO:0005886//plasma membrane;GO:0010494//cytoplasmic stress granule;GO:0043231//intracellular membrane-bounded organelle;GO:0070062//extracellular exosome;GO:0070937//CRD-mediated mRNA stability complex;GO…	GO:0003676//nucleic acid binding;GO:0003677//DNA binding;GO:0003682//chromatin binding;GO:0003690//double-stranded DNA binding;GO:0003697//single-stranded DNA binding;GO:0003723//RNA binding;GO:0003729//mRNA binding;GO:0005515//protein binding;GO:0035198//miRNA binding;GO:0051020//GTPase binding;GO:1990837//sequence-specific double-stranded DNA binding	GO:0000122//negative regulation of transcription from RNA polymerase II promoter;GO:0001701//in utero embryonic development;GO:0006355//regulation of transcription, DNA-templated;GO:0006397//mRNA processing;GO:0008380//RNA splicing;GO:0008544//epidermis development;GO:0010468//regulation of gene expression;GO:0017148//negative regulation of translation;GO:0045944//positive regulation of transcrip…	CSD
1	46364751	46364801	MergePeak_645	0.00370836463171721	.	62	31	21	22	13	12	3	4	4	10	14	3	5.38667852763355	3.11184543924396	-2.27483308838959	0.0439008721450543	0.997432858269589	1.35752685187583	0.00111632898900634	ENSG00000117481	+	46340807	46365018	3utr	ENST00000474844	mRNA	NSUN4	NOP2/Sun RNA methyltransferase 4 [Source:HGNC Symbol;Acc:HGNC:31802]	-	-	-	-	GO:0005739//mitochondrion;GO:0005759//mitochondrial matrix;GO:0005762//mitochondrial large ribosomal subunit	GO:0003723//RNA binding;GO:0005515//protein binding;GO:0008168//methyltransferase activity;GO:0009383//rRNA (cytosine-C5-)-methyltransferase activity;GO:0016740//transferase activity;GO:0019843//rRNA binding	GO:0001510//RNA methylation;GO:0006364//rRNA processing;GO:0031167//rRNA methylation;GO:0032259//methylation;GO:0042254//ribosome biogenesis	--
1	51273185	51273335	MergePeak_660	0.00370836463171721	.	19	21	46	9	10	0	4	2	1	7	2	10	5.71925833388335	2.30298644493648	-3.41627188894687	0.0252660824912038	0.997432858269589	1.59746209026622	0.00111632898900634	ENSG00000123091	+	51236273	51273447	3utr	ENST00000242719	mRNA	RNF11	ring finger protein 11 [Source:HGNC Symbol;Acc:HGNC:10056]	-	-	-	-	GO:0000151//ubiquitin ligase complex;GO:0005634//nucleus;GO:0005737//cytoplasm;GO:0005768//endosome;GO:0005769//early endosome;GO:0055037//recycling endosome;GO:0070062//extracellular exosome	GO:0003677//DNA binding;GO:0005515//protein binding;GO:0008270//zinc ion binding;GO:0046872//metal ion binding;GO:0061630//ubiquitin protein ligase activity	GO:0006511//ubiquitin-dependent protein catabolic process;GO:0051865//protein autoubiquitination	--
1	52994850	52995075	MergePeak_690	0.00370836463171721	.	46	61	30	48	28	48	0	0	0	0	2	4	9.95374524772398	6.66246289812824	-3.29128234959574	0.0353618958566229	0.997432858269589	1.45146445921332	0.00111632898900634	ENSG00000116171	+	52927277	53051401	3utr	ENST00000478631	nonsense_mediated_decay	SCP2	sterol carrier protein 2 [Source:HGNC Symbol;Acc:HGNC:10606]	Metabolism;Cellular Processes;Organismal Systems;Metabolism;Metabolism;Metabolism	Global and overview maps;Transport and catabolism;Endocrine system;Global and overview maps;Lipid metabolism;Lipid metabolism	ko01100//Metabolic pathways;ko04146//Peroxisome;ko03320//PPAR signaling pathway;ko01212//Fatty acid metabolism;ko01040//Biosynthesis of unsaturated fatty acids;ko00120//Primary bile acid biosynthesis	K08764;K08764;K08764;K08764;K08764;K08764	GO:0005654//nucleoplasm;GO:0005737//cytoplasm;GO:0005739//mitochondrion;GO:0005777//peroxisome;GO:0005782//peroxisomal matrix;GO:0005783//endoplasmic reticulum;GO:0005829//cytosol;GO:0016020//membrane;GO:0032991//macromolecular complex;GO:0043231//intracellular membrane-bounded organelle	GO:0000062//fatty-acyl-CoA binding;GO:0003988//acetyl-CoA C-acyltransferase activity;GO:0005102//receptor binding;GO:0005515//protein binding;GO:0008289//lipid binding;GO:0008526//phosphatidylinositol transporter activity;GO:0015485//cholesterol binding;GO:0016740//transferase activity;GO:0016746//transferase activity, transferring acyl groups;GO:0016747//transferase activity, transferring acyl g…	GO:0006629//lipid metabolic process;GO:0006635//fatty acid beta-oxidation;GO:0006694//steroid biosynthetic process;GO:0006699//bile acid biosynthetic process;GO:0006701//progesterone biosynthetic process;GO:0006869//lipid transport;GO:0007031//peroxisome organization;GO:0008206//bile acid metabolic process;GO:0015914//phospholipid transport;GO:0015918//sterol transport;GO:0032367//intracellular c…	--
1	81991473	81991723	MergePeak_790	0.00370836463171721	.	83	1627	227	346	496	397	5	14	11	62	79	55	7.88571913379864	4.96204147493308	-2.92367765886556	0.0181186618595384	0.997432858269589	1.74187387997477	0.00111632898900634	ENSG00000117114	+	81800934	81993932	3utr	ENST00000686636	mRNA	ADGRL2	adhesion G protein-coupled receptor L2 [Source:HGNC Symbol;Acc:HGNC:18582]	-	-	-	-	GO:0005886//plasma membrane;GO:0005887//integral component of plasma membrane;GO:0016020//membrane;GO:0016021//integral component of membrane;GO:0030424//axon;GO:0043005//neuron projection	GO:0004888//transmembrane signaling receptor activity;GO:0004930//G-protein coupled receptor activity;GO:0016524//latrotoxin receptor activity;GO:0030246//carbohydrate binding	GO:0007165//signal transduction;GO:0007166//cell surface receptor signaling pathway;GO:0007186//G-protein coupled receptor signaling pathway;GO:0007189//adenylate cyclase-activating G-protein coupled receptor signaling pathway;GO:0007420//brain development;GO:0009617//response to bacterium;GO:0050808//synapse organization;GO:0051965//positive regulation of synapse assembly	--
1	85183195	85190251	MergePeak_800	0.00370836463171721	.	55	120	94	174	99	61	12	5	5	3	3	2	5.65223549428834	7.69269318354168	2.04045768925334	0.0214729091903186	0.997432858269589	1.6681091125404	0.00111632898900634	ENSG00000097096	-	85156889	85201724	cds	ENST00000696556	mRNA	SYDE2	synapse defective Rho GTPase homolog 2 [Source:HGNC Symbol;Acc:HGNC:25841]	-	-	-	-	GO:0005829//cytosol	GO:0005096//GTPase activator activity	GO:0007165//signal transduction;GO:0016477//cell migration;GO:0051056//regulation of small GTPase mediated signal transduction;GO:0090630//activation of GTPase activity	--
1	92841854	92841904	MergePeak_847	0.00370836463171721	.	299	125	160	98	89	123	80	89	65	70	145	119	3.36002413823791	2.19049552897943	-1.16952860925848	0.0321297675798067	0.997432858269589	1.49309241603493	0.00111632898900634	ENSG00000122406	+	92832040	92841924	3utr,cds,stop_codon	ENST00000370321	mRNA	RPL5	ribosomal protein L5 [Source:HGNC Symbol;Acc:HGNC:10360]	Human Diseases;Genetic Information Processing	Infectious disease: viral;Translation	ko05171//Coronavirus disease - COVID-19;ko03010//Ribosome	K02932;K02932	GO:0005634//nucleus;GO:0005654//nucleoplasm;GO:0005730//nucleolus;GO:0005737//cytoplasm;GO:0005783//endoplasmic reticulum;GO:0005829//cytosol;GO:0005840//ribosome;GO:0005925//focal adhesion;GO:0016020//membrane;GO:0022625//cytosolic large ribosomal subunit;GO:0022626//cytosolic ribosome;GO:0032991//macromolecular complex;GO:0070062//extracellular exosome;GO:1990904//ribonucleoprotein complex	GO:0003723//RNA binding;GO:0003730//mRNA 3'-UTR binding;GO:0003735//structural constituent of ribosome;GO:0005515//protein binding;GO:0008097//5S rRNA binding;GO:0019843//rRNA binding;GO:0031625//ubiquitin protein ligase binding;GO:0048027//mRNA 5'-UTR binding	GO:0000027//ribosomal large subunit assembly;GO:0002181//cytoplasmic translation;GO:0006364//rRNA processing;GO:0006412//translation;GO:0010628//positive regulation of gene expression;GO:0042273//ribosomal large subunit biogenesis;GO:0045727//positive regulation of translation;GO:0050821//protein stabilization;GO:1901796//regulation of signal transduction by p53 class mediator;GO:1904667//negativ…	--
1	92841854	92841904	MergePeak_847	0.00370836463171721	.	299	125	160	98	89	123	80	89	65	70	145	119	3.36002413823791	2.19049552897943	-1.16952860925848	0.0321297675798067	0.997432858269589	1.49309241603493	0.00111632898900634	ENSG00000154511	-	92832737	92961522	-	ENST00000615519	mRNA	DIPK1A	divergent protein kinase domain 1A [Source:HGNC Symbol;Acc:HGNC:32213]	-	-	-	-	GO:0005783//endoplasmic reticulum;GO:0005789//endoplasmic reticulum membrane;GO:0016020//membrane;GO:0016021//integral component of membrane	GO:0005515//protein binding	-	--
1	93576037	93582308	MergePeak_858	0.00370836463171721	.	54	99	103	79	98	116	98	72	61	37	38	38	2.19031704478071	3.66744902399824	1.47713197921753	0.00592583719699775	0.997432858269589	2.2272502842459	0.00111632898900634	ENSG00000137936	-	93561741	93681837	cds	ENST00000260502	mRNA	BCAR3	BCAR3 adaptor protein, NSP family member [Source:HGNC Symbol;Acc:HGNC:973]	-	-	-	-	GO:0005737//cytoplasm;GO:0005925//focal adhesion;GO:0016020//membrane;GO:0030054//cell junction	GO:0001784//phosphotyrosine binding;GO:0005085//guanyl-nucleotide exchange factor activity;GO:0005515//protein binding;GO:0019900//kinase binding	GO:0002089//lens morphogenesis in camera-type eye;GO:0007165//signal transduction;GO:0007264//small GTPase mediated signal transduction;GO:0008286//insulin receptor signaling pathway;GO:0009410//response to xenobiotic stimulus;GO:0033138//positive regulation of peptidyl-serine phosphorylation;GO:0043410//positive regulation of MAPK cascade;GO:0043547//positive regulation of GTPase activity;GO:004…	--
1	109928954	109929079	MergePeak_920	0.00370836463171721	.	35	64	57	103	144	72	34	33	24	19	35	37	2.80146852401376	4.11478410757909	1.31331558356533	0.0394425799441607	0.997432858269589	1.40403468554454	0.00111632898900634	ENSG00000184371	+	109910849	109930992	3utr	ENST00000329608	mRNA	CSF1	colony stimulating factor 1 [Source:HGNC Symbol;Acc:HGNC:2432]	Human Diseases;Environmental Information Processing;Human Diseases;Environmental Information Processing;Environmental Information Processing;Environmental Information Processing;Environmental Information Processing;Organismal Systems;Human Diseases;Organismal Systems;Environmental Information Processing;Environmental Information Processing	Neurodegenerative disease;Signal transduction;Neurodegenerative disease;Signal transduction;Signaling molecules and interaction;Signal transduction;Signal transduction;Immune system;Immune disease;Development and regeneration;Signal transduction;Signaling molecules and interaction	ko05022//Pathways of neurodegeneration - multiple diseases;ko04151//PI3K-Akt signaling pathway;ko05010//Alzheimer disease;ko04010//MAPK signaling pathway;ko04060//Cytokine-cytokine receptor interaction;ko04014//Ras signaling pathway;ko04015//Rap1 signaling pathway;ko04640//Hematopoietic cell lineage;ko05323//Rheumatoid arthritis;ko04380//Osteoclast differentiation;ko04668//TNF signaling pathway;k…	K05453;K05453;K05453;K05453;K05453;K05453;K05453;K05453;K05453;K05453;K05453;K05453	GO:0005576//extracellular region;GO:0005615//extracellular space;GO:0005788//endoplasmic reticulum lumen;GO:0005886//plasma membrane;GO:0016020//membrane;GO:0016021//integral component of membrane;GO:0016604//nuclear body;GO:0048471//perinuclear region of cytoplasm;GO:1990682//CSF1-CSF1R complex	GO:0005125//cytokine activity;GO:0005157//macrophage colony-stimulating factor receptor binding;GO:0005515//protein binding;GO:0008083//growth factor activity;GO:0042802//identical protein binding;GO:0042803//protein homodimerization activity	GO:0001503//ossification;GO:0001954//positive regulation of cell-matrix adhesion;GO:0002158//osteoclast proliferation;GO:0002376//immune system process;GO:0002931//response to ischemia;GO:0003006//developmental process involved in reproduction;GO:0006954//inflammatory response;GO:0007165//signal transduction;GO:0007169//transmembrane receptor protein tyrosine kinase signaling pathway;GO:0008283//…	--
1	110604013	110604063	MergePeak_938	0.00370836463171721	.	0	0	0	54	13	17	0	1	1	1	3	2	0.136389257447811	6.12085336119251	5.9844641037447	0.0064753803229695	0.997432858269589	2.18873471878087	0.00111632898900634	ENSG00000177301	-	110593580	110607367	cds	ENST00000675391	mRNA	KCNA2	potassium voltage-gated channel subfamily A member 2 [Source:HGNC Symbol;Acc:HGNC:6220]	-	-	-	-	GO:0005783//endoplasmic reticulum;GO:0005789//endoplasmic reticulum membrane;GO:0005886//plasma membrane;GO:0005887//integral component of plasma membrane;GO:0008076//voltage-gated potassium channel complex;GO:0016020//membrane;GO:0016021//integral component of membrane;GO:0030027//lamellipodium;GO:0030054//cell junction;GO:0030424//axon;GO:0030425//dendrite;GO:0031258//lamellipodium membrane;GO:…	GO:0005216//ion channel activity;GO:0005244//voltage-gated ion channel activity;GO:0005249//voltage-gated potassium channel activity;GO:0005251//delayed rectifier potassium channel activity;GO:0005267//potassium channel activity;GO:0005515//protein binding;GO:0015271//outward rectifier potassium channel activity;GO:0019894//kinesin binding	GO:0006811//ion transport;GO:0006813//potassium ion transport;GO:0014059//regulation of dopamine secretion;GO:0019228//neuronal action potential;GO:0019233//sensory perception of pain;GO:0021633//optic nerve structural organization;GO:0034220//ion transmembrane transport;GO:0034765//regulation of ion transmembrane transport;GO:0045188//regulation of circadian sleep/wake cycle, non-REM sleep;GO:00…	--
1	111118012	111118162	MergePeak_943	0.600587006379655	.	156	180	88	42	39	21	79	49	50	80	55	65	3.27368714370884	1.32950071331488	-1.94418643039396	0.000850220788463176	0.659485568102943	3.07046828045044	0.180794703926311	ENSG00000156171	-	111117333	111140040	3utr,stop_codon	ENST00000286692	mRNA	DRAM2	DNA damage regulated autophagy modulator 2 [Source:HGNC Symbol;Acc:HGNC:28769]	-	-	-	-	GO:0001917//photoreceptor inner segment;GO:0005737//cytoplasm;GO:0005764//lysosome;GO:0005765//lysosomal membrane;GO:0005794//Golgi apparatus;GO:0005886//plasma membrane;GO:0016020//membrane;GO:0016021//integral component of membrane;GO:0016324//apical plasma membrane;GO:0043231//intracellular membrane-bounded organelle	-	GO:0006914//autophagy;GO:0006915//apoptotic process;GO:0007601//visual perception;GO:0010506//regulation of autophagy;GO:0045494//photoreceptor cell maintenance	--
1	117623610	117623660	MergePeak_1012	0.00370836463171721	.	6	4	7	52	21	8	1	1	3	1	0	0	3.78830002496409	8.54975148622769	4.7614514612636	0.0128441741126258	0.997432858269589	1.89129381587102	0.00111632898900634	ENSG00000183508	+	117606048	117628389	cds	ENST00000369448	mRNA	TENT5C	terminal nucleotidyltransferase 5C [Source:HGNC Symbol;Acc:HGNC:24712]	-	-	-	-	GO:0005634//nucleus;GO:0005654//nucleoplasm;GO:0005737//cytoplasm;GO:0005813//centrosome	GO:0003723//RNA binding;GO:0004652//polynucleotide adenylyltransferase activity;GO:0005515//protein binding;GO:0016740//transferase activity;GO:0016779//nucleotidyltransferase activity;GO:1990817//RNA adenylyltransferase activity	GO:0001701//in utero embryonic development;GO:0045596//negative regulation of cell differentiation;GO:0048255//mRNA stabilization	--
1	145920395	145920570	MergePeak_1038	0.00370836463171721	.	59	22	15	5	0	5	1	0	0	0	2	4	8.50871706899383	3.02477190655455	-5.48394516243928	0.00658736730607971	0.997432858269589	2.18128811998703	0.00111632898900634	ENSG00000211451	+	145919013	145925314	-	ENST00000312753	processed_transcript	-	-	-	-	-	-	-	-	-	-
1	145920395	145920570	MergePeak_1038	0.00370836463171721	.	59	22	15	5	0	5	1	0	0	0	2	4	8.50871706899383	3.02477190655455	-5.48394516243928	0.00658736730607971	0.997432858269589	2.18128811998703	0.00111632898900634	ENSG00000289565	-	145917781	145926618	-	ENST00000632040	nonsense_mediated_decay	RBM8A	novel protein	Genetic Information Processing;Genetic Information Processing;Genetic Information Processing	Transcription;Translation;Translation	ko03040//Spliceosome;ko03013//Nucleocytoplasmic transport;ko03015//mRNA surveillance pathway	K12876;K12876;K12876	GO:0005634//nucleus;GO:0005737//cytoplasm;GO:0016607//nuclear speck	GO:0003676//nucleic acid binding;GO:0003723//RNA binding;GO:0003729//mRNA binding	GO:0000184//nuclear-transcribed mRNA catabolic process, nonsense-mediated decay;GO:0006396//RNA processing;GO:0006397//mRNA processing;GO:0008380//RNA splicing;GO:0051028//mRNA transport	--
1	150220591	150220716	MergePeak_1080	0.00370836463171721	.	53	83	81	24	34	50	38	39	34	42	73	63	2.98835687289565	1.57191143352042	-1.41644543937523	0.0298566842996769	0.997432858269589	1.52495842401586	0.00111632898900634	ENSG00000143401	-	150218417	150236112	3utr,cds,stop_codon	ENST00000583931	mRNA	ANP32E	acidic nuclear phosphoprotein 32 family member E [Source:HGNC Symbol;Acc:HGNC:16673]	-	-	-	-	GO:0000812//Swr1 complex;GO:0005634//nucleus;GO:0005737//cytoplasm;GO:0031410//cytoplasmic vesicle	GO:0005515//protein binding;GO:0019212//phosphatase inhibitor activity;GO:0042393//histone binding	GO:0006325//chromatin organization;GO:0042981//regulation of apoptotic process;GO:0043086//negative regulation of catalytic activity;GO:0043486//histone exchange	--
1	151518724	151518774	MergePeak_1136	0.00370836463171721	.	2	4	0	47	16	22	6	0	1	3	2	1	1.8338637074189	6.12890662236315	4.29504291494425	0.0128411511292603	0.997432858269589	1.89139604272532	0.00111632898900634	ENSG00000143375	+	151511387	151538692	cds	ENST00000271636	mRNA	CGN	cingulin [Source:HGNC Symbol;Acc:HGNC:17429]	Cellular Processes	Cellular community - eukaryotes	ko04530//Tight junction	K06102	GO:0005886//plasma membrane;GO:0005923//bicellular tight junction;GO:0016459//myosin complex;GO:0030054//cell junction	GO:0003779//actin binding;GO:0005515//protein binding;GO:0045296//cadherin binding	GO:0008150//biological_process	--
1	153631659	153631909	MergePeak_1166	3.77531578724544	.	94	503	38	1	6	7	4	2	1	3	9	11	8.45871216774992	1.57231559912691	-6.88639656862301	4.67704488636753e-06	0.0730325903979476	5.33002846207606	1.13648329506466	ENSG00000160678	+	153628434	153632039	3utr,cds,stop_codon	ENST00000292169	mRNA	S100A1	S100 calcium binding protein A1 [Source:HGNC Symbol;Acc:HGNC:10486]	-	-	-	-	GO:0005576//extracellular region;GO:0005634//nucleus;GO:0005654//nucleoplasm;GO:0005737//cytoplasm;GO:0005739//mitochondrion;GO:0005794//Golgi apparatus;GO:0005829//cytosol;GO:0016529//sarcoplasmic reticulum;GO:0032991//macromolecular complex	GO:0005509//calcium ion binding;GO:0005515//protein binding;GO:0042802//identical protein binding;GO:0042803//protein homodimerization activity;GO:0044548//S100 protein binding;GO:0046872//metal ion binding;GO:0048306//calcium-dependent protein binding;GO:0051117//ATPase binding	GO:0008016//regulation of heart contraction;GO:0021762//substantia nigra development;GO:0035556//intracellular signal transduction;GO:0051000//positive regulation of nitric-oxide synthase activity;GO:1903672//positive regulation of sprouting angiogenesis	--
1	153631659	153631909	MergePeak_1166	3.77531578724544	.	94	503	38	1	6	7	4	2	1	3	9	11	8.45871216774992	1.57231559912691	-6.88639656862301	4.67704488636753e-06	0.0730325903979476	5.33002846207606	1.13648329506466	ENSG00000271853	-	153626332	153634340	-	ENST00000497086	lncRNA	-	-	-	-	-	-	-	-	-	-
1	153631659	153631909	MergePeak_1166	3.77531578724544	.	94	503	38	1	6	7	4	2	1	3	9	11	8.45871216774992	1.57231559912691	-6.88639656862301	4.67704488636753e-06	0.0730325903979476	5.33002846207606	1.13648329506466	ENSG00000272030	-	153631661	153634397	-	ENST00000469931	lncRNA	-	-	-	-	-	-	-	-	-	-
1	154582069	154582319	MergePeak_1187	0.00370836463171721	.	4421	599	360	491	300	401	105	72	102	120	115	98	6.31280728227469	4.13819333148008	-2.17461395079461	0.046475783275362	0.997432858269589	1.33277328215206	0.00111632898900634	ENSG00000160710	-	154582067	154608186	3utr	ENST00000648231	mRNA	ADAR	adenosine deaminase RNA specific [Source:HGNC Symbol;Acc:HGNC:225]	Human Diseases;Human Diseases;Human Diseases;Organismal Systems	Infectious disease: viral;Infectious disease: viral;Infectious disease: viral;Immune system	ko05171//Coronavirus disease - COVID-19;ko05164//Influenza A;ko05162//Measles;ko04623//Cytosolic DNA-sensing pathway	K12968;K12968;K12968;K12968	GO:0005634//nucleus;GO:0005654//nucleoplasm;GO:0005730//nucleolus;GO:0005737//cytoplasm;GO:0016020//membrane;GO:0044530//supraspliceosomal complex	GO:0003677//DNA binding;GO:0003723//RNA binding;GO:0003725//double-stranded RNA binding;GO:0003726//double-stranded RNA adenosine deaminase activity;GO:0004000//adenosine deaminase activity;GO:0005515//protein binding;GO:0008251//tRNA-specific adenosine deaminase activity;GO:0016787//hydrolase activity;GO:0046872//metal ion binding	GO:0001649//osteoblast differentiation;GO:0002244//hematopoietic progenitor cell differentiation;GO:0002376//immune system process;GO:0002566//somatic diversification of immune receptors via somatic mutation;GO:0006382//adenosine to inosine editing;GO:0006396//RNA processing;GO:0006397//mRNA processing;GO:0006606//protein import into nucleus;GO:0006611//protein export from nucleus;GO:0009615//res…	--
1	154582344	154582394	MergePeak_1188	0.00370836463171721	.	2903	320	132	346	97	124	116	76	88	128	140	136	5.63762128052489	2.79626007350345	-2.84136120702144	0.03503501550031	0.997432858269589	1.45549768602833	0.00111632898900634	ENSG00000160710	-	154582067	154608186	3utr	ENST00000648231	mRNA	ADAR	adenosine deaminase RNA specific [Source:HGNC Symbol;Acc:HGNC:225]	Human Diseases;Human Diseases;Human Diseases;Organismal Systems	Infectious disease: viral;Infectious disease: viral;Infectious disease: viral;Immune system	ko05171//Coronavirus disease - COVID-19;ko05164//Influenza A;ko05162//Measles;ko04623//Cytosolic DNA-sensing pathway	K12968;K12968;K12968;K12968	GO:0005634//nucleus;GO:0005654//nucleoplasm;GO:0005730//nucleolus;GO:0005737//cytoplasm;GO:0016020//membrane;GO:0044530//supraspliceosomal complex	GO:0003677//DNA binding;GO:0003723//RNA binding;GO:0003725//double-stranded RNA binding;GO:0003726//double-stranded RNA adenosine deaminase activity;GO:0004000//adenosine deaminase activity;GO:0005515//protein binding;GO:0008251//tRNA-specific adenosine deaminase activity;GO:0016787//hydrolase activity;GO:0046872//metal ion binding	GO:0001649//osteoblast differentiation;GO:0002244//hematopoietic progenitor cell differentiation;GO:0002376//immune system process;GO:0002566//somatic diversification of immune receptors via somatic mutation;GO:0006382//adenosine to inosine editing;GO:0006396//RNA processing;GO:0006397//mRNA processing;GO:0006606//protein import into nucleus;GO:0006611//protein export from nucleus;GO:0009615//res…	--
1	155087404	155087454	MergePeak_1210	0.00370836463171721	.	142	39	4	11	0	12	3	1	3	5	0	6	6.75373663053841	3.3354775781876	-3.41825905235081	0.0367998573565481	0.997432858269589	1.43415386473366	0.00111632898900634	ENSG00000143590	+	155078837	155087538	3utr	ENST00000368408	mRNA	EFNA3	ephrin A3 [Source:HGNC Symbol;Acc:HGNC:3223]	Environmental Information Processing;Environmental Information Processing;Environmental Information Processing;Environmental Information Processing;Organismal Systems;Human Diseases	Signal transduction;Signal transduction;Signal transduction;Signal transduction;Development and regeneration;Cancer: overview	ko04151//PI3K-Akt signaling pathway;ko04010//MAPK signaling pathway;ko04014//Ras signaling pathway;ko04015//Rap1 signaling pathway;ko04360//Axon guidance;ko05206//MicroRNAs in cancer	K05462;K05462;K05462;K05462;K05462;K05462	GO:0005886//plasma membrane;GO:0016020//membrane;GO:0031225//anchored component of membrane;GO:0031226//intrinsic component of plasma membrane	GO:0005005//transmembrane-ephrin receptor activity;GO:0005515//protein binding;GO:0046875//ephrin receptor binding	GO:0007267//cell-cell signaling;GO:0007411//axon guidance;GO:0016525//negative regulation of angiogenesis;GO:0048013//ephrin receptor signaling pathway;GO:1902961//positive regulation of aspartic-type endopeptidase activity involved in amyloid precursor protein catabolic process	--
1	155521361	155521536	MergePeak_1229	0.00370836463171721	.	98	140	114	86	62	62	34	36	35	59	50	72	3.75602903086045	2.51056178099875	-1.2454672498617	0.0173227134852216	0.997432858269589	1.76138407771386	0.00111632898900634	ENSG00000116539	-	155335268	155562803	5utr,cds,start_codon	ENST00000676814	nonsense_mediated_decay	ASH1L	ASH1 like histone lysine methyltransferase [Source:HGNC Symbol;Acc:HGNC:19088]	Metabolism;Metabolism	Global and overview maps;Amino acid metabolism	ko01100//Metabolic pathways;ko00310//Lysine degradation	K06101;K06101	GO:0005634//nucleus;GO:0005654//nucleoplasm;GO:0005694//chromosome;GO:0005794//Golgi apparatus;GO:0005923//bicellular tight junction;GO:0016586//RSC complex;GO:0030054//cell junction;GO:0031981//nuclear lumen	GO:0003677//DNA binding;GO:0003682//chromatin binding;GO:0005515//protein binding;GO:0008168//methyltransferase activity;GO:0016740//transferase activity;GO:0018024//histone-lysine N-methyltransferase activity;GO:0042800//histone methyltransferase activity (H3-K4 specific);GO:0046872//metal ion binding;GO:0046974//histone methyltransferase activity (H3-K9 specific);GO:0046975//histone methyltrans…	GO:0001501//skeletal system development;GO:0002674//negative regulation of acute inflammatory response;GO:0006325//chromatin organization;GO:0006338//chromatin remodeling;GO:0006807//nitrogen compound metabolic process;GO:0007338//single fertilization;GO:0009791//post-embryonic development;GO:0010468//regulation of gene expression;GO:0030317//sperm motility;GO:0032259//methylation;GO:0034968//his…	--
1	186419130	186419255	MergePeak_1466	0.00370836463171721	.	53	32	59	36	10	18	13	10	12	20	32	18	4.09646608652345	2.17885223649431	-1.91761385002914	0.0336652452050074	0.997432858269589	1.47281821794655	0.00111632898900634	ENSG00000157181	+	186375838	186421375	3utr,stop_codon	ENST00000287859	mRNA	ODR4	odr-4 GPCR localization factor homolog [Source:HGNC Symbol;Acc:HGNC:24299]	-	-	-	-	GO:0016020//membrane;GO:0016021//integral component of membrane	-	GO:0008104//protein localization	--
1	197104297	197104472	MergePeak_1481	0.00370836463171721	.	84	138	201	431	410	271	33	35	28	42	56	33	4.18076518434975	5.39354802824368	1.21278284389393	0.0175439697659844	0.997432858269589	1.75587212976176	0.00111632898900634	ENSG00000066279	-	197084127	197146669	cds	ENST00000680265	mRNA	ASPM	assembly factor for spindle microtubules [Source:HGNC Symbol;Acc:HGNC:19048]	-	-	-	-	GO:0000922//spindle pole;GO:0005634//nucleus;GO:0005737//cytoplasm;GO:0005813//centrosome;GO:0005819//spindle;GO:0005856//cytoskeleton;GO:0005874//microtubule;GO:0016324//apical plasma membrane;GO:0030496//midbody;GO:0036449//microtubule minus-end;GO:0072687//meiotic spindle;GO:0097431//mitotic spindle pole	GO:0005515//protein binding;GO:0005516//calmodulin binding	GO:0001764//neuron migration;GO:0002052//positive regulation of neuroblast proliferation;GO:0007049//cell cycle;GO:0007051//spindle organization;GO:0007283//spermatogenesis;GO:0007420//brain development;GO:0008584//male gonad development;GO:0021873//forebrain neuroblast division;GO:0021987//cerebral cortex development;GO:0045665//negative regulation of neuron differentiation;GO:0045769//negative …	--
1	201999545	201999745	MergePeak_1539	0.0140925277190744	.	20	11	37	63	141	42	14	13	10	8	9	9	2.95414336420335	5.54905232859358	2.59490896439023	0.00416939780414636	0.990279358005262	2.37992666666223	0.00424227355816746	ENSG00000176393	+	201982648	202006143	-	ENST00000295640	mRNA	RNPEP	arginyl aminopeptidase [Source:HGNC Symbol;Acc:HGNC:10078]	-	-	-	-	GO:0005576//extracellular region;GO:0005615//extracellular space;GO:0005886//plasma membrane;GO:0070062//extracellular exosome	GO:0004177//aminopeptidase activity;GO:0004301//epoxide hydrolase activity;GO:0008233//peptidase activity;GO:0008235//metalloexopeptidase activity;GO:0008237//metallopeptidase activity;GO:0008270//zinc ion binding;GO:0016787//hydrolase activity;GO:0046872//metal ion binding;GO:0070006//metalloaminopeptidase activity	GO:0006508//proteolysis	--
1	201999545	201999745	MergePeak_1539	0.0140925277190744	.	20	11	37	63	141	42	14	13	10	8	9	9	2.95414336420335	5.54905232859358	2.59490896439023	0.00416939780414636	0.990279358005262	2.37992666666223	0.00424227355816746	ENSG00000234678	-	201995696	202010463	-	ENST00000419190	lncRNA	-	-	-	-	-	-	-	-	-	-
1	206456017	206458641	MergePeak_1626	0.00370836463171721	.	506	55	150	40	83	50	19	9	4	12	13	10	6.58331767488012	4.60626480331654	-1.97705287156358	0.0256098933316245	0.997432858269589	1.59159223041807	0.00111632898900634	ENSG00000266028	+	206203541	206464436	cds	ENST00000573034	mRNA	SRGAP2	SLIT-ROBO Rho GTPase activating protein 2 [Source:HGNC Symbol;Acc:HGNC:19751]	Organismal Systems	Development and regeneration	ko04360//Axon guidance	K07526	GO:0005634//nucleus;GO:0005654//nucleoplasm;GO:0005737//cytoplasm;GO:0005829//cytosol;GO:0005886//plasma membrane;GO:0014069//postsynaptic density;GO:0016020//membrane;GO:0030027//lamellipodium;GO:0030054//cell junction;GO:0031410//cytoplasmic vesicle;GO:0042995//cell projection;GO:0043197//dendritic spine;GO:0044327//dendritic spine head;GO:0045202//synapse;GO:0045211//postsynaptic membrane;GO:0…	GO:0005096//GTPase activator activity;GO:0005515//protein binding;GO:0031267//small GTPase binding;GO:0042802//identical protein binding;GO:0042803//protein homodimerization activity	GO:0003363//lamellipodium assembly involved in ameboidal cell migration;GO:0007165//signal transduction;GO:0007399//nervous system development;GO:0021816//extension of a leading process involved in cell motility in cerebral cortex radial glia guided migration;GO:0030336//negative regulation of cell migration;GO:0034446//substrate adhesion-dependent cell spreading;GO:0043547//positive regulation o…	--
1	208025641	208025916	MergePeak_1645	0.00370836463171721	.	80	64	56	213	256	191	3	5	10	8	11	7	5.48285003696841	6.96819459334438	1.48534455637597	0.0240386004174469	0.997432858269589	1.61909082155591	0.00111632898900634	ENSG00000076356	-	208022242	208244384	3utr	ENST00000367033	mRNA	PLXNA2	plexin A2 [Source:HGNC Symbol;Acc:HGNC:9100]	Organismal Systems	Development and regeneration	ko04360//Axon guidance	K06820	GO:0002116//semaphorin receptor complex;GO:0005886//plasma membrane;GO:0005887//integral component of plasma membrane;GO:0016020//membrane;GO:0016021//integral component of membrane	GO:0005515//protein binding;GO:0017154//semaphorin receptor activity;GO:0042802//identical protein binding	GO:0001756//somitogenesis;GO:0007162//negative regulation of cell adhesion;GO:0007165//signal transduction;GO:0007166//cell surface receptor signaling pathway;GO:0008360//regulation of cell shape;GO:0021915//neural tube development;GO:0021935//cerebellar granule cell precursor tangential migration;GO:0030334//regulation of cell migration;GO:0043087//regulation of GTPase activity;GO:0050772//posit…	--
1	224385420	224385595	MergePeak_1762	0.00370836463171721	.	157	89	37	46	36	38	14	4	8	11	18	19	5.48728955894171	3.62151480469439	-1.86577475424732	0.0238197029789137	0.997432858269589	1.62306365827822	0.00111632898900634	ENSG00000162923	-	224385146	224434797	3utr	ENST00000678917	mRNA	WDR26	WD repeat domain 26 [Source:HGNC Symbol;Acc:HGNC:21208]	-	-	-	-	GO:0000151//ubiquitin ligase complex;GO:0005634//nucleus;GO:0005654//nucleoplasm;GO:0005737//cytoplasm;GO:0005739//mitochondrion;GO:0005829//cytosol;GO:0034657//GID complex	GO:0005515//protein binding	GO:0043161//proteasome-mediated ubiquitin-dependent protein catabolic process	--
1	229323260	229323385	MergePeak_1814	0.00370836463171721	.	28	61	135	33	10	29	17	19	18	18	26	27	4.10727097100949	2.31516718547874	-1.79210378553075	0.0464137551924164	0.997432858269589	1.33335329274517	0.00111632898900634	ENSG00000154429	-	229321015	229343047	3utr	ENST00000284617	mRNA	CCSAP	centriole, cilia and spindle associated protein [Source:HGNC Symbol;Acc:HGNC:29578]	-	-	-	-	GO:0005737//cytoplasm;GO:0005813//centrosome;GO:0005814//centriole;GO:0005815//microtubule organizing center;GO:0005819//spindle;GO:0005856//cytoskeleton;GO:0005874//microtubule;GO:0005929//cilium;GO:0005930//axoneme;GO:0030424//axon;GO:0035869//ciliary transition zone;GO:0036064//ciliary basal body;GO:0042995//cell projection;GO:0061673//mitotic spindle astral microtubule;GO:0072686//mitotic spi…	GO:0008017//microtubule binding	GO:0007049//cell cycle;GO:0045995//regulation of embryonic development;GO:0051301//cell division;GO:0060296//regulation of cilium beat frequency involved in ciliary motility;GO:1901673//regulation of mitotic spindle assembly;GO:1990755//mitotic spindle microtubule depolymerization	--
1	230838518	230838568	MergePeak_1834	0.00370836463171721	.	80	91	102	53	17	36	40	36	34	36	40	51	3.34517113445854	2.03528822092373	-1.30988291353481	0.0479278988265653	0.997432858269589	1.31941161019099	0.00111632898900634	ENSG00000119280	-	230837119	230869589	3utr	ENST00000470540	mRNA	C1orf198	chromosome 1 open reading frame 198 [Source:HGNC Symbol;Acc:HGNC:25900]	-	-	-	-	GO:0005737//cytoplasm;GO:0005829//cytosol	-	-	--
1	233372280	233372380	MergePeak_1864	0.00370836463171721	.	36	35	66	51	24	22	7	5	4	15	13	20	5.16637387317652	3.31582241816392	-1.8505514550126	0.0440913975790422	0.997432858269589	1.35564613498528	0.00111632898900634	ENSG00000143674	+	233327768	233374134	3utr,stop_codon	ENST00000366623	mRNA	MAP3K21	mitogen-activated protein kinase kinase kinase 21 [Source:HGNC Symbol;Acc:HGNC:29798]	-	-	-	-	GO:0005575//cellular_component;GO:0005737//cytoplasm	GO:0000166//nucleotide binding;GO:0004672//protein kinase activity;GO:0004674//protein serine/threonine kinase activity;GO:0004706//JUN kinase kinase kinase activity;GO:0004709//MAP kinase kinase kinase activity;GO:0004712//protein serine/threonine/tyrosine kinase activity;GO:0005515//protein binding;GO:0005524//ATP binding;GO:0016301//kinase activity;GO:0016740//transferase activity;GO:0042803//…	GO:0000165//MAPK cascade;GO:0006468//protein phosphorylation;GO:0007165//signal transduction;GO:0016310//phosphorylation;GO:0046777//protein autophosphorylation	--
1	235328999	235329049	MergePeak_1882	0.00370836463171721	.	9	27	7	22	18	16	2	3	3	0	1	0	4.37692870416401	8.00365222196884	3.62672351780483	0.0404951511604593	0.997432858269589	1.3925969755588	0.00111632898900634	ENSG00000152904	+	235329029	235342559	5utr	ENST00000497327	mRNA	GGPS1	geranylgeranyl diphosphate synthase 1 [Source:HGNC Symbol;Acc:HGNC:4249]	Metabolism;Metabolism	Global and overview maps;Metabolism of terpenoids and polyketides	ko01100//Metabolic pathways;ko00900//Terpenoid backbone biosynthesis	K00804;K00804	GO:0005654//nucleoplasm;GO:0005737//cytoplasm;GO:0005829//cytosol	GO:0004161//dimethylallyltranstransferase activity;GO:0004311//farnesyltranstransferase activity;GO:0004337//geranyltranstransferase activity;GO:0004659//prenyltransferase activity;GO:0005515//protein binding;GO:0016740//transferase activity;GO:0042802//identical protein binding;GO:0046872//metal ion binding	GO:0006629//lipid metabolic process;GO:0006720//isoprenoid metabolic process;GO:0008299//isoprenoid biosynthetic process;GO:0033384//geranyl diphosphate biosynthetic process;GO:0033386//geranylgeranyl diphosphate biosynthetic process;GO:0045337//farnesyl diphosphate biosynthetic process	--
1	235328999	235329049	MergePeak_1882	0.00370836463171721	.	9	27	7	22	18	16	2	3	3	0	1	0	4.37692870416401	8.00365222196884	3.62672351780483	0.0404951511604593	0.997432858269589	1.3925969755588	0.00111632898900634	ENSG00000285053	+	235328959	235401587	5utr	ENST00000643758	mRNA	TBCE	tubulin folding cofactor E [Source:HGNC Symbol;Acc:HGNC:11582]	-	-	-	-	GO:0005737//cytoplasm;GO:0005840//ribosome;GO:0005856//cytoskeleton;GO:0005874//microtubule	GO:0003735//structural constituent of ribosome;GO:0005515//protein binding;GO:0043014//alpha-tubulin binding;GO:0051087//chaperone binding	GO:0000226//microtubule cytoskeleton organization;GO:0006412//translation;GO:0006457//protein folding;GO:0007021//tubulin complex assembly;GO:0007023//post-chaperonin tubulin folding pathway;GO:0007052//mitotic spindle organization;GO:0008299//isoprenoid biosynthetic process	--
1	247300411	247300461	MergePeak_1962	0.197964872242177	.	40	26	26	69	78	62	43	44	30	24	28	30	1.68773852441637	3.64896989952665	1.96123137511028	0.00266502241898316	0.871779465980814	2.57429913320412	0.0595933646326829	ENSG00000162714	-	247297412	247331743	3utr,stop_codon	ENST00000294753	mRNA	ZNF496	zinc finger protein 496 [Source:HGNC Symbol;Acc:HGNC:23713]	-	-	-	-	GO:0005634//nucleus	GO:0000978//RNA polymerase II core promoter proximal region sequence-specific DNA binding;GO:0000981//RNA polymerase II transcription factor activity, sequence-specific DNA binding;GO:0003677//DNA binding;GO:0005515//protein binding;GO:0046872//metal ion binding	GO:0006355//regulation of transcription, DNA-templated;GO:0006357//regulation of transcription from RNA polymerase II promoter;GO:0045893//positive regulation of transcription, DNA-templated	zf-C2H2
1	248825042	248825217	MergePeak_1968	0.00370836463171721	.	43	36	38	99	116	73	45	19	37	27	33	32	2.25944434283606	3.94923076460803	1.68978642177197	0.00698427228685879	0.997432858269589	2.15587883769092	0.00111632898900634	ENSG00000175137	-	248810446	248825915	5utr,start_codon	ENST00000366472	mRNA	SH3BP5L	SH3 binding domain protein 5 like [Source:HGNC Symbol;Acc:HGNC:29360]	-	-	-	-	GO:0005737//cytoplasm	GO:0004860//protein kinase inhibitor activity;GO:0005085//guanyl-nucleotide exchange factor activity;GO:0005515//protein binding	GO:0035556//intracellular signal transduction;GO:0061099//negative regulation of protein tyrosine kinase activity	--
10	651417	651592	MergePeak_1977	0.00370836463171721	.	4	7	21	40	41	60	4	4	7	4	3	6	3.14396369176134	5.72571949785945	2.58175580609811	0.0235403448772224	0.997432858269589	1.62818717882574	0.00111632898900634	ENSG00000151240	-	274201	689668	-	ENST00000280886	mRNA	DIP2C	disco interacting protein 2 homolog C [Source:HGNC Symbol;Acc:HGNC:29150]	-	-	-	-	GO:0005575//cellular_component	GO:0003674//molecular_function	GO:0008150//biological_process	--
10	651417	651592	MergePeak_1977	0.00370836463171721	.	4	7	21	40	41	60	4	4	7	4	3	6	3.14396369176134	5.72571949785945	2.58175580609811	0.0235403448772224	0.997432858269589	1.62818717882574	0.00111632898900634	ENSG00000180525	+	650077	669581	-	ENST00000381489	lncRNA	-	-	-	-	-	-	-	-	-	-
10	662984	663209	MergePeak_1978	1.20477779598655	.	11	2	20	215	130	63	5	4	13	7	7	13	2.64026914199896	6.22329284717119	3.58302370517223	0.000301229817146046	0.433836157912632	3.52110204183032	0.362674254701892	ENSG00000151240	-	274201	689668	-	ENST00000280886	mRNA	DIP2C	disco interacting protein 2 homolog C [Source:HGNC Symbol;Acc:HGNC:29150]	-	-	-	-	GO:0005575//cellular_component	GO:0003674//molecular_function	GO:0008150//biological_process	--
10	662984	663209	MergePeak_1978	1.20477779598655	.	11	2	20	215	130	63	5	4	13	7	7	13	2.64026914199896	6.22329284717119	3.58302370517223	0.000301229817146046	0.433836157912632	3.52110204183032	0.362674254701892	ENSG00000180525	+	650077	669581	-	ENST00000381489	lncRNA	-	-	-	-	-	-	-	-	-	-
10	663284	663484	MergePeak_1979	0.00370836463171721	.	35	18	33	248	166	127	10	1	4	10	6	10	4.60446700411565	6.67975655349099	2.07528954937534	0.00940782703833854	0.997432858269589	2.02651067564141	0.00111632898900634	ENSG00000151240	-	274201	689668	-	ENST00000280886	mRNA	DIP2C	disco interacting protein 2 homolog C [Source:HGNC Symbol;Acc:HGNC:29150]	-	-	-	-	GO:0005575//cellular_component	GO:0003674//molecular_function	GO:0008150//biological_process	--
10	663284	663484	MergePeak_1979	0.00370836463171721	.	35	18	33	248	166	127	10	1	4	10	6	10	4.60446700411565	6.67975655349099	2.07528954937534	0.00940782703833854	0.997432858269589	2.02651067564141	0.00111632898900634	ENSG00000180525	+	650077	669581	-	ENST00000381489	lncRNA	-	-	-	-	-	-	-	-	-	-
10	5003817	5003867	MergePeak_1995	1.37463225171226	.	72	54	71	120	76	81	159	143	133	65	71	56	0.897924028051565	2.83092415202532	1.93300012397375	0.000172431580268778	0.385650997685941	3.76338319164095	0.413805540772511	ENSG00000151632	-	4987775	5003857	5utr,cds,start_codon	ENST00000380753	mRNA	AKR1C2	aldo-keto reductase family 1 member C2 [Source:HGNC Symbol;Acc:HGNC:385]	Human Diseases;Human Diseases;Metabolism	Cancer: overview;Cancer: overview;Lipid metabolism	ko05208//Chemical carcinogenesis - reactive oxygen species;ko05204//Chemical carcinogenesis - DNA adducts;ko00140//Steroid hormone biosynthesis	K00089;K00089;K00089	GO:0005737//cytoplasm;GO:0005829//cytosol	GO:0004032//alditol:NADP+ 1-oxidoreductase activity;GO:0004303//estradiol 17-beta-dehydrogenase activity;GO:0016229//steroid dehydrogenase activity;GO:0016491//oxidoreductase activity;GO:0016655//oxidoreductase activity, acting on NAD(P)H, quinone or similar compound as acceptor;GO:0018636//phenanthrene 9,10-monooxygenase activity;GO:0031406//carboxylic acid binding;GO:0032052//bile acid binding;…	GO:0006629//lipid metabolic process;GO:0006693//prostaglandin metabolic process;GO:0007186//G-protein coupled receptor signaling pathway;GO:0007586//digestion;GO:0008202//steroid metabolic process;GO:0008284//positive regulation of cell proliferation;GO:0030855//epithelial cell differentiation;GO:0042448//progesterone metabolic process;GO:0044597//daunorubicin metabolic process;GO:0044598//doxoru…	--
10	7285802	7285852	MergePeak_2038	0.00370836463171721	.	37	55	102	22	20	39	19	19	17	29	21	39	3.87090747344452	2.14644180309618	-1.72446567034834	0.032538849076225	0.997432858269589	1.48759781245277	0.00111632898900634	ENSG00000198879	-	7284173	7411486	3utr,cds,stop_codon	ENST00000379713	mRNA	SFMBT2	Scm like with four mbt domains 2 [Source:HGNC Symbol;Acc:HGNC:20256]	-	-	-	-	GO:0005634//nucleus;GO:0005654//nucleoplasm;GO:0005829//cytosol;GO:0016235//aggresome;GO:0016604//nuclear body;GO:0016607//nuclear speck;GO:0043231//intracellular membrane-bounded organelle	GO:0003682//chromatin binding;GO:0003714//transcription corepressor activity;GO:0005515//protein binding;GO:0042393//histone binding	GO:0006355//regulation of transcription, DNA-templated;GO:0010629//negative regulation of gene expression;GO:0045892//negative regulation of transcription, DNA-templated	--
10	13441297	13441522	MergePeak_2067	0.00370836463171721	.	54	68	66	134	115	171	7	8	9	7	7	3	4.98868504533112	6.92154476441827	1.93285971908715	0.00531812122081957	0.997432858269589	2.27424176761878	0.00111632898900634	ENSG00000165626	-	13441088	13481073	3utr	ENST00000440282	mRNA	BEND7	BEN domain containing 7 [Source:HGNC Symbol;Acc:HGNC:23514]	-	-	-	-	GO:0070062//extracellular exosome	GO:0003677//DNA binding;GO:0005515//protein binding	-	--
10	27248300	27248500	MergePeak_2142	0.00370836463171721	.	72	83	53	86	113	60	0	1	5	0	0	1	7.10211790265165	10.216076535889	3.11395863323735	0.0352489295935008	0.997432858269589	1.45285406672065	0.00111632898900634	ENSG00000230445	-	27247301	27250562	-	ENST00000284414	processed_transcript	-	-	-	-	-	-	-	-	-	-
10	27248300	27248500	MergePeak_2142	0.00370836463171721	.	72	83	53	86	113	60	0	1	5	0	0	1	7.10211790265165	10.216076535889	3.11395863323735	0.0352489295935008	0.997432858269589	1.45285406672065	0.00111632898900634	ENSG00000262412	+	27243130	27250804	-	ENST00000574842	lncRNA	-	-	-	-	-	-	-	-	-	-
10	30028212	30028387	MergePeak_2156	1.23070806504467	.	25	27	24	55	87	81	17	11	15	11	4	5	2.85119663835491	5.77006197817568	2.91886533982077	0.000224256777105011	0.426108263479257	3.64925442358003	0.370480043484025	ENSG00000165757	-	30012803	30059586	cds	ENST00000375377	mRNA	JCAD	junctional cadherin 5 associated [Source:HGNC Symbol;Acc:HGNC:29283]	-	-	-	-	GO:0005911//cell-cell junction;GO:0005912//adherens junction;GO:0030054//cell junction;GO:0032587//ruffle membrane;GO:0048471//perinuclear region of cytoplasm	-	GO:0007155//cell adhesion;GO:0043410//positive regulation of MAPK cascade;GO:0090050//positive regulation of cell migration involved in sprouting angiogenesis;GO:1900748//positive regulation of vascular endothelial growth factor signaling pathway;GO:1903589//positive regulation of blood vessel endothelial cell proliferation involved in sprouting angiogenesis;GO:1903672//positive regulation of spr…	--
10	32279114	32284884	MergePeak_2175	0.00370836463171721	.	281	429	418	881	631	518	47	32	26	39	32	41	5.46669562863982	6.48074453531988	1.01404890668006	0.0141758328194082	0.997432858269589	1.84845141721469	0.00111632898900634	ENSG00000120616	-	32267751	32347158	cds	ENST00000319778	mRNA	EPC1	enhancer of polycomb homolog 1 [Source:HGNC Symbol;Acc:HGNC:19876]	-	-	-	-	GO:0000123//histone acetyltransferase complex;GO:0000786//nucleosome;GO:0005634//nucleus;GO:0005654//nucleoplasm;GO:0031965//nuclear membrane;GO:0032777//Piccolo NuA4 histone acetyltransferase complex;GO:0035267//NuA4 histone acetyltransferase complex;GO:0043231//intracellular membrane-bounded organelle	GO:0005515//protein binding	GO:0000122//negative regulation of transcription from RNA polymerase II promoter;GO:0000724//double-strand break repair via homologous recombination;GO:0006325//chromatin organization;GO:0006351//transcription, DNA-templated;GO:0006357//regulation of transcription from RNA polymerase II promoter;GO:0016573//histone acetylation;GO:0040008//regulation of growth;GO:0042981//regulation of apoptotic p…	--
10	32279114	32284884	MergePeak_2175	0.00370836463171721	.	281	429	418	881	631	518	47	32	26	39	32	41	5.46669562863982	6.48074453531988	1.01404890668006	0.0141758328194082	0.997432858269589	1.84845141721469	0.00111632898900634	ENSG00000226842	+	32281686	32282829	-	ENST00000419441	lncRNA	-	-	-	-	-	-	-	-	-	-
10	35642096	35642171	MergePeak_2192	0.00370836463171721	.	10	51	37	18	5	9	0	0	0	1	1	2	9.47224698018233	5.29884283433012	-4.17340414585221	0.0251395548515707	0.997432858269589	1.59964241667465	0.00111632898900634	ENSG00000177283	-	35638247	35642296	5utr	ENST00000374694	mRNA	FZD8	frizzled class receptor 8 [Source:HGNC Symbol;Acc:HGNC:4046]	Human Diseases;Human Diseases;Human Diseases;Human Diseases;Human Diseases;Environmental Information Processing;Human Diseases;Environmental Information Processing;Human Diseases;Environmental Information Processing;Human Diseases;Human Diseases;Cellular Processes;Organismal Systems;Human Diseases	Cancer: overview;Neurodegenerative disease;Neurodegenerative disease;Infectious disease: viral;Cancer: overview;Signal transduction;Cancer: specific types;Signal transduction;Endocrine and metabolic disease;Signal transduction;Cancer: specific types;Cancer: specific types;Cellular community - eukaryotes;Endocrine system;Cancer: specific types	ko05200//Pathways in cancer;ko05022//Pathways of neurodegeneration - multiple diseases;ko05010//Alzheimer disease;ko05165//Human papillomavirus infection;ko05205//Proteoglycans in cancer;ko04310//Wnt signaling pathway;ko05225//Hepatocellular carcinoma;ko04150//mTOR signaling pathway;ko04934//Cushing syndrome;ko04390//Hippo signaling pathway;ko05224//Breast cancer;ko05226//Gastric cancer;ko04550//…	K02375;K02375;K02375;K02375;K02375;K02375;K02375;K02375;K02375;K02375;K02375;K02375;K02375;K02375;K02375	GO:0005794//Golgi apparatus;GO:0005886//plasma membrane;GO:0016020//membrane;GO:0016021//integral component of membrane;GO:1990851//Wnt-Frizzled-LRP5/6 complex	GO:0004888//transmembrane signaling receptor activity;GO:0004930//G-protein coupled receptor activity;GO:0005102//receptor binding;GO:0005515//protein binding;GO:0017147//Wnt-protein binding;GO:0030165//PDZ domain binding;GO:0031625//ubiquitin protein ligase binding;GO:0042813//Wnt-activated receptor activity	GO:0001525//angiogenesis;GO:0001934//positive regulation of protein phosphorylation;GO:0007165//signal transduction;GO:0007166//cell surface receptor signaling pathway;GO:0007186//G-protein coupled receptor signaling pathway;GO:0016055//Wnt signaling pathway;GO:0030182//neuron differentiation;GO:0033077//T cell differentiation in thymus;GO:0043507//positive regulation of JUN kinase activity;GO:00…	--
10	35642096	35642171	MergePeak_2192	0.00370836463171721	.	10	51	37	18	5	9	0	0	0	1	1	2	9.47224698018233	5.29884283433012	-4.17340414585221	0.0251395548515707	0.997432858269589	1.59964241667465	0.00111632898900634	ENSG00000287528	+	35641097	35647826	-	ENST00000668682	lncRNA	-	-	-	-	-	-	-	-	-	-
10	44976982	44977132	MergePeak_2227	1.37463225171226	.	0	0	4	16	48	30	7	3	0	0	0	1	0.843080173462282	8.74726665198795	7.90418647852567	0.000184513180080351	0.385650997685941	3.73397260602674	0.413805540772511	ENSG00000107551	+	44959802	44995891	-	ENST00000340258	mRNA	RASSF4	Ras association domain family member 4 [Source:HGNC Symbol;Acc:HGNC:20793]	Environmental Information Processing	Signal transduction	ko04392//Hippo signaling pathway - multiple species	K09851	-	GO:0005515//protein binding	GO:0007049//cell cycle;GO:0007165//signal transduction	--
10	44976982	44977132	MergePeak_2227	1.37463225171226	.	0	0	4	16	48	30	7	3	0	0	0	1	0.843080173462282	8.74726665198795	7.90418647852567	0.000184513180080351	0.385650997685941	3.73397260602674	0.413805540772511	ENSG00000165507	-	44976128	44978809	3utr	ENST00000298295	mRNA	DEPP1	DEPP1 autophagy regulator [Source:HGNC Symbol;Acc:HGNC:23355]	-	-	-	-	GO:0005737//cytoplasm;GO:0005739//mitochondrion;GO:0005777//peroxisome;GO:0043231//intracellular membrane-bounded organelle	-	GO:0006914//autophagy;GO:0010506//regulation of autophagy	--
10	52313900	52314025	MergePeak_2299	0.00370836463171721	.	2	6	9	52	15	19	3	1	0	1	0	0	4.18027322755056	8.62839727007925	4.44812404252869	0.0227412199934244	0.997432858269589	1.643186240519	0.00111632898900634	ENSG00000236671	-	52300803	52314128	-	ENST00000420193	lncRNA	-	-	-	-	-	-	-	-	-	-
10	56357676	56357726	MergePeak_2305	0.600587006379655	.	42	127	33	5	4	20	18	12	13	27	27	19	4.2068294478544	0.949122414440531	-3.25770703341387	0.000885687447256739	0.659485568102943	3.05271951048282	0.180794703926311	ENSG00000122952	-	56357227	56361259	3utr	ENST00000373944	mRNA	ZWINT	ZW10 interacting kinetochore protein [Source:HGNC Symbol;Acc:HGNC:13195]	-	-	-	-	GO:0000775//chromosome, centromeric region;GO:0000776//kinetochore;GO:0005634//nucleus;GO:0005654//nucleoplasm;GO:0005694//chromosome;GO:0005737//cytoplasm;GO:0005829//cytosol;GO:0016604//nuclear body;GO:0030425//dendrite;GO:0031617//NMS complex	GO:0005515//protein binding;GO:0047485//protein N-terminus binding	GO:0000070//mitotic sister chromatid segregation;GO:0007049//cell cycle;GO:0007093//mitotic cell cycle checkpoint;GO:0007094//mitotic spindle assembly checkpoint;GO:0051301//cell division;GO:0051649//establishment of localization in cell	--
10	67837974	67838024	MergePeak_2340	0.00370836463171721	.	19	4	61	15	2	3	0	0	0	1	1	1	9.36080557555053	5.04717394246431	-4.31363163308622	0.0436008256648186	0.997432858269589	1.36050528645895	0.00111632898900634	ENSG00000108176	-	67796669	67838188	5utr,cds,start_codon	ENST00000225171	mRNA	DNAJC12	DnaJ heat shock protein family (Hsp40) member C12 [Source:HGNC Symbol;Acc:HGNC:28908]	-	-	-	-	GO:0005737//cytoplasm	GO:0005515//protein binding	-	--
10	68342068	68342293	MergePeak_2346	0.00370836463171721	.	400	458	153	194	151	165	71	41	44	66	81	74	4.70777298262503	3.5059202017994	-1.20185278082563	0.0121139784750564	0.997432858269589	1.9167132023561	0.00111632898900634	ENSG00000096746	+	68332064	68343193	3utr,stop_codon	ENST00000265866	mRNA	HNRNPH3	heterogeneous nuclear ribonucleoprotein H3 [Source:HGNC Symbol;Acc:HGNC:5043]	-	-	-	-	GO:0005634//nucleus;GO:0005654//nucleoplasm;GO:0005681//spliceosomal complex;GO:1990904//ribonucleoprotein complex	GO:0003676//nucleic acid binding;GO:0003723//RNA binding;GO:0005515//protein binding	GO:0000398//mRNA splicing, via spliceosome;GO:0006396//RNA processing;GO:0006397//mRNA processing;GO:0008380//RNA splicing;GO:0030855//epithelial cell differentiation;GO:0043484//regulation of RNA splicing	--
10	68342068	68342293	MergePeak_2346	0.00370836463171721	.	400	458	153	194	151	165	71	41	44	66	81	74	4.70777298262503	3.5059202017994	-1.20185278082563	0.0121139784750564	0.997432858269589	1.9167132023561	0.00111632898900634	ENSG00000204130	-	68341153	68364030	-	ENST00000463210	mRNA	RUFY2	RUN and FYVE domain containing 2 [Source:HGNC Symbol;Acc:HGNC:19761]	Cellular Processes	Transport and catabolism	ko04144//Endocytosis	K12482	GO:0005634//nucleus;GO:0005737//cytoplasm;GO:0005768//endosome	GO:0005515//protein binding;GO:0017124//SH3 domain binding;GO:0046872//metal ion binding	GO:0008150//biological_process;GO:0030100//regulation of endocytosis	--
10	73808471	73808621	MergePeak_2413	0.00370836463171721	.	15	9	31	50	70	46	19	23	25	19	22	15	1.76761874074348	3.87115632272369	2.10353758198021	0.0138303784064395	0.997432858269589	1.8591659372023	0.00111632898900634	ENSG00000166507	-	73801916	73811598	5utr,start_codon	ENST00000309979	mRNA	NDST2	N-deacetylase and N-sulfotransferase 2 [Source:HGNC Symbol;Acc:HGNC:7681]	Metabolism;Metabolism	Global and overview maps;Glycan biosynthesis and metabolism	ko01100//Metabolic pathways;ko00534//Glycosaminoglycan biosynthesis - heparan sulfate / heparin	K02577;K02577	GO:0000139//Golgi membrane;GO:0005794//Golgi apparatus;GO:0016020//membrane;GO:0016021//integral component of membrane	GO:0003824//catalytic activity;GO:0008146//sulfotransferase activity;GO:0015016//[heparan sulfate]-glucosamine N-sulfotransferase activity;GO:0016740//transferase activity;GO:0016787//hydrolase activity;GO:0019213//deacetylase activity;GO:0050119//N-acetylglucosamine deacetylase activity	GO:0006024//glycosaminoglycan biosynthetic process;GO:0008152//metabolic process;GO:0015012//heparan sulfate proteoglycan biosynthetic process;GO:0015014//heparan sulfate proteoglycan biosynthetic process, polysaccharide chain biosynthetic process;GO:0030210//heparin biosynthetic process;GO:1901135//carbohydrate derivative metabolic process;GO:1901564//organonitrogen compound metabolic process	--
10	73808471	73808621	MergePeak_2413	0.00370836463171721	.	15	9	31	50	70	46	19	23	25	19	22	15	1.76761874074348	3.87115632272369	2.10353758198021	0.0138303784064395	0.997432858269589	1.8591659372023	0.00111632898900634	ENSG00000272916	-	73796514	73811651	5utr,start_codon	ENST00000603027	nonsense_mediated_decay	NDST2	novel transcript	Metabolism;Metabolism	Global and overview maps;Glycan biosynthesis and metabolism	ko01100//Metabolic pathways;ko00534//Glycosaminoglycan biosynthesis - heparan sulfate / heparin	K02577;K02577	GO:0000139//Golgi membrane;GO:0005794//Golgi apparatus;GO:0016020//membrane;GO:0016021//integral component of membrane	GO:0008146//sulfotransferase activity;GO:0015016//[heparan sulfate]-glucosamine N-sulfotransferase activity;GO:0016740//transferase activity;GO:0016787//hydrolase activity	GO:0030210//heparin biosynthetic process;GO:1901135//carbohydrate derivative metabolic process;GO:1901564//organonitrogen compound metabolic process	--
10	77634245	77634420	MergePeak_2429	0.00370836463171721	.	27	23	44	9	0	1	0	2	0	2	0	2	7.58412119150468	3.62232881881276	-3.96179237269192	0.0491527067898304	0.997432858269589	1.3084525610156	0.00111632898900634	ENSG00000156113	-	77634110	77637821	3utr	ENST00000480683	mRNA	KCNMA1	potassium calcium-activated channel subfamily M alpha 1 [Source:HGNC Symbol;Acc:HGNC:6284]	Environmental Information Processing;Organismal Systems;Organismal Systems;Organismal Systems;Organismal Systems;Organismal Systems	Signal transduction;Circulatory system;Digestive system;Digestive system;Endocrine system;Endocrine system	ko04022//cGMP-PKG signaling pathway;ko04270//Vascular smooth muscle contraction;ko04972//Pancreatic secretion;ko04970//Salivary secretion;ko04911//Insulin secretion;ko04924//Renin secretion	K04936;K04936;K04936;K04936;K04936;K04936	GO:0005886//plasma membrane;GO:0005901//caveola;GO:0008076//voltage-gated potassium channel complex;GO:0016020//membrane;GO:0016021//integral component of membrane;GO:0016324//apical plasma membrane;GO:0045211//postsynaptic membrane	GO:0003779//actin binding;GO:0005216//ion channel activity;GO:0005244//voltage-gated ion channel activity;GO:0005249//voltage-gated potassium channel activity;GO:0005267//potassium channel activity;GO:0005515//protein binding;GO:0015269//calcium-activated potassium channel activity;GO:0022839//ion gated channel activity;GO:0042802//identical protein binding;GO:0046872//metal ion binding;GO:006007…	GO:0001666//response to hypoxia;GO:0006811//ion transport;GO:0006813//potassium ion transport;GO:0006970//response to osmotic stress;GO:0030007//cellular potassium ion homeostasis;GO:0034220//ion transmembrane transport;GO:0034465//response to carbon monoxide;GO:0034765//regulation of ion transmembrane transport;GO:0042391//regulation of membrane potential;GO:0043065//positive regulation of apopt…	--
10	79382452	79382502	MergePeak_2444	0.00370836463171721	.	31	69	36	17	17	6	4	8	2	12	6	7	5.26709717745857	2.98176988373907	-2.2853272937195	0.0350601880107471	0.997432858269589	1.45518575932576	0.00111632898900634	ENSG00000165424	-	79382325	79445624	3utr	ENST00000372336	mRNA	ZCCHC24	zinc finger CCHC-type containing 24 [Source:HGNC Symbol;Acc:HGNC:26911]	-	-	-	-	-	GO:0003676//nucleic acid binding;GO:0003723//RNA binding;GO:0008270//zinc ion binding;GO:0046872//metal ion binding	-	--
10	79382452	79382502	MergePeak_2444	0.00370836463171721	.	31	69	36	17	17	6	4	8	2	12	6	7	5.26709717745857	2.98176988373907	-2.2853272937195	0.0350601880107471	0.997432858269589	1.45518575932576	0.00111632898900634	ENSG00000235426	+	79382328	79409274	-	ENST00000438554	lncRNA	-	-	-	-	-	-	-	-	-	-
10	89214793	89214918	MergePeak_2493	0.00370836463171721	.	101	99	110	254	191	146	88	96	95	99	95	79	2.1741088152493	3.41826458604039	1.24415577079109	0.00566482954105568	0.997432858269589	2.24681315384872	0.00111632898900634	ENSG00000107798	-	89213575	89252039	3utr,cds,stop_codon	ENST00000456827	mRNA	LIPA	lipase A, lysosomal acid type [Source:HGNC Symbol;Acc:HGNC:6617]	Cellular Processes;Organismal Systems;Metabolism	Transport and catabolism;Digestive system;Lipid metabolism	ko04142//Lysosome;ko04979//Cholesterol metabolism;ko00100//Steroid biosynthesis	K01052;K01052;K01052	GO:0001650//fibrillar center;GO:0005654//nucleoplasm;GO:0005764//lysosome;GO:0005829//cytosol;GO:0043202//lysosomal lumen;GO:0043231//intracellular membrane-bounded organelle	GO:0004771//sterol esterase activity;GO:0016298//lipase activity;GO:0016787//hydrolase activity;GO:0016788//hydrolase activity, acting on ester bonds	GO:0000902//cell morphogenesis;GO:0006629//lipid metabolic process;GO:0006954//inflammatory response;GO:0008283//cell proliferation;GO:0016042//lipid catabolic process;GO:0016125//sterol metabolic process;GO:0030324//lung development;GO:0034383//low-density lipoprotein particle clearance;GO:0048771//tissue remodeling;GO:0048873//homeostasis of number of cells within a tissue	--
10	93797912	93798062	MergePeak_2530	0.00370836463171721	.	5	34	20	0	0	0	0	0	0	0	0	1	8.72627568171013	1.33503590650766	-7.39123977520247	0.0103666529058451	0.997432858269589	1.98436144218024	0.00111632898900634	ENSG00000108231	+	93758145	93798157	3utr,stop_codon	ENST00000371413	mRNA	LGI1	leucine rich glioma inactivated 1 [Source:HGNC Symbol;Acc:HGNC:6572]	-	-	-	-	GO:0005576//extracellular region;GO:0005615//extracellular space;GO:0030054//cell junction;GO:0043083//synaptic cleft;GO:0045202//synapse	GO:0005102//receptor binding;GO:0005515//protein binding	GO:0007399//nervous system development;GO:0007411//axon guidance;GO:0030307//positive regulation of cell growth;GO:0031175//neuron projection development;GO:0050806//positive regulation of synaptic transmission	--
10	94031804	94032229	MergePeak_2534	0.00370836463171721	.	214	207	196	528	372	356	23	22	25	20	29	27	5.16355332897668	6.34897719034085	1.18542386136417	0.00601514651297643	0.997432858269589	2.2207537899364	0.00111632898900634	ENSG00000138193	+	93993931	94332823	cds	ENST00000371380	mRNA	PLCE1	phospholipase C epsilon 1 [Source:HGNC Symbol;Acc:HGNC:17175]	Metabolism;Environmental Information Processing;Human Diseases;Environmental Information Processing;Environmental Information Processing;Environmental Information Processing;Human Diseases;Organismal Systems;Human Diseases;Environmental Information Processing;Metabolism	Global and overview maps;Signal transduction;Infectious disease: bacterial;Signal transduction;Signal transduction;Signal transduction;Cancer: overview;Endocrine system;Endocrine and metabolic disease;Signal transduction;Carbohydrate metabolism	ko01100//Metabolic pathways;ko04020//Calcium signaling pathway;ko05131//Shigellosis;ko04014//Ras signaling pathway;ko04024//cAMP signaling pathway;ko04015//Rap1 signaling pathway;ko05205//Proteoglycans in cancer;ko04919//Thyroid hormone signaling pathway;ko04933//AGE-RAGE signaling pathway in diabetic complications;ko04070//Phosphatidylinositol signaling system;ko00562//Inositol phosphate metabol…	K05860;K05860;K05860;K05860;K05860;K05860;K05860;K05860;K05860;K05860;K05860	GO:0000139//Golgi membrane;GO:0005737//cytoplasm;GO:0005794//Golgi apparatus;GO:0005829//cytosol;GO:0005886//plasma membrane;GO:0016020//membrane;GO:0030027//lamellipodium;GO:0042995//cell projection	GO:0004435//phosphatidylinositol phospholipase C activity;GO:0004629//phospholipase C activity;GO:0005085//guanyl-nucleotide exchange factor activity;GO:0005515//protein binding;GO:0008081//phosphoric diester hydrolase activity;GO:0016787//hydrolase activity;GO:0019899//enzyme binding;GO:0031267//small GTPase binding;GO:0046872//metal ion binding	GO:0001558//regulation of cell growth;GO:0006629//lipid metabolic process;GO:0006651//diacylglycerol biosynthetic process;GO:0006940//regulation of smooth muscle contraction;GO:0007010//cytoskeleton organization;GO:0007165//signal transduction;GO:0007173//epidermal growth factor receptor signaling pathway;GO:0007200//phospholipase C-activating G-protein coupled receptor signaling pathway;GO:00072…	--
10	96594689	96594789	MergePeak_2569	0.00370836463171721	.	10	8	0	17	42	74	13	8	3	8	5	7	1.61578606766963	5.01086875209408	3.39508268442445	0.00723017410989695	0.997432858269589	2.14085124432967	0.00111632898900634	ENSG00000155629	-	96593315	96720514	3utr	ENST00000339364	mRNA	PIK3AP1	phosphoinositide-3-kinase adaptor protein 1 [Source:HGNC Symbol;Acc:HGNC:30034]	Environmental Information Processing;Organismal Systems	Signal transduction;Immune system	ko04151//PI3K-Akt signaling pathway;ko04662//B cell receptor signaling pathway	K12230;K12230	GO:0005737//cytoplasm;GO:0005829//cytosol;GO:0005886//plasma membrane;GO:0016020//membrane	GO:0003953//NAD+ nucleosidase activity;GO:0005102//receptor binding;GO:0005515//protein binding;GO:0036312//phosphatidylinositol 3-kinase regulatory subunit binding;GO:0042802//identical protein binding	GO:0007165//signal transduction;GO:0014068//positive regulation of phosphatidylinositol 3-kinase signaling;GO:0034134//toll-like receptor 2 signaling pathway;GO:0034142//toll-like receptor 4 signaling pathway;GO:0034154//toll-like receptor 7 signaling pathway;GO:0034162//toll-like receptor 9 signaling pathway;GO:0050727//regulation of inflammatory response	--
10	103440743	103441868	MergePeak_2691	0.00370836463171721	.	29	19	32	41	52	73	34	12	29	18	14	19	2.15862133825676	3.98954313050218	1.83092179224542	0.0218575023604937	0.997432858269589	1.66039946603808	0.00111632898900634	ENSG00000148843	+	103396626	103446294	cds	ENST00000369797	mRNA	PDCD11	programmed cell death 11 [Source:HGNC Symbol;Acc:HGNC:13408]	-	-	-	-	GO:0005634//nucleus;GO:0005654//nucleoplasm;GO:0005730//nucleolus;GO:0005829//cytosol;GO:0032040//small-subunit processome	GO:0003676//nucleic acid binding;GO:0003723//RNA binding;GO:0005515//protein binding;GO:0051059//NF-kappaB binding	GO:0006364//rRNA processing;GO:0006396//RNA processing	--
10	103601326	103601526	MergePeak_2694	0.00370836463171721	.	15	25	47	59	80	52	6	9	13	5	6	6	3.66099270929663	5.79113645241739	2.13014374312076	0.0195884934676864	0.997432858269589	1.70799896389449	0.00111632898900634	ENSG00000107957	-	103594027	103855576	3utr	ENST00000369774	mRNA	SH3PXD2A	SH3 and PX domains 2A [Source:HGNC Symbol;Acc:HGNC:23664]	-	-	-	-	GO:0002102//podosome;GO:0005737//cytoplasm;GO:0005829//cytosol;GO:0030054//cell junction;GO:0042995//cell projection	GO:0002020//protease binding;GO:0005515//protein binding;GO:0005546//phosphatidylinositol-4,5-bisphosphate binding;GO:0010314//phosphatidylinositol-5-phosphate binding;GO:0016176//superoxide-generating NADPH oxidase activator activity;GO:0032266//phosphatidylinositol-3-phosphate binding;GO:0035091//phosphatidylinositol binding;GO:0043325//phosphatidylinositol-3,4-bisphosphate binding;GO:0070273//…	GO:0001701//in utero embryonic development;GO:0006801//superoxide metabolic process;GO:0042554//superoxide anion generation;GO:0050790//regulation of catalytic activity;GO:0072593//reactive oxygen species metabolic process;GO:0072675//osteoclast fusion	--
10	113167486	113167586	MergePeak_2736	0.00370836463171721	.	40	182	74	28	33	25	8	21	18	15	28	21	4.58983457562431	2.73050270987809	-1.85933186574622	0.024668244629978	0.997432858269589	1.6078617534141	0.00111632898900634	ENSG00000148737	+	112950247	113167678	3utr	ENST00000355995	mRNA	TCF7L2	transcription factor 7 like 2 [Source:HGNC Symbol;Acc:HGNC:11641]	Human Diseases;Human Diseases;Human Diseases;Human Diseases;Environmental Information Processing;Human Diseases;Human Diseases;Environmental Information Processing;Human Diseases;Human Diseases;Human Diseases;Organismal Systems;Human Diseases;Human Diseases;Human Diseases;Cellular Processes;Human Diseases;Human Diseases;Human Diseases;Human Diseases	Cancer: overview;Infectious disease: viral;Infectious disease: bacterial;Infectious disease: viral;Signal transduction;Cancer: specific types;Endocrine and metabolic disease;Signal transduction;Cancer: specific types;Cancer: specific types;Endocrine and metabolic disease;Endocrine system;Cancer: specific types;Cancer: specific types;Cardiovascular disease;Cellular community - eukaryotes;Cancer: s…	ko05200//Pathways in cancer;ko05165//Human papillomavirus infection;ko05132//Salmonella infection;ko05167//Kaposi sarcoma-associated herpesvirus infection;ko04310//Wnt signaling pathway;ko05225//Hepatocellular carcinoma;ko04934//Cushing syndrome;ko04390//Hippo signaling pathway;ko05224//Breast cancer;ko05226//Gastric cancer;ko04936//Alcoholic liver disease;ko04916//Melanogenesis;ko05215//Prostate…	K04491;K04491;K04491;K04491;K04491;K04491;K04491;K04491;K04491;K04491;K04491;K04491;K04491;K04491;K04491;K04491;K04491;K04491;K04491;K04491	GO:0000785//chromatin;GO:0005634//nucleus;GO:0005654//nucleoplasm;GO:0016605//PML body;GO:0032993//protein-DNA complex;GO:0070369//beta-catenin-TCF7L2 complex;GO:0071664//catenin-TCF7L2 complex;GO:1990907//beta-catenin-TCF complex	GO:0000976//transcription regulatory region sequence-specific DNA binding;GO:0000978//RNA polymerase II core promoter proximal region sequence-specific DNA binding;GO:0000981//RNA polymerase II transcription factor activity, sequence-specific DNA binding;GO:0003677//DNA binding;GO:0003700//transcription factor activity, sequence-specific DNA binding;GO:0005515//protein binding;GO:0008013//beta-ca…	GO:0000122//negative regulation of transcription from RNA polymerase II promoter;GO:0001568//blood vessel development;GO:0006357//regulation of transcription from RNA polymerase II promoter;GO:0009749//response to glucose;GO:0010909//positive regulation of heparan sulfate proteoglycan biosynthetic process;GO:0016055//Wnt signaling pathway;GO:0031016//pancreas development;GO:0032024//positive regu…	HMG
10	124985716	124985941	MergePeak_2837	0.00370836463171721	.	65	102	72	63	39	50	34	26	35	69	66	51	3.3405657692459	2.00802836531323	-1.33253740393267	0.0231319930544651	0.997432858269589	1.63578694676823	0.00111632898900634	ENSG00000019995	+	124942123	124988189	3utr	ENST00000359653	mRNA	ZRANB1	zinc finger RANBP2-type containing 1 [Source:HGNC Symbol;Acc:HGNC:18224]	-	-	-	-	GO:0005634//nucleus;GO:0005654//nucleoplasm;GO:0005737//cytoplasm;GO:0005829//cytosol;GO:0043231//intracellular membrane-bounded organelle	GO:0004843//thiol-dependent ubiquitin-specific protease activity;GO:0005515//protein binding;GO:0008233//peptidase activity;GO:0008234//cysteine-type peptidase activity;GO:0016787//hydrolase activity;GO:0031593//polyubiquitin binding;GO:0046872//metal ion binding;GO:0070530//K63-linked polyubiquitin binding;GO:0101005//ubiquitinyl hydrolase activity	GO:0006508//proteolysis;GO:0007010//cytoskeleton organization;GO:0016055//Wnt signaling pathway;GO:0016477//cell migration;GO:0022604//regulation of cell morphogenesis;GO:0030177//positive regulation of Wnt signaling pathway;GO:0035523//protein K29-linked deubiquitination;GO:0070536//protein K63-linked deubiquitination;GO:0071947//protein deubiquitination involved in ubiquitin-dependent protein c…	--
10	124985716	124985941	MergePeak_2837	0.00370836463171721	.	65	102	72	63	39	50	34	26	35	69	66	51	3.3405657692459	2.00802836531323	-1.33253740393267	0.0231319930544651	0.997432858269589	1.63578694676823	0.00111632898900634	ENSG00000175029	-	124984317	125028071	3utr	ENST00000309035	mRNA	CTBP2	C-terminal binding protein 2 [Source:HGNC Symbol;Acc:HGNC:2495]	Human Diseases;Environmental Information Processing;Human Diseases;Environmental Information Processing	Cancer: overview;Signal transduction;Cancer: specific types;Signal transduction	ko05200//Pathways in cancer;ko04310//Wnt signaling pathway;ko05220//Chronic myeloid leukemia;ko04330//Notch signaling pathway	K04496;K04496;K04496;K04496	GO:0005634//nucleus;GO:0017053//transcriptional repressor complex;GO:0030054//cell junction;GO:0045202//synapse;GO:0097470//ribbon synapse;GO:0098831//presynaptic active zone cytoplasmic component;GO:0099523//presynaptic cytosol	GO:0001221//transcription cofactor binding;GO:0001222//transcription corepressor binding;GO:0003682//chromatin binding;GO:0003713//transcription coactivator activity;GO:0003714//transcription corepressor activity;GO:0005515//protein binding;GO:0016491//oxidoreductase activity;GO:0016616//oxidoreductase activity, acting on the CH-OH group of donors, NAD or NADP as acceptor;GO:0019901//protein kina…	GO:0000122//negative regulation of transcription from RNA polymerase II promoter;GO:0008285//negative regulation of cell proliferation;GO:0016081//synaptic vesicle docking;GO:0019079//viral genome replication;GO:0030154//cell differentiation;GO:0035563//positive regulation of chromatin binding;GO:0045892//negative regulation of transcription, DNA-templated;GO:0045944//positive regulation of trans…	--
11	377143	379458	MergePeak_2904	0.00370836463171721	.	48	69	79	131	129	136	23	11	26	11	12	27	3.74157855965519	5.27680241344102	1.53522385378583	0.0173283929081234	0.997432858269589	1.76124171331021	0.00111632898900634	ENSG00000182272	+	369499	382117	cds	ENST00000329962	mRNA	B4GALNT4	beta-1,4-N-acetyl-galactosaminyltransferase 4 [Source:HGNC Symbol;Acc:HGNC:26315]	Metabolism;Metabolism	Global and overview maps;Glycan biosynthesis and metabolism	ko01100//Metabolic pathways;ko00513//Various types of N-glycan biosynthesis	K09657;K09657	GO:0005794//Golgi apparatus;GO:0016020//membrane;GO:0016021//integral component of membrane;GO:0032580//Golgi cisterna membrane	GO:0008376//acetylgalactosaminyltransferase activity;GO:0016740//transferase activity;GO:0033842//N-acetyl-beta-glucosaminyl-glycoprotein 4-beta-N-acetylgalactosaminyltransferase activity	-	--
11	458982	459032	MergePeak_2906	0.00370836463171721	.	13	30	24	23	50	62	5	9	11	2	6	6	3.40451409687499	5.56019057263963	2.15567647576464	0.0346063425387071	0.997432858269589	1.46084429782209	0.00111632898900634	ENSG00000174915	+	450279	491399	-	ENST00000308020	mRNA	PTDSS2	phosphatidylserine synthase 2 [Source:HGNC Symbol;Acc:HGNC:15463]	Metabolism;Metabolism	Global and overview maps;Lipid metabolism	ko01100//Metabolic pathways;ko00564//Glycerophospholipid metabolism	K08730;K08730	GO:0005783//endoplasmic reticulum;GO:0005789//endoplasmic reticulum membrane;GO:0016020//membrane;GO:0016021//integral component of membrane	GO:0003882//CDP-diacylglycerol-serine O-phosphatidyltransferase activity;GO:0016740//transferase activity	GO:0006629//lipid metabolic process;GO:0006659//phosphatidylserine biosynthetic process;GO:0008654//phospholipid biosynthetic process	--
11	528906	529237	MergePeak_2908	0.00370836463171721	.	30	87	12	54	68	55	0	0	0	9	1	0	9.81470152985897	6.43828692139288	-3.37641460846609	0.0398106951682163	0.997432858269589	1.40000023876646	0.00111632898900634	ENSG00000254739	+	528907	529659	-	ENST00000526431	lncRNA	-	-	-	-	-	-	-	-	-	-
11	1249272	1249597	MergePeak_2937	0.00370836463171721	.	72	13	46	979	658	755	34	27	37	345	259	301	2.47727932916631	3.69821426626061	1.2209349370943	0.0219821776786801	0.997432858269589	1.65792928611695	0.00111632898900634	ENSG00000117983	+	1223066	1262172	cds	ENST00000529681	mRNA	MUC5B	mucin 5B, oligomeric mucus/gel-forming [Source:HGNC Symbol;Acc:HGNC:7516]	Organismal Systems;Organismal Systems	Digestive system;Immune system	ko04970//Salivary secretion;ko04657//IL-17 signaling pathway	K13908;K13908	GO:0005576//extracellular region;GO:0005615//extracellular space;GO:0005796//Golgi lumen;GO:0005886//plasma membrane;GO:0031012//extracellular matrix;GO:0043231//intracellular membrane-bounded organelle;GO:0070062//extracellular exosome	GO:0005515//protein binding	-	--
11	1249272	1249597	MergePeak_2937	0.00370836463171721	.	72	13	46	979	658	755	34	27	37	345	259	301	2.47727932916631	3.69821426626061	1.2209349370943	0.0219821776786801	0.997432858269589	1.65792928611695	0.00111632898900634	ENSG00000255177	-	1242261	1249676	-	ENST00000532061	lncRNA	-	-	-	-	-	-	-	-	-	-
11	2659602	2659677	MergePeak_2948	0.00370836463171721	.	4	1	30	21	15	16	2	3	2	0	0	0	4.43338854040357	8.85740097595061	4.42401243554704	0.0301595754756383	0.997432858269589	1.52057477586212	0.00111632898900634	ENSG00000053918	+	2445008	2849105	-	ENST00000155840	mRNA	KCNQ1	potassium voltage-gated channel subfamily Q member 1 [Source:HGNC Symbol;Acc:HGNC:6294]	Organismal Systems;Organismal Systems;Organismal Systems;Organismal Systems;Organismal Systems;Human Diseases	Circulatory system;Nervous system;Digestive system;Digestive system;Digestive system;Infectious disease: bacterial	ko04261//Adrenergic signaling in cardiomyocytes;ko04725//Cholinergic synapse;ko04972//Pancreatic secretion;ko04974//Protein digestion and absorption;ko04971//Gastric acid secretion;ko05110//Vibrio cholerae infection	K04926;K04926;K04926;K04926;K04926;K04926	GO:0005737//cytoplasm;GO:0005764//lysosome;GO:0005768//endosome;GO:0005769//early endosome;GO:0005770//late endosome;GO:0005783//endoplasmic reticulum;GO:0005886//plasma membrane;GO:0008076//voltage-gated potassium channel complex;GO:0009986//cell surface;GO:0016020//membrane;GO:0016021//integral component of membrane;GO:0016323//basolateral plasma membrane;GO:0016324//apical plasma membrane;GO:0…	GO:0005216//ion channel activity;GO:0005244//voltage-gated ion channel activity;GO:0005249//voltage-gated potassium channel activity;GO:0005251//delayed rectifier potassium channel activity;GO:0005267//potassium channel activity;GO:0005515//protein binding;GO:0005516//calmodulin binding;GO:0005546//phosphatidylinositol-4,5-bisphosphate binding;GO:0008157//protein phosphatase 1 binding;GO:0015271/…	GO:0001696//gastric acid secretion;GO:0001698//gastrin-induced gastric acid secretion;GO:0002027//regulation of heart rate;GO:0006006//glucose metabolic process;GO:0006349//regulation of gene expression by genetic imprinting;GO:0006811//ion transport;GO:0006813//potassium ion transport;GO:0006814//sodium ion transport;GO:0007507//heart development;GO:0007605//sensory perception of sound;GO:000762…	--
11	2659602	2659677	MergePeak_2948	0.00370836463171721	.	4	1	30	21	15	16	2	3	2	0	0	0	4.43338854040357	8.85740097595061	4.42401243554704	0.0301595754756383	0.997432858269589	1.52057477586212	0.00111632898900634	ENSG00000269821	-	2608328	2699994	-	ENST00000597346	lncRNA	-	-	-	-	-	-	-	-	-	-
11	4138822	4138922	MergePeak_2967	0.00370836463171721	.	606	151	71	60	78	76	42	39	40	51	55	49	4.80243776574547	2.7617762287074	-2.04066153703807	0.00540191109667678	0.997432858269589	2.26745256760144	0.00111632898900634	ENSG00000167325	+	4094799	4138870	3utr	ENST00000532170	nonsense_mediated_decay	RRM1	ribonucleotide reductase catalytic subunit M1 [Source:HGNC Symbol;Acc:HGNC:10451]	Metabolism;Metabolism;Metabolism;Metabolism;Metabolism	Global and overview maps;Nucleotide metabolism;Xenobiotics biodegradation and metabolism;Metabolism of other amino acids;Nucleotide metabolism	ko01100//Metabolic pathways;ko00230//Purine metabolism;ko00983//Drug metabolism - other enzymes;ko00480//Glutathione metabolism;ko00240//Pyrimidine metabolism	K10807;K10807;K10807;K10807;K10807	GO:0005737//cytoplasm;GO:0005739//mitochondrion;GO:0005829//cytosol;GO:0005971//ribonucleoside-diphosphate reductase complex;GO:0016020//membrane;GO:0016021//integral component of membrane	GO:0000166//nucleotide binding;GO:0003824//catalytic activity;GO:0004748//ribonucleoside-diphosphate reductase activity, thioredoxin disulfide as acceptor;GO:0005515//protein binding;GO:0005524//ATP binding;GO:0016491//oxidoreductase activity;GO:0017076//purine nucleotide binding;GO:0042802//identical protein binding;GO:0061731//ribonucleoside-diphosphate reductase activity	GO:0000731//DNA synthesis involved in DNA repair;GO:0006260//DNA replication;GO:0006264//mitochondrial DNA replication;GO:0006281//DNA repair;GO:0008152//metabolic process;GO:0009185//ribonucleoside diphosphate metabolic process;GO:0009263//deoxyribonucleotide biosynthetic process;GO:0009265//2'-deoxyribonucleotide biosynthetic process;GO:0010971//positive regulation of G2/M transition of mitotic…	--
11	9756119	9756319	MergePeak_3025	0.00370836463171721	.	54	39	34	163	78	76	10	3	2	3	4	2	5.14992975104876	7.44546870702032	2.29553895597156	0.0136807409964237	0.997432858269589	1.86389037908209	0.00111632898900634	ENSG00000245522	-	9754770	9759533	-	ENST00000500698	lncRNA	-	-	-	-	-	-	-	-	-	-
11	32854002	32854152	MergePeak_3105	0.00370836463171721	.	25	38	50	18	15	35	0	0	1	0	4	4	8.75262974093046	5.37731614812558	-3.37531359280488	0.0395018027340175	0.997432858269589	1.40338308413124	0.00111632898900634	ENSG00000135378	+	32829927	32858120	3utr	ENST00000257836	mRNA	PRRG4	proline rich and Gla domain 4 [Source:HGNC Symbol;Acc:HGNC:30799]	-	-	-	-	GO:0005576//extracellular region;GO:0005886//plasma membrane;GO:0016020//membrane;GO:0016021//integral component of membrane;GO:0033116//endoplasmic reticulum-Golgi intermediate compartment membrane	GO:0003674//molecular_function;GO:0005509//calcium ion binding;GO:0005515//protein binding;GO:0050699//WW domain binding	GO:0008150//biological_process	--
11	33356734	33356909	MergePeak_3125	0.00370836463171721	.	85	201	76	41	33	32	16	18	24	27	33	21	4.60460841576962	2.69101164090137	-1.91359677486825	0.00451775511666596	0.997432858269589	2.34507731355798	0.00111632898900634	ENSG00000110422	+	33257381	33357023	3utr	ENST00000303296	mRNA	HIPK3	homeodomain interacting protein kinase 3 [Source:HGNC Symbol;Acc:HGNC:4915]	Cellular Processes	Cell growth and death	ko04218//Cellular senescence	K08826	GO:0005634//nucleus;GO:0005737//cytoplasm;GO:0005829//cytosol;GO:0005886//plasma membrane;GO:0016604//nuclear body;GO:0016605//PML body	GO:0000166//nucleotide binding;GO:0004672//protein kinase activity;GO:0004674//protein serine/threonine kinase activity;GO:0004712//protein serine/threonine/tyrosine kinase activity;GO:0004713//protein tyrosine kinase activity;GO:0005524//ATP binding;GO:0016301//kinase activity;GO:0016740//transferase activity	GO:0006468//protein phosphorylation;GO:0006915//apoptotic process;GO:0009299//mRNA transcription;GO:0016310//phosphorylation;GO:0018105//peptidyl-serine phosphorylation;GO:0018107//peptidyl-threonine phosphorylation;GO:0018108//peptidyl-tyrosine phosphorylation;GO:0043066//negative regulation of apoptotic process;GO:0043508//negative regulation of JUN kinase activity	--
11	33668104	33668504	MergePeak_3128	0.00370836463171721	.	653	702	785	745	478	721	22	10	9	7	6	8	7.75906668404607	8.82711444227607	1.06804775823	0.037379672938787	0.997432858269589	1.42736450289034	0.00111632898900634	ENSG00000110427	+	33376108	33674102	3utr,cds,stop_codon	ENST00000658780	mRNA	KIAA1549L	KIAA1549 like [Source:HGNC Symbol;Acc:HGNC:24836]	-	-	-	-	GO:0016020//membrane;GO:0016021//integral component of membrane	-	-	--
11	33668104	33668504	MergePeak_3128	0.00370836463171721	.	653	702	785	745	478	721	22	10	9	7	6	8	7.75906668404607	8.82711444227607	1.06804775823	0.037379672938787	0.997432858269589	1.42736450289034	0.00111632898900634	ENSG00000255202	-	33665220	33696701	-	ENST00000534431	lncRNA	-	-	-	-	-	-	-	-	-	-
11	46856841	46856916	MergePeak_3199	0.00370836463171721	.	56	33	12	0	3	3	2	4	4	2	3	6	5.31877034428332	1.41116105799382	-3.9076092862895	0.0097240211032964	0.997432858269589	2.01215410731171	0.00111632898900634	ENSG00000134569	-	46856717	46918550	3utr	ENST00000378623	mRNA	LRP4	LDL receptor related protein 4 [Source:HGNC Symbol;Acc:HGNC:6696]	-	-	-	-	GO:0005886//plasma membrane;GO:0009986//cell surface;GO:0014069//postsynaptic density;GO:0016020//membrane;GO:0016021//integral component of membrane;GO:0030425//dendrite;GO:0031594//neuromuscular junction;GO:0043025//neuronal cell body;GO:0044853//plasma membrane raft;GO:0097060//synaptic membrane	GO:0005509//calcium ion binding;GO:0005515//protein binding;GO:0030971//receptor tyrosine kinase binding;GO:0034185//apolipoprotein binding;GO:0042803//protein homodimerization activity;GO:0097110//scaffold protein binding	GO:0001822//kidney development;GO:0001932//regulation of protein phosphorylation;GO:0001942//hair follicle development;GO:0006897//endocytosis;GO:0008104//protein localization;GO:0009953//dorsal/ventral pattern formation;GO:0009954//proximal/distal pattern formation;GO:0016055//Wnt signaling pathway;GO:0030154//cell differentiation;GO:0030279//negative regulation of ossification;GO:0030326//embry…	--
11	46856841	46856916	MergePeak_3199	0.00370836463171721	.	56	33	12	0	3	3	2	4	4	2	3	6	5.31877034428332	1.41116105799382	-3.9076092862895	0.0097240211032964	0.997432858269589	2.01215410731171	0.00111632898900634	ENSG00000247675	+	46846416	46874421	-	ENST00000502049	lncRNA	-	-	-	-	-	-	-	-	-	-
11	47470307	47470432	MergePeak_3212	0.00370836463171721	.	283	135	60	51	57	46	48	40	33	35	48	53	4.00926414772403	2.47862932673839	-1.53063482098564	0.0221999089889905	0.997432858269589	1.65364880598451	0.00111632898900634	ENSG00000149187	-	47465937	47553132	3utr	ENST00000687097	mRNA	CELF1	CUGBP Elav-like family member 1 [Source:HGNC Symbol;Acc:HGNC:2549]	-	-	-	-	GO:0005634//nucleus;GO:0005654//nucleoplasm;GO:0005737//cytoplasm;GO:0010494//cytoplasmic stress granule;GO:0016020//membrane;GO:0097356//perinucleolar compartment;GO:1990904//ribonucleoprotein complex	GO:0000900//translation repressor activity, nucleic acid binding;GO:0003676//nucleic acid binding;GO:0003723//RNA binding;GO:0003729//mRNA binding;GO:0003730//mRNA 3'-UTR binding;GO:0005515//protein binding;GO:0031369//translation initiation factor binding;GO:0036002//pre-mRNA binding;GO:0042835//BRE binding	GO:0000381//regulation of alternative mRNA splicing, via spliceosome;GO:0006376//mRNA splice site selection;GO:0006397//mRNA processing;GO:0007281//germ cell development;GO:0007286//spermatid development;GO:0008285//negative regulation of cell proliferation;GO:0008380//RNA splicing;GO:0009792//embryo development ending in birth or egg hatching;GO:0010628//positive regulation of gene expression;GO…	--
11	48170619	48170769	MergePeak_3223	0.00370836463171721	.	171	111	148	42	35	51	57	32	39	31	40	31	3.80841267476127	2.62382226133973	-1.18459041342154	0.034062722731843	0.997432858269589	1.46772064057322	0.00111632898900634	ENSG00000149177	+	47980559	48170839	3utr	ENST00000418331	mRNA	PTPRJ	protein tyrosine phosphatase receptor type J [Source:HGNC Symbol;Acc:HGNC:9673]	Human Diseases;Cellular Processes	Cancer: overview;Cellular community - eukaryotes	ko05208//Chemical carcinogenesis - reactive oxygen species;ko04520//Adherens junction	K05698;K05698	GO:0001772//immunological synapse;GO:0005886//plasma membrane;GO:0005887//integral component of plasma membrane;GO:0005911//cell-cell junction;GO:0009986//cell surface;GO:0016020//membrane;GO:0016021//integral component of membrane;GO:0030054//cell junction;GO:0032587//ruffle membrane;GO:0035579//specific granule membrane;GO:0042995//cell projection;GO:0070062//extracellular exosome	GO:0004721//phosphoprotein phosphatase activity;GO:0004725//protein tyrosine phosphatase activity;GO:0005161//platelet-derived growth factor receptor binding;GO:0005515//protein binding;GO:0008013//beta-catenin binding;GO:0016787//hydrolase activity;GO:0016791//phosphatase activity;GO:0019901//protein kinase binding;GO:0045295//gamma-catenin binding;GO:0045296//cadherin binding;GO:0051019//mitoge…	GO:0006470//protein dephosphorylation;GO:0008285//negative regulation of cell proliferation;GO:0010642//negative regulation of platelet-derived growth factor receptor signaling pathway;GO:0016311//dephosphorylation;GO:0019221//cytokine-mediated signaling pathway;GO:0030155//regulation of cell adhesion;GO:0030183//B cell differentiation;GO:0030308//negative regulation of cell growth;GO:0030336//ne…	--
11	59135102	59135302	MergePeak_3256	0.00370836463171721	.	49	98	73	59	21	72	3	3	4	15	7	9	6.46466335754365	4.57885950518417	-1.88580385235948	0.0384707751319002	0.997432858269589	1.41486906318329	0.00111632898900634	ENSG00000245571	-	59134021	59142801	-	ENST00000532845	lncRNA	-	-	-	-	-	-	-	-	-	-
11	64103375	64103550	MergePeak_3346	0.00370836463171721	.	6	1	16	93	46	44	7	2	4	5	6	3	2.94357240327043	6.01692231763903	3.0733499143686	0.00993876010460189	0.997432858269589	2.0026677919927	0.00111632898900634	ENSG00000126500	+	64035931	64119171	5utr	ENST00000682287	mRNA	FLRT1	fibronectin leucine rich transmembrane protein 1 [Source:HGNC Symbol;Acc:HGNC:3760]	-	-	-	-	GO:0016020//membrane;GO:0016021//integral component of membrane	GO:0005515//protein binding	-	--
11	64103375	64103550	MergePeak_3346	0.00370836463171721	.	6	1	16	93	46	44	7	2	4	5	6	3	2.94357240327043	6.01692231763903	3.0733499143686	0.00993876010460189	0.997432858269589	2.0026677919927	0.00111632898900634	ENSG00000133315	-	63998558	64166113	-	ENST00000255681	mRNA	MACROD1	mono-ADP ribosylhydrolase 1 [Source:HGNC Symbol;Acc:HGNC:29598]	-	-	-	-	GO:0005634//nucleus;GO:0005654//nucleoplasm	GO:0005515//protein binding;GO:0016787//hydrolase activity;GO:0016798//hydrolase activity, acting on glycosyl bonds;GO:0019213//deacetylase activity	GO:0006974//cellular response to DNA damage stimulus;GO:0042278//purine nucleoside metabolic process;GO:0051725//protein de-ADP-ribosylation	--
11	64103375	64103550	MergePeak_3346	0.00370836463171721	.	6	1	16	93	46	44	7	2	4	5	6	3	2.94357240327043	6.01692231763903	3.0733499143686	0.00993876010460189	0.997432858269589	2.0026677919927	0.00111632898900634	ENSG00000256824	+	64035970	64103653	-	ENST00000537170	lncRNA	-	-	-	-	-	-	-	-	-	-
11	67435179	67435304	MergePeak_3483	0.00370836463171721	.	184	56	29	13	15	24	56	47	42	56	60	56	2.92704903856894	0.564557665691473	-2.36249137287747	0.00472631878708376	0.997432858269589	2.32547698883946	0.00111632898900634	ENSG00000175634	+	67428504	67435344	3utr	ENST00000528964	nonsense_mediated_decay	RPS6KB2	ribosomal protein S6 kinase B2 [Source:HGNC Symbol;Acc:HGNC:10437]	Human Diseases;Environmental Information Processing;Human Diseases;Human Diseases;Organismal Systems;Human Diseases;Human Diseases;Human Diseases;Human Diseases;Organismal Systems;Human Diseases;Environmental Information Processing;Cellular Processes;Human Diseases;Human Diseases;Organismal Systems;Environmental Information Processing;Environmental Information Processing;Environmental Information…	Cancer: overview;Signal transduction;Infectious disease: viral;Infectious disease: bacterial;Environmental adaptation;Infectious disease: viral;Infectious disease: viral;Cancer: overview;Cancer: overview;Immune system;Cancer: specific types;Signal transduction;Transport and catabolism;Cancer: specific types;Cancer: specific types;Endocrine system;Signal transduction;Signal transduction;Signal tra…	ko05200//Pathways in cancer;ko04151//PI3K-Akt signaling pathway;ko05165//Human papillomavirus infection;ko05131//Shigellosis;ko04714//Thermogenesis;ko05163//Human cytomegalovirus infection;ko05170//Human immunodeficiency virus 1 infection;ko05205//Proteoglycans in cancer;ko05207//Chemical carcinogenesis - receptor activation;ko04666//Fc gamma R-mediated phagocytosis;ko05225//Hepatocellular carcin…	K04688;K04688;K04688;K04688;K04688;K04688;K04688;K04688;K04688;K04688;K04688;K04688;K04688;K04688;K04688;K04688;K04688;K04688;K04688;K04688;K04688;K04688;K04688;K04688;K04688;K04688;K04688;K04688;K04688;K04688;K04688	GO:0005634//nucleus;GO:0005654//nucleoplasm;GO:0005737//cytoplasm	GO:0000166//nucleotide binding;GO:0004672//protein kinase activity;GO:0004674//protein serine/threonine kinase activity;GO:0004711//ribosomal protein S6 kinase activity;GO:0004712//protein serine/threonine/tyrosine kinase activity;GO:0005524//ATP binding;GO:0016301//kinase activity;GO:0016740//transferase activity;GO:0042277//peptide binding	GO:0006412//translation;GO:0006468//protein phosphorylation;GO:0007165//signal transduction;GO:0016310//phosphorylation;GO:0018105//peptidyl-serine phosphorylation;GO:0031929//TOR signaling;GO:0043491//protein kinase B signaling;GO:0045948//positive regulation of translational initiation	--
11	67435179	67435304	MergePeak_3483	0.00370836463171721	.	184	56	29	13	15	24	56	47	42	56	60	56	2.92704903856894	0.564557665691473	-2.36249137287747	0.00472631878708376	0.997432858269589	2.32547698883946	0.00111632898900634	ENSG00000255949	-	67431367	67435399	-	ENST00000535922	lncRNA	-	-	-	-	-	-	-	-	-	-
11	69475566	69475616	MergePeak_3520	0.00370836463171721	.	0	1	0	34	17	33	3	0	4	7	11	5	-0.671862857201478	4.17050898229819	4.84237183949967	0.00899897455246067	0.997432858269589	2.04580697629188	0.00111632898900634	ENSG00000255774	-	69475567	69481545	-	ENST00000645449	lncRNA	-	-	-	-	-	-	-	-	-	-
11	72016139	72016189	MergePeak_3539	0.00370836463171721	.	30	25	7	44	40	81	121	89	87	103	112	99	-0.247240726478266	1.36014708147128	1.60738780794955	0.0241919783324249	0.997432858269589	1.6163286151551	0.00111632898900634	ENSG00000137497	-	72002864	72080515	cds	ENST00000358965	mRNA	NUMA1	nuclear mitotic apparatus protein 1 [Source:HGNC Symbol;Acc:HGNC:8059]	-	-	-	-	GO:0000139//Golgi membrane;GO:0000922//spindle pole;GO:0005634//nucleus;GO:0005654//nucleoplasm;GO:0005694//chromosome;GO:0005737//cytoplasm;GO:0005813//centrosome;GO:0005815//microtubule organizing center;GO:0005819//spindle;GO:0005829//cytosol;GO:0005856//cytoskeleton;GO:0005874//microtubule;GO:0005876//spindle microtubule;GO:0005886//plasma membrane;GO:0005938//cell cortex;GO:0016020//membrane…	GO:0005198//structural molecule activity;GO:0005515//protein binding;GO:0008017//microtubule binding;GO:0008022//protein C-terminus binding;GO:0008289//lipid binding;GO:0015631//tubulin binding;GO:0019904//protein domain specific binding;GO:0035091//phosphatidylinositol binding;GO:0044877//macromolecular complex binding;GO:0051010//microtubule plus-end binding;GO:0051011//microtubule minus-end bi…	GO:0000132//establishment of mitotic spindle orientation;GO:0001578//microtubule bundle formation;GO:0006997//nucleus organization;GO:0007049//cell cycle;GO:0007059//chromosome segregation;GO:0030513//positive regulation of BMP signaling pathway;GO:0030953//astral microtubule organization;GO:0031116//positive regulation of microtubule polymerization;GO:0032388//positive regulation of intracellula…	--
11	72016139	72016189	MergePeak_3539	0.00370836463171721	.	30	25	7	44	40	81	121	89	87	103	112	99	-0.247240726478266	1.36014708147128	1.60738780794955	0.0241919783324249	0.997432858269589	1.6163286151551	0.00111632898900634	ENSG00000251143	+	72014291	72020910	-	ENST00000502284	lncRNA	-	-	-	-	-	-	-	-	-	-
11	77609331	77609531	MergePeak_3608	0.00370836463171721	.	50	48	82	324	200	187	16	5	13	18	18	24	4.46867794766828	5.86745548851821	1.39877754084993	0.025112152376848	0.997432858269589	1.60011606206496	0.00111632898900634	ENSG00000074201	-	77514936	77619695	-	ENST00000526761	nonsense_mediated_decay	CLNS1A	chloride nucleotide-sensitive channel 1A [Source:HGNC Symbol;Acc:HGNC:2080]	-	-	-	-	GO:0005634//nucleus;GO:0005654//nucleoplasm;GO:0005681//spliceosomal complex;GO:0005737//cytoplasm;GO:0005829//cytosol;GO:0005856//cytoskeleton;GO:0005886//plasma membrane;GO:0034709//methylosome;GO:0034715//pICln-Sm protein complex	GO:0003723//RNA binding;GO:0005515//protein binding	GO:0000387//spliceosomal snRNP assembly;GO:0006397//mRNA processing;GO:0006821//chloride transport;GO:0006884//cell volume homeostasis;GO:0008380//RNA splicing;GO:0043985//histone H4-R3 methylation;GO:0045292//mRNA cis splicing, via spliceosome;GO:0048026//positive regulation of mRNA splicing, via spliceosome	--
11	77609331	77609531	MergePeak_3608	0.00370836463171721	.	50	48	82	324	200	187	16	5	13	18	18	24	4.46867794766828	5.86745548851821	1.39877754084993	0.025112152376848	0.997432858269589	1.60011606206496	0.00111632898900634	ENSG00000178301	+	77589953	77610356	3utr,cds,stop_codon	ENST00000313578	mRNA	AQP11	aquaporin 11 [Source:HGNC Symbol;Acc:HGNC:19940]	-	-	-	-	GO:0005737//cytoplasm;GO:0005783//endoplasmic reticulum;GO:0005789//endoplasmic reticulum membrane;GO:0005886//plasma membrane;GO:0009986//cell surface;GO:0016020//membrane;GO:0016021//integral component of membrane;GO:0030659//cytoplasmic vesicle membrane;GO:0031410//cytoplasmic vesicle;GO:0048471//perinuclear region of cytoplasm	GO:0015250//water channel activity;GO:0015254//glycerol channel activity;GO:0015267//channel activity	GO:0001822//kidney development;GO:0006612//protein targeting to membrane;GO:0006833//water transport;GO:0008284//positive regulation of cell proliferation;GO:0009992//cellular water homeostasis;GO:0015793//glycerol transport;GO:0030104//water homeostasis;GO:0032364//oxygen homeostasis;GO:0033577//protein glycosylation in endoplasmic reticulum;GO:0048388//endosomal lumen acidification;GO:0050680//…	--
11	78016414	78016639	MergePeak_3612	0.00370836463171721	.	129	171	181	247	170	120	7	8	6	5	3	2	6.54689583986873	8.05177881511788	1.50488297524915	0.0437354910366391	0.997432858269589	1.35916599310555	0.00111632898900634	ENSG00000151364	-	78015715	78023276	3utr,cds,stop_codon	ENST00000353172	mRNA	KCTD14	potassium channel tetramerization domain containing 14 [Source:HGNC Symbol;Acc:HGNC:23295]	-	-	-	-	-	GO:0005515//protein binding	GO:0051260//protein homooligomerization	--
11	78016414	78016639	MergePeak_3612	0.00370836463171721	.	129	171	181	247	170	120	7	8	6	5	3	2	6.54689583986873	8.05177881511788	1.50488297524915	0.0437354910366391	0.997432858269589	1.35916599310555	0.00111632898900634	ENSG00000254829	+	78015715	78016495	-	ENST00000533697	lncRNA	-	-	-	-	-	-	-	-	-	-
11	87323181	87323231	MergePeak_3653	0.00370836463171721	.	23	18	34	11	8	25	0	2	0	4	6	4	7.26712950706789	3.93910807259091	-3.32802143447698	0.034506132010558	0.997432858269589	1.46210372052941	0.00111632898900634	ENSG00000166575	+	87037934	87328824	3utr	ENST00000305494	mRNA	TMEM135	transmembrane protein 135 [Source:HGNC Symbol;Acc:HGNC:26167]	-	-	-	-	GO:0005739//mitochondrion;GO:0005777//peroxisome;GO:0005778//peroxisomal membrane;GO:0005811//lipid particle;GO:0016020//membrane;GO:0016021//integral component of membrane;GO:0031966//mitochondrial membrane	-	GO:0007031//peroxisome organization;GO:0009409//response to cold;GO:0032094//response to food;GO:0090140//regulation of mitochondrial fission	--
11	92354238	92354363	MergePeak_3659	1.20477779598655	.	0	0	0	46	26	55	2	1	2	8	5	4	-1.14945289413026	5.19137531761515	6.34082821174541	0.000292354635962081	0.433836157912632	3.53409001502394	0.362674254701892	ENSG00000165323	+	92224818	92896473	cds	ENST00000525166	mRNA	FAT3	FAT atypical cadherin 3 [Source:HGNC Symbol;Acc:HGNC:23112]	-	-	-	-	GO:0005886//plasma membrane;GO:0016020//membrane;GO:0016021//integral component of membrane;GO:0030425//dendrite	GO:0005509//calcium ion binding	GO:0000904//cell morphogenesis involved in differentiation;GO:0001764//neuron migration;GO:0007155//cell adhesion;GO:0007156//homophilic cell adhesion via plasma membrane adhesion molecules;GO:0010842//retina layer formation;GO:0098609//cell-cell adhesion;GO:2000171//negative regulation of dendrite development	--
11	92355013	92355113	MergePeak_3660	0.108954440208813	.	0	0	0	44	24	25	1	2	1	7	6	6	-0.841177592109354	4.59260430044198	5.43378189255133	0.00332732822055914	0.927259828505421	2.47790435652616	0.0327985546636307	ENSG00000165323	+	92224818	92896473	cds	ENST00000525166	mRNA	FAT3	FAT atypical cadherin 3 [Source:HGNC Symbol;Acc:HGNC:23112]	-	-	-	-	GO:0005886//plasma membrane;GO:0016020//membrane;GO:0016021//integral component of membrane;GO:0030425//dendrite	GO:0005509//calcium ion binding	GO:0000904//cell morphogenesis involved in differentiation;GO:0001764//neuron migration;GO:0007155//cell adhesion;GO:0007156//homophilic cell adhesion via plasma membrane adhesion molecules;GO:0010842//retina layer formation;GO:0098609//cell-cell adhesion;GO:2000171//negative regulation of dendrite development	--
11	92801463	92801538	MergePeak_3661	0.338057311446256	.	0	0	0	70	64	27	0	2	0	6	3	2	0.151416845419293	6.17857035788587	6.02715351246658	0.00200043876417816	0.791105873668858	2.69887473835475	0.101765390998844	ENSG00000165323	+	92224818	92896473	cds	ENST00000525166	mRNA	FAT3	FAT atypical cadherin 3 [Source:HGNC Symbol;Acc:HGNC:23112]	-	-	-	-	GO:0005886//plasma membrane;GO:0016020//membrane;GO:0016021//integral component of membrane;GO:0030425//dendrite	GO:0005509//calcium ion binding	GO:0000904//cell morphogenesis involved in differentiation;GO:0001764//neuron migration;GO:0007155//cell adhesion;GO:0007156//homophilic cell adhesion via plasma membrane adhesion molecules;GO:0010842//retina layer formation;GO:0098609//cell-cell adhesion;GO:2000171//negative regulation of dendrite development	--
11	92801613	92801663	MergePeak_3662	0.00370836463171721	.	0	0	0	37	49	16	0	2	0	4	4	3	0.146087492120043	5.52292135159881	5.37683385947877	0.0092116285930384	0.997432858269589	2.03566358083	0.00111632898900634	ENSG00000165323	+	92224818	92896473	cds	ENST00000525166	mRNA	FAT3	FAT atypical cadherin 3 [Source:HGNC Symbol;Acc:HGNC:23112]	-	-	-	-	GO:0005886//plasma membrane;GO:0016020//membrane;GO:0016021//integral component of membrane;GO:0030425//dendrite	GO:0005509//calcium ion binding	GO:0000904//cell morphogenesis involved in differentiation;GO:0001764//neuron migration;GO:0007155//cell adhesion;GO:0007156//homophilic cell adhesion via plasma membrane adhesion molecules;GO:0010842//retina layer formation;GO:0098609//cell-cell adhesion;GO:2000171//negative regulation of dendrite development	--
11	95823690	95823765	MergePeak_3695	0.443882106930428	.	33	21	44	12	6	6	4	1	1	11	7	10	6.12704234432719	2.07556879189427	-4.05147355243292	0.0013014060761591	0.73515374048112	2.88558716991182	0.133621828724585	ENSG00000087053	-	95821766	95924123	3utr	ENST00000675896	nonsense_mediated_decay	MTMR2	myotubularin related protein 2 [Source:HGNC Symbol;Acc:HGNC:7450]	Metabolism;Environmental Information Processing;Metabolism	Global and overview maps;Signal transduction;Carbohydrate metabolism	ko01100//Metabolic pathways;ko04070//Phosphatidylinositol signaling system;ko00562//Inositol phosphate metabolism	K18081;K18081;K18081	GO:0005634//nucleus;GO:0005737//cytoplasm;GO:0005768//endosome;GO:0005774//vacuolar membrane;GO:0005829//cytosol;GO:0008021//synaptic vesicle;GO:0010008//endosome membrane;GO:0014069//postsynaptic density;GO:0016020//membrane;GO:0030424//axon;GO:0030425//dendrite;GO:0031901//early endosome membrane;GO:0042995//cell projection;GO:0043197//dendritic spine;GO:0043231//intracellular membrane-bounded …	GO:0004438//phosphatidylinositol-3-phosphatase activity;GO:0005515//protein binding;GO:0008138//protein tyrosine/serine/threonine phosphatase activity;GO:0016787//hydrolase activity;GO:0016791//phosphatase activity;GO:0042802//identical protein binding;GO:0052629//phosphatidylinositol-3,5-bisphosphate 3-phosphatase activity;GO:0052866//phosphatidylinositol phosphate phosphatase activity	GO:0002091//negative regulation of receptor internalization;GO:0006470//protein dephosphorylation;GO:0006629//lipid metabolic process;GO:0006661//phosphatidylinositol biosynthetic process;GO:0016311//dephosphorylation;GO:0031642//negative regulation of myelination;GO:0032288//myelin assembly;GO:0045806//negative regulation of endocytosis;GO:0046488//phosphatidylinositol metabolic process;GO:00468…	--
11	95823690	95823765	MergePeak_3695	0.443882106930428	.	33	21	44	12	6	6	4	1	1	11	7	10	6.12704234432719	2.07556879189427	-4.05147355243292	0.0013014060761591	0.73515374048112	2.88558716991182	0.133621828724585	ENSG00000166037	+	95790498	95832693	-	ENST00000325542	mRNA	CEP57	centrosomal protein 57 [Source:HGNC Symbol;Acc:HGNC:30794]	-	-	-	-	GO:0005634//nucleus;GO:0005737//cytoplasm;GO:0005794//Golgi apparatus;GO:0005813//centrosome;GO:0005815//microtubule organizing center;GO:0005829//cytosol;GO:0005856//cytoskeleton;GO:0005874//microtubule	GO:0005515//protein binding;GO:0008017//microtubule binding;GO:0017134//fibroblast growth factor binding;GO:0042802//identical protein binding;GO:0042803//protein homodimerization activity;GO:0043015//gamma-tubulin binding	GO:0007286//spermatid development;GO:0008543//fibroblast growth factor receptor signaling pathway;GO:0034453//microtubule anchoring;GO:0051260//protein homooligomerization	--
11	106009806	106010006	MergePeak_3721	0.00370836463171721	.	62	55	62	204	133	116	17	24	21	38	29	10	3.54773800269634	4.86286967058718	1.31513166789084	0.0424082599994013	0.997432858269589	1.37254954617177	0.00111632898900634	ENSG00000170903	-	106007899	106022240	cds	ENST00000301919	mRNA	MSANTD4	Myb/SANT DNA binding domain containing 4 with coiled-coils [Source:HGNC Symbol;Acc:HGNC:29383]	-	-	-	-	GO:0005634//nucleus	GO:0005515//protein binding	-	--
11	117428121	117428196	MergePeak_3778	0.00370836463171721	.	0	1	0	25	7	17	0	0	0	0	0	0	2.98479233460927	8.77009484895253	5.78530251434326	0.0461997353785061	0.997432858269589	1.33536051197599	0.00111632898900634	ENSG00000177103	-	117427773	117797261	3utr,stop_codon	ENST00000321322	mRNA	DSCAML1	DS cell adhesion molecule like 1 [Source:HGNC Symbol;Acc:HGNC:14656]	-	-	-	-	GO:0005615//extracellular space;GO:0005886//plasma membrane;GO:0009986//cell surface;GO:0016020//membrane;GO:0016021//integral component of membrane;GO:0030054//cell junction;GO:0030424//axon;GO:0045202//synapse	GO:0005515//protein binding;GO:0042803//protein homodimerization activity;GO:0098632//protein binding involved in cell-cell adhesion	GO:0001709//cell fate determination;GO:0007155//cell adhesion;GO:0007156//homophilic cell adhesion via plasma membrane adhesion molecules;GO:0007399//nervous system development;GO:0007409//axonogenesis;GO:0007411//axon guidance;GO:0007417//central nervous system development;GO:0007420//brain development;GO:0009953//dorsal/ventral pattern formation;GO:0048704//embryonic skeletal system morphogenes…	--
11	119134946	119135146	MergePeak_3822	0.00370836463171721	.	333	58	63	31	24	51	24	7	4	13	13	8	5.8126910607325	3.93122810826611	-1.88146295246639	0.0474219514336935	0.997432858269589	1.32402057858543	0.00111632898900634	ENSG00000172273	+	119121580	119136059	3utr	ENST00000350777	mRNA	HINFP	histone H4 transcription factor [Source:HGNC Symbol;Acc:HGNC:17850]	-	-	-	-	GO:0005634//nucleus;GO:0005654//nucleoplasm;GO:0015030//Cajal body	GO:0000976//transcription regulatory region sequence-specific DNA binding;GO:0000977//RNA polymerase II regulatory region sequence-specific DNA binding;GO:0000978//RNA polymerase II core promoter proximal region sequence-specific DNA binding;GO:0000981//RNA polymerase II transcription factor activity, sequence-specific DNA binding;GO:0001227//transcriptional repressor activity, RNA polymerase II …	GO:0000077//DNA damage checkpoint;GO:0000082//G1/S transition of mitotic cell cycle;GO:0000083//regulation of transcription involved in G1/S transition of mitotic cell cycle;GO:0000122//negative regulation of transcription from RNA polymerase II promoter;GO:0001701//in utero embryonic development;GO:0006281//DNA repair;GO:0006351//transcription, DNA-templated;GO:0006355//regulation of transcripti…	zf-C2H2
11	121633361	121633561	MergePeak_3838	0.00370836463171721	.	302	55	57	54	39	34	7	5	9	13	16	10	6.34011533677311	4.00882514735946	-2.33129018941365	0.00983884750460545	0.997432858269589	2.00705577064427	0.00111632898900634	ENSG00000137642	+	121452314	121633763	3utr	ENST00000260197	mRNA	SORL1	sortilin related receptor 1 [Source:HGNC Symbol;Acc:HGNC:11185]	-	-	-	-	GO:0000139//Golgi membrane;GO:0005576//extracellular region;GO:0005615//extracellular space;GO:0005641//nuclear envelope lumen;GO:0005768//endosome;GO:0005769//early endosome;GO:0005771//multivesicular body;GO:0005783//endoplasmic reticulum;GO:0005789//endoplasmic reticulum membrane;GO:0005794//Golgi apparatus;GO:0005802//trans-Golgi network;GO:0005886//plasma membrane;GO:0005887//integral compon…	GO:0001540//beta-amyloid binding;GO:0004888//transmembrane signaling receptor activity;GO:0005041//low-density lipoprotein receptor activity;GO:0005515//protein binding;GO:0030169//low-density lipoprotein particle binding;GO:0031267//small GTPase binding;GO:0042923//neuropeptide binding	GO:0002024//diet induced thermogenesis;GO:0006605//protein targeting;GO:0006622//protein targeting to lysosome;GO:0006892//post-Golgi vesicle-mediated transport;GO:0006897//endocytosis;GO:0006898//receptor-mediated endocytosis;GO:0007218//neuropeptide signaling pathway;GO:0008283//cell proliferation;GO:0010897//negative regulation of triglyceride catabolic process;GO:0014910//regulation of smooth…	--
11	123725313	123725663	MergePeak_3851	0.695572628021327	.	89	113	86	191	200	168	33	29	20	21	24	16	3.83821953402345	5.49745677740854	1.65923724338509	0.000669967027859796	0.61746418881248	3.17394657039008	0.209388225197244	ENSG00000166261	-	123723914	123741660	3utr	ENST00000530393	mRNA	ZNF202	zinc finger protein 202 [Source:HGNC Symbol;Acc:HGNC:12994]	-	-	-	-	GO:0005634//nucleus;GO:0005694//chromosome;GO:0005730//nucleolus;GO:0016604//nuclear body	GO:0000978//RNA polymerase II core promoter proximal region sequence-specific DNA binding;GO:0000981//RNA polymerase II transcription factor activity, sequence-specific DNA binding;GO:0001227//transcriptional repressor activity, RNA polymerase II transcription regulatory region sequence-specific binding;GO:0003677//DNA binding;GO:0005515//protein binding;GO:0046872//metal ion binding	GO:0000122//negative regulation of transcription from RNA polymerase II promoter;GO:0006355//regulation of transcription, DNA-templated;GO:0006357//regulation of transcription from RNA polymerase II promoter;GO:0006629//lipid metabolic process	zf-C2H2
12	7111153	7111328	MergePeak_4011	0.154855551178349	.	60	83	55	305	142	168	42	46	62	76	53	61	2.39178597222063	3.99391110016432	1.60212512794369	0.00304118340539857	0.898222302255187	2.51695738796152	0.046616165899762	ENSG00000139178	+	7108673	7126916	-	MSTRG.6006.2	lncRNA	C1RL	complement C1r subcomponent like [Source:HGNC Symbol;Acc:HGNC:21265]	-	-	-	-	GO:0005576//extracellular region;GO:0005615//extracellular space;GO:0070062//extracellular exosome;GO:0072562//blood microparticle	GO:0004252//serine-type endopeptidase activity;GO:0008233//peptidase activity;GO:0008236//serine-type peptidase activity;GO:0016787//hydrolase activity	GO:0002376//immune system process;GO:0006508//proteolysis;GO:0006958//complement activation, classical pathway;GO:0031638//zymogen activation;GO:0045087//innate immune response	--
12	7111153	7111328	MergePeak_4011	0.154855551178349	.	60	83	55	305	142	168	42	46	62	76	53	61	2.39178597222063	3.99391110016432	1.60212512794369	0.00304118340539857	0.898222302255187	2.51695738796152	0.046616165899762	ENSG00000205885	+	7108308	7121851	-	ENST00000541775	lncRNA	-	-	-	-	-	-	-	-	-	-
12	13371713	13371813	MergePeak_4069	0.00370836463171721	.	1	1	7	16	25	21	2	0	0	0	0	0	4.32922174474306	9.10813301757249	4.77891127282943	0.0393156090667888	0.997432858269589	1.40543499197288	0.00111632898900634	ENSG00000180861	-	13371089	13376711	-	ENST00000318426	lncRNA	-	-	-	-	-	-	-	-	-	-
12	27762951	27763026	MergePeak_4123	0.00370836463171721	.	9	43	16	2	0	0	0	0	0	0	1	1	8.91121061001019	2.3117854546551	-6.59942515535509	0.0097808344673015	0.997432858269589	2.00962409111379	0.00111632898900634	ENSG00000205693	-	27762427	27780236	cds	ENST00000381273	mRNA	MANSC4	MANSC domain containing 4 [Source:HGNC Symbol;Acc:HGNC:40023]	-	-	-	-	GO:0016020//membrane;GO:0016021//integral component of membrane	-	-	--
12	42087319	42087519	MergePeak_4166	0.00370836463171721	.	199	167	236	380	324	231	25	17	22	27	11	17	5.28255503705068	6.38632383334367	1.10376879629299	0.0327434222870938	0.997432858269589	1.48487593082738	0.00111632898900634	ENSG00000151233	-	42081845	42144874	3utr	ENST00000398675	mRNA	GXYLT1	glucoside xylosyltransferase 1 [Source:HGNC Symbol;Acc:HGNC:27482]	Metabolism	Glycan biosynthesis and metabolism	ko00514//Other types of O-glycan biosynthesis	K13676	GO:0016020//membrane;GO:0016021//integral component of membrane	GO:0016740//transferase activity;GO:0016757//transferase activity, transferring glycosyl groups;GO:0035252//UDP-xylosyltransferase activity	GO:0016266//O-glycan processing	--
12	45975037	45975262	MergePeak_4192	0.00370836463171721	.	97	158	141	103	44	76	8	6	2	16	6	12	6.66939493509983	5.00536211851612	-1.66403281658371	0.0275690751118952	0.997432858269589	1.55957780337329	0.00111632898900634	ENSG00000139218	-	45948530	45990565	5utr	ENST00000266589	mRNA	SCAF11	SR-related CTD associated factor 11 [Source:HGNC Symbol;Acc:HGNC:10784]	-	-	-	-	GO:0005634//nucleus;GO:0005654//nucleoplasm;GO:0005730//nucleolus;GO:0016604//nuclear body	GO:0003723//RNA binding;GO:0005515//protein binding;GO:0046872//metal ion binding	GO:0000245//spliceosomal complex assembly;GO:0000375//RNA splicing, via transesterification reactions;GO:0006397//mRNA processing;GO:0008380//RNA splicing	--
12	47663248	47663473	MergePeak_4207	0.00370836463171721	.	128	179	70	127	188	152	37	27	25	21	26	16	4.08666234049171	5.19054711401893	1.10388477352722	0.0425679066672295	0.997432858269589	1.37091770629983	0.00111632898900634	ENSG00000005175	-	47661249	47706030	3utr,stop_codon	ENST00000005386	mRNA	RPAP3	RNA polymerase II associated protein 3 [Source:HGNC Symbol;Acc:HGNC:26151]	-	-	-	-	GO:0005829//cytosol;GO:0097255//R2TP complex;GO:1990062//RPAP3/R2TP/prefoldin-like complex	GO:0005515//protein binding	GO:0050821//protein stabilization	--
12	51243647	51243847	MergePeak_4281	0.00370836463171721	.	434	361	163	94	180	120	107	97	100	101	111	98	3.65978986186704	2.64525227179563	-1.01453759007141	0.0346442978038522	0.997432858269589	1.46036823684184	0.00111632898900634	ENSG00000183283	+	51238724	51243931	3utr	ENST00000449723	mRNA	DAZAP2	DAZ associated protein 2 [Source:HGNC Symbol;Acc:HGNC:2684]	-	-	-	-	GO:0005634//nucleus;GO:0005737//cytoplasm;GO:0016607//nuclear speck;GO:0032991//macromolecular complex	GO:0005515//protein binding;GO:0030971//receptor tyrosine kinase binding;GO:0031435//mitogen-activated protein kinase kinase kinase binding;GO:0042802//identical protein binding;GO:0043539//protein serine/threonine kinase activator activity;GO:0050699//WW domain binding	GO:0071902//positive regulation of protein serine/threonine kinase activity	--
12	51245782	51245957	MergePeak_4282	0.00370836463171721	.	88	104	54	159	266	189	53	29	39	59	61	61	3.04383045954085	4.06032394042078	1.01649348087993	0.037845905014355	0.997432858269589	1.42198110495863	0.00111632898900634	ENSG00000170545	-	51244558	51270415	3utr,cds,stop_codon	ENST00000603798	mRNA	SMAGP	small cell adhesion glycoprotein [Source:HGNC Symbol;Acc:HGNC:26918]	-	-	-	-	GO:0005654//nucleoplasm;GO:0005886//plasma membrane;GO:0016020//membrane;GO:0016021//integral component of membrane;GO:0030054//cell junction;GO:0030659//cytoplasmic vesicle membrane;GO:0031410//cytoplasmic vesicle	GO:0005515//protein binding	-	--
12	51245782	51245957	MergePeak_4282	0.00370836463171721	.	88	104	54	159	266	189	53	29	39	59	61	61	3.04383045954085	4.06032394042078	1.01649348087993	0.037845905014355	0.997432858269589	1.42198110495863	0.00111632898900634	ENSG00000183283	+	51238826	51246717	stop_codon	ENST00000425012	mRNA	DAZAP2	DAZ associated protein 2 [Source:HGNC Symbol;Acc:HGNC:2684]	-	-	-	-	GO:0005634//nucleus;GO:0005737//cytoplasm;GO:0016607//nuclear speck;GO:0032991//macromolecular complex	GO:0005515//protein binding;GO:0030971//receptor tyrosine kinase binding;GO:0031435//mitogen-activated protein kinase kinase kinase binding;GO:0042802//identical protein binding;GO:0043539//protein serine/threonine kinase activator activity;GO:0050699//WW domain binding	GO:0071902//positive regulation of protein serine/threonine kinase activity	--
12	51354171	51354271	MergePeak_4286	0.00370836463171721	.	18	6	0	36	42	37	8	9	8	7	9	8	1.94726533265309	4.55993381954296	2.61266848688987	0.0308874486154179	0.997432858269589	1.51021796408469	0.00111632898900634	ENSG00000139629	-	51351252	51391406	3utr,stop_codon	ENST00000356317	mRNA	GALNT6	polypeptide N-acetylgalactosaminyltransferase 6 [Source:HGNC Symbol;Acc:HGNC:4128]	Metabolism;Metabolism;Metabolism	Global and overview maps;Glycan biosynthesis and metabolism;Glycan biosynthesis and metabolism	ko01100//Metabolic pathways;ko00514//Other types of O-glycan biosynthesis;ko00512//Mucin type O-glycan biosynthesis	K00710;K00710;K00710	GO:0000139//Golgi membrane;GO:0005794//Golgi apparatus;GO:0016020//membrane;GO:0016021//integral component of membrane;GO:0048471//perinuclear region of cytoplasm	GO:0004653//polypeptide N-acetylgalactosaminyltransferase activity;GO:0005515//protein binding;GO:0016740//transferase activity;GO:0016757//transferase activity, transferring glycosyl groups;GO:0030246//carbohydrate binding;GO:0046872//metal ion binding	GO:0006486//protein glycosylation;GO:0006493//protein O-linked glycosylation;GO:0016266//O-glycan processing	--
12	52059288	52059499	MergePeak_4294	0.338057311446256	.	104	552	26	34	15	17	15	8	10	14	10	11	6.30214420117733	3.21560536761944	-3.08653883355789	0.00166325584903718	0.791105873668858	2.77904094063099	0.101765390998844	ENSG00000123358	+	52037715	52059501	3utr	ENST00000545748	mRNA	NR4A1	nuclear receptor subfamily 4 group A member 1 [Source:HGNC Symbol;Acc:HGNC:7980]	Environmental Information Processing;Environmental Information Processing;Human Diseases;Organismal Systems;Organismal Systems	Signal transduction;Signal transduction;Endocrine and metabolic disease;Endocrine system;Endocrine system	ko04151//PI3K-Akt signaling pathway;ko04010//MAPK signaling pathway;ko04934//Cushing syndrome;ko04925//Aldosterone synthesis and secretion;ko04927//Cortisol synthesis and secretion	K04465;K04465;K04465;K04465;K04465	GO:0000785//chromatin;GO:0005634//nucleus;GO:0005654//nucleoplasm;GO:0005667//transcription factor complex;GO:0005737//cytoplasm;GO:0005739//mitochondrion;GO:0005829//cytosol;GO:0031965//nuclear membrane;GO:0098793//presynapse	GO:0000978//RNA polymerase II core promoter proximal region sequence-specific DNA binding;GO:0000981//RNA polymerase II transcription factor activity, sequence-specific DNA binding;GO:0001228//transcriptional activator activity, RNA polymerase II transcription regulatory region sequence-specific binding;GO:0003677//DNA binding;GO:0003700//transcription factor activity, sequence-specific DNA bindi…	GO:0001938//positive regulation of endothelial cell proliferation;GO:0001975//response to amphetamine;GO:0002042//cell migration involved in sprouting angiogenesis;GO:0006355//regulation of transcription, DNA-templated;GO:0006357//regulation of transcription from RNA polymerase II promoter;GO:0006915//apoptotic process;GO:0007165//signal transduction;GO:0014860//neurotransmitter secretion involve…	NGFIB-like
12	52059288	52059499	MergePeak_4294	0.338057311446256	.	104	552	26	34	15	17	15	8	10	14	10	11	6.30214420117733	3.21560536761944	-3.08653883355789	0.00166325584903718	0.791105873668858	2.77904094063099	0.101765390998844	ENSG00000259884	-	52058750	52059503	-	ENST00000564363	lncRNA	-	-	-	-	-	-	-	-	-	-
12	52299730	52299780	MergePeak_4301	0.00370836463171721	.	0	3	2	33	15	6	1	3	0	0	0	0	2.31153077197543	8.92576158957747	6.61423081760204	0.00509668639339328	0.997432858269589	2.29271208836713	0.00111632898900634	ENSG00000170442	+	52274645	52309163	-	ENST00000423955	mRNA	KRT86	keratin 86 [Source:HGNC Symbol;Acc:HGNC:6463]	-	-	-	-	GO:0005615//extracellular space;GO:0005829//cytosol;GO:0005882//intermediate filament;GO:0045095//keratin filament	GO:0005515//protein binding	-	--
12	52299730	52299780	MergePeak_4301	0.00370836463171721	.	0	3	2	33	15	6	1	3	0	0	0	0	2.31153077197543	8.92576158957747	6.61423081760204	0.00509668639339328	0.997432858269589	2.29271208836713	0.00111632898900634	ENSG00000287051	-	52298856	52306287	-	ENST00000664686	lncRNA	-	-	-	-	-	-	-	-	-	-
12	53479668	53479868	MergePeak_4323	0.00370836463171721	.	561	744	178	208	172	206	807	710	629	841	911	728	1.45024674135866	0.216869568389142	-1.23337717296952	0.00570371357679971	0.997432858269589	2.24384229156058	0.00111632898900634	ENSG00000139625	-	53479669	53499615	3utr	ENST00000267079	mRNA	MAP3K12	mitogen-activated protein kinase kinase kinase 12 [Source:HGNC Symbol;Acc:HGNC:6851]	Environmental Information Processing	Signal transduction	ko04010//MAPK signaling pathway	K04423	GO:0005737//cytoplasm;GO:0005829//cytosol;GO:0005886//plasma membrane;GO:0016020//membrane;GO:0030424//axon;GO:0030426//growth cone	GO:0000166//nucleotide binding;GO:0004672//protein kinase activity;GO:0004674//protein serine/threonine kinase activity;GO:0004706//JUN kinase kinase kinase activity;GO:0004709//MAP kinase kinase kinase activity;GO:0004712//protein serine/threonine/tyrosine kinase activity;GO:0005515//protein binding;GO:0005524//ATP binding;GO:0016301//kinase activity;GO:0016740//transferase activity;GO:0019901//…	GO:0006468//protein phosphorylation;GO:0007254//JNK cascade;GO:0016310//phosphorylation;GO:0016572//histone phosphorylation;GO:0018105//peptidyl-serine phosphorylation;GO:0018107//peptidyl-threonine phosphorylation;GO:0035556//intracellular signal transduction;GO:0043507//positive regulation of JUN kinase activity;GO:0045860//positive regulation of protein kinase activity;GO:0045893//positive reg…	--
12	53479668	53479868	MergePeak_4323	0.00370836463171721	.	561	744	178	208	172	206	807	710	629	841	911	728	1.45024674135866	0.216869568389142	-1.23337717296952	0.00570371357679971	0.997432858269589	2.24384229156058	0.00111632898900634	ENSG00000197111	+	53452102	53481162	3utr	ENST00000546463	mRNA	PCBP2	poly(rC) binding protein 2 [Source:HGNC Symbol;Acc:HGNC:8648]	Cellular Processes	Cell growth and death	ko04216//Ferroptosis	K13162	GO:0005634//nucleus;GO:0005654//nucleoplasm;GO:0005737//cytoplasm;GO:0005829//cytosol;GO:0005925//focal adhesion;GO:0014069//postsynaptic density;GO:0016020//membrane;GO:0070062//extracellular exosome	GO:0003676//nucleic acid binding;GO:0003677//DNA binding;GO:0003697//single-stranded DNA binding;GO:0003723//RNA binding;GO:0003729//mRNA binding;GO:0005515//protein binding;GO:0019899//enzyme binding;GO:0031625//ubiquitin protein ligase binding;GO:1990829//C-rich single-stranded DNA binding	GO:0002376//immune system process;GO:0010468//regulation of gene expression;GO:0016071//mRNA metabolic process;GO:0039694//viral RNA genome replication;GO:0043161//proteasome-mediated ubiquitin-dependent protein catabolic process;GO:0045087//innate immune response;GO:0045944//positive regulation of transcription from RNA polymerase II promoter;GO:0050687//negative regulation of defense response t…	--
12	54030184	54030359	MergePeak_4329	0.00370836463171721	.	26	69	52	14	31	18	1	4	2	3	10	9	6.38028721983444	3.82100243973297	-2.55928478010147	0.0215537377546854	0.997432858269589	1.66647740552762	0.00111632898900634	ENSG00000197757	+	54015897	54030733	3utr	ENST00000394331	mRNA	HOXC6	homeobox C6 [Source:HGNC Symbol;Acc:HGNC:5128]	-	-	-	-	GO:0000785//chromatin;GO:0005634//nucleus;GO:0005654//nucleoplasm;GO:0005829//cytosol	GO:0000978//RNA polymerase II core promoter proximal region sequence-specific DNA binding;GO:0000981//RNA polymerase II transcription factor activity, sequence-specific DNA binding;GO:0003677//DNA binding;GO:0003700//transcription factor activity, sequence-specific DNA binding	GO:0006355//regulation of transcription, DNA-templated;GO:0006357//regulation of transcription from RNA polymerase II promoter;GO:0009952//anterior/posterior pattern specification;GO:0048706//embryonic skeletal system development	Homeobox
12	54030184	54030359	MergePeak_4329	0.00370836463171721	.	26	69	52	14	31	18	1	4	2	3	10	9	6.38028721983444	3.82100243973297	-2.55928478010147	0.0215537377546854	0.997432858269589	1.66647740552762	0.00111632898900634	ENSG00000198353	+	54016931	54055327	-	ENST00000303406	mRNA	HOXC4	homeobox C4 [Source:HGNC Symbol;Acc:HGNC:5126]	-	-	-	-	GO:0000785//chromatin;GO:0005634//nucleus;GO:0005654//nucleoplasm	GO:0000978//RNA polymerase II core promoter proximal region sequence-specific DNA binding;GO:0000981//RNA polymerase II transcription factor activity, sequence-specific DNA binding;GO:0001228//transcriptional activator activity, RNA polymerase II transcription regulatory region sequence-specific binding;GO:0003677//DNA binding;GO:0003700//transcription factor activity, sequence-specific DNA bindi…	GO:0001501//skeletal system development;GO:0006355//regulation of transcription, DNA-templated;GO:0006357//regulation of transcription from RNA polymerase II promoter;GO:0009952//anterior/posterior pattern specification;GO:0045944//positive regulation of transcription from RNA polymerase II promoter;GO:0048562//embryonic organ morphogenesis;GO:0048704//embryonic skeletal system morphogenesis;GO:0…	Homeobox
12	54030184	54030359	MergePeak_4329	0.00370836463171721	.	26	69	52	14	31	18	1	4	2	3	10	9	6.38028721983444	3.82100243973297	-2.55928478010147	0.0215537377546854	0.997432858269589	1.66647740552762	0.00111632898900634	ENSG00000273046	+	54017110	54035361	-	ENST00000512206	lncRNA	-	-	-	-	-	-	-	-	-	-
12	54030184	54030359	MergePeak_4329	0.00370836463171721	.	26	69	52	14	31	18	1	4	2	3	10	9	6.38028721983444	3.82100243973297	-2.55928478010147	0.0215537377546854	0.997432858269589	1.66647740552762	0.00111632898900634	ENSG00000273049	+	53985845	54034888	-	ENST00000513209	mRNA	HOXC10	novel protein, readthrough between HOXC10 and HOXC5	-	-	-	-	GO:0005634//nucleus	GO:0000978//RNA polymerase II core promoter proximal region sequence-specific DNA binding;GO:0000981//RNA polymerase II transcription factor activity, sequence-specific DNA binding;GO:0003677//DNA binding	GO:0006355//regulation of transcription, DNA-templated;GO:0006357//regulation of transcription from RNA polymerase II promoter;GO:0009952//anterior/posterior pattern specification;GO:0048704//embryonic skeletal system morphogenesis	Homeobox
12	56314566	56314841	MergePeak_4368	0.00370836463171721	.	301	247	222	50	152	193	86	52	91	114	122	99	3.77738348688564	2.52548512936784	-1.2518983575178	0.0217577700960794	0.997432858269589	1.66238561653785	0.00111632898900634	ENSG00000144785	-	56285916	56315943	-	ENST00000549318	mRNA	CNPY2	novel protein	-	-	-	-	GO:0005783//endoplasmic reticulum	-	-	--
12	56314566	56314841	MergePeak_4368	0.00370836463171721	.	301	247	222	50	152	193	86	52	91	114	122	99	3.77738348688564	2.52548512936784	-1.2518983575178	0.0217577700960794	0.997432858269589	1.66238561653785	0.00111632898900634	ENSG00000257303	+	56300113	56317992	-	ENST00000660360	lncRNA	-	-	-	-	-	-	-	-	-	-
12	56314566	56314841	MergePeak_4368	0.00370836463171721	.	301	247	222	50	152	193	86	52	91	114	122	99	3.77738348688564	2.52548512936784	-1.2518983575178	0.0217577700960794	0.997432858269589	1.66238561653785	0.00111632898900634	ENSG00000257727	-	56311001	56315930	start_codon	ENST00000551286	mRNA	CNPY2	canopy FGF signaling regulator 2 [Source:HGNC Symbol;Acc:HGNC:13529]	-	-	-	-	GO:0005783//endoplasmic reticulum	GO:0005515//protein binding	GO:0010629//negative regulation of gene expression;GO:0010988//regulation of low-density lipoprotein particle clearance	--
12	57095807	57095982	MergePeak_4387	0.00370836463171721	.	73	84	99	21	54	32	48	31	40	47	59	59	3.14847905697426	1.67389835592148	-1.47458070105278	0.0222399051974151	0.997432858269589	1.65286706836369	0.00111632898900634	ENSG00000166888	-	57095478	57111433	3utr	ENST00000553533	mRNA	STAT6	signal transducer and activator of transcription 6 [Source:HGNC Symbol;Acc:HGNC:11368]	Human Diseases;Environmental Information Processing;Cellular Processes;Human Diseases;Organismal Systems;Organismal Systems;Human Diseases	Cancer: overview;Signal transduction;Cell growth and death;Infectious disease: viral;Immune system;Immune system;Immune disease	ko05200//Pathways in cancer;ko04630//JAK-STAT signaling pathway;ko04217//Necroptosis;ko05161//Hepatitis B;ko04659//Th17 cell differentiation;ko04658//Th1 and Th2 cell differentiation;ko05321//Inflammatory bowel disease	K11225;K11225;K11225;K11225;K11225;K11225;K11225	GO:0000785//chromatin;GO:0005634//nucleus;GO:0005654//nucleoplasm;GO:0005737//cytoplasm;GO:0005829//cytosol;GO:0045121//membrane raft;GO:0090575//RNA polymerase II transcription factor complex	GO:0000977//RNA polymerase II regulatory region sequence-specific DNA binding;GO:0000978//RNA polymerase II core promoter proximal region sequence-specific DNA binding;GO:0000981//RNA polymerase II transcription factor activity, sequence-specific DNA binding;GO:0001228//transcriptional activator activity, RNA polymerase II transcription regulatory region sequence-specific binding;GO:0003677//DNA …	GO:0000122//negative regulation of transcription from RNA polymerase II promoter;GO:0002296//T-helper 1 cell lineage commitment;GO:0002829//negative regulation of type 2 immune response;GO:0006355//regulation of transcription, DNA-templated;GO:0006357//regulation of transcription from RNA polymerase II promoter;GO:0006952//defense response;GO:0007165//signal transduction;GO:0007259//JAK-STAT casc…	STAT
12	57529874	57530049	MergePeak_4399	0.00370836463171721	.	196	126	47	22	41	84	22	14	20	20	36	29	4.73391907651844	3.07596369082208	-1.65795538569636	0.0340712019923096	0.997432858269589	1.46761254475853	0.00111632898900634	ENSG00000166987	+	57522824	57530148	3utr	ENST00000355673	mRNA	MBD6	methyl-CpG binding domain protein 6 [Source:HGNC Symbol;Acc:HGNC:20445]	-	-	-	-	GO:0001650//fibrillar center;GO:0005634//nucleus;GO:0005654//nucleoplasm;GO:0005694//chromosome;GO:0010369//chromocenter	GO:0003677//DNA binding;GO:0003682//chromatin binding;GO:0005515//protein binding	-	--
12	57780358	57780558	MergePeak_4415	0.695572628021327	.	9	20	5	76	81	53	19	8	11	14	15	6	1.84818595019806	4.89244102643676	3.0442550762387	0.000668697554267248	0.61746418881248	3.17477026521072	0.209388225197244	ENSG00000123427	+	57772678	57782541	3utr,stop_codon	ENST00000333012	mRNA	EEF1AKMT3	EEF1A lysine methyltransferase 3 [Source:HGNC Symbol;Acc:HGNC:24936]	-	-	-	-	GO:0005654//nucleoplasm;GO:0005694//chromosome;GO:0005737//cytoplasm;GO:0005813//centrosome;GO:0005815//microtubule organizing center;GO:0005829//cytosol;GO:0005856//cytoskeleton;GO:0032991//macromolecular complex	GO:0005515//protein binding;GO:0008168//methyltransferase activity;GO:0016279//protein-lysine N-methyltransferase activity;GO:0016740//transferase activity;GO:0031072//heat shock protein binding	GO:0018022//peptidyl-lysine methylation;GO:0032259//methylation	--
12	57780358	57780558	MergePeak_4415	0.695572628021327	.	9	20	5	76	81	53	19	8	11	14	15	6	1.84818595019806	4.89244102643676	3.0442550762387	0.000668697554267248	0.61746418881248	3.17477026521072	0.209388225197244	ENSG00000257921	+	57772660	57797554	-	ENST00000651284	nonsense_mediated_decay	EEF1AKMT3	novel protein	-	-	-	-	-	GO:0008168//methyltransferase activity;GO:0016279//protein-lysine N-methyltransferase activity;GO:0016740//transferase activity	GO:0018023//peptidyl-lysine trimethylation;GO:0032259//methylation	--
12	62648393	62648468	MergePeak_4430	0.00370836463171721	.	13	23	24	55	74	77	19	15	20	19	31	18	2.17518884591667	3.89921740404631	1.72402855812964	0.0200393968086298	0.997432858269589	1.69811535499173	0.00111632898900634	ENSG00000111110	-	62643994	62935150	3utr,stop_codon	ENST00000228705	mRNA	PPM1H	protein phosphatase, Mg2+/Mn2+ dependent 1H [Source:HGNC Symbol;Acc:HGNC:18583]	-	-	-	-	GO:0005634//nucleus;GO:0005654//nucleoplasm;GO:0005737//cytoplasm;GO:0045202//synapse	GO:0004721//phosphoprotein phosphatase activity;GO:0004722//protein serine/threonine phosphatase activity;GO:0005515//protein binding;GO:0016787//hydrolase activity;GO:0016791//phosphatase activity;GO:0042802//identical protein binding	GO:0006470//protein dephosphorylation	--
12	66348855	66349005	MergePeak_4461	0.00370836463171721	.	0	2	6	37	58	30	3	2	1	4	5	1	2.49251595694518	5.95390023963119	3.46138428268601	0.0171184552748931	0.997432858269589	1.76653542750102	0.00111632898900634	ENSG00000155974	-	66347431	66679076	3utr,stop_codon	ENST00000359742	mRNA	GRIP1	glutamate receptor interacting protein 1 [Source:HGNC Symbol;Acc:HGNC:18708]	-	-	-	-	GO:0005737//cytoplasm;GO:0005783//endoplasmic reticulum;GO:0005789//endoplasmic reticulum membrane;GO:0005829//cytosol;GO:0005886//plasma membrane;GO:0012505//endomembrane system;GO:0014069//postsynaptic density;GO:0016020//membrane;GO:0030054//cell junction;GO:0030425//dendrite;GO:0031410//cytoplasmic vesicle;GO:0042995//cell projection;GO:0043005//neuron projection;GO:0043204//perikaryon;GO:004…	GO:0005515//protein binding;GO:0008013//beta-catenin binding;GO:0008022//protein C-terminus binding;GO:0030159//receptor signaling complex scaffold activity;GO:0035259//glucocorticoid receptor binding	GO:0016358//dendrite development;GO:0035556//intracellular signal transduction	--
12	78036554	78036604	MergePeak_4519	0.00370836463171721	.	16	41	19	55	22	60	5	5	3	2	0	2	4.54281598405862	7.38352674315438	2.84071075909576	0.0207017175321522	0.997432858269589	1.68399362150962	0.00111632898900634	ENSG00000067798	+	78036257	78211465	5utr	ENST00000644176	mRNA	NAV3	neuron navigator 3 [Source:HGNC Symbol;Acc:HGNC:15998]	-	-	-	-	GO:0005634//nucleus;GO:0005640//nuclear outer membrane;GO:0016020//membrane;GO:1990752//microtubule end	GO:0005515//protein binding;GO:0005524//ATP binding;GO:0008017//microtubule binding;GO:0016887//ATPase activity	GO:0007026//negative regulation of microtubule depolymerization;GO:0007399//nervous system development;GO:0022008//neurogenesis;GO:0030336//negative regulation of cell migration;GO:0031116//positive regulation of microtubule polymerization;GO:0032703//negative regulation of interleukin-2 production	--
12	89348759	89349109	MergePeak_4544	0.00370836463171721	.	151	207	191	95	78	173	35	38	43	15	8	13	4.25342268070624	5.54789067031005	1.29446798960381	0.0232000039751334	0.997432858269589	1.63451194069624	0.00111632898900634	ENSG00000139318	-	89347235	89352501	3utr,stop_codon	ENST00000279488	mRNA	DUSP6	dual specificity phosphatase 6 [Source:HGNC Symbol;Acc:HGNC:3072]	Environmental Information Processing;Human Diseases;Human Diseases	Signal transduction;Cancer: overview;Cancer: specific types	ko04010//MAPK signaling pathway;ko05202//Transcriptional misregulation in cancer;ko05221//Acute myeloid leukemia	K21946;K21946;K21946	GO:0005654//nucleoplasm;GO:0005737//cytoplasm;GO:0005829//cytosol	GO:0004721//phosphoprotein phosphatase activity;GO:0004722//protein serine/threonine phosphatase activity;GO:0004725//protein tyrosine phosphatase activity;GO:0005515//protein binding;GO:0008138//protein tyrosine/serine/threonine phosphatase activity;GO:0008330//protein tyrosine/threonine phosphatase activity;GO:0016787//hydrolase activity;GO:0016791//phosphatase activity;GO:0017017//MAP kinase t…	GO:0000165//MAPK cascade;GO:0001933//negative regulation of protein phosphorylation;GO:0006470//protein dephosphorylation;GO:0009410//response to xenobiotic stimulus;GO:0010033//response to organic substance;GO:0010942//positive regulation of cell death;GO:0014070//response to organic cyclic compound;GO:0016311//dephosphorylation;GO:0030154//cell differentiation;GO:0035335//peptidyl-tyrosine deph…	--
12	92143281	92143456	MergePeak_4559	1.69096908872403	.	446	924	185	110	204	114	160	131	158	253	209	209	3.75174714986648	1.65067127005961	-2.10107587980687	8.89102369541767e-05	0.309718810429874	4.05104823231711	0.50903241744652	ENSG00000133639	-	92140278	92145846	3utr	ENST00000256015	mRNA	BTG1	BTG anti-proliferation factor 1 [Source:HGNC Symbol;Acc:HGNC:1130]	Genetic Information Processing	Folding, sorting and degradation	ko03018//RNA degradation	K14443	GO:0005634//nucleus;GO:0005654//nucleoplasm;GO:0005737//cytoplasm	GO:0003712//transcription cofactor activity;GO:0005515//protein binding;GO:0019899//enzyme binding;GO:0019900//kinase binding	GO:0006355//regulation of transcription, DNA-templated;GO:0006479//protein methylation;GO:0006979//response to oxidative stress;GO:0007283//spermatogenesis;GO:0008285//negative regulation of cell proliferation;GO:0016477//cell migration;GO:0030308//negative regulation of cell growth;GO:0043434//response to peptide hormone;GO:0045603//positive regulation of endothelial cell differentiation;GO:0045…	--
12	98550171	98550246	MergePeak_4593	0.00370836463171721	.	245	82	57	49	74	39	16	11	28	33	40	35	4.81686992637506	2.88912419436858	-1.92774573200648	0.0128654938266393	0.997432858269589	1.89057353925788	0.00111632898900634	ENSG00000120802	+	98515590	98550351	3utr	ENST00000556029	mRNA	TMPO	thymopoietin [Source:HGNC Symbol;Acc:HGNC:11875]	-	-	-	-	GO:0000785//chromatin;GO:0005634//nucleus;GO:0005635//nuclear envelope;GO:0005637//nuclear inner membrane;GO:0005694//chromosome;GO:0005737//cytoplasm;GO:0016020//membrane;GO:0016021//integral component of membrane;GO:0031965//nuclear membrane	GO:0003677//DNA binding;GO:0005515//protein binding;GO:0005521//lamin binding;GO:0045296//cadherin binding	-	--
12	103777632	103777982	MergePeak_4622	0.00370836463171721	.	234	253	336	312	284	387	54	32	28	23	19	29	4.91407855121923	6.08194350862528	1.16786495740605	0.00856313212525414	0.997432858269589	2.06736735495917	0.00111632898900634	ENSG00000111696	-	103772310	103841234	3utr,cds,stop_codon	ENST00000392876	mRNA	NT5DC3	5'-nucleotidase domain containing 3 [Source:HGNC Symbol;Acc:HGNC:30826]	-	-	-	-	GO:0043235//receptor complex	GO:0008253//5'-nucleotidase activity;GO:0016787//hydrolase activity;GO:0046872//metal ion binding	GO:0016311//dephosphorylation	--
12	103951437	103951562	MergePeak_4630	0.00370836463171721	.	75	73	80	70	20	25	19	13	19	32	34	26	4.19464661331132	2.62961375347499	-1.56503285983633	0.0394278479873634	0.997432858269589	1.40419692652096	0.00111632898900634	ENSG00000166598	+	103930332	103953931	-	ENST00000550595	mRNA	HSP90B1	heat shock protein 90 beta family member 1 [Source:HGNC Symbol;Acc:HGNC:12028]	Human Diseases;Environmental Information Processing;Human Diseases;Human Diseases;Human Diseases;Genetic Information Processing;Human Diseases;Organismal Systems;Human Diseases;Organismal Systems;Organismal Systems	Cancer: overview;Signal transduction;Infectious disease: bacterial;Cardiovascular disease;Cancer: overview;Folding, sorting and degradation;Cardiovascular disease;Endocrine system;Cancer: specific types;Immune system;Endocrine system	ko05200//Pathways in cancer;ko04151//PI3K-Akt signaling pathway;ko05132//Salmonella infection;ko05417//Lipid and atherosclerosis;ko05207//Chemical carcinogenesis - receptor activation;ko04141//Protein processing in endoplasmic reticulum;ko05418//Fluid shear stress and atherosclerosis;ko04915//Estrogen signaling pathway;ko05215//Prostate cancer;ko04657//IL-17 signaling pathway;ko04918//Thyroid hor…	K09487;K09487;K09487;K09487;K09487;K09487;K09487;K09487;K09487;K09487;K09487	GO:0005576//extracellular region;GO:0005634//nucleus;GO:0005783//endoplasmic reticulum;GO:0005788//endoplasmic reticulum lumen;GO:0005789//endoplasmic reticulum membrane;GO:0005829//cytosol;GO:0005886//plasma membrane;GO:0005925//focal adhesion;GO:0016020//membrane;GO:0016529//sarcoplasmic reticulum;GO:0030496//midbody;GO:0032991//macromolecular complex;GO:0033018//sarcoplasmic reticulum lumen;GO…	GO:0000166//nucleotide binding;GO:0003723//RNA binding;GO:0005509//calcium ion binding;GO:0005515//protein binding;GO:0005524//ATP binding;GO:0016887//ATPase activity;GO:0019899//enzyme binding;GO:0019903//protein phosphatase binding;GO:0050750//low-density lipoprotein particle receptor binding;GO:0051082//unfolded protein binding	GO:0001666//response to hypoxia;GO:0006457//protein folding;GO:0015031//protein transport;GO:0030433//ER-associated ubiquitin-dependent protein catabolic process;GO:0030970//retrograde protein transport, ER to cytosol;GO:0031247//actin rod assembly;GO:0034975//protein folding in endoplasmic reticulum;GO:0034976//response to endoplasmic reticulum stress;GO:0043066//negative regulation of apoptotic…	--
12	103951437	103951562	MergePeak_4630	0.00370836463171721	.	75	73	80	70	20	25	19	13	19	32	34	26	4.19464661331132	2.62961375347499	-1.56503285983633	0.0394278479873634	0.997432858269589	1.40419692652096	0.00111632898900634	ENSG00000204954	-	103950194	103957215	3utr,cds,stop_codon	ENST00000378090	mRNA	C12orf73	chromosome 12 open reading frame 73 [Source:HGNC Symbol;Acc:HGNC:34450]	-	-	-	-	GO:0005739//mitochondrion;GO:0005743//mitochondrial inner membrane;GO:0016020//membrane;GO:0016021//integral component of membrane	GO:0005515//protein binding	GO:0034551//mitochondrial respiratory chain complex III assembly	--
12	107318945	107319320	MergePeak_4670	0.00370836463171721	.	52	77	79	296	312	298	26	34	31	65	76	69	3.20761323603241	4.40764531907778	1.20003208304537	0.00589158784814143	0.997432858269589	2.22976764226706	0.00111632898900634	ENSG00000151136	+	107318434	107659642	cds,start_codon	ENST00000280758	mRNA	BTBD11	BTB domain containing 11 [Source:HGNC Symbol;Acc:HGNC:23844]	-	-	-	-	GO:0016020//membrane;GO:0016021//integral component of membrane	GO:0005515//protein binding;GO:0046982//protein heterodimerization activity	GO:0060395//SMAD protein signal transduction	--
12	109111367	109111417	MergePeak_4693	0.338057311446256	.	2	3	0	27	26	12	7	3	8	4	3	3	0.139752249567372	5.00606011191812	4.86630786235075	0.00169394752247272	0.791105873668858	2.77110004799205	0.101765390998844	ENSG00000256139	+	109111218	109125594	-	ENST00000541704	lncRNA	-	-	-	-	-	-	-	-	-	-
12	120965673	120965823	MergePeak_4839	0.00370836463171721	.	4	0	3	66	61	46	8	5	1	23	25	37	1.0903695709021	3.3236462595183	2.2332766886162	0.0488219304205603	0.997432858269589	1.31138505256278	0.00111632898900634	ENSG00000135100	-	120960593	120980981	-	MSTRG.7465.1	lncRNA	HNF1A	HNF1 homeobox A [Source:HGNC Symbol;Acc:HGNC:11621]	Human Diseases	Endocrine and metabolic disease	ko04950//Maturity onset diabetes of the young	K08036	GO:0000785//chromatin;GO:0001750//photoreceptor outer segment;GO:0005634//nucleus;GO:0005667//transcription factor complex;GO:0005737//cytoplasm;GO:0032991//macromolecular complex;GO:0045120//pronucleus	GO:0000976//transcription regulatory region sequence-specific DNA binding;GO:0000978//RNA polymerase II core promoter proximal region sequence-specific DNA binding;GO:0000981//RNA polymerase II transcription factor activity, sequence-specific DNA binding;GO:0001221//transcription cofactor binding;GO:0001223//transcription coactivator binding;GO:0001228//transcriptional activator activity, RNA pol…	GO:0000122//negative regulation of transcription from RNA polymerase II promoter;GO:0001824//blastocyst development;GO:0001889//liver development;GO:0001890//placenta development;GO:0006338//chromatin remodeling;GO:0006355//regulation of transcription, DNA-templated;GO:0006357//regulation of transcription from RNA polymerase II promoter;GO:0006366//transcription from RNA polymerase II promoter;GO…	Homeobox
12	120965673	120965823	MergePeak_4839	0.00370836463171721	.	4	0	3	66	61	46	8	5	1	23	25	37	1.0903695709021	3.3236462595183	2.2332766886162	0.0488219304205603	0.997432858269589	1.31138505256278	0.00111632898900634	ENSG00000241388	-	120962799	120980931	-	ENST00000647473	lncRNA	-	-	-	-	-	-	-	-	-	-
12	121239849	121239999	MergePeak_4848	0.00370836463171721	.	83	93	50	35	31	27	24	25	23	39	36	47	3.65168513227411	1.90542082717898	-1.74626430509513	0.00708461716023899	0.997432858269589	2.14968361326238	0.00111632898900634	ENSG00000110931	-	121237697	121298308	3utr	ENST00000324774	mRNA	CAMKK2	calcium/calmodulin dependent protein kinase kinase 2 [Source:HGNC Symbol;Acc:HGNC:1470]	Human Diseases;Organismal Systems;Cellular Processes;Human Diseases;Environmental Information Processing;Organismal Systems;Organismal Systems	Substance dependence;Endocrine system;Transport and catabolism;Endocrine and metabolic disease;Signal transduction;Aging;Endocrine system	ko05034//Alcoholism;ko04921//Oxytocin signaling pathway;ko04140//Autophagy - animal;ko04936//Alcoholic liver disease;ko04152//AMPK signaling pathway;ko04211//Longevity regulating pathway;ko04920//Adipocytokine signaling pathway	K07359;K07359;K07359;K07359;K07359;K07359;K07359	GO:0005634//nucleus;GO:0005654//nucleoplasm;GO:0005737//cytoplasm;GO:0005829//cytosol;GO:0042995//cell projection;GO:0043005//neuron projection	GO:0000166//nucleotide binding;GO:0004672//protein kinase activity;GO:0004674//protein serine/threonine kinase activity;GO:0004683//calmodulin-dependent protein kinase activity;GO:0004712//protein serine/threonine/tyrosine kinase activity;GO:0004713//protein tyrosine kinase activity;GO:0005509//calcium ion binding;GO:0005516//calmodulin binding;GO:0005524//ATP binding;GO:0016301//kinase activity;…	GO:0000165//MAPK cascade;GO:0001934//positive regulation of protein phosphorylation;GO:0006468//protein phosphorylation;GO:0016310//phosphorylation;GO:0018108//peptidyl-tyrosine phosphorylation;GO:0019722//calcium-mediated signaling;GO:0034614//cellular response to reactive oxygen species;GO:0045859//regulation of protein kinase activity;GO:0045893//positive regulation of transcription, DNA-templ…	--
12	122059722	122059772	MergePeak_4872	0.00370836463171721	.	6	18	4	27	84	29	12	7	4	9	3	9	2.28823956761291	5.03191753235813	2.74367796474522	0.0168516678671003	0.997432858269589	1.77335710905783	0.00111632898900634	ENSG00000110987	+	122019422	122062044	3utr	ENST00000538010	mRNA	BCL7A	BAF chromatin remodeling complex subunit BCL7A [Source:HGNC Symbol;Acc:HGNC:1004]	-	-	-	-	GO:0000785//chromatin;GO:0016514//SWI/SNF complex	GO:0003674//molecular_function;GO:0005515//protein binding	GO:0006338//chromatin remodeling;GO:0006357//regulation of transcription from RNA polymerase II promoter;GO:0008284//positive regulation of cell proliferation;GO:0030071//regulation of mitotic metaphase/anaphase transition;GO:0045596//negative regulation of cell differentiation;GO:0045892//negative regulation of transcription, DNA-templated;GO:0070316//regulation of G0 to G1 transition;GO:1902459…	--
12	122322368	122322568	MergePeak_4890	0.154855551178349	.	73	43	56	55	40	36	1	0	1	13	11	3	8.47520978461196	4.5840306198412	-3.89117916477076	0.00305123120712494	0.898222302255187	2.51552488243492	0.046616165899762	ENSG00000130779	-	122319232	122328162	cds	ENST00000537123	mRNA	CLIP1	CAP-Gly domain containing linker protein 1 [Source:HGNC Symbol;Acc:HGNC:10461]	Environmental Information Processing	Signal transduction	ko04150//mTOR signaling pathway	K10421	GO:0000776//kinetochore;GO:0001726//ruffle;GO:0005634//nucleus;GO:0005737//cytoplasm;GO:0005813//centrosome;GO:0005829//cytosol;GO:0005856//cytoskeleton;GO:0005874//microtubule;GO:0005882//intermediate filament;GO:0015630//microtubule cytoskeleton;GO:0016020//membrane;GO:0030659//cytoplasmic vesicle membrane;GO:0031410//cytoplasmic vesicle;GO:0035371//microtubule plus-end;GO:0042995//cell project…	GO:0005515//protein binding;GO:0008017//microtubule binding;GO:0008270//zinc ion binding;GO:0015631//tubulin binding;GO:0042802//identical protein binding;GO:0046872//metal ion binding;GO:0051010//microtubule plus-end binding	GO:0000278//mitotic cell cycle;GO:0001578//microtubule bundle formation;GO:0031116//positive regulation of microtubule polymerization;GO:0031122//cytoplasmic microtubule organization	--
12	122500679	122500804	MergePeak_4897	0.00370836463171721	.	19	28	30	1	9	2	3	0	2	3	7	8	6.00573581238438	1.71980066399717	-4.28593514838721	0.00602200022959358	0.997432858269589	2.22025923226543	0.00111632898900634	ENSG00000033030	-	122471600	122500932	cds,start_codon	ENST00000633063	mRNA	ZCCHC8	zinc finger CCHC-type containing 8 [Source:HGNC Symbol;Acc:HGNC:25265]	-	-	-	-	GO:0005634//nucleus;GO:0005654//nucleoplasm;GO:0005681//spliceosomal complex;GO:0016604//nuclear body;GO:0031499//TRAMP complex;GO:0071013//catalytic step 2 spliceosome	GO:0003676//nucleic acid binding;GO:0003723//RNA binding;GO:0005515//protein binding;GO:0008270//zinc ion binding;GO:0046872//metal ion binding	GO:0000398//mRNA splicing, via spliceosome;GO:0006397//mRNA processing;GO:0008380//RNA splicing;GO:0016076//snRNA catabolic process;GO:0034470//ncRNA processing	--
12	127145675	127145982	MergePeak_4945	0.00370836463171721	.	57	75	97	0	0	0	7	3	1	1	0	0	6.46279413185209	1.3350091744102	-5.12778495744189	0.00904890198293933	0.997432858269589	2.04340411600819	0.00111632898900634	ENSG00000256001	-	127143723	127146101	-	ENST00000670342	lncRNA	-	-	-	-	-	-	-	-	-	-
12	127145675	127145982	MergePeak_4945	0.00370836463171721	.	57	75	97	0	0	0	7	3	1	1	0	0	6.46279413185209	1.3350091744102	-5.12778495744189	0.00904890198293933	0.997432858269589	2.04340411600819	0.00111632898900634	ENSG00000286016	+	127130005	127207706	-	ENST00000650869	lncRNA	-	-	-	-	-	-	-	-	-	-
12	130790324	130790399	MergePeak_4948	0.00370836463171721	.	20	20	33	66	51	101	30	33	22	25	31	36	1.82612378402904	3.53308260455058	1.70695882052154	0.0171432767839658	0.997432858269589	1.76590616297404	0.00111632898900634	ENSG00000111450	-	130789600	130839266	3utr	ENST00000261653	mRNA	STX2	syntaxin 2 [Source:HGNC Symbol;Acc:HGNC:3403]	Organismal Systems;Genetic Information Processing	Nervous system;Folding, sorting and degradation	ko04721//Synaptic vesicle cycle;ko04130//SNARE interactions in vesicular transport	K08486;K08486	GO:0005615//extracellular space;GO:0005886//plasma membrane;GO:0008021//synaptic vesicle;GO:0012505//endomembrane system;GO:0016020//membrane;GO:0016021//integral component of membrane;GO:0016323//basolateral plasma membrane;GO:0030027//lamellipodium;GO:0031201//SNARE complex;GO:0032991//macromolecular complex;GO:0043231//intracellular membrane-bounded organelle;GO:0048787//presynaptic active zon…	GO:0000149//SNARE binding;GO:0005198//structural molecule activity;GO:0005484//SNAP receptor activity;GO:0005515//protein binding;GO:0042802//identical protein binding;GO:0048306//calcium-dependent protein binding	GO:0006886//intracellular protein transport;GO:0006887//exocytosis;GO:0006906//vesicle fusion;GO:0007165//signal transduction;GO:0007340//acrosome reaction;GO:0007398//ectoderm development;GO:0009887//organ morphogenesis;GO:0016192//vesicle-mediated transport;GO:0030154//cell differentiation;GO:0031629//synaptic vesicle fusion to presynaptic active zone membrane;GO:0034599//cellular response to o…	--
12	132624486	132624611	MergePeak_4973	0.00370836463171721	.	65	50	83	112	136	98	60	61	51	50	61	57	2.24914119347435	3.34352546978426	1.09438427630991	0.0399731985597132	0.997432858269589	1.39823109914407	0.00111632898900634	ENSG00000177084	-	132623776	132687376	3utr	ENST00000672742	nonsense_mediated_decay	POLE	DNA polymerase epsilon, catalytic subunit [Source:HGNC Symbol;Acc:HGNC:9177]	Genetic Information Processing;Genetic Information Processing;Genetic Information Processing	Replication and repair;Replication and repair;Replication and repair	ko03420//Nucleotide excision repair;ko03030//DNA replication;ko03410//Base excision repair	K02324;K02324;K02324	GO:0000228//nuclear chromosome;GO:0005634//nucleus;GO:0005654//nucleoplasm;GO:0005886//plasma membrane;GO:0008622//epsilon DNA polymerase complex	GO:0000166//nucleotide binding;GO:0003676//nucleic acid binding;GO:0003677//DNA binding;GO:0003682//chromatin binding;GO:0003887//DNA-directed DNA polymerase activity;GO:0005515//protein binding;GO:0008270//zinc ion binding;GO:0008310//single-stranded DNA 3'-5' exodeoxyribonuclease activity;GO:0016740//transferase activity;GO:0016779//nucleotidyltransferase activity;GO:0016787//hydrolase activity…	GO:0000082//G1/S transition of mitotic cell cycle;GO:0000278//mitotic cell cycle;GO:0000731//DNA synthesis involved in DNA repair;GO:0006260//DNA replication;GO:0006261//DNA-dependent DNA replication;GO:0006272//leading strand elongation;GO:0006281//DNA repair;GO:0006287//base-excision repair, gap-filling;GO:0006297//nucleotide-excision repair, DNA gap filling;GO:0006974//cellular response to DNA…	--
12	132731180	132731405	MergePeak_4979	0.00370836463171721	.	34	50	50	88	97	86	25	14	9	14	13	5	3.53897841629776	5.38377002598843	1.84479160969067	0.00965598866030903	0.997432858269589	2.01520325293226	0.00111632898900634	ENSG00000176915	-	132726806	132732210	5utr	ENST00000542282	mRNA	ANKLE2	ankyrin repeat and LEM domain containing 2 [Source:HGNC Symbol;Acc:HGNC:29101]	-	-	-	-	GO:0005783//endoplasmic reticulum;GO:0005789//endoplasmic reticulum membrane;GO:0016020//membrane;GO:0016021//integral component of membrane;GO:0030176//integral component of endoplasmic reticulum membrane	GO:0005515//protein binding;GO:0019888//protein phosphatase regulator activity;GO:0051721//protein phosphatase 2A binding	GO:0007049//cell cycle;GO:0007084//mitotic nuclear envelope reassembly;GO:0007417//central nervous system development;GO:0035307//positive regulation of protein dephosphorylation;GO:0042326//negative regulation of phosphorylation;GO:0043066//negative regulation of apoptotic process;GO:0050790//regulation of catalytic activity;GO:0051301//cell division	--
13	19851997	19852172	MergePeak_5017	0.00370836463171721	.	22	49	45	77	59	53	13	11	11	8	10	5	3.75096882620569	5.34346900104449	1.5925001748388	0.0448841383148794	0.997432858269589	1.34790710798048	0.00111632898900634	ENSG00000132950	-	19823482	19863649	cds,start_codon	ENST00000337963	mRNA	ZMYM5	zinc finger MYM-type containing 5 [Source:HGNC Symbol;Acc:HGNC:13029]	-	-	-	-	GO:0005634//nucleus	GO:0005515//protein binding;GO:0008270//zinc ion binding;GO:0046872//metal ion binding	GO:0000122//negative regulation of transcription from RNA polymerase II promoter	--
13	20082931	20083031	MergePeak_5023	0.00370836463171721	.	25	37	21	82	97	41	15	8	25	19	14	18	2.78059145985558	4.41239898300729	1.63180752315171	0.0423833673060433	0.997432858269589	1.37280454209575	0.00111632898900634	ENSG00000121741	+	19958708	20091829	cds	ENST00000382874	mRNA	ZMYM2	zinc finger MYM-type containing 2 [Source:HGNC Symbol;Acc:HGNC:12989]	-	-	-	-	GO:0005634//nucleus;GO:0005829//cytosol;GO:0016605//PML body	GO:0005515//protein binding;GO:0008270//zinc ion binding;GO:0031624//ubiquitin conjugating enzyme binding;GO:0046872//metal ion binding	GO:0008150//biological_process	--
13	21045858	21046108	MergePeak_5036	0.497345347351897	.	129	206	232	400	353	210	25	16	17	13	10	11	5.33274632650002	7.1280044481594	1.79525812165938	0.00111848717034256	0.708409101434238	2.95136899313319	0.149715867756843	ENSG00000150457	-	20973036	21061586	5utr,cds,start_codon	ENST00000382592	mRNA	LATS2	large tumor suppressor kinase 2 [Source:HGNC Symbol;Acc:HGNC:6515]	Environmental Information Processing;Environmental Information Processing	Signal transduction;Signal transduction	ko04390//Hippo signaling pathway;ko04392//Hippo signaling pathway - multiple species	K08791;K08791	GO:0000922//spindle pole;GO:0005634//nucleus;GO:0005737//cytoplasm;GO:0005815//microtubule organizing center;GO:0005829//cytosol;GO:0005856//cytoskeleton;GO:0034451//centriolar satellite	GO:0000166//nucleotide binding;GO:0004672//protein kinase activity;GO:0004674//protein serine/threonine kinase activity;GO:0004712//protein serine/threonine/tyrosine kinase activity;GO:0005515//protein binding;GO:0005524//ATP binding;GO:0016301//kinase activity;GO:0016740//transferase activity;GO:0046872//metal ion binding	GO:0000082//G1/S transition of mitotic cell cycle;GO:0006468//protein phosphorylation;GO:0007049//cell cycle;GO:0009755//hormone-mediated signaling pathway;GO:0016310//phosphorylation;GO:0017015//regulation of transforming growth factor beta receptor signaling pathway;GO:0018105//peptidyl-serine phosphorylation;GO:0035329//hippo signaling;GO:0035556//intracellular signal transduction;GO:0043065//…	--
13	23337667	23337917	MergePeak_5053	0.00370836463171721	.	56	71	47	84	94	61	31	22	21	13	18	9	3.25740967376379	4.88552656967763	1.62811689591384	0.0112216582571904	0.997432858269589	1.94994296137453	0.00111632898900634	ENSG00000151835	-	23328830	23433752	cds	ENST00000682944	mRNA	SACS	sacsin molecular chaperone [Source:HGNC Symbol;Acc:HGNC:10519]	-	-	-	-	GO:0005634//nucleus;GO:0005737//cytoplasm;GO:0005739//mitochondrion;GO:0030424//axon;GO:0030425//dendrite;GO:0070852//cell body fiber	GO:0005515//protein binding;GO:0030544//Hsp70 protein binding;GO:0051087//chaperone binding;GO:0070628//proteasome binding	GO:0006457//protein folding;GO:0090084//negative regulation of inclusion body assembly	--
13	27068980	27069205	MergePeak_5076	0.00370836463171721	.	105	242	182	229	187	187	87	73	52	52	56	38	3.34164146147945	4.34777626360401	1.00613480212456	0.0315474632867165	0.997432858269589	1.50103555638412	0.00111632898900634	ENSG00000152484	-	27066156	27171811	3utr,stop_codon	ENST00000282344	mRNA	USP12	ubiquitin specific peptidase 12 [Source:HGNC Symbol;Acc:HGNC:20485]	-	-	-	-	GO:0005575//cellular_component;GO:0005634//nucleus;GO:0005654//nucleoplasm;GO:0005829//cytosol	GO:0004197//cysteine-type endopeptidase activity;GO:0004843//thiol-dependent ubiquitin-specific protease activity;GO:0005515//protein binding;GO:0008233//peptidase activity;GO:0008234//cysteine-type peptidase activity;GO:0016787//hydrolase activity;GO:0046872//metal ion binding;GO:0101005//ubiquitinyl hydrolase activity	GO:0006508//proteolysis;GO:0006511//ubiquitin-dependent protein catabolic process;GO:0016579//protein deubiquitination	--
13	49532845	49532945	MergePeak_5201	0.00370836463171721	.	19	57	23	6	6	12	9	5	8	6	14	14	4.1578636440031	1.788596159446	-2.3692674845571	0.0356003160179815	0.997432858269589	1.44854614685138	0.00111632898900634	ENSG00000136144	-	49531946	49585558	3utr	ENST00000378302	mRNA	RCBTB1	RCC1 and BTB domain containing protein 1 [Source:HGNC Symbol;Acc:HGNC:18243]	-	-	-	-	GO:0005634//nucleus;GO:0005737//cytoplasm	GO:0005515//protein binding	GO:0006325//chromatin organization;GO:0007049//cell cycle	--
13	52377216	52377441	MergePeak_5236	0.00370836463171721	.	25	59	58	62	92	81	12	5	6	4	3	4	4.67393664392351	6.71163768592915	2.03770104200564	0.0184012741440796	0.997432858269589	1.73515210445868	0.00111632898900634	ENSG00000136114	-	52377167	52406494	3utr,cds,stop_codon	ENST00000349258	mRNA	THSD1	thrombospondin type 1 domain containing 1 [Source:HGNC Symbol;Acc:HGNC:17754]	-	-	-	-	GO:0005576//extracellular region;GO:0005768//endosome;GO:0005829//cytosol;GO:0005925//focal adhesion;GO:0010008//endosome membrane;GO:0016020//membrane;GO:0016021//integral component of membrane;GO:0030054//cell junction;GO:0071944//cell periphery	GO:0005515//protein binding;GO:0050840//extracellular matrix binding	GO:0048041//focal adhesion assembly	--
13	85794514	85794789	MergePeak_5281	0.00370836463171721	.	152	235	284	0	0	0	10	10	7	0	0	0	6.67435354619096	2.29679936746842	-4.37755417872254	0.0144328405795042	0.997432858269589	1.84064818542787	0.00111632898900634	ENSG00000184564	-	85792790	85799419	cds	ENST00000647374	mRNA	SLITRK6	SLIT and NTRK like family member 6 [Source:HGNC Symbol;Acc:HGNC:23503]	-	-	-	-	GO:0005886//plasma membrane;GO:0005887//integral component of plasma membrane;GO:0009986//cell surface;GO:0016020//membrane;GO:0016021//integral component of membrane;GO:0071944//cell periphery	GO:0005515//protein binding	GO:0001964//startle response;GO:0002088//lens development in camera-type eye;GO:0002093//auditory receptor cell morphogenesis;GO:0007409//axonogenesis;GO:0007416//synapse assembly;GO:0007601//visual perception;GO:0007605//sensory perception of sound;GO:0008344//adult locomotory behavior;GO:0021562//vestibulocochlear nerve development;GO:0031223//auditory behavior;GO:0035264//multicellular organis…	--
13	85794814	85795014	MergePeak_5282	0.00370836463171721	.	105	125	159	0	0	0	8	6	2	0	0	0	6.66558945220479	2.29680066295405	-4.36878878925074	0.0187100163462314	0.997432858269589	1.72792583307321	0.00111632898900634	ENSG00000184564	-	85792790	85799419	cds	ENST00000647374	mRNA	SLITRK6	SLIT and NTRK like family member 6 [Source:HGNC Symbol;Acc:HGNC:23503]	-	-	-	-	GO:0005886//plasma membrane;GO:0005887//integral component of plasma membrane;GO:0009986//cell surface;GO:0016020//membrane;GO:0016021//integral component of membrane;GO:0071944//cell periphery	GO:0005515//protein binding	GO:0001964//startle response;GO:0002088//lens development in camera-type eye;GO:0002093//auditory receptor cell morphogenesis;GO:0007409//axonogenesis;GO:0007416//synapse assembly;GO:0007601//visual perception;GO:0007605//sensory perception of sound;GO:0008344//adult locomotory behavior;GO:0021562//vestibulocochlear nerve development;GO:0031223//auditory behavior;GO:0035264//multicellular organis…	--
13	87675880	87675930	MergePeak_5286	0.00370836463171721	.	21	25	15	52	43	8	3	5	10	2	2	3	3.7299559667885	6.19133170963108	2.46137574284258	0.048019465248837	0.997432858269589	1.31858268061328	0.00111632898900634	ENSG00000165300	+	87672615	87696272	cds	ENST00000325089	mRNA	SLITRK5	SLIT and NTRK like family member 5 [Source:HGNC Symbol;Acc:HGNC:20295]	-	-	-	-	GO:0005886//plasma membrane;GO:0016020//membrane;GO:0016021//integral component of membrane;GO:0043235//receptor complex	GO:0005515//protein binding	GO:0007268//synaptic transmission;GO:0007409//axonogenesis;GO:0007625//grooming behavior;GO:0009410//response to xenobiotic stimulus;GO:0021756//striatum development;GO:0030534//adult behavior;GO:0043588//skin development;GO:0048813//dendrite morphogenesis;GO:0051965//positive regulation of synapse assembly;GO:0072359//circulatory system development	--
13	99501057	99501307	MergePeak_5311	0.00370836463171721	.	91	120	78	218	149	159	3	4	9	4	1	4	6.17003678125558	8.16582511066439	1.99578832940881	0.0111606414685524	0.997432858269589	1.95231084318998	0.00111632898900634	ENSG00000125304	+	99498956	99563334	5utr	ENST00000642475	mRNA	TM9SF2	transmembrane 9 superfamily member 2 [Source:HGNC Symbol;Acc:HGNC:11865]	-	-	-	-	GO:0005737//cytoplasm;GO:0005768//endosome;GO:0005794//Golgi apparatus;GO:0005856//cytoskeleton;GO:0005887//integral component of plasma membrane;GO:0010008//endosome membrane;GO:0016020//membrane;GO:0016021//integral component of membrane;GO:0070062//extracellular exosome	-	GO:0006672//ceramide metabolic process;GO:0006688//glycosphingolipid biosynthetic process;GO:0010908//regulation of heparan sulfate proteoglycan biosynthetic process;GO:0072657//protein localization to membrane	--
13	99501057	99501307	MergePeak_5311	0.00370836463171721	.	91	120	78	218	149	159	3	4	9	4	1	4	6.17003678125558	8.16582511066439	1.99578832940881	0.0111606414685524	0.997432858269589	1.95231084318998	0.00111632898900634	ENSG00000280710	+	99498737	99501250	-	ENST00000626308	lncRNA	-	-	-	-	-	-	-	-	-	-
13	107865807	107865932	MergePeak_5333	0.00370836463171721	.	17	23	34	0	0	0	1	0	0	0	0	0	8.14842371003735	2.29681721117102	-5.85160649886633	0.0275981738407023	0.997432858269589	1.55911965406321	0.00111632898900634	ENSG00000204442	-	107163510	107867496	cds	ENST00000375915	mRNA	NALF1	NALCN channel auxiliary factor 1 [Source:HGNC Symbol;Acc:HGNC:33877]	-	-	-	-	GO:0005886//plasma membrane;GO:0016020//membrane;GO:0016021//integral component of membrane	GO:0015275//stretch-activated, cation-selective, calcium channel activity	GO:0098703//calcium ion import across plasma membrane	--
13	109167028	109167278	MergePeak_5343	0.00370836463171721	.	26	9	39	32	42	32	2	0	2	0	0	0	6.30158627821652	9.8844569257409	3.58287064752438	0.0397565085887705	0.997432858269589	1.40059176228302	0.00111632898900634	ENSG00000041515	+	108629611	109208005	-	ENST00000457511	mRNA	MYO16	myosin XVI [Source:HGNC Symbol;Acc:HGNC:29822]	-	-	-	-	GO:0005654//nucleoplasm;GO:0005737//cytoplasm;GO:0005829//cytosol;GO:0005886//plasma membrane;GO:0016020//membrane;GO:0016459//myosin complex;GO:0048471//perinuclear region of cytoplasm	GO:0000166//nucleotide binding;GO:0003774//motor activity;GO:0003779//actin binding;GO:0005515//protein binding;GO:0005524//ATP binding;GO:0019903//protein phosphatase binding;GO:0044877//macromolecular complex binding;GO:0051015//actin filament binding	GO:0008285//negative regulation of cell proliferation;GO:0014065//phosphatidylinositol 3-kinase signaling;GO:0021549//cerebellum development;GO:0048812//neuron projection morphogenesis;GO:2000134//negative regulation of G1/S transition of mitotic cell cycle	--
13	109167028	109167278	MergePeak_5343	0.00370836463171721	.	26	9	39	32	42	32	2	0	2	0	0	0	6.30158627821652	9.8844569257409	3.58287064752438	0.0397565085887705	0.997432858269589	1.40059176228302	0.00111632898900634	ENSG00000236242	-	109163902	109201483	-	ENST00000439299	lncRNA	-	-	-	-	-	-	-	-	-	-
13	110719821	110720096	MergePeak_5360	0.00370836463171721	.	338	96	68	116	30	64	6	2	5	14	7	16	7.31916950826222	4.79820145144909	-2.52096805681313	0.00681319065387602	0.997432858269589	2.166649458005	0.00111632898900634	ENSG00000153487	+	110713700	110723339	3utr,cds,stop_codon	ENST00000333219	mRNA	ING1	inhibitor of growth family member 1 [Source:HGNC Symbol;Acc:HGNC:6062]	-	-	-	-	GO:0005634//nucleus;GO:0016580//Sin3 complex	GO:0005515//protein binding;GO:0035064//methylated histone binding;GO:0046872//metal ion binding	GO:0000122//negative regulation of transcription from RNA polymerase II promoter;GO:0006325//chromatin organization;GO:0006355//regulation of transcription, DNA-templated;GO:0006606//protein import into nucleus;GO:0007049//cell cycle;GO:0008285//negative regulation of cell proliferation;GO:0010941//regulation of cell death;GO:0030308//negative regulation of cell growth;GO:0030336//negative regula…	--
13	112883531	112883706	MergePeak_5375	0.00370836463171721	.	66	111	88	39	38	42	17	27	19	37	28	43	4.07208992406115	2.43159846894068	-1.64049145512047	0.0100572539366131	0.997432858269589	1.99752058418831	0.00111632898900634	ENSG00000068650	+	112690038	112887168	3utr	ENST00000375645	mRNA	ATP11A	ATPase phospholipid transporting 11A [Source:HGNC Symbol;Acc:HGNC:13552]	-	-	-	-	GO:0005765//lysosomal membrane;GO:0005768//endosome;GO:0005769//early endosome;GO:0005783//endoplasmic reticulum;GO:0005789//endoplasmic reticulum membrane;GO:0005794//Golgi apparatus;GO:0005802//trans-Golgi network;GO:0005886//plasma membrane;GO:0005887//integral component of plasma membrane;GO:0012505//endomembrane system;GO:0016020//membrane;GO:0016021//integral component of membrane;GO:003557…	GO:0000166//nucleotide binding;GO:0000287//magnesium ion binding;GO:0005215//transporter activity;GO:0005515//protein binding;GO:0005524//ATP binding;GO:0016887//ATPase activity;GO:0046872//metal ion binding;GO:0090555//phosphatidylethanolamine-translocating ATPase activity;GO:0090556//phosphatidylserine-translocating ATPase activity	GO:0001701//in utero embryonic development;GO:0006869//lipid transport;GO:0010831//positive regulation of myotube differentiation;GO:0015914//phospholipid transport;GO:0045332//phospholipid translocation	--
13	113408110	113410920	MergePeak_5387	0.00370836463171721	.	109	32	27	13	23	19	0	0	0	0	2	4	10.2847538028956	5.49059565732914	-4.79415814556646	0.00448103660014385	0.997432858269589	2.34862150884848	0.00111632898900634	ENSG00000153531	-	113399611	113453488	cds	ENST00000612156	mRNA	ADPRHL1	ADP-ribosylhydrolase like 1 [Source:HGNC Symbol;Acc:HGNC:21303]	-	-	-	-	GO:0030017//sarcomere	GO:0000287//magnesium ion binding;GO:0003875//ADP-ribosylarginine hydrolase activity;GO:0016787//hydrolase activity;GO:0016799//hydrolase activity, hydrolyzing N-glycosyl compounds	GO:0003242//cardiac chamber ballooning;GO:0006464//cellular protein modification process;GO:0051725//protein de-ADP-ribosylation;GO:0055003//cardiac myofibril assembly	--
14	24315851	24315976	MergePeak_5479	0.00370836463171721	.	16	22	32	56	40	48	33	33	16	17	26	24	1.82519321567049	3.4035181812049	1.57832496553441	0.0464371389583163	0.997432858269589	1.33313454545568	0.00111632898900634	ENSG00000213903	+	24313311	24318036	cds,start_codon	ENST00000396789	mRNA	LTB4R	leukotriene B4 receptor [Source:HGNC Symbol;Acc:HGNC:6713]	Environmental Information Processing	Signaling molecules and interaction	ko04080//Neuroactive ligand-receptor interaction	K04296	GO:0005886//plasma membrane;GO:0005887//integral component of plasma membrane;GO:0016020//membrane;GO:0016021//integral component of membrane	GO:0000166//nucleotide binding;GO:0001632//leukotriene B4 receptor activity;GO:0004930//G-protein coupled receptor activity;GO:0004974//leukotriene receptor activity;GO:0008528//G-protein coupled peptide receptor activity	GO:0006936//muscle contraction;GO:0006954//inflammatory response;GO:0006955//immune response;GO:0007165//signal transduction;GO:0007186//G-protein coupled receptor signaling pathway;GO:0007200//phospholipase C-activating G-protein coupled receptor signaling pathway;GO:0007218//neuropeptide signaling pathway;GO:0061737//leukotriene signaling pathway	--
14	24377901	24378076	MergePeak_5482	0.00370836463171721	.	717	81	29	61	5	9	0	0	0	4	0	0	12.588280462797	6.53121103715448	-6.05706942564252	0.0412618852740608	0.997432858269589	1.3844509327997	0.00111632898900634	ENSG00000100968	+	24366911	24379604	3utr	ENST00000413692	mRNA	NFATC4	nuclear factor of activated T cells 4 [Source:HGNC Symbol;Acc:HGNC:7778]	Human Diseases;Human Diseases;Human Diseases;Human Diseases;Organismal Systems;Environmental Information Processing;Environmental Information Processing;Human Diseases;Cellular Processes;Organismal Systems;Organismal Systems	Infectious disease: viral;Infectious disease: viral;Infectious disease: viral;Infectious disease: viral;Development and regeneration;Signal transduction;Signal transduction;Infectious disease: viral;Cell growth and death;Endocrine system;Immune system	ko05163//Human cytomegalovirus infection;ko05166//Human T-cell leukemia virus 1 infection;ko05170//Human immunodeficiency virus 1 infection;ko05167//Kaposi sarcoma-associated herpesvirus infection;ko04360//Axon guidance;ko04022//cGMP-PKG signaling pathway;ko04310//Wnt signaling pathway;ko05161//Hepatitis B;ko04218//Cellular senescence;ko04921//Oxytocin signaling pathway;ko04625//C-type lectin rec…	K17334;K17334;K17334;K17334;K17334;K17334;K17334;K17334;K17334;K17334;K17334	GO:0000785//chromatin;GO:0005634//nucleus;GO:0005667//transcription factor complex;GO:0005737//cytoplasm;GO:0005829//cytosol;GO:0016607//nuclear speck	GO:0000978//RNA polymerase II core promoter proximal region sequence-specific DNA binding;GO:0000981//RNA polymerase II transcription factor activity, sequence-specific DNA binding;GO:0001227//transcriptional repressor activity, RNA polymerase II transcription regulatory region sequence-specific binding;GO:0003677//DNA binding;GO:0003700//transcription factor activity, sequence-specific DNA bindi…	GO:0000122//negative regulation of transcription from RNA polymerase II promoter;GO:0001569//patterning of blood vessels;GO:0006355//regulation of transcription, DNA-templated;GO:0006357//regulation of transcription from RNA polymerase II promoter;GO:0006954//inflammatory response;GO:0007507//heart development;GO:0007616//long-term memory;GO:0008630//intrinsic apoptotic signaling pathway in respo…	RHD
14	34761976	34762026	MergePeak_5529	0.00370836463171721	.	21	23	24	54	62	73	24	33	27	36	26	36	1.70855948307282	3.23737923663451	1.52881975356169	0.0269370045855939	0.997432858269589	1.56965069978879	0.00111632898900634	ENSG00000198604	-	34752731	34875647	cds	ENST00000358716	mRNA	BAZ1A	bromodomain adjacent to zinc finger domain 1A [Source:HGNC Symbol;Acc:HGNC:960]	-	-	-	-	GO:0000228//nuclear chromosome;GO:0005634//nucleus;GO:0005721//pericentric heterochromatin;GO:0008623//CHRAC;GO:0016590//ACF complex	GO:0005515//protein binding;GO:0046872//metal ion binding	GO:0006261//DNA-dependent DNA replication;GO:0006275//regulation of DNA replication;GO:0006334//nucleosome assembly;GO:0006338//chromatin remodeling;GO:0006357//regulation of transcription from RNA polymerase II promoter;GO:0016584//nucleosome positioning;GO:0042766//nucleosome mobilization;GO:0045740//positive regulation of DNA replication	--
14	35689511	35689686	MergePeak_5542	0.0140925277190744	.	40	22	16	89	145	141	21	16	28	28	46	24	2.27847228719045	4.23686920580852	1.95839691861807	0.00413724828167251	0.990279358005262	2.3832884157434	0.00424227355816746	ENSG00000174373	-	35538356	35809295	cds	ENST00000680220	mRNA	RALGAPA1	Ral GTPase activating protein catalytic subunit alpha 1 [Source:HGNC Symbol;Acc:HGNC:17770]	-	-	-	-	GO:0005634//nucleus;GO:0005737//cytoplasm	GO:0005096//GTPase activator activity;GO:0046982//protein heterodimerization activity	GO:0043547//positive regulation of GTPase activity;GO:0051056//regulation of small GTPase mediated signal transduction;GO:0090630//activation of GTPase activity	--
14	39266027	39266077	MergePeak_5560	0.00370836463171721	.	20	45	13	20	22	1	0	1	1	2	7	6	7.23042392327112	3.8408880610967	-3.38953586217442	0.0486579944768588	0.997432858269589	1.31284579523222	0.00111632898900634	ENSG00000150527	+	39265968	39350423	5utr	ENST00000396165	mRNA	MIA2	MIA SH3 domain ER export factor 2 [Source:HGNC Symbol;Acc:HGNC:18432]	-	-	-	-	GO:0005783//endoplasmic reticulum;GO:0005789//endoplasmic reticulum membrane;GO:0016020//membrane;GO:0016021//integral component of membrane;GO:0070971//endoplasmic reticulum exit site	GO:0005515//protein binding;GO:0008047//enzyme activator activity;GO:0038024//cargo receptor activity	GO:0006888//ER to Golgi vesicle-mediated transport;GO:0006897//endocytosis;GO:0009306//protein secretion;GO:0032527//protein exit from endoplasmic reticulum;GO:0035459//cargo loading into vesicle;GO:0042953//lipoprotein transport;GO:0050790//regulation of catalytic activity;GO:0070973//protein localization to endoplasmic reticulum exit site	--
14	39266027	39266077	MergePeak_5560	0.00370836463171721	.	20	45	13	20	22	1	0	1	1	2	7	6	7.23042392327112	3.8408880610967	-3.38953586217442	0.0486579944768588	0.997432858269589	1.31284579523222	0.00111632898900634	ENSG00000258940	-	39265703	39267061	-	ENST00000605298	lncRNA	-	-	-	-	-	-	-	-	-	-
14	44900515	44900865	MergePeak_5564	0.00370836463171721	.	108	173	180	260	234	190	9	10	16	12	9	5	5.73365174528083	7.01932054087206	1.28566879559123	0.0312311084660799	0.997432858269589	1.5054126013555	0.00111632898900634	ENSG00000179476	+	44897275	44907257	cds,start_codon	ENST00000325192	mRNA	C14orf28	chromosome 14 open reading frame 28 [Source:HGNC Symbol;Acc:HGNC:19834]	-	-	-	-	-	-	-	--
14	44900515	44900865	MergePeak_5564	0.00370836463171721	.	108	173	180	260	234	190	9	10	16	12	9	5	5.73365174528083	7.01932054087206	1.28566879559123	0.0312311084660799	0.997432858269589	1.5054126013555	0.00111632898900634	ENSG00000258949	-	44898908	44911863	-	ENST00000555157	lncRNA	-	-	-	-	-	-	-	-	-	-
14	44963839	44963914	MergePeak_5571	0.00370836463171721	.	29	15	33	81	58	42	15	9	19	17	13	7	2.89235571884714	4.59630406152319	1.70394834267605	0.0477351845802876	0.997432858269589	1.32116139378525	0.00111632898900634	ENSG00000179454	-	44963851	45042322	-	ENST00000553817	processed_transcript	KLHL28	kelch like family member 28 [Source:HGNC Symbol;Acc:HGNC:19741]	-	-	-	-	-	GO:0005515//protein binding	-	--
14	44963839	44963914	MergePeak_5571	0.00370836463171721	.	29	15	33	81	58	42	15	9	19	17	13	7	2.89235571884714	4.59630406152319	1.70394834267605	0.0477351845802876	0.997432858269589	1.32116139378525	0.00111632898900634	ENSG00000198718	+	44962190	45074431	cds	ENST00000361462	mRNA	TOGARAM1	TOG array regulator of axonemal microtubules 1 [Source:HGNC Symbol;Acc:HGNC:19959]	-	-	-	-	GO:0005737//cytoplasm;GO:0005815//microtubule organizing center;GO:0005856//cytoskeleton;GO:0005874//microtubule;GO:0005876//spindle microtubule;GO:0005881//cytoplasmic microtubule;GO:0005929//cilium;GO:0005930//axoneme;GO:0036064//ciliary basal body;GO:0042995//cell projection;GO:0072686//mitotic spindle	GO:0005515//protein binding;GO:0008017//microtubule binding	GO:0000226//microtubule cytoskeleton organization;GO:0030030//cell projection organization;GO:0031116//positive regulation of microtubule polymerization;GO:0035082//axoneme assembly;GO:0060271//cilium morphogenesis;GO:0090307//mitotic spindle assembly	--
14	49896928	49897053	MergePeak_5602	0.00370836463171721	.	149	125	81	34	101	64	37	22	31	61	34	53	4.00575733890479	2.71808294052308	-1.28767439838171	0.0456617250268269	0.997432858269589	1.34044768558602	0.00111632898900634	ENSG00000165527	+	49893079	49897054	3utr	ENST00000693319	mRNA	ARF6	ADP ribosylation factor 6 [Source:HGNC Symbol;Acc:HGNC:659]	Human Diseases;Human Diseases;Human Diseases;Cellular Processes;Environmental Information Processing;Environmental Information Processing;Human Diseases;Organismal Systems	Infectious disease: bacterial;Infectious disease: bacterial;Infectious disease: bacterial;Transport and catabolism;Signal transduction;Signal transduction;Infectious disease: bacterial;Immune system	ko05130//Pathogenic Escherichia coli infection;ko05132//Salmonella infection;ko05131//Shigellosis;ko04144//Endocytosis;ko04014//Ras signaling pathway;ko04072//Phospholipase D signaling pathway;ko05135//Yersinia infection;ko04666//Fc gamma R-mediated phagocytosis	K07941;K07941;K07941;K07941;K07941;K07941;K07941;K07941	GO:0001726//ruffle;GO:0005737//cytoplasm;GO:0005768//endosome;GO:0005769//early endosome;GO:0005794//Golgi apparatus;GO:0005829//cytosol;GO:0005886//plasma membrane;GO:0005925//focal adhesion;GO:0005938//cell cortex;GO:0010008//endosome membrane;GO:0016020//membrane;GO:0030139//endocytic vesicle;GO:0031527//filopodium membrane;GO:0031901//early endosome membrane;GO:0032154//cleavage furrow;GO:004…	GO:0000166//nucleotide binding;GO:0003924//GTPase activity;GO:0005515//protein binding;GO:0005525//GTP binding;GO:0019003//GDP binding;GO:0031996//thioesterase binding;GO:0047485//protein N-terminus binding	GO:0001889//liver development;GO:0006886//intracellular protein transport;GO:0007049//cell cycle;GO:0007155//cell adhesion;GO:0007399//nervous system development;GO:0010975//regulation of neuron projection development;GO:0015031//protein transport;GO:0016192//vesicle-mediated transport;GO:0030154//cell differentiation;GO:0030838//positive regulation of actin filament polymerization;GO:0030866//co…	--
14	51254534	51254709	MergePeak_5627	0.00370836463171721	.	164	136	127	210	286	219	86	74	92	85	92	77	2.78354087941088	3.79300017150231	1.00945929209143	0.0116196580465421	0.997432858269589	1.93480665255542	0.00111632898900634	ENSG00000139921	+	51240247	51257655	3utr,stop_codon	ENST00000457354	mRNA	TMX1	thioredoxin related transmembrane protein 1 [Source:HGNC Symbol;Acc:HGNC:15487]	-	-	-	-	GO:0005783//endoplasmic reticulum;GO:0005789//endoplasmic reticulum membrane;GO:0016020//membrane;GO:0016021//integral component of membrane	GO:0005515//protein binding;GO:0015036//disulfide oxidoreductase activity	GO:0034976//response to endoplasmic reticulum stress	--
14	52778317	52778392	MergePeak_5638	0.00370836463171721	.	59	158	141	197	295	170	93	83	72	95	88	83	2.55057334537484	3.61686554658064	1.0662922012058	0.0353373733111825	0.997432858269589	1.45176573549862	0.00111632898900634	ENSG00000100522	-	52775193	52791607	cds,stop_codon	ENST00000216410	mRNA	GNPNAT1	glucosamine-phosphate N-acetyltransferase 1 [Source:HGNC Symbol;Acc:HGNC:19980]	Metabolism;Metabolism	Global and overview maps;Carbohydrate metabolism	ko01100//Metabolic pathways;ko00520//Amino sugar and nucleotide sugar metabolism	K00621;K00621	GO:0000139//Golgi membrane;GO:0005768//endosome;GO:0005783//endoplasmic reticulum;GO:0005793//endoplasmic reticulum-Golgi intermediate compartment;GO:0005794//Golgi apparatus;GO:0005829//cytosol;GO:0010008//endosome membrane;GO:0016020//membrane	GO:0004343//glucosamine 6-phosphate N-acetyltransferase activity;GO:0005515//protein binding;GO:0008080//N-acetyltransferase activity;GO:0016740//transferase activity;GO:0016746//transferase activity, transferring acyl groups;GO:0042802//identical protein binding;GO:0048029//monosaccharide binding	GO:0006048//UDP-N-acetylglucosamine biosynthetic process	--
14	58287203	58287378	MergePeak_5679	0.00370836463171721	.	22	17	26	69	65	38	10	10	9	9	8	11	3.20633557147541	4.92100866661515	1.71467309513974	0.0419285334462998	0.997432858269589	1.37749032784967	0.00111632898900634	ENSG00000100567	-	58264710	58298127	-	MSTRG.8632.1	lncRNA	PSMA3	proteasome 20S subunit alpha 3 [Source:HGNC Symbol;Acc:HGNC:9532]	Human Diseases;Human Diseases;Human Diseases;Human Diseases;Human Diseases;Human Diseases;Human Diseases;Genetic Information Processing	Neurodegenerative disease;Neurodegenerative disease;Neurodegenerative disease;Neurodegenerative disease;Neurodegenerative disease;Neurodegenerative disease;Neurodegenerative disease;Folding, sorting and degradation	ko05022//Pathways of neurodegeneration - multiple diseases;ko05010//Alzheimer disease;ko05014//Amyotrophic lateral sclerosis;ko05016//Huntington disease;ko05020//Prion disease;ko05012//Parkinson disease;ko05017//Spinocerebellar ataxia;ko03050//Proteasome	K02727;K02727;K02727;K02727;K02727;K02727;K02727;K02727	GO:0000502//proteasome complex;GO:0005634//nucleus;GO:0005654//nucleoplasm;GO:0005737//cytoplasm;GO:0005829//cytosol;GO:0005839//proteasome core complex;GO:0019773//proteasome core complex, alpha-subunit complex;GO:0045202//synapse;GO:0070062//extracellular exosome	GO:0005515//protein binding;GO:0031625//ubiquitin protein ligase binding	GO:0000165//MAPK cascade;GO:0000209//protein polyubiquitination;GO:0002223//stimulatory C-type lectin receptor signaling pathway;GO:0002479//antigen processing and presentation of exogenous peptide antigen via MHC class I, TAP-dependent;GO:0006511//ubiquitin-dependent protein catabolic process;GO:0006521//regulation of cellular amino acid metabolic process;GO:0010498//proteasomal protein cataboli…	--
14	58287203	58287378	MergePeak_5679	0.00370836463171721	.	22	17	26	69	65	38	10	10	9	9	8	11	3.20633557147541	4.92100866661515	1.71467309513974	0.0419285334462998	0.997432858269589	1.37749032784967	0.00111632898900634	ENSG00000139971	-	58139101	58298139	-	ENST00000554218	processed_transcript	ARMH4	armadillo like helical domain containing 4 [Source:HGNC Symbol;Acc:HGNC:19846]	-	-	-	-	GO:0016020//membrane;GO:0016021//integral component of membrane	-	-	--
14	58287203	58287378	MergePeak_5679	0.00370836463171721	.	22	17	26	69	65	38	10	10	9	9	8	11	3.20633557147541	4.92100866661515	1.71467309513974	0.0419285334462998	0.997432858269589	1.37749032784967	0.00111632898900634	ENSG00000257621	-	58265365	58298129	-	ENST00000554360	lncRNA	-	-	-	-	-	-	-	-	-	-
14	58287203	58287378	MergePeak_5679	0.00370836463171721	.	22	17	26	69	65	38	10	10	9	9	8	11	3.20633557147541	4.92100866661515	1.71467309513974	0.0419285334462998	0.997432858269589	1.37749032784967	0.00111632898900634	MSTRG.8632	-	58282696	58290931	-	MSTRG.8632.3	lncRNA	-	-	-	-	-	-	-	-	-	-
14	61708013	61708138	MergePeak_5714	0.00370836463171721	.	19	35	16	159	63	89	20	20	15	42	21	11	2.34532992332719	4.37183375871956	2.02650383539237	0.0104220601025282	0.997432858269589	1.98204642664795	0.00111632898900634	ENSG00000100644	+	61697622	61748259	-	ENST00000539097	mRNA	HIF1A	hypoxia inducible factor 1 subunit alpha [Source:HGNC Symbol;Acc:HGNC:4910]	Human Diseases;Human Diseases;Human Diseases;Human Diseases;Cellular Processes;Organismal Systems;Environmental Information Processing;Organismal Systems;Human Diseases;Human Diseases;Cellular Processes;Human Diseases;Human Diseases	Cancer: overview;Cancer: overview;Cancer: overview;Infectious disease: viral;Transport and catabolism;Endocrine system;Signal transduction;Immune system;Cancer: overview;Cancer: overview;Transport and catabolism;Cancer: specific types;Cancer: overview	ko05200//Pathways in cancer;ko05208//Chemical carcinogenesis - reactive oxygen species;ko05205//Proteoglycans in cancer;ko05167//Kaposi sarcoma-associated herpesvirus infection;ko04140//Autophagy - animal;ko04919//Thyroid hormone signaling pathway;ko04066//HIF-1 signaling pathway;ko04659//Th17 cell differentiation;ko05231//Choline metabolism in cancer;ko05235//PD-L1 expression and PD-1 checkpoint…	K08268;K08268;K08268;K08268;K08268;K08268;K08268;K08268;K08268;K08268;K08268;K08268;K08268	GO:0000785//chromatin;GO:0005634//nucleus;GO:0005654//nucleoplasm;GO:0005667//transcription factor complex;GO:0005737//cytoplasm;GO:0005829//cytosol;GO:0016604//nuclear body;GO:0016607//nuclear speck;GO:0031514//motile cilium;GO:0032991//macromolecular complex;GO:0090575//RNA polymerase II transcription factor complex;GO:1904115//axon cytoplasm	GO:0000977//RNA polymerase II regulatory region sequence-specific DNA binding;GO:0000978//RNA polymerase II core promoter proximal region sequence-specific DNA binding;GO:0000981//RNA polymerase II transcription factor activity, sequence-specific DNA binding;GO:0001216//bacterial-type RNA polymerase transcriptional activator activity, sequence-specific DNA binding;GO:0001223//transcription coacti…	GO:0000302//response to reactive oxygen species;GO:0001525//angiogenesis;GO:0001568//blood vessel development;GO:0001666//response to hypoxia;GO:0001678//cellular glucose homeostasis;GO:0001755//neural crest cell migration;GO:0001837//epithelial to mesenchymal transition;GO:0001892//embryonic placenta development;GO:0001922//B-1 B cell homeostasis;GO:0001938//positive regulation of endothelial ce…	Others
14	61708013	61708138	MergePeak_5714	0.00370836463171721	.	19	35	16	159	63	89	20	20	15	42	21	11	2.34532992332719	4.37183375871956	2.02650383539237	0.0104220601025282	0.997432858269589	1.98204642664795	0.00111632898900634	ENSG00000258667	-	61707564	61751099	-	ENST00000660325	lncRNA	-	-	-	-	-	-	-	-	-	-
14	63599338	63599488	MergePeak_5719	0.00370836463171721	.	37	43	13	55	109	55	23	25	27	31	19	23	2.29052500322213	3.88296949903327	1.59244449581114	0.0376788614526271	0.997432858269589	1.42390222881738	0.00111632898900634	ENSG00000140006	-	63597039	63641871	cds	ENST00000620954	mRNA	WDR89	WD repeat domain 89 [Source:HGNC Symbol;Acc:HGNC:20489]	-	-	-	-	-	GO:0005515//protein binding	-	--
14	65743070	65743220	MergePeak_5756	0.00370836463171721	.	30	129	31	29	35	28	13	6	8	22	17	18	4.79183368854471	2.98758173381058	-1.80425195473413	0.0424970341328761	0.997432858269589	1.37164137829491	0.00111632898900634	ENSG00000033170	+	65410592	65744121	3utr	ENST00000360689	mRNA	FUT8	fucosyltransferase 8 [Source:HGNC Symbol;Acc:HGNC:4019]	Metabolism;Human Diseases;Metabolism;Metabolism;Metabolism	Global and overview maps;Cancer: overview;Glycan biosynthesis and metabolism;Glycan biosynthesis and metabolism;Glycan biosynthesis and metabolism	ko01100//Metabolic pathways;ko05202//Transcriptional misregulation in cancer;ko00510//N-Glycan biosynthesis;ko00513//Various types of N-glycan biosynthesis;ko00533//Glycosaminoglycan biosynthesis - keratan sulfate	K00717;K00717;K00717;K00717;K00717	GO:0000139//Golgi membrane;GO:0005794//Golgi apparatus;GO:0016020//membrane;GO:0016021//integral component of membrane;GO:0032580//Golgi cisterna membrane;GO:0070062//extracellular exosome	GO:0005515//protein binding;GO:0008424//glycoprotein 6-alpha-L-fucosyltransferase activity;GO:0016740//transferase activity;GO:0016757//transferase activity, transferring glycosyl groups;GO:0016758//transferase activity, transferring hexosyl groups;GO:0017124//SH3 domain binding;GO:0046921//alpha-(1->6)-fucosyltransferase activity	GO:0001701//in utero embryonic development;GO:0006486//protein glycosylation;GO:0006487//protein N-linked glycosylation;GO:0006491//N-glycan processing;GO:0007179//transforming growth factor beta receptor signaling pathway;GO:0007229//integrin-mediated signaling pathway;GO:0007585//respiratory gaseous exchange;GO:0009312//oligosaccharide biosynthetic process;GO:0010468//regulation of gene express…	--
14	70906831	70906981	MergePeak_5816	0.00370836463171721	.	17	57	51	11	33	1	0	0	0	1	0	3	9.837044539122	5.79561511061378	-4.04142942850822	0.0376941991726763	0.997432858269589	1.42372547900202	0.00111632898900634	ENSG00000274818	-	70906657	70907111	-	ENST00000616634	lncRNA	-	-	-	-	-	-	-	-	-	-
14	73272606	73272706	MergePeak_5835	0.00370836463171721	.	4	26	7	34	35	17	3	5	7	1	3	2	3.23056523617878	6.15185304286301	2.92128780668423	0.0309417300306731	0.997432858269589	1.50945540745082	0.00111632898900634	ENSG00000100767	+	73237506	73274623	3utr,cds,stop_codon	ENST00000644200	mRNA	PAPLN	papilin, proteoglycan like sulfated glycoprotein [Source:HGNC Symbol;Acc:HGNC:19262]	-	-	-	-	GO:0005576//extracellular region;GO:0031012//extracellular matrix	GO:0004222//metalloendopeptidase activity;GO:0004867//serine-type endopeptidase inhibitor activity;GO:0030414//peptidase inhibitor activity	GO:0006508//proteolysis;GO:0010466//negative regulation of peptidase activity;GO:0010951//negative regulation of endopeptidase activity;GO:0030198//extracellular matrix organization	--
14	73272606	73272706	MergePeak_5835	0.00370836463171721	.	4	26	7	34	35	17	3	5	7	1	3	2	3.23056523617878	6.15185304286301	2.92128780668423	0.0309417300306731	0.997432858269589	1.50945540745082	0.00111632898900634	ENSG00000258944	-	73272182	73274081	-	ENST00000556578	lncRNA	-	-	-	-	-	-	-	-	-	-
14	75650965	75651140	MergePeak_5883	0.00370836463171721	.	175	137	139	92	72	94	33	43	26	62	44	59	4.17146161586789	2.93681939770739	-1.2346422181605	0.0148496715495599	0.997432858269589	1.82828315212396	0.00111632898900634	ENSG00000119685	+	75633625	75663164	-	ENST00000554132	processed_transcript	TTLL5	tubulin tyrosine ligase like 5 [Source:HGNC Symbol;Acc:HGNC:19963]	-	-	-	-	GO:0005634//nucleus;GO:0005737//cytoplasm;GO:0005813//centrosome;GO:0005829//cytosol;GO:0005856//cytoskeleton;GO:0005874//microtubule;GO:0005886//plasma membrane;GO:0005929//cilium;GO:0042995//cell projection	GO:0000166//nucleotide binding;GO:0005524//ATP binding;GO:0015631//tubulin binding;GO:0016874//ligase activity;GO:0046872//metal ion binding;GO:0070740//tubulin-glutamic acid ligase activity	GO:0000226//microtubule cytoskeleton organization;GO:0006464//cellular protein modification process;GO:0018095//protein polyglutamylation;GO:0060041//retina development in camera-type eye	--
14	75650965	75651140	MergePeak_5883	0.00370836463171721	.	175	137	139	92	72	94	33	43	26	62	44	59	4.17146161586789	2.93681939770739	-1.2346422181605	0.0148496715495599	0.997432858269589	1.82828315212396	0.00111632898900634	ENSG00000119686	+	75622060	75663164	-	ENST00000553587	mRNA	FLVCR2	FLVCR heme transporter 2 [Source:HGNC Symbol;Acc:HGNC:20105]	-	-	-	-	GO:0005886//plasma membrane;GO:0016020//membrane;GO:0016021//integral component of membrane	GO:0015232//heme transporter activity;GO:0020037//heme binding;GO:0022857//transmembrane transporter activity	GO:0055085//transmembrane transport;GO:0097037//heme export	--
14	75650965	75651140	MergePeak_5883	0.00370836463171721	.	175	137	139	92	72	94	33	43	26	62	44	59	4.17146161586789	2.93681939770739	-1.2346422181605	0.0148496715495599	0.997432858269589	1.82828315212396	0.00111632898900634	ENSG00000133935	-	75649791	75660876	3utr	ENST00000256319	mRNA	ERG28	ergosterol biosynthesis 28 homolog [Source:HGNC Symbol;Acc:HGNC:1187]	-	-	-	-	GO:0005783//endoplasmic reticulum;GO:0005789//endoplasmic reticulum membrane;GO:0016020//membrane;GO:0016021//integral component of membrane;GO:0030133//transport vesicle	GO:0003674//molecular_function;GO:0005515//protein binding;GO:0030674//protein binding, bridging;GO:0042802//identical protein binding	GO:0006629//lipid metabolic process;GO:0006694//steroid biosynthetic process;GO:0008150//biological_process;GO:0008202//steroid metabolic process;GO:0016126//sterol biosynthetic process	--
14	77426674	77426749	MergePeak_5904	0.00370836463171721	.	181	63	23	14	5	25	21	10	7	13	13	13	4.8784492658346	2.45797689545861	-2.42047237037599	0.0182301313511508	0.997432858269589	1.73921020216924	0.00111632898900634	ENSG00000151445	-	77426675	77457605	3utr	ENST00000553888	mRNA	VIPAS39	VPS33B interacting protein, apical-basolateral polarity regulator, spe-39 homolog [Source:HGNC Symbol;Acc:HGNC:20347]	-	-	-	-	GO:0005737//cytoplasm;GO:0005768//endosome;GO:0005769//early endosome;GO:0005770//late endosome;GO:0005794//Golgi apparatus;GO:0012505//endomembrane system;GO:0031410//cytoplasmic vesicle;GO:0043231//intracellular membrane-bounded organelle;GO:0055037//recycling endosome	GO:0005515//protein binding;GO:0044877//macromolecular complex binding	GO:0006886//intracellular protein transport;GO:0007034//vacuolar transport;GO:0007283//spermatogenesis;GO:0008333//endosome to lysosome transport;GO:0015031//protein transport;GO:0017185//peptidyl-lysine hydroxylation;GO:0030154//cell differentiation;GO:0030199//collagen fibril organization;GO:0032963//collagen metabolic process;GO:0043687//post-translational protein modification;GO:0046907//intr…	--
14	77673853	77674028	MergePeak_5908	0.00370836463171721	.	45	85	82	161	119	108	36	39	28	23	33	23	3.06363450835086	4.60092596488247	1.53729145653161	0.00701670258162353	0.997432858269589	2.15386693160817	0.00111632898900634	ENSG00000100601	-	77672404	77708023	cds,stop_codon	ENST00000216489	mRNA	ALKBH1	alkB homolog 1, histone H2A dioxygenase [Source:HGNC Symbol;Acc:HGNC:17911]	-	-	-	-	GO:0000791//euchromatin;GO:0005634//nucleus;GO:0005654//nucleoplasm;GO:0005737//cytoplasm;GO:0005739//mitochondrion;GO:0005783//endoplasmic reticulum	GO:0000049//tRNA binding;GO:0003824//catalytic activity;GO:0008198//ferrous iron binding;GO:0016491//oxidoreductase activity;GO:0016706//oxidoreductase activity, acting on paired donors, with incorporation or reduction of molecular oxygen, 2-oxoglutarate as one donor, and incorporation of one atom each of oxygen into both donors;GO:0016829//lyase activity;GO:0035515//oxidative RNA demethylase act…	GO:0001701//in utero embryonic development;GO:0001764//neuron migration;GO:0001890//placenta development;GO:0002101//tRNA wobble cytosine modification;GO:0006281//DNA repair;GO:0006307//DNA dealkylation involved in DNA repair;GO:0006417//regulation of translation;GO:0006446//regulation of translational initiation;GO:0006448//regulation of translational elongation;GO:0006974//cellular response to …	--
14	93294444	93294644	MergePeak_5978	0.00370836463171721	.	103	122	165	92	74	54	43	29	28	53	44	45	4.01887576724055	2.93315211996952	-1.08572364727103	0.0493034112596385	0.997432858269589	1.30712303123018	0.00111632898900634	ENSG00000011114	-	93237550	93333036	cds	ENST00000334746	mRNA	BTBD7	BTB domain containing 7 [Source:HGNC Symbol;Acc:HGNC:18269]	-	-	-	-	GO:0005634//nucleus	GO:0005515//protein binding	GO:0060693//regulation of branching involved in salivary gland morphogenesis;GO:0061138//morphogenesis of a branching epithelium	--
14	96501484	96501684	MergePeak_6019	0.00370836463171721	.	25	8	38	78	49	75	3	2	7	3	0	3	4.62534939864829	7.36052195780768	2.73517255915939	0.0197810129508887	0.997432858269589	1.70375147271268	0.00111632898900634	ENSG00000090060	+	96501433	96527496	-	ENST00000554887	processed_transcript	PAPOLA	poly(A) polymerase alpha [Source:HGNC Symbol;Acc:HGNC:14981]	Genetic Information Processing	Translation	ko03015//mRNA surveillance pathway	K14376	GO:0005634//nucleus;GO:0005654//nucleoplasm;GO:0005737//cytoplasm;GO:0043231//intracellular membrane-bounded organelle	GO:0000166//nucleotide binding;GO:0000287//magnesium ion binding;GO:0003723//RNA binding;GO:0004652//polynucleotide adenylyltransferase activity;GO:0005515//protein binding;GO:0005524//ATP binding;GO:0016740//transferase activity;GO:0016779//nucleotidyltransferase activity;GO:0030145//manganese ion binding;GO:0046872//metal ion binding	GO:0006378//mRNA polyadenylation;GO:0006397//mRNA processing;GO:0031123//RNA 3'-end processing;GO:0031124//mRNA 3'-end processing;GO:0031440//regulation of mRNA 3'-end processing;GO:0043631//RNA polyadenylation	--
14	96501484	96501684	MergePeak_6019	0.00370836463171721	.	25	8	38	78	49	75	3	2	7	3	0	3	4.62534939864829	7.36052195780768	2.73517255915939	0.0197810129508887	0.997432858269589	1.70375147271268	0.00111632898900634	ENSG00000260806	-	96500810	96502321	-	ENST00000569214	lncRNA	-	-	-	-	-	-	-	-	-	-
14	100149266	100149391	MergePeak_6032	0.00370836463171721	.	1	2	0	25	22	25	1	1	2	6	0	3	1.5555236823417	5.28300404858354	3.72748036624184	0.0447136091419364	0.997432858269589	1.34956027383211	0.00111632898900634	ENSG00000168350	-	100143957	100159645	cds	ENST00000305631	mRNA	DEGS2	delta 4-desaturase, sphingolipid 2 [Source:HGNC Symbol;Acc:HGNC:20113]	Metabolism;Environmental Information Processing;Metabolism	Global and overview maps;Signal transduction;Lipid metabolism	ko01100//Metabolic pathways;ko04071//Sphingolipid signaling pathway;ko00600//Sphingolipid metabolism	K04712;K04712;K04712	GO:0005783//endoplasmic reticulum;GO:0005789//endoplasmic reticulum membrane;GO:0016020//membrane;GO:0016021//integral component of membrane	GO:0000170//sphingosine hydroxylase activity;GO:0016491//oxidoreductase activity;GO:0042284//sphingolipid delta-4 desaturase activity	GO:0006629//lipid metabolic process;GO:0006667//sphinganine metabolic process;GO:0030148//sphingolipid biosynthetic process;GO:0046513//ceramide biosynthetic process	--
14	103687925	103688100	MergePeak_6100	1.51425253490689	.	61	68	41	3	4	2	13	8	3	10	15	4	4.87206686824154	0.621616222736671	-4.25045064550487	0.000127718859514824	0.350077795889997	3.89374496821457	0.455835434017192	ENSG00000126214	+	103629177	103714249	-	ENST00000348520	mRNA	KLC1	kinesin light chain 1 [Source:HGNC Symbol;Acc:HGNC:6387]	Human Diseases;Human Diseases;Human Diseases;Human Diseases;Human Diseases;Human Diseases;Human Diseases	Neurodegenerative disease;Neurodegenerative disease;Neurodegenerative disease;Neurodegenerative disease;Neurodegenerative disease;Neurodegenerative disease;Infectious disease: bacterial	ko05022//Pathways of neurodegeneration - multiple diseases;ko05010//Alzheimer disease;ko05014//Amyotrophic lateral sclerosis;ko05016//Huntington disease;ko05020//Prion disease;ko05012//Parkinson disease;ko05132//Salmonella infection	K10407;K10407;K10407;K10407;K10407;K10407;K10407	GO:0005737//cytoplasm;GO:0005829//cytosol;GO:0005856//cytoskeleton;GO:0005871//kinesin complex;GO:0005874//microtubule;GO:0016020//membrane;GO:0030426//growth cone;GO:0031410//cytoplasmic vesicle;GO:0042995//cell projection	GO:0003774//motor activity;GO:0005515//protein binding	GO:0035617//stress granule disassembly	--
14	103687925	103688100	MergePeak_6100	1.51425253490689	.	61	68	41	3	4	2	13	8	3	10	15	4	4.87206686824154	0.621616222736671	-4.25045064550487	0.000127718859514824	0.350077795889997	3.89374496821457	0.455835434017192	ENSG00000270108	+	103687576	103688127	-	ENST00000602827	lncRNA	-	-	-	-	-	-	-	-	-	-
14	104989062	104989262	MergePeak_6132	0.00370836463171721	.	134	161	226	42	73	58	16	20	13	21	13	12	5.44985637424957	4.20598411876907	-1.2438722554805	0.0455772768462347	0.997432858269589	1.34125162663224	0.00111632898900634	ENSG00000140104	+	104986279	104995514	cds	ENST00000389964	nonsense_mediated_decay	CLBA1	clathrin binding box of aftiphilin containing 1 [Source:HGNC Symbol;Acc:HGNC:20126]	-	-	-	-	GO:0030121//AP-1 adaptor complex;GO:0032588//trans-Golgi network membrane	GO:0030276//clathrin binding	GO:0046907//intracellular transport	--
15	25087773	25087823	MergePeak_6171	0.00370836463171721	.	12	34	23	6	3	23	0	1	0	1	3	4	8.004897108867	4.27413015184882	-3.73076695701818	0.0460284437151497	0.997432858269589	1.33697370895023	0.00111632898900634	ENSG00000224078	+	25050632	25138756	-	ENST00000549804	lncRNA	-	-	-	-	-	-	-	-	-	-
15	25087773	25087823	MergePeak_6171	0.00370836463171721	.	12	34	23	6	3	23	0	1	0	1	3	4	8.004897108867	4.27413015184882	-3.73076695701818	0.0460284437151497	0.997432858269589	1.33697370895023	0.00111632898900634	ENSG00000261069	+	25087661	25088896	-	ENST00000567527	lncRNA	-	-	-	-	-	-	-	-	-	-
15	25087773	25087823	MergePeak_6171	0.00370836463171721	.	12	34	23	6	3	23	0	1	0	1	3	4	8.004897108867	4.27413015184882	-3.73076695701818	0.0460284437151497	0.997432858269589	1.33697370895023	0.00111632898900634	MSTRG.9375	+	25085398	25120893	-	MSTRG.9375.5	lncRNA	-	-	-	-	-	-	-	-	-	-
15	25679697	25679872	MergePeak_6176	0.338057311446256	.	36	73	41	158	158	134	21	14	18	26	10	16	3.50749994545717	5.40758664532103	1.90008669986386	0.0021879800659252	0.791105873668858	2.65995663905621	0.101765390998844	ENSG00000206190	-	25677273	25863723	cds	ENST00000356865	mRNA	ATP10A	ATPase phospholipid transporting 10A (putative) [Source:HGNC Symbol;Acc:HGNC:13542]	-	-	-	-	GO:0005783//endoplasmic reticulum;GO:0005789//endoplasmic reticulum membrane;GO:0005886//plasma membrane;GO:0005887//integral component of plasma membrane;GO:0012505//endomembrane system;GO:0016020//membrane;GO:0016021//integral component of membrane;GO:1990531//Lem3p-Dnf1p complex	GO:0000166//nucleotide binding;GO:0000287//magnesium ion binding;GO:0005215//transporter activity;GO:0005515//protein binding;GO:0005524//ATP binding;GO:0016887//ATPase activity;GO:0046872//metal ion binding;GO:0090554//phosphatidylcholine-translocating ATPase activity	GO:0006869//lipid transport;GO:0008360//regulation of cell shape;GO:0015914//phospholipid transport;GO:0034220//ion transmembrane transport;GO:0045332//phospholipid translocation;GO:1903527//positive regulation of membrane tubulation	--
15	29677319	29677394	MergePeak_6192	0.00370836463171721	.	54	95	24	187	211	141	77	82	62	121	127	128	1.62413295212272	2.82114260227689	1.19700965015417	0.0281326838542898	0.997432858269589	1.5507888342227	0.00111632898900634	ENSG00000104067	+	29675009	29705914	-	MSTRG.9413.1	lncRNA	TJP1	tight junction protein 1 [Source:HGNC Symbol;Acc:HGNC:11827]	Human Diseases;Cellular Processes;Cellular Processes;Cellular Processes;Human Diseases;Human Diseases	Infectious disease: bacterial;Cellular community - eukaryotes;Cellular community - eukaryotes;Cellular community - eukaryotes;Infectious disease: bacterial;Infectious disease: bacterial	ko05130//Pathogenic Escherichia coli infection;ko04530//Tight junction;ko04540//Gap junction;ko04520//Adherens junction;ko05120//Epithelial cell signaling in Helicobacter pylori infection;ko05110//Vibrio cholerae infection	K05701;K05701;K05701;K05701;K05701;K05701	GO:0002102//podosome;GO:0005634//nucleus;GO:0005737//cytoplasm;GO:0005829//cytosol;GO:0005886//plasma membrane;GO:0005911//cell-cell junction;GO:0005912//adherens junction;GO:0005921//gap junction;GO:0005923//bicellular tight junction;GO:0014704//intercalated disc;GO:0016020//membrane;GO:0016323//basolateral plasma membrane;GO:0016324//apical plasma membrane;GO:0016327//apicolateral plasma membra…	GO:0005515//protein binding;GO:0005516//calmodulin binding;GO:0008022//protein C-terminus binding;GO:0019904//protein domain specific binding;GO:0045296//cadherin binding;GO:0050839//cell adhesion molecule binding;GO:0071253//connexin binding	GO:0001825//blastocyst formation;GO:0007043//cell-cell junction assembly;GO:0007605//sensory perception of sound;GO:0008284//positive regulation of cell proliferation;GO:0009410//response to xenobiotic stimulus;GO:0030335//positive regulation of cell migration;GO:0031032//actomyosin structure organization;GO:0032496//response to lipopolysaccharide;GO:0034334//adherens junction maintenance;GO:0035…	--
15	29677319	29677394	MergePeak_6192	0.00370836463171721	.	54	95	24	187	211	141	77	82	62	121	127	128	1.62413295212272	2.82114260227689	1.19700965015417	0.0281326838542898	0.997432858269589	1.5507888342227	0.00111632898900634	ENSG00000256802	+	29674932	29679168	-	ENST00000536835	lncRNA	-	-	-	-	-	-	-	-	-	-
15	32772318	32772543	MergePeak_6203	0.00370836463171721	.	41	67	68	154	90	71	16	15	11	17	8	8	4.09867302656447	5.55706145826927	1.4583884317048	0.0416146734000779	0.997432858269589	1.38075350944388	0.00111632898900634	ENSG00000248905	-	32765544	33194714	3utr	ENST00000616417	mRNA	FMN1	formin 1 [Source:HGNC Symbol;Acc:HGNC:3768]	-	-	-	-	GO:0005634//nucleus;GO:0005737//cytoplasm;GO:0005789//endoplasmic reticulum membrane;GO:0005884//actin filament;GO:0005886//plasma membrane;GO:0005912//adherens junction;GO:0016020//membrane;GO:0030054//cell junction	GO:0003779//actin binding;GO:0008017//microtubule binding;GO:0017124//SH3 domain binding	GO:0010467//gene expression;GO:0030838//positive regulation of actin filament polymerization;GO:0035136//forelimb morphogenesis;GO:0035137//hindlimb morphogenesis;GO:0045010//actin nucleation;GO:0048705//skeletal system morphogenesis;GO:0051127//positive regulation of actin nucleation;GO:0051894//positive regulation of focal adhesion assembly;GO:0060173//limb development;GO:0072092//ureteric bud …	--
15	32968713	32968763	MergePeak_6206	0.00370836463171721	.	18	9	14	7	22	17	3	2	4	0	0	0	4.22860996747135	8.67490907887438	4.44629911140303	0.0145010467345074	0.997432858269589	1.8386006477917	0.00111632898900634	ENSG00000248905	-	32765544	33194714	cds	ENST00000616417	mRNA	FMN1	formin 1 [Source:HGNC Symbol;Acc:HGNC:3768]	-	-	-	-	GO:0005634//nucleus;GO:0005737//cytoplasm;GO:0005789//endoplasmic reticulum membrane;GO:0005884//actin filament;GO:0005886//plasma membrane;GO:0005912//adherens junction;GO:0016020//membrane;GO:0030054//cell junction	GO:0003779//actin binding;GO:0008017//microtubule binding;GO:0017124//SH3 domain binding	GO:0010467//gene expression;GO:0030838//positive regulation of actin filament polymerization;GO:0035136//forelimb morphogenesis;GO:0035137//hindlimb morphogenesis;GO:0045010//actin nucleation;GO:0048705//skeletal system morphogenesis;GO:0051127//positive regulation of actin nucleation;GO:0051894//positive regulation of focal adhesion assembly;GO:0060173//limb development;GO:0072092//ureteric bud …	--
15	34525594	34525794	MergePeak_6228	0.00370836463171721	.	183	95	77	91	81	98	30	17	22	45	52	47	4.4061578022846	3.20345770841277	-1.20270009387183	0.0382567401550408	0.997432858269589	1.41729203883023	0.00111632898900634	ENSG00000215252	-	34525095	34583651	3utr	ENST00000683415	mRNA	GOLGA8B	golgin A8 family member B [Source:HGNC Symbol;Acc:HGNC:31973]	-	-	-	-	GO:0000137//Golgi cis cisterna;GO:0005794//Golgi apparatus;GO:0005801//cis-Golgi network;GO:0005829//cytosol;GO:0016020//membrane;GO:0032580//Golgi cisterna membrane	GO:0005515//protein binding	GO:0007030//Golgi organization;GO:0051225//spindle assembly	--
15	34852681	34852731	MergePeak_6229	0.492960752657852	.	0	0	2	26	22	31	12	10	0	7	7	3	-1.34550567713335	4.51458115007331	5.86008682720666	0.00118988504419669	0.710565351678714	2.92449499413906	0.148395973235106	ENSG00000021776	-	34851782	34969742	3utr	ENST00000156471	mRNA	AQR	aquarius intron-binding spliceosomal factor [Source:HGNC Symbol;Acc:HGNC:29513]	Genetic Information Processing	Transcription	ko03040//Spliceosome	K12874	GO:0005634//nucleus;GO:0005654//nucleoplasm;GO:0005681//spliceosomal complex;GO:0016020//membrane;GO:0071007//U2-type catalytic step 2 spliceosome;GO:0071013//catalytic step 2 spliceosome	GO:0000166//nucleotide binding;GO:0003723//RNA binding;GO:0003724//RNA helicase activity;GO:0003727//single-stranded RNA binding;GO:0003729//mRNA binding;GO:0004386//helicase activity;GO:0005515//protein binding;GO:0005524//ATP binding;GO:0016787//hydrolase activity;GO:0016887//ATPase activity;GO:0034458//3'-5' RNA helicase activity	GO:0000398//mRNA splicing, via spliceosome;GO:0006397//mRNA processing;GO:0008380//RNA splicing	--
15	40899995	40900145	MergePeak_6284	0.00370836463171721	.	53	91	89	117	93	87	54	51	39	37	27	34	2.72273747683059	3.89674471111426	1.17400723428367	0.0333985732311104	0.997432858269589	1.4762720856163	0.00111632898900634	ENSG00000104142	+	40894450	40903975	cds	ENST00000220509	mRNA	VPS18	VPS18 core subunit of CORVET and HOPS complexes [Source:HGNC Symbol;Acc:HGNC:15972]	Human Diseases	Infectious disease: bacterial	ko05132//Salmonella infection	K20181	GO:0005764//lysosome;GO:0005765//lysosomal membrane;GO:0005768//endosome;GO:0005769//early endosome;GO:0005770//late endosome;GO:0005776//autophagosome;GO:0005884//actin filament;GO:0012505//endomembrane system;GO:0016020//membrane;GO:0030123//AP-3 adaptor complex;GO:0030136//clathrin-coated vesicle;GO:0030897//HOPS complex;GO:0031410//cytoplasmic vesicle;GO:0031902//late endosome membrane;GO:003…	GO:0003779//actin binding;GO:0005515//protein binding;GO:0019905//syntaxin binding;GO:0030674//protein binding, bridging;GO:0046872//metal ion binding;GO:0061630//ubiquitin protein ligase activity	GO:0006886//intracellular protein transport;GO:0006904//vesicle docking involved in exocytosis;GO:0006914//autophagy;GO:0007032//endosome organization;GO:0007033//vacuole organization;GO:0007040//lysosome organization;GO:0008333//endosome to lysosome transport;GO:0015031//protein transport;GO:0016192//vesicle-mediated transport;GO:0016567//protein ubiquitination;GO:0033147//negative regulation of…	--
15	41736481	41736681	MergePeak_6305	0.00370836463171721	.	42	40	82	141	133	103	32	26	20	39	21	27	3.14031215418014	4.41245726496536	1.27214511078522	0.0453605393069382	0.997432858269589	1.34332179060909	0.00111632898900634	ENSG00000174197	+	41660397	41773081	cds	ENST00000566586	mRNA	MGA	MAX dimerization protein MGA [Source:HGNC Symbol;Acc:HGNC:14010]	-	-	-	-	GO:0000785//chromatin;GO:0005634//nucleus;GO:0005654//nucleoplasm;GO:0071339//MLL1 complex	GO:0000978//RNA polymerase II core promoter proximal region sequence-specific DNA binding;GO:0000981//RNA polymerase II transcription factor activity, sequence-specific DNA binding;GO:0003677//DNA binding;GO:0003700//transcription factor activity, sequence-specific DNA binding;GO:0005515//protein binding;GO:0046983//protein dimerization activity	GO:0001708//cell fate specification;GO:0006355//regulation of transcription, DNA-templated;GO:0006357//regulation of transcription from RNA polymerase II promoter	T-box
15	42160425	42160675	MergePeak_6316	0.00370836463171721	.	803	1051	1086	1192	902	1183	67	38	40	23	44	28	6.38855787690969	7.40803027210029	1.0194723951906	0.00456025644868827	0.997432858269589	2.34101073384465	0.00111632898900634	ENSG00000166887	-	42158701	42208304	3utr,stop_codon	ENST00000318006	mRNA	VPS39	VPS39 subunit of HOPS complex [Source:HGNC Symbol;Acc:HGNC:20593]	Human Diseases	Infectious disease: bacterial	ko05132//Salmonella infection	K20183	GO:0005737//cytoplasm;GO:0005764//lysosome;GO:0005765//lysosomal membrane;GO:0005768//endosome;GO:0005770//late endosome;GO:0012505//endomembrane system;GO:0016020//membrane;GO:0030123//AP-3 adaptor complex;GO:0030897//HOPS complex;GO:0031902//late endosome membrane;GO:1902501//lysosomal HOPS complex	GO:0005515//protein binding	GO:0006886//intracellular protein transport;GO:0006914//autophagy;GO:0008333//endosome to lysosome transport;GO:0015031//protein transport;GO:0016192//vesicle-mediated transport;GO:0032456//endocytic recycling;GO:0034058//endosomal vesicle fusion;GO:0035542//regulation of SNARE complex assembly;GO:0046907//intracellular transport;GO:1902774//late endosome to lysosome transport	--
15	45361848	45362023	MergePeak_6368	0.00370836463171721	.	30	81	54	3	18	8	11	8	9	19	11	11	4.56771259519984	1.79616777030693	-2.77154482489291	0.00614608694127571	0.997432858269589	2.2114013005962	0.00111632898900634	ENSG00000171766	-	45361186	45378544	3utr	ENST00000675323	mRNA	GATM	glycine amidinotransferase [Source:HGNC Symbol;Acc:HGNC:4175]	Metabolism;Metabolism;Metabolism	Global and overview maps;Amino acid metabolism;Amino acid metabolism	ko01100//Metabolic pathways;ko00330//Arginine and proline metabolism;ko00260//Glycine, serine and threonine metabolism	K00613;K00613;K00613	GO:0005737//cytoplasm;GO:0005739//mitochondrion;GO:0005743//mitochondrial inner membrane;GO:0005758//mitochondrial intermembrane space;GO:0016020//membrane;GO:0070062//extracellular exosome	GO:0005515//protein binding;GO:0015067//amidinotransferase activity;GO:0015068//glycine amidinotransferase activity;GO:0016740//transferase activity	GO:0006600//creatine metabolic process;GO:0006601//creatine biosynthetic process;GO:0007611//learning or memory;GO:0014889//muscle atrophy	--
15	48410187	48410337	MergePeak_6374	0.00370836463171721	.	26	182	22	1	1	3	6	6	6	5	1	2	5.59559671542453	1.60479445223751	-3.99080226318702	0.0046401513417756	0.997432858269589	2.33346785439638	0.00111632898900634	ENSG00000166147	-	48408313	48645709	3utr	ENST00000316623	mRNA	FBN1	fibrillin 1 [Source:HGNC Symbol;Acc:HGNC:3603]	Environmental Information Processing	Signal transduction	ko04350//TGF-beta signaling pathway	K06825	GO:0001527//microfibril;GO:0005576//extracellular region;GO:0005604//basement membrane;GO:0005615//extracellular space;GO:0005788//endoplasmic reticulum lumen;GO:0031012//extracellular matrix	GO:0005178//integrin binding;GO:0005179//hormone activity;GO:0005201//extracellular matrix structural constituent;GO:0005509//calcium ion binding;GO:0005515//protein binding;GO:0008201//heparin binding;GO:0030023//extracellular matrix constituent conferring elasticity;GO:0042802//identical protein binding;GO:0044877//macromolecular complex binding	GO:0001501//skeletal system development;GO:0001656//metanephros development;GO:0001822//kidney development;GO:0007165//signal transduction;GO:0007507//heart development;GO:0009653//anatomical structure morphogenesis;GO:0033627//cell adhesion mediated by integrin;GO:0035582//sequestering of BMP in extracellular matrix;GO:0035583//sequestering of TGFbeta in extracellular matrix;GO:0043010//camera-t…	--
15	48738952	48739177	MergePeak_6379	0.00370836463171721	.	53	127	104	97	153	83	7	11	12	3	7	5	5.23746172856461	6.77761164856058	1.54014991999597	0.0430833986967516	0.997432858269589	1.36569004406896	0.00111632898900634	ENSG00000103995	-	48737938	48811069	cds	ENST00000380950	mRNA	CEP152	centrosomal protein 152 [Source:HGNC Symbol;Acc:HGNC:29298]	-	-	-	-	GO:0000242//pericentriolar material;GO:0005654//nucleoplasm;GO:0005737//cytoplasm;GO:0005813//centrosome;GO:0005814//centriole;GO:0005815//microtubule organizing center;GO:0005829//cytosol;GO:0005856//cytoskeleton;GO:0098536//deuterosome	GO:0005515//protein binding;GO:0019901//protein kinase binding	GO:0007099//centriole replication;GO:0030030//cell projection organization;GO:0051298//centrosome duplication;GO:0098535//de novo centriole assembly	--
15	57646261	57646311	MergePeak_6461	0.00370836463171721	.	5	0	8	21	55	10	5	4	0	1	1	3	2.66854413098688	6.4083031883622	3.73975905737532	0.030826699959015	0.997432858269589	1.51107296461178	0.00111632898900634	ENSG00000137878	+	57592033	57650062	3utr,stop_codon	ENST00000649429	mRNA	GCOM1	GCOM1, MYZAP-POLR2M combined locus [Source:HGNC Symbol;Acc:HGNC:26424]	-	-	-	-	GO:0005634//nucleus;GO:0016591//DNA-directed RNA polymerase II, holoenzyme	-	GO:0035556//intracellular signal transduction	--
15	57646261	57646311	MergePeak_6461	0.00370836463171721	.	5	0	8	21	55	10	5	4	0	1	1	3	2.66854413098688	6.4083031883622	3.73975905737532	0.030826699959015	0.997432858269589	1.51107296461178	0.00111632898900634	ENSG00000263155	+	57591904	57685364	-	ENST00000267853	mRNA	MYZAP	myocardial zonula adherens protein [Source:HGNC Symbol;Acc:HGNC:43444]	-	-	-	-	GO:0005737//cytoplasm;GO:0005856//cytoskeleton;GO:0005886//plasma membrane;GO:0016020//membrane;GO:0030018//Z disc;GO:0030054//cell junction;GO:0030864//cortical actin cytoskeleton;GO:0031234//extrinsic component of cytoplasmic side of plasma membrane;GO:0031674//I band	GO:0005515//protein binding	GO:0035556//intracellular signal transduction	--
15	58854646	58854821	MergePeak_6473	0.00370836463171721	.	69	41	22	56	44	21	0	0	0	2	2	2	9.91733455772809	6.6417222272414	-3.27561233048669	0.0405637851558579	0.997432858269589	1.39186152616974	0.00111632898900634	ENSG00000128923	+	58771302	58861900	3utr,stop_codon	ENST00000559228	mRNA	MINDY2	MINDY lysine 48 deubiquitinase 2 [Source:HGNC Symbol;Acc:HGNC:26954]	-	-	-	-	GO:0005654//nucleoplasm	GO:0004843//thiol-dependent ubiquitin-specific protease activity;GO:0008233//peptidase activity;GO:0008234//cysteine-type peptidase activity;GO:0016787//hydrolase activity;GO:0016807//cysteine-type carboxypeptidase activity;GO:0036435//K48-linked polyubiquitin binding;GO:0070530//K63-linked polyubiquitin binding;GO:0071795//K11-linked polyubiquitin binding;GO:0071796//K6-linked polyubiquitin bind…	GO:0006508//proteolysis;GO:0008150//biological_process;GO:0071108//protein K48-linked deubiquitination	--
15	59652954	59657183	MergePeak_6489	0.00370836463171721	.	51	98	25	106	100	168	11	8	13	11	6	11	4.41440273491338	6.02463650645486	1.61023377154148	0.0308033332223311	0.997432858269589	1.51140228604046	0.00111632898900634	ENSG00000140307	-	59639109	59657479	5utr	ENST00000396061	mRNA	GTF2A2	general transcription factor IIA subunit 2 [Source:HGNC Symbol;Acc:HGNC:4647]	Human Diseases;Genetic Information Processing	Cancer: overview;Transcription	ko05203//Viral carcinogenesis;ko03022//Basal transcription factors	K03123;K03123	GO:0005634//nucleus;GO:0005654//nucleoplasm;GO:0005669//transcription factor TFIID complex;GO:0005672//transcription factor TFIIA complex;GO:0030054//cell junction	GO:0001091//RNA polymerase II basal transcription factor binding;GO:0005515//protein binding;GO:0017025//TBP-class protein binding;GO:0042803//protein homodimerization activity;GO:0046982//protein heterodimerization activity	GO:0006366//transcription from RNA polymerase II promoter;GO:0006367//transcription initiation from RNA polymerase II promoter;GO:0045944//positive regulation of transcription from RNA polymerase II promoter;GO:0051123//RNA polymerase II transcriptional preinitiation complex assembly;GO:0060261//positive regulation of transcription initiation from RNA polymerase II promoter	--
15	59652954	59657183	MergePeak_6489	0.00370836463171721	.	51	98	25	106	100	168	11	8	13	11	6	11	4.41440273491338	6.02463650645486	1.61023377154148	0.0308033332223311	0.997432858269589	1.51140228604046	0.00111632898900634	ENSG00000227161	-	59644298	59672302	-	ENST00000441746	lncRNA	-	-	-	-	-	-	-	-	-	-
15	68184656	68184706	MergePeak_6578	0.00370836463171721	.	17	0	19	79	12	20	6	4	6	1	4	1	3.26851163176039	6.53129598192611	3.26278435016572	0.0345864992421384	0.997432858269589	1.46109339394871	0.00111632898900634	ENSG00000033800	+	68054315	68193847	-	ENST00000249636	mRNA	PIAS1	protein inhibitor of activated STAT 1 [Source:HGNC Symbol;Acc:HGNC:2752]	Environmental Information Processing;Human Diseases;Genetic Information Processing	Signal transduction;Infectious disease: viral;Folding, sorting and degradation	ko04630//JAK-STAT signaling pathway;ko05160//Hepatitis C;ko04120//Ubiquitin mediated proteolysis	K04706;K04706;K04706	GO:0005634//nucleus;GO:0005654//nucleoplasm;GO:0016605//PML body;GO:0016607//nuclear speck	GO:0003677//DNA binding;GO:0003712//transcription cofactor activity;GO:0003714//transcription corepressor activity;GO:0005515//protein binding;GO:0008270//zinc ion binding;GO:0016740//transferase activity;GO:0019789//SUMO transferase activity;GO:0019899//enzyme binding;GO:0031625//ubiquitin protein ligase binding;GO:0046872//metal ion binding;GO:0061665//SUMO ligase activity	GO:0000122//negative regulation of transcription from RNA polymerase II promoter;GO:0006357//regulation of transcription from RNA polymerase II promoter;GO:0007259//JAK-STAT cascade;GO:0016925//protein sumoylation;GO:0032436//positive regulation of proteasomal ubiquitin-dependent protein catabolic process;GO:0033235//positive regulation of protein sumoylation;GO:0042127//regulation of cell prolif…	zf-MIZ
15	68184656	68184706	MergePeak_6578	0.00370836463171721	.	17	0	19	79	12	20	6	4	6	1	4	1	3.26851163176039	6.53129598192611	3.26278435016572	0.0345864992421384	0.997432858269589	1.46109339394871	0.00111632898900634	ENSG00000260007	-	68184032	68229693	3utr	ENST00000637888	nonsense_mediated_decay	CLN6	novel protein	-	-	-	-	-	-	-	--
15	68779959	68780034	MergePeak_6589	0.00370836463171721	.	227	184	133	124	157	129	77	51	42	120	114	113	3.7186238425441	2.53824198228605	-1.18038186025805	0.00679796995837028	0.997432858269589	2.1676207589855	0.00111632898900634	ENSG00000140350	-	68778907	68820868	3utr	ENST00000409628	nonsense_mediated_decay	ANP32A	acidic nuclear phosphoprotein 32 family member A [Source:HGNC Symbol;Acc:HGNC:13233]	-	-	-	-	GO:0005634//nucleus;GO:0005654//nucleoplasm;GO:0005737//cytoplasm;GO:0005783//endoplasmic reticulum;GO:0048471//perinuclear region of cytoplasm	GO:0003723//RNA binding;GO:0005515//protein binding;GO:0042393//histone binding	GO:0006913//nucleocytoplasmic transport;GO:0035556//intracellular signal transduction;GO:0042981//regulation of apoptotic process	--
15	75369154	75369204	MergePeak_6671	0.00370836463171721	.	22	48	10	27	10	24	2	1	0	7	9	10	6.73116942436836	3.52463558142308	-3.20653384294528	0.0215746137563464	0.997432858269589	1.66605697058327	0.00111632898900634	ENSG00000260274	+	75368155	75369584	-	ENST00000563278	lncRNA	-	-	-	-	-	-	-	-	-	-
15	79923395	79923570	MergePeak_6725	0.00370836463171721	.	17	32	23	47	45	53	36	23	26	24	12	25	1.78511263597015	3.53724514346407	1.75213250749392	0.0224734782634483	0.997432858269589	1.64832970578658	0.00111632898900634	ENSG00000180953	-	79898904	79923702	5utr	ENST00000485386	mRNA	ST20	suppressor of tumorigenicity 20 [Source:HGNC Symbol;Acc:HGNC:33520]	Human Diseases;Environmental Information Processing;Cellular Processes;Human Diseases	Cancer: overview;Signal transduction;Cell growth and death;Cancer: specific types	ko05202//Transcriptional misregulation in cancer;ko04064//NF-kappa B signaling pathway;ko04210//Apoptosis;ko05221//Acute myeloid leukemia	K02162;K02162;K02162;K02162	-	GO:0008656//cysteine-type endopeptidase activator activity involved in apoptotic process	GO:0006919//activation of cysteine-type endopeptidase activity involved in apoptotic process;GO:0030308//negative regulation of cell growth;GO:0071494//cellular response to UV-C;GO:0097190//apoptotic signaling pathway;GO:1902512//positive regulation of apoptotic DNA fragmentation	--
15	79923395	79923570	MergePeak_6725	0.00370836463171721	.	17	32	23	47	45	53	36	23	26	24	12	25	1.78511263597015	3.53724514346407	1.75213250749392	0.0224734782634483	0.997432858269589	1.64832970578658	0.00111632898900634	ENSG00000259332	-	79845195	79923744	5utr	ENST00000479961	mRNA	ST20-MTHFS	ST20-MTHFS readthrough [Source:HGNC Symbol;Acc:HGNC:44655]	Metabolism;Metabolism	Global and overview maps;Metabolism of cofactors and vitamins	ko01100//Metabolic pathways;ko00670//One carbon pool by folate	K01934;K01934	-	GO:0000166//nucleotide binding;GO:0005524//ATP binding;GO:0030272//5-formyltetrahydrofolate cyclo-ligase activity;GO:0046872//metal ion binding	-	--
15	79923395	79923570	MergePeak_6725	0.00370836463171721	.	17	32	23	47	45	53	36	23	26	24	12	25	1.78511263597015	3.53724514346407	1.75213250749392	0.0224734782634483	0.997432858269589	1.64832970578658	0.00111632898900634	ENSG00000259642	+	79922771	79926993	-	ENST00000560255	lncRNA	-	-	-	-	-	-	-	-	-	-
15	80475205	80487765	MergePeak_6732	0.374643172022004	.	12	2	8	36	26	46	28	20	14	12	14	9	0.587699388661439	3.92064166464072	3.33294227597928	0.00140228955410531	0.771296157114609	2.85316230108675	0.112778832449324	ENSG00000172379	+	80441231	80597928	cds	ENST00000533983	mRNA	ARNT2	aryl hydrocarbon receptor nuclear translocator 2 [Source:HGNC Symbol;Acc:HGNC:16876]	Human Diseases;Human Diseases;Human Diseases	Cancer: overview;Cancer: overview;Cancer: specific types	ko05200//Pathways in cancer;ko05202//Transcriptional misregulation in cancer;ko05211//Renal cell carcinoma	K15589;K15589;K15589	GO:0000785//chromatin;GO:0005634//nucleus;GO:0005654//nucleoplasm;GO:0005667//transcription factor complex;GO:0005737//cytoplasm;GO:0034751//aryl hydrocarbon receptor complex	GO:0000978//RNA polymerase II core promoter proximal region sequence-specific DNA binding;GO:0000981//RNA polymerase II transcription factor activity, sequence-specific DNA binding;GO:0001228//transcriptional activator activity, RNA polymerase II transcription regulatory region sequence-specific binding;GO:0003677//DNA binding;GO:0003700//transcription factor activity, sequence-specific DNA bindi…	GO:0001666//response to hypoxia;GO:0001701//in utero embryonic development;GO:0006355//regulation of transcription, DNA-templated;GO:0006357//regulation of transcription from RNA polymerase II promoter;GO:0007417//central nervous system development;GO:0007420//brain development;GO:0045893//positive regulation of transcription, DNA-templated;GO:0045944//positive regulation of transcription from RN…	bHLH
15	89806003	89806178	MergePeak_6820	0.00370836463171721	.	108	113	141	10	1	3	23	10	20	0	6	4	4.82374988260343	2.79422523299187	-2.02952464961156	0.044331303827102	0.997432858269589	1.35328949548639	0.00111632898900634	ENSG00000166825	-	89784895	89814852	cds	ENST00000679248	mRNA	ANPEP	alanyl aminopeptidase, membrane [Source:HGNC Symbol;Acc:HGNC:500]	Metabolism;Organismal Systems;Metabolism;Organismal Systems	Global and overview maps;Immune system;Metabolism of other amino acids;Endocrine system	ko01100//Metabolic pathways;ko04640//Hematopoietic cell lineage;ko00480//Glutathione metabolism;ko04614//Renin-angiotensin system	K11140;K11140;K11140;K11140	GO:0005615//extracellular space;GO:0005737//cytoplasm;GO:0005765//lysosomal membrane;GO:0005793//endoplasmic reticulum-Golgi intermediate compartment;GO:0005886//plasma membrane;GO:0009897//external side of plasma membrane;GO:0016020//membrane;GO:0016021//integral component of membrane;GO:0030667//secretory granule membrane;GO:0070062//extracellular exosome	GO:0001618//virus receptor activity;GO:0004177//aminopeptidase activity;GO:0008233//peptidase activity;GO:0008237//metallopeptidase activity;GO:0008270//zinc ion binding;GO:0016787//hydrolase activity;GO:0038023//signaling receptor activity;GO:0042277//peptide binding;GO:0046872//metal ion binding;GO:0070006//metalloaminopeptidase activity	GO:0001525//angiogenesis;GO:0006508//proteolysis;GO:0007165//signal transduction;GO:0008217//regulation of blood pressure;GO:0030154//cell differentiation;GO:0043171//peptide catabolic process;GO:0046718//viral entry into host cell	--
15	93043870	93043920	MergePeak_6859	0.00370836463171721	.	0	0	0	40	10	17	1	0	0	0	0	1	1.06121450268552	8.2662212597103	7.20500675702478	0.00705814032696004	0.997432858269589	2.15130971143105	0.00111632898900634	ENSG00000182175	-	93035271	93089211	3utr	ENST00000329082	mRNA	RGMA	repulsive guidance molecule BMP co-receptor a [Source:HGNC Symbol;Acc:HGNC:30308]	Organismal Systems;Environmental Information Processing	Development and regeneration;Signal transduction	ko04360//Axon guidance;ko04350//TGF-beta signaling pathway	K23096;K23096	GO:0005783//endoplasmic reticulum;GO:0005886//plasma membrane;GO:0009986//cell surface;GO:0016020//membrane;GO:0031225//anchored component of membrane	GO:0005102//receptor binding;GO:0005515//protein binding;GO:0015026//coreceptor activity;GO:1990459//transferrin receptor binding	GO:0001843//neural tube closure;GO:0010975//regulation of neuron projection development;GO:0010977//negative regulation of neuron projection development;GO:0030509//BMP signaling pathway;GO:0030510//regulation of BMP signaling pathway;GO:0031175//neuron projection development;GO:0043547//positive regulation of GTPase activity;GO:0045944//positive regulation of transcription from RNA polymerase II…	--
15	97973321	97973496	MergePeak_6870	0.00370836463171721	.	63	40	79	90	71	56	0	0	0	4	1	4	10.4196329534083	6.88906026319865	-3.53057269020965	0.0156947311414224	0.997432858269589	1.80424611958145	0.00111632898900634	ENSG00000140450	+	97960703	97973833	3utr	ENST00000268042	mRNA	ARRDC4	arrestin domain containing 4 [Source:HGNC Symbol;Acc:HGNC:28087]	-	-	-	-	GO:0005737//cytoplasm;GO:0005768//endosome;GO:0005769//early endosome;GO:0005886//plasma membrane;GO:0016020//membrane;GO:0031410//cytoplasmic vesicle;GO:0043231//intracellular membrane-bounded organelle;GO:1903561//extracellular vesicle	GO:0005515//protein binding;GO:1990756//protein binding, bridging involved in substrate recognition for ubiquitination	GO:0015031//protein transport;GO:0016567//protein ubiquitination;GO:0051443//positive regulation of ubiquitin-protein transferase activity	--
16	642859	643059	MergePeak_6945	0.00370836463171721	.	8	2	35	69	80	51	19	9	10	18	13	9	2.38151136593959	4.62445137924091	2.24294001330132	0.034867007048955	0.997432858269589	1.45758533045338	0.00111632898900634	ENSG00000172366	+	641929	648474	-	MSTRG.10465.4	lncRNA	MCRIP2	MAPK regulated corepressor interacting protein 2 [Source:HGNC Symbol;Acc:HGNC:14142]	-	-	-	-	GO:0005634//nucleus;GO:0005737//cytoplasm;GO:0010494//cytoplasmic stress granule	GO:0005515//protein binding	-	--
16	952584	954569	MergePeak_6953	0.00370836463171721	.	170	119	248	606	321	345	27	31	12	36	16	33	5.00801235660834	6.19893026236281	1.19091790575447	0.0392957613958949	0.997432858269589	1.40565429190571	0.00111632898900634	ENSG00000103227	-	853638	981318	5utr,cds,start_codon	ENST00000545827	nonsense_mediated_decay	LMF1	lipase maturation factor 1 [Source:HGNC Symbol;Acc:HGNC:14154]	-	-	-	-	GO:0005783//endoplasmic reticulum;GO:0005789//endoplasmic reticulum membrane;GO:0016020//membrane;GO:0016021//integral component of membrane	-	GO:0006641//triglyceride metabolic process;GO:0051604//protein maturation	--
16	1700609	1700784	MergePeak_6974	1.11226578021183	.	367	352	339	161	219	156	208	210	166	247	287	294	2.88530177070812	1.67209597579493	-1.21320579491319	0.000354101327098761	0.4625669898557	3.45087244559267	0.334825362994362	ENSG00000206053	+	1678279	1702086	3utr	ENST00000248098	mRNA	JPT2	Jupiter microtubule associated homolog 2 [Source:HGNC Symbol;Acc:HGNC:14137]	-	-	-	-	GO:0005634//nucleus;GO:0005737//cytoplasm;GO:0005829//cytosol;GO:0005886//plasma membrane	-	-	--
16	1839361	1841867	MergePeak_6985	0.00370836463171721	.	24	18	21	18	18	45	6	9	6	2	1	1	3.60911951721768	6.62184811466336	3.01272859744568	0.0165671739996946	0.997432858269589	1.78075156647561	0.00111632898900634	ENSG00000162039	-	1833986	1872164	cds	ENST00000325962	mRNA	MEIOB	meiosis specific with OB-fold [Source:HGNC Symbol;Acc:HGNC:28569]	-	-	-	-	GO:0005634//nucleus;GO:0005694//chromosome;GO:0005737//cytoplasm	GO:0003677//DNA binding;GO:0003682//chromatin binding;GO:0003697//single-stranded DNA binding;GO:0004518//nuclease activity;GO:0004527//exonuclease activity;GO:0008310//single-stranded DNA 3'-5' exodeoxyribonuclease activity;GO:0016787//hydrolase activity	GO:0000712//resolution of meiotic recombination intermediates;GO:0000724//double-strand break repair via homologous recombination;GO:0007129//synapsis;GO:0007140//male meiosis;GO:0007141//male meiosis I;GO:0007144//female meiosis I;GO:0009566//fertilization;GO:0051321//meiotic cell cycle;GO:0090305//nucleic acid phosphodiester bond hydrolysis	--
16	1839361	1841867	MergePeak_6985	0.00370836463171721	.	24	18	21	18	18	45	6	9	6	2	1	1	3.60911951721768	6.62184811466336	3.01272859744568	0.0165671739996946	0.997432858269589	1.78075156647561	0.00111632898900634	ENSG00000180185	+	1826967	1840207	3utr	ENST00000382666	mRNA	FAHD1	fumarylacetoacetate hydrolase domain containing 1 [Source:HGNC Symbol;Acc:HGNC:14169]	Metabolism;Metabolism	Global and overview maps;Amino acid metabolism	ko01100//Metabolic pathways;ko00350//Tyrosine metabolism	K01557;K01557	GO:0005654//nucleoplasm;GO:0005737//cytoplasm;GO:0005739//mitochondrion;GO:0005759//mitochondrial matrix;GO:0005829//cytosol	GO:0003824//catalytic activity;GO:0005515//protein binding;GO:0008948//oxaloacetate decarboxylase activity;GO:0016787//hydrolase activity;GO:0016829//lyase activity;GO:0018773//acetylpyruvate hydrolase activity;GO:0034545//fumarylpyruvate hydrolase activity;GO:0046872//metal ion binding;GO:0047621//acylpyruvate hydrolase activity	-	--
16	1839361	1841867	MergePeak_6985	0.00370836463171721	.	24	18	21	18	18	45	6	9	6	2	1	1	3.60911951721768	6.62184811466336	3.01272859744568	0.0165671739996946	0.997432858269589	1.78075156647561	0.00111632898900634	ENSG00000260541	-	1841020	1843547	-	ENST00000570247	lncRNA	-	-	-	-	-	-	-	-	-	-
16	8853116	8853166	MergePeak_7122	0.0653596448537336	.	196	79	32	29	17	31	19	19	31	35	43	34	4.15209069781577	1.7555836121743	-2.39650708564147	0.0039203595428488	0.955707042729522	2.4066741012666	0.0196752136069188	ENSG00000140650	+	8797842	8856412	-	ENST00000682393	nonsense_mediated_decay	PMM2	phosphomannomutase 2 [Source:HGNC Symbol;Acc:HGNC:9115]	Metabolism;Metabolism;Metabolism	Global and overview maps;Carbohydrate metabolism;Carbohydrate metabolism	ko01100//Metabolic pathways;ko00520//Amino sugar and nucleotide sugar metabolism;ko00051//Fructose and mannose metabolism	K17497;K17497;K17497	GO:0005654//nucleoplasm;GO:0005737//cytoplasm;GO:0005829//cytosol;GO:0043025//neuronal cell body	GO:0004615//phosphomannomutase activity;GO:0005515//protein binding;GO:0016853//isomerase activity;GO:0046872//metal ion binding	GO:0006013//mannose metabolic process;GO:0006486//protein glycosylation;GO:0006487//protein N-linked glycosylation;GO:0009298//GDP-mannose biosynthetic process	--
16	8853116	8853166	MergePeak_7122	0.0653596448537336	.	196	79	32	29	17	31	19	19	31	35	43	34	4.15209069781577	1.7555836121743	-2.39650708564147	0.0039203595428488	0.955707042729522	2.4066741012666	0.0196752136069188	ENSG00000153048	-	8852942	8868401	3utr	ENST00000396593	mRNA	CARHSP1	calcium regulated heat stable protein 1 [Source:HGNC Symbol;Acc:HGNC:17150]	-	-	-	-	GO:0000177//cytoplasmic exosome (RNase complex);GO:0000932//cytoplasmic mRNA processing body;GO:0005737//cytoplasm;GO:0005829//cytosol;GO:0043186//P granule	GO:0003676//nucleic acid binding;GO:0003723//RNA binding;GO:0003730//mRNA 3'-UTR binding;GO:0005515//protein binding;GO:0019902//phosphatase binding	GO:0035556//intracellular signal transduction;GO:0043488//regulation of mRNA stability	CSD
16	11691565	11691690	MergePeak_7156	0.00370836463171721	.	73	99	114	230	213	147	120	78	72	135	80	93	2.1355067393725	3.23677545413103	1.10126871475853	0.0235750906761745	0.997432858269589	1.62754662817339	0.00111632898900634	ENSG00000153066	-	11679083	11742838	cds	ENST00000356957	mRNA	TXNDC11	thioredoxin domain containing 11 [Source:HGNC Symbol;Acc:HGNC:28030]	-	-	-	-	GO:0005783//endoplasmic reticulum;GO:0005789//endoplasmic reticulum membrane;GO:0016020//membrane;GO:0016021//integral component of membrane	GO:0005515//protein binding	-	--
16	12570458	12570558	MergePeak_7166	0.00370836463171721	.	17	6	12	29	39	31	10	2	12	3	2	6	2.6030217610757	5.46136917972614	2.85834741865044	0.0167320055037659	0.997432858269589	1.77645200123611	0.00111632898900634	ENSG00000048471	+	11976734	12574287	3utr	ENST00000566228	mRNA	SNX29	sorting nexin 29 [Source:HGNC Symbol;Acc:HGNC:30542]	-	-	-	-	-	GO:0035091//phosphatidylinositol binding	-	--
16	12570458	12570558	MergePeak_7166	0.00370836463171721	.	17	6	12	29	39	31	10	2	12	3	2	6	2.6030217610757	5.46136917972614	2.85834741865044	0.0167320055037659	0.997432858269589	1.77645200123611	0.00111632898900634	ENSG00000259899	-	12560756	12611044	-	ENST00000564505	lncRNA	-	-	-	-	-	-	-	-	-	-
16	12664223	12664348	MergePeak_7168	0.00370836463171721	.	29	30	34	100	106	84	48	37	28	48	60	61	1.76544244961113	3.07941435037493	1.3139719007638	0.0225434314516712	0.997432858269589	1.64697997706099	0.00111632898900634	ENSG00000103381	-	12659799	12803887	3utr	ENST00000381774	mRNA	CPPED1	calcineurin like phosphoesterase domain containing 1 [Source:HGNC Symbol;Acc:HGNC:25632]	-	-	-	-	GO:0005576//extracellular region;GO:0005737//cytoplasm;GO:0005829//cytosol;GO:0005886//plasma membrane;GO:0035578//azurophil granule lumen	GO:0004722//protein serine/threonine phosphatase activity;GO:0016787//hydrolase activity;GO:0046872//metal ion binding	GO:0006470//protein dephosphorylation	--
16	19703761	19704011	MergePeak_7235	0.00370836463171721	.	125	131	188	58	39	72	54	31	38	41	43	35	3.91196442696581	2.79948719743168	-1.11247722953413	0.0450593645417825	0.997432858269589	1.34621493728914	0.00111632898900634	ENSG00000103544	+	19691456	19706793	-	ENST00000542027	mRNA	VPS35L	VPS35 endosomal protein sorting factor like [Source:HGNC Symbol;Acc:HGNC:24641]	-	-	-	-	GO:0005768//endosome;GO:0005886//plasma membrane;GO:0016020//membrane;GO:0016021//integral component of membrane;GO:0101003//ficolin-1-rich granule membrane	GO:0005515//protein binding	GO:0006893//Golgi to plasma membrane transport;GO:0015031//protein transport;GO:0032456//endocytic recycling	--
16	19703761	19704011	MergePeak_7235	0.00370836463171721	.	125	131	188	58	39	72	54	31	38	41	43	35	3.91196442696581	2.79948719743168	-1.11247722953413	0.0450593645417825	0.997432858269589	1.34621493728914	0.00111632898900634	ENSG00000103550	-	19701937	19718227	3utr	ENST00000219837	mRNA	KNOP1	lysine rich nucleolar protein 1 [Source:HGNC Symbol;Acc:HGNC:34404]	-	-	-	-	GO:0005634//nucleus;GO:0005730//nucleolus	GO:0003723//RNA binding;GO:0005515//protein binding	-	--
16	21253052	21253227	MergePeak_7256	0.00370836463171721	.	0	0	0	28	34	15	0	0	0	0	1	0	2.02299939473228	8.46881577610774	6.44581638137546	0.0134931784815278	0.997432858269589	1.86988573495441	0.00111632898900634	ENSG00000103316	-	21243872	21262158	-	ENST00000570401	mRNA	CRYM	crystallin mu [Source:HGNC Symbol;Acc:HGNC:2418]	-	-	-	-	GO:0005634//nucleus;GO:0005737//cytoplasm;GO:0005739//mitochondrion;GO:0005782//peroxisomal matrix;GO:0005829//cytosol;GO:0070062//extracellular exosome	GO:0003714//transcription corepressor activity;GO:0005515//protein binding;GO:0016491//oxidoreductase activity;GO:0042562//hormone binding;GO:0042803//protein homodimerization activity;GO:0047127//thiomorpholine-carboxylate dehydrogenase activity;GO:0050661//NADP binding;GO:0070324//thyroid hormone binding	GO:0000122//negative regulation of transcription from RNA polymerase II promoter;GO:0006554//lysine catabolic process;GO:0007605//sensory perception of sound;GO:0042403//thyroid hormone metabolic process;GO:0070327//thyroid hormone transport	--
16	21253052	21253227	MergePeak_7256	0.00370836463171721	.	0	0	0	28	34	15	0	0	0	0	1	0	2.02299939473228	8.46881577610774	6.44581638137546	0.0134931784815278	0.997432858269589	1.86988573495441	0.00111632898900634	ENSG00000175311	+	21233699	21253850	3utr	ENST00000311620	mRNA	ANKS4B	ankyrin repeat and sterile alpha motif domain containing 4B [Source:HGNC Symbol;Acc:HGNC:26795]	-	-	-	-	GO:0005789//endoplasmic reticulum membrane;GO:0005886//plasma membrane;GO:0005902//microvillus;GO:0005903//brush border;GO:0042995//cell projection	GO:0005515//protein binding	GO:0030154//cell differentiation;GO:0034622//cellular macromolecular complex assembly;GO:0034976//response to endoplasmic reticulum stress;GO:1904106//protein localization to microvillus;GO:1904970//brush border assembly	--
16	27345284	27345409	MergePeak_7334	0.00370836463171721	.	19	29	21	11	3	20	2	0	0	9	3	3	7.17155696242955	3.45817528411733	-3.71338167831222	0.0281895049986482	0.997432858269589	1.54991255017462	0.00111632898900634	ENSG00000077238	+	27344908	27345602	3utr,stop_codon	ENST00000562968	mRNA	IL4R	interleukin 4 receptor [Source:HGNC Symbol;Acc:HGNC:6015]	Human Diseases;Environmental Information Processing;Environmental Information Processing;Organismal Systems;Environmental Information Processing;Organismal Systems;Organismal Systems;Human Diseases	Cancer: overview;Signal transduction;Signaling molecules and interaction;Immune system;Signal transduction;Immune system;Immune system;Immune disease	ko05200//Pathways in cancer;ko04151//PI3K-Akt signaling pathway;ko04060//Cytokine-cytokine receptor interaction;ko04640//Hematopoietic cell lineage;ko04630//JAK-STAT signaling pathway;ko04659//Th17 cell differentiation;ko04658//Th1 and Th2 cell differentiation;ko05321//Inflammatory bowel disease	K05071;K05071;K05071;K05071;K05071;K05071;K05071;K05071	GO:0005576//extracellular region;GO:0005615//extracellular space;GO:0005654//nucleoplasm;GO:0005886//plasma membrane;GO:0005887//integral component of plasma membrane;GO:0009897//external side of plasma membrane;GO:0016020//membrane;GO:0016021//integral component of membrane;GO:0034451//centriolar satellite;GO:0043235//receptor complex	GO:0004896//cytokine receptor activity;GO:0004913//interleukin-4 receptor activity;GO:0005515//protein binding	GO:0002376//immune system process;GO:0002532//production of molecular mediator involved in inflammatory response;GO:0002639//positive regulation of immunoglobulin production;GO:0006955//immune response;GO:0007165//signal transduction;GO:0016064//immunoglobulin mediated immune response;GO:0019221//cytokine-mediated signaling pathway;GO:0030728//ovulation;GO:0032722//positive regulation of chemokin…	--
16	28285884	28286084	MergePeak_7342	0.00370836463171721	.	57	64	26	10	2	14	0	0	0	1	1	1	10.0522024204333	5.40233874773319	-4.64986367270011	0.0108286115720078	0.997432858269589	1.96542722437846	0.00111632898900634	ENSG00000188322	+	28259246	28320921	-	ENST00000671413	mRNA	SBK1	SH3 domain binding kinase 1 [Source:HGNC Symbol;Acc:HGNC:17699]	-	-	-	-	GO:0005737//cytoplasm	GO:0000166//nucleotide binding;GO:0004672//protein kinase activity;GO:0004674//protein serine/threonine kinase activity;GO:0004712//protein serine/threonine/tyrosine kinase activity;GO:0005524//ATP binding;GO:0016301//kinase activity;GO:0016740//transferase activity	GO:0006468//protein phosphorylation;GO:0007420//brain development;GO:0016310//phosphorylation;GO:0018105//peptidyl-serine phosphorylation;GO:0018107//peptidyl-threonine phosphorylation	--
16	28285884	28286084	MergePeak_7342	0.00370836463171721	.	57	64	26	10	2	14	0	0	0	1	1	1	10.0522024204333	5.40233874773319	-4.64986367270011	0.0108286115720078	0.997432858269589	1.96542722437846	0.00111632898900634	ENSG00000246465	-	28284885	28292064	-	ENST00000501520	lncRNA	-	-	-	-	-	-	-	-	-	-
16	28285884	28286084	MergePeak_7342	0.00370836463171721	.	57	64	26	10	2	14	0	0	0	1	1	1	10.0522024204333	5.40233874773319	-4.64986367270011	0.0108286115720078	0.997432858269589	1.96542722437846	0.00111632898900634	ENSG00000283662	+	28258686	28292173	-	ENST00000635780	lncRNA	-	-	-	-	-	-	-	-	-	-
16	31203335	31203450	MergePeak_7429	0.552573090675118	.	52	21	42	7	4	13	0	0	0	1	3	3	9.75809267044275	4.06594085246178	-5.69215181798097	0.00104385899515731	0.681803026805717	2.98135816202429	0.166341075089963	ENSG00000103490	-	31202194	31203450	5utr	ENST00000561508	mRNA	PYCARD	PYD and CARD domain containing [Source:HGNC Symbol;Acc:HGNC:16608]	Human Diseases;Human Diseases;Human Diseases;Human Diseases;Human Diseases;Organismal Systems;Human Diseases;Cellular Processes;Organismal Systems;Human Diseases;Organismal Systems;Human Diseases	Infectious disease: bacterial;Infectious disease: bacterial;Infectious disease: bacterial;Cardiovascular disease;Infectious disease: bacterial;Immune system;Infectious disease: viral;Cell growth and death;Immune system;Infectious disease: bacterial;Immune system;Infectious disease: bacterial	ko05130//Pathogenic Escherichia coli infection;ko05132//Salmonella infection;ko05131//Shigellosis;ko05417//Lipid and atherosclerosis;ko05135//Yersinia infection;ko04621//NOD-like receptor signaling pathway;ko05164//Influenza A;ko04217//Necroptosis;ko04625//C-type lectin receptor signaling pathway;ko05133//Pertussis;ko04623//Cytosolic DNA-sensing pathway;ko05134//Legionellosis	K12799;K12799;K12799;K12799;K12799;K12799;K12799;K12799;K12799;K12799;K12799;K12799	GO:0000139//Golgi membrane;GO:0005576//extracellular region;GO:0005634//nucleus;GO:0005654//nucleoplasm;GO:0005730//nucleolus;GO:0005737//cytoplasm;GO:0005739//mitochondrion;GO:0005783//endoplasmic reticulum;GO:0005794//Golgi apparatus;GO:0005829//cytosol;GO:0005874//microtubule;GO:0008385//IkappaB kinase complex;GO:0016020//membrane;GO:0032991//macromolecular complex;GO:0034774//secretory granul…	GO:0002020//protease binding;GO:0004197//cysteine-type endopeptidase activity;GO:0005138//interleukin-6 receptor binding;GO:0005515//protein binding;GO:0005523//tropomyosin binding;GO:0008656//cysteine-type endopeptidase activator activity involved in apoptotic process;GO:0017024//myosin I binding;GO:0019899//enzyme binding;GO:0032090//Pyrin domain binding;GO:0042802//identical protein binding;GO…	GO:0001773//myeloid dendritic cell activation;GO:0002218//activation of innate immune response;GO:0002221//pattern recognition receptor signaling pathway;GO:0002230//positive regulation of defense response to virus by host;GO:0002277//myeloid dendritic cell activation involved in immune response;GO:0002376//immune system process;GO:0002588//positive regulation of antigen processing and presentati…	--
16	31203335	31203450	MergePeak_7429	0.552573090675118	.	52	21	42	7	4	13	0	0	0	1	3	3	9.75809267044275	4.06594085246178	-5.69215181798097	0.00104385899515731	0.681803026805717	2.98135816202429	0.166341075089963	ENSG00000261359	+	31201885	31203452	-	ENST00000561916	lncRNA	-	-	-	-	-	-	-	-	-	-
16	46676665	46677362	MergePeak_7448	0.00370836463171721	.	37	129	93	177	116	147	64	57	57	67	53	49	2.54548238322827	3.67727938431801	1.13179700108974	0.0475753352271306	0.997432858269589	1.32261814288792	0.00111632898900634	ENSG00000069329	-	46656132	46689178	cds	ENST00000299138	mRNA	VPS35	VPS35 retromer complex component [Source:HGNC Symbol;Acc:HGNC:13487]	Cellular Processes	Transport and catabolism	ko04144//Endocytosis	K18468	GO:0005737//cytoplasm;GO:0005739//mitochondrion;GO:0005764//lysosome;GO:0005765//lysosomal membrane;GO:0005768//endosome;GO:0005769//early endosome;GO:0005770//late endosome;GO:0005829//cytosol;GO:0010008//endosome membrane;GO:0014069//postsynaptic density;GO:0016020//membrane;GO:0030904//retromer complex;GO:0030906//retromer, cargo-selective complex;GO:0043005//neuron projection;GO:0043025//neur…	GO:0005515//protein binding;GO:0031748//D1 dopamine receptor binding	GO:0006886//intracellular protein transport;GO:0007040//lysosome organization;GO:0007416//synapse assembly;GO:0010628//positive regulation of gene expression;GO:0010629//negative regulation of gene expression;GO:0010821//regulation of mitochondrion organization;GO:0015031//protein transport;GO:0016055//Wnt signaling pathway;GO:0016241//regulation of macroautophagy;GO:0031647//regulation of protei…	--
16	57998225	57998450	MergePeak_7528	0.00370836463171721	.	141	227	233	247	208	214	34	29	36	17	16	23	4.62557750389037	5.87482510485169	1.24924760096132	0.00850517677241206	0.997432858269589	2.07031665553933	0.00111632898900634	ENSG00000166188	-	57994676	58000672	5utr,cds,start_codon	ENST00000299237	mRNA	ZNF319	zinc finger protein 319 [Source:HGNC Symbol;Acc:HGNC:13644]	-	-	-	-	GO:0005634//nucleus	GO:0000978//RNA polymerase II core promoter proximal region sequence-specific DNA binding;GO:0001228//transcriptional activator activity, RNA polymerase II transcription regulatory region sequence-specific binding;GO:0003677//DNA binding;GO:0005515//protein binding;GO:0046872//metal ion binding	GO:0006357//regulation of transcription from RNA polymerase II promoter;GO:0045944//positive regulation of transcription from RNA polymerase II promoter	zf-C2H2
16	69320489	69320664	MergePeak_7622	0.00370836463171721	.	40	68	56	143	125	112	31	31	24	24	42	28	2.94966364076176	4.32006929531124	1.37040565454948	0.0143925786041774	0.997432858269589	1.84186138999391	0.00111632898900634	ENSG00000132612	+	69311350	69326939	-	ENST00000254950	mRNA	VPS4A	vacuolar protein sorting 4 homolog A [Source:HGNC Symbol;Acc:HGNC:13488]	Cellular Processes;Cellular Processes	Transport and catabolism;Cell growth and death	ko04144//Endocytosis;ko04217//Necroptosis	K12196;K12196	GO:0000922//spindle pole;GO:0005634//nucleus;GO:0005643//nuclear pore;GO:0005737//cytoplasm;GO:0005764//lysosome;GO:0005768//endosome;GO:0005769//early endosome;GO:0005770//late endosome;GO:0005774//vacuolar membrane;GO:0005813//centrosome;GO:0005829//cytosol;GO:0005886//plasma membrane;GO:0010008//endosome membrane;GO:0016020//membrane;GO:0030496//midbody;GO:0031902//late endosome membrane;GO:00…	GO:0000166//nucleotide binding;GO:0005515//protein binding;GO:0005524//ATP binding;GO:0008022//protein C-terminus binding;GO:0016787//hydrolase activity;GO:0016887//ATPase activity;GO:0019904//protein domain specific binding;GO:0044877//macromolecular complex binding	GO:0000916//actomyosin contractile ring contraction;GO:0001778//plasma membrane repair;GO:0006622//protein targeting to lysosome;GO:0006900//membrane budding;GO:0006914//autophagy;GO:0006997//nucleus organization;GO:0006998//nuclear envelope organization;GO:0007033//vacuole organization;GO:0007049//cell cycle;GO:0007080//mitotic metaphase plate congression;GO:0007084//mitotic nuclear envelope rea…	--
16	69320489	69320664	MergePeak_7622	0.00370836463171721	.	40	68	56	143	125	112	31	31	24	24	42	28	2.94966364076176	4.32006929531124	1.37040565454948	0.0143925786041774	0.997432858269589	1.84186138999391	0.00111632898900634	ENSG00000213380	-	69320420	69330588	-	MSTRG.11344.2	lncRNA	COG8	component of oligomeric golgi complex 8 [Source:HGNC Symbol;Acc:HGNC:18623]	-	-	-	-	GO:0000139//Golgi membrane;GO:0005794//Golgi apparatus;GO:0016020//membrane;GO:0017119//Golgi transport complex;GO:0032588//trans-Golgi network membrane	GO:0005515//protein binding	GO:0000301//retrograde transport, vesicle recycling within Golgi;GO:0006891//intra-Golgi vesicle-mediated transport;GO:0007030//Golgi organization;GO:0015031//protein transport;GO:0070085//glycosylation	--
16	69320489	69320664	MergePeak_7622	0.00370836463171721	.	40	68	56	143	125	112	31	31	24	24	42	28	2.94966364076176	4.32006929531124	1.37040565454948	0.0143925786041774	0.997432858269589	1.84186138999391	0.00111632898900634	ENSG00000260914	+	69299682	69322700	-	ENST00000570054	mRNA	VPS4A	novel protein	Cellular Processes;Cellular Processes	Transport and catabolism;Cell growth and death	ko04144//Endocytosis;ko04217//Necroptosis	K12196;K12196	GO:0010008//endosome membrane;GO:0016020//membrane;GO:0031902//late endosome membrane;GO:0043229//intracellular organelle	GO:0000166//nucleotide binding;GO:0005524//ATP binding;GO:0016887//ATPase activity	GO:0007033//vacuole organization;GO:0007049//cell cycle;GO:0016197//endosomal transport;GO:0051301//cell division	--
16	71645275	71645450	MergePeak_7679	0.00370836463171721	.	137	187	175	155	92	123	27	14	12	31	36	37	5.28365914759834	4.12894823595538	-1.15471091164296	0.0271749464530513	0.997432858269589	1.56583130299759	0.00111632898900634	ENSG00000040199	-	71644928	71715529	3utr	ENST00000393524	mRNA	PHLPP2	PH domain and leucine rich repeat protein phosphatase 2 [Source:HGNC Symbol;Acc:HGNC:29149]	Environmental Information Processing	Signal transduction	ko04151//PI3K-Akt signaling pathway	K16340	GO:0001917//photoreceptor inner segment;GO:0005634//nucleus;GO:0005654//nucleoplasm;GO:0005737//cytoplasm;GO:0005829//cytosol;GO:0016020//membrane;GO:0042622//photoreceptor outer segment membrane;GO:0043231//intracellular membrane-bounded organelle;GO:0045171//intercellular bridge;GO:0072686//mitotic spindle	GO:0004721//phosphoprotein phosphatase activity;GO:0004722//protein serine/threonine phosphatase activity;GO:0005515//protein binding;GO:0016787//hydrolase activity;GO:0016791//phosphatase activity;GO:0046872//metal ion binding	GO:0006470//protein dephosphorylation;GO:0007165//signal transduction;GO:0016311//dephosphorylation;GO:0021766//hippocampus development	--
16	74368861	74369036	MergePeak_7710	0.695572628021327	.	28	23	25	0	0	0	0	1	2	0	2	3	6.65049518099076	-0.882285213253727	-7.53278039424449	0.000609863515122031	0.61746418881248	3.21476734738526	0.209388225197244	ENSG00000261079	+	74367462	74369826	-	ENST00000563701	lncRNA	-	-	-	-	-	-	-	-	-	-
16	75170302	75170502	MergePeak_7725	0.00370836463171721	.	70	83	60	125	146	81	47	34	26	24	34	33	3.0264587210676	4.25646484033224	1.23000611926464	0.0276324708027255	0.997432858269589	1.55858028019338	0.00111632898900634	ENSG00000184517	+	75148524	75172234	3utr,cds,stop_codon	ENST00000570010	mRNA	ZFP1	ZFP1 zinc finger protein [Source:HGNC Symbol;Acc:HGNC:23328]	Human Diseases	Infectious disease: viral	ko05168//Herpes simplex virus 1 infection	K09228	GO:0005634//nucleus	GO:0000978//RNA polymerase II core promoter proximal region sequence-specific DNA binding;GO:0000981//RNA polymerase II transcription factor activity, sequence-specific DNA binding;GO:0003677//DNA binding;GO:0005515//protein binding;GO:0046872//metal ion binding;GO:1990837//sequence-specific double-stranded DNA binding	GO:0006355//regulation of transcription, DNA-templated;GO:0006357//regulation of transcription from RNA polymerase II promoter	zf-C2H2
16	85556149	85556324	MergePeak_7798	0.00370836463171721	.	37	46	58	88	60	65	9	3	4	27	30	28	5.20084680107537	3.62544759819836	-1.57539920287701	0.035100485530527	0.997432858269589	1.45468687607633	0.00111632898900634	ENSG00000131149	+	85555967	85654346	5utr,start_codon	ENST00000635906	mRNA	GSE1	Gse1 coiled-coil protein [Source:HGNC Symbol;Acc:HGNC:28979]	-	-	-	-	-	GO:0005515//protein binding	-	--
16	86581361	86581561	MergePeak_7813	0.00370836463171721	.	184	31	17	14	57	16	2	3	2	8	5	5	7.08160523683701	4.57587679785921	-2.5057284389778	0.0462024847202449	0.997432858269589	1.33533466792278	0.00111632898900634	ENSG00000176678	+	86578549	86583478	3utr	ENST00000320241	mRNA	FOXL1	forkhead box L1 [Source:HGNC Symbol;Acc:HGNC:3817]	-	-	-	-	GO:0000785//chromatin;GO:0005634//nucleus	GO:0000978//RNA polymerase II core promoter proximal region sequence-specific DNA binding;GO:0000981//RNA polymerase II transcription factor activity, sequence-specific DNA binding;GO:0003677//DNA binding;GO:0003700//transcription factor activity, sequence-specific DNA binding;GO:0008301//DNA binding, bending;GO:0043565//sequence-specific DNA binding	GO:0006355//regulation of transcription, DNA-templated;GO:0006357//regulation of transcription from RNA polymerase II promoter;GO:0007495//visceral mesoderm-endoderm interaction involved in midgut development;GO:0007507//heart development;GO:0009653//anatomical structure morphogenesis;GO:0030111//regulation of Wnt signaling pathway;GO:0030154//cell differentiation;GO:0030166//proteoglycan biosynt…	Fork_head
16	87327161	87327584	MergePeak_7814	0.00370836463171721	.	220	194	214	135	89	134	9	6	3	12	16	6	7.17415227690796	5.69589095212675	-1.47826132478121	0.0192919679781522	0.997432858269589	1.71462346761494	0.00111632898900634	ENSG00000103264	-	87326987	87383776	3utr	ENST00000311635	mRNA	FBXO31	F-box protein 31 [Source:HGNC Symbol;Acc:HGNC:16510]	-	-	-	-	GO:0005813//centrosome;GO:0005829//cytosol;GO:0016020//membrane;GO:0016021//integral component of membrane;GO:0019005//SCF ubiquitin ligase complex;GO:0043025//neuronal cell body	GO:0005515//protein binding;GO:0030332//cyclin binding	GO:0006974//cellular response to DNA damage stimulus;GO:0007049//cell cycle;GO:0016567//protein ubiquitination;GO:0031145//anaphase-promoting complex-dependent proteasomal ubiquitin-dependent protein catabolic process;GO:0031146//SCF-dependent proteasomal ubiquitin-dependent protein catabolic process;GO:0031571//mitotic G1 DNA damage checkpoint;GO:0050775//positive regulation of dendrite morphoge…	--
16	87327161	87327584	MergePeak_7814	0.00370836463171721	.	220	194	214	135	89	134	9	6	3	12	16	6	7.17415227690796	5.69589095212675	-1.47826132478121	0.0192919679781522	0.997432858269589	1.71462346761494	0.00111632898900634	ENSG00000131152	-	87302876	87334273	-	ENST00000568879	mRNA	C16orf95	novel protein	-	-	-	-	-	-	-	--
16	87327161	87327584	MergePeak_7814	0.00370836463171721	.	220	194	214	135	89	134	9	6	3	12	16	6	7.17415227690796	5.69589095212675	-1.47826132478121	0.0192919679781522	0.997432858269589	1.71462346761494	0.00111632898900634	ENSG00000270082	+	87326987	87327584	-	ENST00000602665	lncRNA	-	-	-	-	-	-	-	-	-	-
16	87703384	87707913	MergePeak_7836	0.00370836463171721	.	160	71	41	23	38	23	11	14	5	23	10	6	5.21022121758843	3.40487700751342	-1.80534421007501	0.0481365787590193	0.997432858269589	1.31752477984577	0.00111632898900634	ENSG00000104731	-	87698149	87765972	3utr	ENST00000567298	nonsense_mediated_decay	KLHDC4	kelch domain containing 4 [Source:HGNC Symbol;Acc:HGNC:25272]	-	-	-	-	-	GO:0005515//protein binding	-	--
16	88808319	88808469	MergePeak_7852	0.00370836463171721	.	589	265	184	156	107	129	101	110	77	97	102	97	3.87656208986926	2.70350391471551	-1.17305817515375	0.0233170902205299	0.997432858269589	1.63232564688103	0.00111632898900634	ENSG00000167513	+	88803789	88809258	3utr,stop_codon	ENST00000301019	mRNA	CDT1	chromatin licensing and DNA replication factor 1 [Source:HGNC Symbol;Acc:HGNC:24576]	-	-	-	-	GO:0000775//chromosome, centromeric region;GO:0000776//kinetochore;GO:0005634//nucleus;GO:0005654//nucleoplasm;GO:0005694//chromosome;GO:0005829//cytosol;GO:0016604//nuclear body	GO:0003677//DNA binding;GO:0003682//chromatin binding;GO:0005515//protein binding;GO:0070182//DNA polymerase binding	GO:0000076//DNA replication checkpoint;GO:0000278//mitotic cell cycle;GO:0006260//DNA replication;GO:0007049//cell cycle;GO:0007059//chromosome segregation;GO:0030174//regulation of DNA-dependent DNA replication initiation;GO:0031334//positive regulation of protein complex assembly;GO:0033044//regulation of chromosome organization;GO:0033262//regulation of nuclear cell cycle DNA replication;GO:00…	--
16	89670414	89670589	MergePeak_7891	0.00370836463171721	.	46	43	40	10	13	15	1	1	0	1	1	5	8.04951051926038	4.72744986411847	-3.32206065514191	0.0282626355671837	0.997432858269589	1.54878734146432	0.00111632898900634	ENSG00000167523	+	89657802	89671267	3utr	ENST00000301031	mRNA	SPATA33	spermatogenesis associated 33 [Source:HGNC Symbol;Acc:HGNC:26463]	-	-	-	-	GO:0005634//nucleus;GO:0005737//cytoplasm;GO:0005829//cytosol	GO:0005515//protein binding	-	--
17	2380978	2381053	MergePeak_7992	0.00370836463171721	.	51	17	24	6	5	5	1	2	1	2	10	2	6.56181193521087	2.5078772298525	-4.05393470535837	0.00648613281762677	0.997432858269589	2.18801416245123	0.00111632898900634	ENSG00000141258	+	2337501	2381054	3utr	ENST00000268989	mRNA	SGSM2	small G protein signaling modulator 2 [Source:HGNC Symbol;Acc:HGNC:29026]	-	-	-	-	GO:0005737//cytoplasm;GO:0042470//melanosome	GO:0005096//GTPase activator activity;GO:0031267//small GTPase binding	GO:0034499//late endosome to Golgi transport;GO:0043547//positive regulation of GTPase activity;GO:0050790//regulation of catalytic activity;GO:0090630//activation of GTPase activity	--
17	3924069	3924269	MergePeak_8020	0.00370836463171721	.	491	199	216	240	157	204	10	6	12	20	11	21	7.05507727752121	5.82304568333358	-1.23203159418763	0.0471019346325786	0.997432858269589	1.32696125459089	0.00111632898900634	ENSG00000074370	-	3923870	3964464	3utr	ENST00000309890	mRNA	ATP2A3	ATPase sarcoplasmic/endoplasmic reticulum Ca2+ transporting 3 [Source:HGNC Symbol;Acc:HGNC:813]	Human Diseases;Human Diseases;Environmental Information Processing;Environmental Information Processing;Human Diseases;Environmental Information Processing;Human Diseases;Organismal Systems;Human Diseases;Organismal Systems;Organismal Systems;Human Diseases;Organismal Systems;Human Diseases	Neurodegenerative disease;Neurodegenerative disease;Signal transduction;Signal transduction;Cardiovascular disease;Signal transduction;Cardiovascular disease;Circulatory system;Neurodegenerative disease;Endocrine system;Digestive system;Cardiovascular disease;Circulatory system;Cardiovascular disease	ko05022//Pathways of neurodegeneration - multiple diseases;ko05010//Alzheimer disease;ko04020//Calcium signaling pathway;ko04024//cAMP signaling pathway;ko05415//Diabetic cardiomyopathy;ko04022//cGMP-PKG signaling pathway;ko05414//Dilated cardiomyopathy;ko04261//Adrenergic signaling in cardiomyocytes;ko05017//Spinocerebellar ataxia;ko04919//Thyroid hormone signaling pathway;ko04972//Pancreatic se…	K05853;K05853;K05853;K05853;K05853;K05853;K05853;K05853;K05853;K05853;K05853;K05853;K05853;K05853	GO:0005634//nucleus;GO:0005783//endoplasmic reticulum;GO:0005789//endoplasmic reticulum membrane;GO:0016020//membrane;GO:0016021//integral component of membrane;GO:0016529//sarcoplasmic reticulum;GO:0031090//organelle membrane;GO:0031095//platelet dense tubular network membrane;GO:0031965//nuclear membrane;GO:0033017//sarcoplasmic reticulum membrane	GO:0000166//nucleotide binding;GO:0005215//transporter activity;GO:0005388//calcium-transporting ATPase activity;GO:0005515//protein binding;GO:0005524//ATP binding;GO:0008656//cysteine-type endopeptidase activator activity involved in apoptotic process;GO:0015085//calcium ion transmembrane transporter activity;GO:0015662//ATPase activity, coupled to transmembrane movement of ions, phosphorylativ…	GO:0006811//ion transport;GO:0006816//calcium ion transport;GO:0006874//cellular calcium ion homeostasis;GO:0006919//activation of cysteine-type endopeptidase activity involved in apoptotic process;GO:0034220//ion transmembrane transport;GO:0070059//intrinsic apoptotic signaling pathway in response to endoplasmic reticulum stress;GO:0070588//calcium ion transmembrane transport;GO:1900121//negativ…	--
17	5183659	5183709	MergePeak_8049	0.00370836463171721	.	2	6	4	16	24	36	5	1	4	0	4	2	2.29150271633215	5.96087722164509	3.66937450531294	0.0163605559572182	0.997432858269589	1.78620194240983	0.00111632898900634	ENSG00000180626	-	5179535	5191868	cds	ENST00000575779	mRNA	ZNF594	zinc finger protein 594 [Source:HGNC Symbol;Acc:HGNC:29392]	-	-	-	-	GO:0005634//nucleus;GO:0005654//nucleoplasm	GO:0000978//RNA polymerase II core promoter proximal region sequence-specific DNA binding;GO:0001228//transcriptional activator activity, RNA polymerase II transcription regulatory region sequence-specific binding;GO:0003677//DNA binding;GO:0046872//metal ion binding	GO:0006357//regulation of transcription from RNA polymerase II promoter;GO:0045944//positive regulation of transcription from RNA polymerase II promoter	zf-C2H2
17	8222356	8222481	MergePeak_8120	0.00370836463171721	.	5	11	13	14	36	38	0	2	1	0	0	0	5.27338222903531	9.60684904040879	4.33346681137348	0.0226820446644358	0.997432858269589	1.64431779870078	0.00111632898900634	ENSG00000178977	-	8220624	8224043	-	ENST00000315707	lncRNA	-	-	-	-	-	-	-	-	-	-
17	12764940	12765165	MergePeak_8155	0.00370836463171721	.	98	67	156	14	19	39	9	5	3	0	0	0	6.33152975609834	9.31222216322367	2.98069240712533	0.0416809633791451	0.997432858269589	1.38006225167083	0.00111632898900634	ENSG00000141052	+	12665890	12768949	3utr	ENST00000425538	mRNA	MYOCD	myocardin [Source:HGNC Symbol;Acc:HGNC:16067]	-	-	-	-	GO:0000785//chromatin;GO:0005634//nucleus	GO:0003713//transcription coactivator activity;GO:0005515//protein binding;GO:0035035//histone acetyltransferase binding;GO:0042826//histone deacetylase binding;GO:0061629//RNA polymerase II sequence-specific DNA binding transcription factor binding;GO:0070412//R-SMAD binding	GO:0000122//negative regulation of transcription from RNA polymerase II promoter;GO:0001560//regulation of cell growth by extracellular stimulus;GO:0001570//vasculogenesis;GO:0001666//response to hypoxia;GO:0003231//cardiac ventricle development;GO:0003257//positive regulation of transcription from RNA polymerase II promoter involved in myocardial precursor cell differentiation;GO:0006357//regula…	--
17	12764940	12765165	MergePeak_8155	0.00370836463171721	.	98	67	156	14	19	39	9	5	3	0	0	0	6.33152975609834	9.31222216322367	2.98069240712533	0.0416809633791451	0.997432858269589	1.38006225167083	0.00111632898900634	ENSG00000265489	-	12760140	12790242	-	ENST00000584772	lncRNA	-	-	-	-	-	-	-	-	-	-
17	20999746	20999921	MergePeak_8279	0.00370836463171721	.	812	514	285	235	164	170	403	326	274	304	339	299	2.71137527161723	1.57385735953335	-1.13751791208388	0.00745899684042866	0.997432858269589	2.1273195768117	0.00111632898900634	ENSG00000124422	-	20999596	21043011	3utr	ENST00000261497	mRNA	USP22	ubiquitin specific peptidase 22 [Source:HGNC Symbol;Acc:HGNC:12621]	-	-	-	-	GO:0000124//SAGA complex;GO:0005634//nucleus;GO:0005654//nucleoplasm;GO:0033276//transcription factor TFTC complex	GO:0003713//transcription coactivator activity;GO:0004843//thiol-dependent ubiquitin-specific protease activity;GO:0005515//protein binding;GO:0008233//peptidase activity;GO:0008234//cysteine-type peptidase activity;GO:0008270//zinc ion binding;GO:0010485//H4 histone acetyltransferase activity;GO:0016787//hydrolase activity;GO:0019899//enzyme binding;GO:0030374//ligand-dependent nuclear receptor …	GO:0006282//regulation of DNA repair;GO:0006325//chromatin organization;GO:0006357//regulation of transcription from RNA polymerase II promoter;GO:0006508//proteolysis;GO:0006511//ubiquitin-dependent protein catabolic process;GO:0007049//cell cycle;GO:0009792//embryo development ending in birth or egg hatching;GO:0016574//histone ubiquitination;GO:0016578//histone deubiquitination;GO:0016579//pro…	--
17	20999746	20999921	MergePeak_8279	0.00370836463171721	.	812	514	285	235	164	170	403	326	274	304	339	299	2.71137527161723	1.57385735953335	-1.13751791208388	0.00745899684042866	0.997432858269589	2.1273195768117	0.00111632898900634	ENSG00000233098	+	20951431	21002276	-	ENST00000581958	lncRNA	-	-	-	-	-	-	-	-	-	-
17	20999746	20999921	MergePeak_8279	0.00370836463171721	.	812	514	285	235	164	170	403	326	274	304	339	299	2.71137527161723	1.57385735953335	-1.13751791208388	0.00745899684042866	0.997432858269589	2.1273195768117	0.00111632898900634	ENSG00000263986	+	20999747	21000323	-	ENST00000580962	lncRNA	-	-	-	-	-	-	-	-	-	-
17	28573114	28573189	MergePeak_8313	0.00370836463171721	.	109	32	31	13	20	31	14	4	9	15	20	19	4.73981204904315	2.53415995254929	-2.20565209649386	0.0223936125425535	0.997432858269589	1.64987584028691	0.00111632898900634	ENSG00000109107	-	28573115	28576948	3utr	ENST00000395321	mRNA	ALDOC	aldolase, fructose-bisphosphate C [Source:HGNC Symbol;Acc:HGNC:418]	Metabolism;Environmental Information Processing;Metabolism;Metabolism;Metabolism;Metabolism;Metabolism	Global and overview maps;Signal transduction;Global and overview maps;Global and overview maps;Carbohydrate metabolism;Carbohydrate metabolism;Carbohydrate metabolism	ko01100//Metabolic pathways;ko04066//HIF-1 signaling pathway;ko01200//Carbon metabolism;ko01230//Biosynthesis of amino acids;ko00010//Glycolysis / Gluconeogenesis;ko00051//Fructose and mannose metabolism;ko00030//Pentose phosphate pathway	K01623;K01623;K01623;K01623;K01623;K01623;K01623	GO:0005576//extracellular region;GO:0005829//cytosol;GO:0005856//cytoskeleton;GO:0034774//secretory granule lumen;GO:0070062//extracellular exosome;GO:1904724//tertiary granule lumen;GO:1904813//ficolin-1-rich granule lumen	GO:0003824//catalytic activity;GO:0004332//fructose-bisphosphate aldolase activity;GO:0005515//protein binding;GO:0008092//cytoskeletal protein binding;GO:0016829//lyase activity	GO:0006000//fructose metabolic process;GO:0006096//glycolytic process;GO:0030388//fructose 1,6-bisphosphate metabolic process;GO:0030855//epithelial cell differentiation	--
17	28573114	28573189	MergePeak_8313	0.00370836463171721	.	109	32	31	13	20	31	14	4	9	15	20	19	4.73981204904315	2.53415995254929	-2.20565209649386	0.0223936125425535	0.997432858269589	1.64987584028691	0.00111632898900634	ENSG00000258472	-	28455752	28614183	-	ENST00000481916	nonsense_mediated_decay	RSKR	novel protein	-	-	-	-	-	-	GO:0051301//cell division;GO:0051988//regulation of attachment of spindle microtubules to kinetochore	--
17	28573114	28573189	MergePeak_8313	0.00370836463171721	.	109	32	31	13	20	31	14	4	9	15	20	19	4.73981204904315	2.53415995254929	-2.20565209649386	0.0223936125425535	0.997432858269589	1.64987584028691	0.00111632898900634	ENSG00000265168	+	28573117	28574243	-	ENST00000585189	lncRNA	-	-	-	-	-	-	-	-	-	-
17	28573191	28573241	MergePeak_8314	0.00370836463171721	.	122	32	31	16	20	32	14	8	12	18	31	21	4.4934718039374	2.25239356577893	-2.24107823815847	0.0155603035330499	0.997432858269589	1.80798193553123	0.00111632898900634	ENSG00000109107	-	28573115	28576948	3utr	ENST00000395321	mRNA	ALDOC	aldolase, fructose-bisphosphate C [Source:HGNC Symbol;Acc:HGNC:418]	Metabolism;Environmental Information Processing;Metabolism;Metabolism;Metabolism;Metabolism;Metabolism	Global and overview maps;Signal transduction;Global and overview maps;Global and overview maps;Carbohydrate metabolism;Carbohydrate metabolism;Carbohydrate metabolism	ko01100//Metabolic pathways;ko04066//HIF-1 signaling pathway;ko01200//Carbon metabolism;ko01230//Biosynthesis of amino acids;ko00010//Glycolysis / Gluconeogenesis;ko00051//Fructose and mannose metabolism;ko00030//Pentose phosphate pathway	K01623;K01623;K01623;K01623;K01623;K01623;K01623	GO:0005576//extracellular region;GO:0005829//cytosol;GO:0005856//cytoskeleton;GO:0034774//secretory granule lumen;GO:0070062//extracellular exosome;GO:1904724//tertiary granule lumen;GO:1904813//ficolin-1-rich granule lumen	GO:0003824//catalytic activity;GO:0004332//fructose-bisphosphate aldolase activity;GO:0005515//protein binding;GO:0008092//cytoskeletal protein binding;GO:0016829//lyase activity	GO:0006000//fructose metabolic process;GO:0006096//glycolytic process;GO:0030388//fructose 1,6-bisphosphate metabolic process;GO:0030855//epithelial cell differentiation	--
17	28573191	28573241	MergePeak_8314	0.00370836463171721	.	122	32	31	16	20	32	14	8	12	18	31	21	4.4934718039374	2.25239356577893	-2.24107823815847	0.0155603035330499	0.997432858269589	1.80798193553123	0.00111632898900634	ENSG00000258472	-	28455752	28614183	-	ENST00000481916	nonsense_mediated_decay	RSKR	novel protein	-	-	-	-	-	-	GO:0051301//cell division;GO:0051988//regulation of attachment of spindle microtubules to kinetochore	--
17	28573191	28573241	MergePeak_8314	0.00370836463171721	.	122	32	31	16	20	32	14	8	12	18	31	21	4.4934718039374	2.25239356577893	-2.24107823815847	0.0155603035330499	0.997432858269589	1.80798193553123	0.00111632898900634	ENSG00000265168	+	28573117	28574243	-	ENST00000585189	lncRNA	-	-	-	-	-	-	-	-	-	-
17	28703196	28703296	MergePeak_8329	0.338057311446256	.	44	19	10	1	4	2	1	0	0	1	5	3	8.10647232234159	1.94414951590108	-6.16232280644051	0.00192890910345278	0.791105873668858	2.71468823725968	0.101765390998844	ENSG00000167525	-	28703197	28711888	3utr	ENST00000682792	mRNA	PROCA1	protein interacting with cyclin A1 [Source:HGNC Symbol;Acc:HGNC:28600]	-	-	-	-	-	GO:0004623//phospholipase A2 activity;GO:0005515//protein binding;GO:0030332//cyclin binding	GO:0006644//phospholipid metabolic process;GO:0050482//arachidonic acid secretion	--
17	35258727	35259027	MergePeak_8415	0.443882106930428	.	191	131	225	210	128	135	33	28	29	12	4	8	4.65706961741477	6.59763267206293	1.94056305464816	0.00126756679577567	0.73515374048112	2.89702914578363	0.133621828724585	ENSG00000166750	+	35243072	35273655	cds,start_codon	ENST00000299977	mRNA	SLFN5	schlafen family member 5 [Source:HGNC Symbol;Acc:HGNC:28286]	-	-	-	-	GO:0005634//nucleus	GO:0000166//nucleotide binding;GO:0005524//ATP binding	GO:0030154//cell differentiation	--
17	35363125	35363450	MergePeak_8426	0.00370836463171721	.	133	156	244	5	20	29	38	27	29	2	0	0	4.56127226753362	7.03904147609348	2.47776920855986	0.0469241599646498	0.997432858269589	1.32860349336794	0.00111632898900634	ENSG00000172716	-	35350305	35373621	cds	ENST00000685675	mRNA	SLFN11	schlafen family member 11 [Source:HGNC Symbol;Acc:HGNC:26633]	-	-	-	-	GO:0005634//nucleus;GO:0005654//nucleoplasm;GO:0005694//chromosome;GO:0005829//cytosol	GO:0000049//tRNA binding;GO:0000166//nucleotide binding;GO:0003723//RNA binding;GO:0004386//helicase activity;GO:0005515//protein binding;GO:0005524//ATP binding;GO:0016787//hydrolase activity;GO:0016887//ATPase activity	GO:0002376//immune system process;GO:0006974//cellular response to DNA damage stimulus;GO:0008156//negative regulation of DNA replication;GO:0010942//positive regulation of cell death;GO:0043111//replication fork arrest;GO:0051607//defense response to virus;GO:2000134//negative regulation of G1/S transition of mitotic cell cycle	--
17	36602057	36602257	MergePeak_8445	0.00370836463171721	.	50	98	114	169	64	132	24	38	30	16	24	11	3.5211468549419	5.14213784987551	1.62099099493361	0.0177524613389488	0.997432858269589	1.75074142447837	0.00111632898900634	ENSG00000278619	+	36601583	36608964	cds	ENST00000614766	mRNA	MRM1	mitochondrial rRNA methyltransferase 1 [Source:HGNC Symbol;Acc:HGNC:26202]	-	-	-	-	GO:0005739//mitochondrion;GO:0005759//mitochondrial matrix	GO:0003723//RNA binding;GO:0005515//protein binding;GO:0008168//methyltransferase activity;GO:0008173//RNA methyltransferase activity;GO:0016740//transferase activity;GO:0070039//rRNA (guanosine-2'-O-)-methyltransferase activity	GO:0000451//rRNA 2'-O-methylation;GO:0001510//RNA methylation;GO:0006364//rRNA processing;GO:0006396//RNA processing;GO:0032259//methylation	--
17	37512262	37512387	MergePeak_8451	0.00370836463171721	.	55	41	81	76	39	102	52	24	32	18	17	9	2.79595306336989	4.59409103264012	1.79813796927023	0.0152255747298848	0.997432858269589	1.81742630478333	0.00111632898900634	ENSG00000276023	+	37509879	37513501	5utr,cds,start_codon	ENST00000614411	mRNA	DUSP14	dual specificity phosphatase 14 [Source:HGNC Symbol;Acc:HGNC:17007]	-	-	-	-	-	GO:0003723//RNA binding;GO:0004721//phosphoprotein phosphatase activity;GO:0004722//protein serine/threonine phosphatase activity;GO:0004725//protein tyrosine phosphatase activity;GO:0005515//protein binding;GO:0008138//protein tyrosine/serine/threonine phosphatase activity;GO:0016787//hydrolase activity;GO:0016791//phosphatase activity;GO:0017017//MAP kinase tyrosine/serine/threonine phosphatase…	GO:0006470//protein dephosphorylation;GO:0016311//dephosphorylation;GO:0035335//peptidyl-tyrosine dephosphorylation	--
17	40341451	40341501	MergePeak_8515	0.00370836463171721	.	56	36	44	7	18	27	13	15	13	32	30	32	3.76108824734564	1.43075743064405	-2.33033081670159	0.00735889628836185	0.997432858269589	2.13318731770305	0.00111632898900634	ENSG00000131759	+	40341388	40356795	cds,start_codon	ENST00000394086	mRNA	RARA	retinoic acid receptor alpha [Source:HGNC Symbol;Acc:HGNC:9864]	Human Diseases;Human Diseases;Organismal Systems;Organismal Systems;Human Diseases	Cancer: overview;Cancer: overview;Endocrine system;Immune system;Cancer: specific types	ko05200//Pathways in cancer;ko05202//Transcriptional misregulation in cancer;ko04915//Estrogen signaling pathway;ko04659//Th17 cell differentiation;ko05221//Acute myeloid leukemia	K08527;K08527;K08527;K08527;K08527	GO:0000785//chromatin;GO:0005634//nucleus;GO:0005654//nucleoplasm;GO:0005667//transcription factor complex;GO:0005730//nucleolus;GO:0005737//cytoplasm;GO:0005829//cytosol;GO:0009986//cell surface;GO:0015629//actin cytoskeleton;GO:0030425//dendrite;GO:0032991//macromolecular complex;GO:0043005//neuron projection;GO:0048471//perinuclear region of cytoplasm;GO:0090575//RNA polymerase II transcriptio…	GO:0000900//translation repressor activity, nucleic acid binding;GO:0000976//transcription regulatory region sequence-specific DNA binding;GO:0000977//RNA polymerase II regulatory region sequence-specific DNA binding;GO:0000978//RNA polymerase II core promoter proximal region sequence-specific DNA binding;GO:0000981//RNA polymerase II transcription factor activity, sequence-specific DNA binding;G…	GO:0000122//negative regulation of transcription from RNA polymerase II promoter;GO:0001657//ureteric bud development;GO:0001843//neural tube closure;GO:0001889//liver development;GO:0002068//glandular epithelial cell development;GO:0003417//growth plate cartilage development;GO:0006355//regulation of transcription, DNA-templated;GO:0006468//protein phosphorylation;GO:0007165//signal transduction…	THR-like
17	40341451	40341501	MergePeak_8515	0.00370836463171721	.	56	36	44	7	18	27	13	15	13	32	30	32	3.76108824734564	1.43075743064405	-2.33033081670159	0.00735889628836185	0.997432858269589	2.13318731770305	0.00111632898900634	ENSG00000265666	-	40340867	40343136	-	ENST00000581080	lncRNA	-	-	-	-	-	-	-	-	-	-
17	41689209	41689821	MergePeak_8536	0.00370836463171721	.	181	507	137	55	73	151	86	64	93	75	73	91	3.72342686776335	2.50452343395055	-1.2189034338128	0.0436288719124652	0.997432858269589	1.36022601617947	0.00111632898900634	ENSG00000173812	+	41688885	41692668	cds,start_codon	ENST00000469257	mRNA	EIF1	eukaryotic translation initiation factor 1 [Source:HGNC Symbol;Acc:HGNC:3249]	-	-	-	-	GO:0005634//nucleus;GO:0005737//cytoplasm;GO:0016282//eukaryotic 43S preinitiation complex	GO:0003723//RNA binding;GO:0003743//translation initiation factor activity;GO:0005515//protein binding;GO:0008135//translation factor activity, RNA binding;GO:0043024//ribosomal small subunit binding	GO:0006412//translation;GO:0006413//translational initiation;GO:0006446//regulation of translational initiation	--
17	44011412	44011487	MergePeak_8597	0.00370836463171721	.	103	109	86	30	31	26	54	44	43	31	45	40	3.10445741358987	1.88589916596878	-1.21855824762109	0.0327511403192577	0.997432858269589	1.48477357427557	0.00111632898900634	ENSG00000091947	-	44011188	44023151	3utr	ENST00000589334	mRNA	TMEM101	transmembrane protein 101 [Source:HGNC Symbol;Acc:HGNC:28653]	-	-	-	-	GO:0005575//cellular_component;GO:0016020//membrane;GO:0016021//integral component of membrane	GO:0005515//protein binding	GO:0043123//positive regulation of I-kappaB kinase/NF-kappaB signaling	--
17	47952216	47952466	MergePeak_8685	0.00370836463171721	.	24	26	39	262	249	268	6	3	7	14	21	16	4.51729742451333	6.23220868815566	1.71491126364233	0.00704904048445751	0.997432858269589	2.15186999515974	0.00111632898900634	ENSG00000167183	-	47951967	47957883	3utr	ENST00000300557	mRNA	PRR15L	proline rich 15 like [Source:HGNC Symbol;Acc:HGNC:28149]	-	-	-	-	-	-	-	--
17	47952216	47952466	MergePeak_8685	0.00370836463171721	.	24	26	39	262	249	268	6	3	7	14	21	16	4.51729742451333	6.23220868815566	1.71491126364233	0.00704904048445751	0.997432858269589	2.15186999515974	0.00111632898900634	ENSG00000263798	+	47948054	47981736	-	ENST00000641877	lncRNA	-	-	-	-	-	-	-	-	-	-
17	50185500	50185854	MergePeak_8742	0.00370836463171721	.	52	2391	192	6	157	54	24	25	24	30	23	31	7.06252376865383	3.66539986791592	-3.39712390073791	0.0478733297139575	0.997432858269589	1.31990636516255	0.00111632898900634	ENSG00000108821	-	50184101	50201631	3utr,cds,stop_codon	ENST00000225964	mRNA	COL1A1	collagen type I alpha 1 chain [Source:HGNC Symbol;Acc:HGNC:2197]	Environmental Information Processing;Human Diseases;Human Diseases;Human Diseases;Cellular Processes;Human Diseases;Organismal Systems;Organismal Systems;Organismal Systems;Human Diseases;Environmental Information Processing	Signal transduction;Infectious disease: viral;Cardiovascular disease;Cancer: overview;Cellular community - eukaryotes;Infectious disease: parasitic;Endocrine system;Immune system;Digestive system;Endocrine and metabolic disease;Signaling molecules and interaction	ko04151//PI3K-Akt signaling pathway;ko05165//Human papillomavirus infection;ko05415//Diabetic cardiomyopathy;ko05205//Proteoglycans in cancer;ko04510//Focal adhesion;ko05146//Amoebiasis;ko04926//Relaxin signaling pathway;ko04611//Platelet activation;ko04974//Protein digestion and absorption;ko04933//AGE-RAGE signaling pathway in diabetic complications;ko04512//ECM-receptor interaction	K06236;K06236;K06236;K06236;K06236;K06236;K06236;K06236;K06236;K06236;K06236	GO:0005576//extracellular region;GO:0005581//collagen trimer;GO:0005584//collagen type I trimer;GO:0005615//extracellular space;GO:0005737//cytoplasm;GO:0005783//endoplasmic reticulum;GO:0005788//endoplasmic reticulum lumen;GO:0005794//Golgi apparatus;GO:0030141//secretory granule;GO:0031012//extracellular matrix	GO:0002020//protease binding;GO:0005201//extracellular matrix structural constituent;GO:0005515//protein binding;GO:0030020//extracellular matrix structural constituent conferring tensile strength;GO:0042802//identical protein binding;GO:0046872//metal ion binding;GO:0048407//platelet-derived growth factor binding	GO:0001501//skeletal system development;GO:0001503//ossification;GO:0001568//blood vessel development;GO:0001649//osteoblast differentiation;GO:0001957//intramembranous ossification;GO:0001958//endochondral ossification;GO:0007584//response to nutrient;GO:0007601//visual perception;GO:0007605//sensory perception of sound;GO:0009410//response to xenobiotic stimulus;GO:0009612//response to mechanic…	--
17	50192825	50194151	MergePeak_8744	0.101791008611812	.	33	336	62	0	11	1	7	8	7	9	3	10	6.21280484506398	1.42192108678192	-4.79088375828206	0.00339346117975989	0.93187541266929	2.46935711465065	0.0306421468810461	ENSG00000108821	-	50184101	50201631	cds	ENST00000225964	mRNA	COL1A1	collagen type I alpha 1 chain [Source:HGNC Symbol;Acc:HGNC:2197]	Environmental Information Processing;Human Diseases;Human Diseases;Human Diseases;Cellular Processes;Human Diseases;Organismal Systems;Organismal Systems;Organismal Systems;Human Diseases;Environmental Information Processing	Signal transduction;Infectious disease: viral;Cardiovascular disease;Cancer: overview;Cellular community - eukaryotes;Infectious disease: parasitic;Endocrine system;Immune system;Digestive system;Endocrine and metabolic disease;Signaling molecules and interaction	ko04151//PI3K-Akt signaling pathway;ko05165//Human papillomavirus infection;ko05415//Diabetic cardiomyopathy;ko05205//Proteoglycans in cancer;ko04510//Focal adhesion;ko05146//Amoebiasis;ko04926//Relaxin signaling pathway;ko04611//Platelet activation;ko04974//Protein digestion and absorption;ko04933//AGE-RAGE signaling pathway in diabetic complications;ko04512//ECM-receptor interaction	K06236;K06236;K06236;K06236;K06236;K06236;K06236;K06236;K06236;K06236;K06236	GO:0005576//extracellular region;GO:0005581//collagen trimer;GO:0005584//collagen type I trimer;GO:0005615//extracellular space;GO:0005737//cytoplasm;GO:0005783//endoplasmic reticulum;GO:0005788//endoplasmic reticulum lumen;GO:0005794//Golgi apparatus;GO:0030141//secretory granule;GO:0031012//extracellular matrix	GO:0002020//protease binding;GO:0005201//extracellular matrix structural constituent;GO:0005515//protein binding;GO:0030020//extracellular matrix structural constituent conferring tensile strength;GO:0042802//identical protein binding;GO:0046872//metal ion binding;GO:0048407//platelet-derived growth factor binding	GO:0001501//skeletal system development;GO:0001503//ossification;GO:0001568//blood vessel development;GO:0001649//osteoblast differentiation;GO:0001957//intramembranous ossification;GO:0001958//endochondral ossification;GO:0007584//response to nutrient;GO:0007601//visual perception;GO:0007605//sensory perception of sound;GO:0009410//response to xenobiotic stimulus;GO:0009612//response to mechanic…	--
17	50745786	50746574	MergePeak_8764	0.00370836463171721	.	152	127	203	98	64	63	32	37	49	41	54	47	4.05882835758121	2.966975913099	-1.09185244448221	0.0485003000379612	0.997432858269589	1.3142555747085	0.00111632898900634	ENSG00000108848	+	50719603	50756219	cds	ENST00000505658	mRNA	LUC7L3	LUC7 like 3 pre-mRNA splicing factor [Source:HGNC Symbol;Acc:HGNC:24309]	-	-	-	-	GO:0005634//nucleus;GO:0005654//nucleoplasm;GO:0005685//U1 snRNP;GO:0016607//nuclear speck;GO:0071004//U2-type prespliceosome	GO:0003677//DNA binding;GO:0003723//RNA binding;GO:0003729//mRNA binding;GO:0005515//protein binding	GO:0006376//mRNA splice site selection;GO:0006397//mRNA processing;GO:0008380//RNA splicing	--
17	57072438	57078404	MergePeak_8789	0.00370836463171721	.	28	15	25	45	26	45	2	0	3	0	0	0	5.81724356560466	10.0099007755471	4.19265720994244	0.011714450476437	0.997432858269589	1.93127807929482	0.00111632898900634	ENSG00000263004	-	57078296	57085024	-	ENST00000576313	lncRNA	-	-	-	-	-	-	-	-	-	-
17	59893220	59893320	MergePeak_8841	0.00370836463171721	.	31	19	23	9	10	5	3	0	0	2	4	8	6.70809328471177	3.07763186772244	-3.63046141698933	0.0208252247666751	0.997432858269589	1.68141030255503	0.00111632898900634	ENSG00000108443	+	59893046	59950421	5utr	ENST00000393021	mRNA	RPS6KB1	ribosomal protein S6 kinase B1 [Source:HGNC Symbol;Acc:HGNC:10436]	Human Diseases;Environmental Information Processing;Human Diseases;Human Diseases;Organismal Systems;Human Diseases;Human Diseases;Human Diseases;Human Diseases;Organismal Systems;Human Diseases;Environmental Information Processing;Cellular Processes;Human Diseases;Human Diseases;Organismal Systems;Environmental Information Processing;Environmental Information Processing;Environmental Information…	Cancer: overview;Signal transduction;Infectious disease: viral;Infectious disease: bacterial;Environmental adaptation;Infectious disease: viral;Infectious disease: viral;Cancer: overview;Cancer: overview;Immune system;Cancer: specific types;Signal transduction;Transport and catabolism;Cancer: specific types;Cancer: specific types;Endocrine system;Signal transduction;Signal transduction;Signal tra…	ko05200//Pathways in cancer;ko04151//PI3K-Akt signaling pathway;ko05165//Human papillomavirus infection;ko05131//Shigellosis;ko04714//Thermogenesis;ko05163//Human cytomegalovirus infection;ko05170//Human immunodeficiency virus 1 infection;ko05205//Proteoglycans in cancer;ko05207//Chemical carcinogenesis - receptor activation;ko04666//Fc gamma R-mediated phagocytosis;ko05225//Hepatocellular carcin…	K04688;K04688;K04688;K04688;K04688;K04688;K04688;K04688;K04688;K04688;K04688;K04688;K04688;K04688;K04688;K04688;K04688;K04688;K04688;K04688;K04688;K04688;K04688;K04688;K04688;K04688;K04688;K04688;K04688;K04688;K04688	GO:0005634//nucleus;GO:0005654//nucleoplasm;GO:0005737//cytoplasm;GO:0005739//mitochondrion;GO:0005741//mitochondrial outer membrane;GO:0005829//cytosol;GO:0009986//cell surface;GO:0016020//membrane;GO:0030054//cell junction;GO:0043005//neuron projection;GO:0045202//synapse;GO:0048471//perinuclear region of cytoplasm	GO:0000166//nucleotide binding;GO:0004672//protein kinase activity;GO:0004674//protein serine/threonine kinase activity;GO:0004711//ribosomal protein S6 kinase activity;GO:0004712//protein serine/threonine/tyrosine kinase activity;GO:0005515//protein binding;GO:0005524//ATP binding;GO:0016301//kinase activity;GO:0016740//transferase activity;GO:0030165//PDZ domain binding;GO:0042277//peptide bind…	GO:0000082//G1/S transition of mitotic cell cycle;GO:0001662//behavioral fear response;GO:0003009//skeletal muscle contraction;GO:0006417//regulation of translation;GO:0006468//protein phosphorylation;GO:0006915//apoptotic process;GO:0007049//cell cycle;GO:0007165//signal transduction;GO:0007281//germ cell development;GO:0007568//aging;GO:0007584//response to nutrient;GO:0007616//long-term memory…	--
17	60043707	60044007	MergePeak_8846	0.00370836463171721	.	247	462	535	420	522	432	84	59	44	38	43	41	4.78616978365489	5.7921859493636	1.00601616570871	0.0184141476443923	0.997432858269589	1.73484837900316	0.00111632898900634	ENSG00000068097	-	60041008	60078921	cds,stop_codon	ENST00000184956	mRNA	HEATR6	HEAT repeat containing 6 [Source:HGNC Symbol;Acc:HGNC:24076]	-	-	-	-	-	GO:0003723//RNA binding	-	--
17	66809689	66809739	MergePeak_8930	0.00370836463171721	.	37	60	60	94	186	111	46	42	39	62	60	54	2.3318066851215	3.45142116178772	1.11961447666622	0.045626687194427	0.997432858269589	1.3407810627945	0.00111632898900634	ENSG00000154229	+	66302613	66810743	3utr	ENST00000413366	mRNA	PRKCA	protein kinase C alpha [Source:HGNC Symbol;Acc:HGNC:9393]	Human Diseases;Human Diseases;Environmental Information Processing;Environmental Information Processing;Human Diseases;Environmental Information Processing;Organismal Systems;Environmental Information Processing;Human Diseases;Environmental Information Processing;Environmental Information Processing;Human Diseases;Human Diseases;Human Diseases;Human Diseases;Cellular Processes;Human Diseases;Orga…	Cancer: overview;Neurodegenerative disease;Signal transduction;Signal transduction;Infectious disease: viral;Signal transduction;Immune system;Signal transduction;Infectious disease: viral;Signal transduction;Signal transduction;Infectious disease: viral;Cardiovascular disease;Cardiovascular disease;Cancer: overview;Cellular community - eukaryotes;Cancer: overview;Immune system;Development and re…	ko05200//Pathways in cancer;ko05022//Pathways of neurodegeneration - multiple diseases;ko04151//PI3K-Akt signaling pathway;ko04020//Calcium signaling pathway;ko05171//Coronavirus disease - COVID-19;ko04010//MAPK signaling pathway;ko04613//Neutrophil extracellular trap formation;ko04014//Ras signaling pathway;ko05163//Human cytomegalovirus infection;ko04015//Rap1 signaling pathway;ko04072//Phospho…	K02677;K02677;K02677;K02677;K02677;K02677;K02677;K02677;K02677;K02677;K02677;K02677;K02677;K02677;K02677;K02677;K02677;K02677;K02677;K02677;K02677;K02677;K02677;K02677;K02677;K02677;K02677;K02677;K02677;K02677;K02677;K02677;K02677;K02677;K02677;K02677;K02677;K02677;K02677;K02677;K02677;K02677;K02677;K02677;K02677;K02677;K02677;K02677;K02677;K02677;K02677;K02677;K02677;K02677;K02677;K02677;K02677;…	GO:0005634//nucleus;GO:0005654//nucleoplasm;GO:0005737//cytoplasm;GO:0005739//mitochondrion;GO:0005783//endoplasmic reticulum;GO:0005829//cytosol;GO:0005886//plasma membrane;GO:0016020//membrane;GO:0031966//mitochondrial membrane;GO:0035866//alphav-beta3 integrin-PKCalpha complex;GO:0048471//perinuclear region of cytoplasm;GO:0070062//extracellular exosome	GO:0000166//nucleotide binding;GO:0004672//protein kinase activity;GO:0004674//protein serine/threonine kinase activity;GO:0004697//protein kinase C activity;GO:0004698//calcium-dependent protein kinase C activity;GO:0004712//protein serine/threonine/tyrosine kinase activity;GO:0005178//integrin binding;GO:0005515//protein binding;GO:0005524//ATP binding;GO:0008270//zinc ion binding;GO:0016301//k…	GO:0001525//angiogenesis;GO:0001938//positive regulation of endothelial cell proliferation;GO:0002159//desmosome assembly;GO:0006468//protein phosphorylation;GO:0006915//apoptotic process;GO:0007077//mitotic nuclear envelope disassembly;GO:0007155//cell adhesion;GO:0010595//positive regulation of endothelial cell migration;GO:0010613//positive regulation of cardiac muscle hypertrophy;GO:0016310//…	--
17	68207105	68207230	MergePeak_8959	0.00370836463171721	.	24	78	25	2	4	2	4	4	5	5	1	7	5.24714639098235	1.58768055497964	-3.65946583600271	0.00616652037766219	0.997432858269589	2.20995982900762	0.00111632898900634	ENSG00000196704	+	68205481	68257712	-	ENST00000674770	mRNA	AMZ2	archaelysin family metallopeptidase 2 [Source:HGNC Symbol;Acc:HGNC:28041]	-	-	-	-	GO:0005575//cellular_component	GO:0008233//peptidase activity;GO:0008237//metallopeptidase activity;GO:0016787//hydrolase activity;GO:0046872//metal ion binding	GO:0006508//proteolysis	--
17	68207105	68207230	MergePeak_8959	0.00370836463171721	.	24	78	25	2	4	2	4	4	5	5	1	7	5.24714639098235	1.58768055497964	-3.65946583600271	0.00616652037766219	0.997432858269589	2.20995982900762	0.00111632898900634	ENSG00000274712	+	68205489	68207493	-	ENST00000614046	processed_transcript	-	-	-	-	-	-	-	-	-	-
17	75237923	75238323	MergePeak_9025	0.00370836463171721	.	255	351	318	394	264	258	73	69	70	48	38	37	4.14322328307644	5.19691779870777	1.05369451563133	0.00781147957408556	0.997432858269589	2.10726669851677	0.00111632898900634	ENSG00000125447	-	75236599	75261621	3utr	ENST00000621217	nonsense_mediated_decay	GGA3	golgi associated, gamma adaptin ear containing, ARF binding protein 3 [Source:HGNC Symbol;Acc:HGNC:17079]	Cellular Processes	Transport and catabolism	ko04142//Lysosome	K12404	GO:0005764//lysosome;GO:0005768//endosome;GO:0005794//Golgi apparatus;GO:0005802//trans-Golgi network;GO:0010008//endosome membrane;GO:0016020//membrane;GO:0031901//early endosome membrane;GO:0032991//macromolecular complex;GO:0055038//recycling endosome membrane;GO:0098588//bounding membrane of organelle	GO:0005515//protein binding;GO:0031267//small GTPase binding;GO:0035091//phosphatidylinositol binding;GO:0043130//ubiquitin binding;GO:0044877//macromolecular complex binding	GO:0006622//protein targeting to lysosome;GO:0006886//intracellular protein transport;GO:0006892//post-Golgi vesicle-mediated transport;GO:0015031//protein transport;GO:0016192//vesicle-mediated transport;GO:0031647//regulation of protein stability;GO:0031648//protein destabilization;GO:0034394//protein localization to cell surface;GO:0043001//Golgi to plasma membrane protein transport;GO:0045732…	--
17	75626994	75627094	MergePeak_9038	0.338057311446256	.	9	5	8	58	36	30	9	12	14	10	5	11	1.34988441701957	4.5506913744975	3.20080695747793	0.0018106466702131	0.791105873668858	2.74216628969026	0.101765390998844	ENSG00000108469	-	75626854	75667154	3utr	ENST00000317905	mRNA	RECQL5	RecQ like helicase 5 [Source:HGNC Symbol;Acc:HGNC:9950]	-	-	-	-	GO:0005634//nucleus;GO:0005654//nucleoplasm;GO:0005694//chromosome;GO:0005737//cytoplasm;GO:0005829//cytosol;GO:0016591//DNA-directed RNA polymerase II, holoenzyme	GO:0000166//nucleotide binding;GO:0000993//RNA polymerase II core binding;GO:0003676//nucleic acid binding;GO:0003678//DNA helicase activity;GO:0004386//helicase activity;GO:0005515//protein binding;GO:0005524//ATP binding;GO:0009378//four-way junction helicase activity;GO:0016787//hydrolase activity;GO:0016887//ATPase activity;GO:0042802//identical protein binding;GO:0043138//3'-5' DNA helicase …	GO:0000278//mitotic cell cycle;GO:0000724//double-strand break repair via homologous recombination;GO:0006259//DNA metabolic process;GO:0006260//DNA replication;GO:0006268//DNA unwinding involved in DNA replication;GO:0006281//DNA repair;GO:0006310//DNA recombination;GO:0006974//cellular response to DNA damage stimulus;GO:0007049//cell cycle;GO:0032508//DNA duplex unwinding;GO:0034244//negative r…	--
17	75846073	75846123	MergePeak_9048	0.00370836463171721	.	123	135	74	28	33	36	83	38	55	32	65	46	2.94705320161944	1.74069136278028	-1.20636183883916	0.0491796495058631	0.997432858269589	1.30821457072158	0.00111632898900634	ENSG00000132471	-	75845720	75856507	3utr	ENST00000591399	mRNA	WBP2	WW domain binding protein 2 [Source:HGNC Symbol;Acc:HGNC:12738]	-	-	-	-	GO:0000785//chromatin;GO:0005634//nucleus;GO:0005654//nucleoplasm;GO:0005737//cytoplasm;GO:0005829//cytosol	GO:0000978//RNA polymerase II core promoter proximal region sequence-specific DNA binding;GO:0003713//transcription coactivator activity;GO:0005515//protein binding;GO:0030331//estrogen receptor binding;GO:0031490//chromatin DNA binding	GO:0032570//response to progesterone;GO:0033148//positive regulation of intracellular estrogen receptor signaling pathway;GO:0043627//response to estrogen;GO:0045815//positive regulation of gene expression, epigenetic;GO:0045893//positive regulation of transcription, DNA-templated;GO:0045944//positive regulation of transcription from RNA polymerase II promoter;GO:0050847//progesterone receptor si…	--
17	75876727	75876946	MergePeak_9049	0.00370836463171721	.	50	35	71	81	116	72	97	85	76	55	79	62	1.33326801352431	2.76105160715635	1.42778359363204	0.015722887642736	0.997432858269589	1.8034676890767	0.00111632898900634	ENSG00000132481	-	75874164	75878581	cds	ENST00000254816	mRNA	TRIM47	tripartite motif containing 47 [Source:HGNC Symbol;Acc:HGNC:19020]	-	-	-	-	GO:0005634//nucleus;GO:0005737//cytoplasm;GO:0005829//cytosol	GO:0004842//ubiquitin-protein transferase activity;GO:0008270//zinc ion binding;GO:0016740//transferase activity;GO:0046872//metal ion binding	GO:0016567//protein ubiquitination	--
17	75876727	75876946	MergePeak_9049	0.00370836463171721	.	50	35	71	81	116	72	97	85	76	55	79	62	1.33326801352431	2.76105160715635	1.42778359363204	0.015722887642736	0.997432858269589	1.8034676890767	0.00111632898900634	ENSG00000267801	+	75876372	75879546	-	ENST00000586076	lncRNA	-	-	-	-	-	-	-	-	-	-
17	76309877	76309927	MergePeak_9067	0.00370836463171721	.	17	46	13	0	3	2	1	0	1	0	3	1	7.2278178305456	2.62785928734223	-4.59995854320337	0.0257942609632429	0.997432858269589	1.58847691067431	0.00111632898900634	ENSG00000161542	-	76309478	76353916	3utr	ENST00000446526	mRNA	PRPSAP1	phosphoribosyl pyrophosphate synthetase associated protein 1 [Source:HGNC Symbol;Acc:HGNC:9466]	-	-	-	-	GO:0002189//ribose phosphate diphosphokinase complex;GO:0005737//cytoplasm	GO:0000287//magnesium ion binding;GO:0004749//ribose phosphate diphosphokinase activity;GO:0004857//enzyme inhibitor activity;GO:0005515//protein binding;GO:0042802//identical protein binding	GO:0006015//5-phosphoribose 1-diphosphate biosynthetic process;GO:0006139//nucleobase-containing compound metabolic process;GO:0006164//purine nucleotide biosynthetic process;GO:0009165//nucleotide biosynthetic process;GO:0043086//negative regulation of catalytic activity	--
17	76734164	76734214	MergePeak_9085	0.00370836463171721	.	463	101	61	62	88	66	39	25	21	32	41	36	4.93768120229473	3.28716403420109	-1.65051716809364	0.0329947563766916	0.997432858269589	1.48155507398921	0.00111632898900634	ENSG00000161547	-	76734115	76737333	3utr	ENST00000392485	mRNA	SRSF2	serine and arginine rich splicing factor 2 [Source:HGNC Symbol;Acc:HGNC:10783]	Human Diseases;Genetic Information Processing	Infectious disease: viral;Transcription	ko05168//Herpes simplex virus 1 infection;ko03040//Spliceosome	K12891;K12891	GO:0005634//nucleus;GO:0005654//nucleoplasm;GO:0005737//cytoplasm;GO:0005829//cytosol;GO:0016607//nuclear speck	GO:0003676//nucleic acid binding;GO:0003714//transcription corepressor activity;GO:0003723//RNA binding;GO:0005515//protein binding	GO:0000381//regulation of alternative mRNA splicing, via spliceosome;GO:0000398//mRNA splicing, via spliceosome;GO:0006397//mRNA processing;GO:0008380//RNA splicing;GO:0045892//negative regulation of transcription, DNA-templated	--
17	76734164	76734214	MergePeak_9085	0.00370836463171721	.	463	101	61	62	88	66	39	25	21	32	41	36	4.93768120229473	3.28716403420109	-1.65051716809364	0.0329947563766916	0.997432858269589	1.48155507398921	0.00111632898900634	ENSG00000267168	+	76732978	76738522	-	ENST00000587459	mRNA	METTL23	novel protein	-	-	-	-	GO:0005634//nucleus;GO:0005737//cytoplasm	GO:0008168//methyltransferase activity;GO:0016740//transferase activity	GO:0032259//methylation	--
17	78106966	78107116	MergePeak_9099	0.00370836463171721	.	29	4	6	42	47	18	2	2	5	1	1	1	4.13913885774339	7.46443390964134	3.32529505189795	0.0295095009103108	0.997432858269589	1.53003813559428	0.00111632898900634	ENSG00000078687	+	77958703	78108822	3utr	ENST00000696270	mRNA	TNRC6C	trinucleotide repeat containing adaptor 6C [Source:HGNC Symbol;Acc:HGNC:29318]	-	-	-	-	GO:0000932//cytoplasmic mRNA processing body;GO:0005654//nucleoplasm;GO:0005829//cytosol	GO:0003676//nucleic acid binding;GO:0003723//RNA binding;GO:0005515//protein binding	GO:0006417//regulation of translation;GO:0031047//gene silencing by RNA;GO:0035195//gene silencing by miRNA;GO:0035278//miRNA mediated inhibition of translation;GO:0060213//positive regulation of nuclear-transcribed mRNA poly(A) tail shortening;GO:1900153//positive regulation of nuclear-transcribed mRNA catabolic process, deadenylation-dependent decay	--
17	81109330	81110419	MergePeak_9178	0.00370836463171721	.	41	50	15	60	76	52	9	10	13	6	8	3	3.70318677504789	5.77267137131686	2.06948459626897	0.0173101290428471	0.997432858269589	1.76169969455167	0.00111632898900634	ENSG00000175866	+	81035151	81109372	3utr	ENST00000572329	nonsense_mediated_decay	BAIAP2	BAR/IMD domain containing adaptor protein 2 [Source:HGNC Symbol;Acc:HGNC:947]	Human Diseases;Cellular Processes;Human Diseases;Cellular Processes	Infectious disease: bacterial;Cell motility;Infectious disease: bacterial;Cellular community - eukaryotes	ko05130//Pathogenic Escherichia coli infection;ko04810//Regulation of actin cytoskeleton;ko05135//Yersinia infection;ko04520//Adherens junction	K05627;K05627;K05627;K05627	GO:0001726//ruffle;GO:0005654//nucleoplasm;GO:0005737//cytoplasm;GO:0005791//rough endoplasmic reticulum;GO:0005794//Golgi apparatus;GO:0005829//cytosol;GO:0005856//cytoskeleton;GO:0005874//microtubule;GO:0005886//plasma membrane;GO:0005912//adherens junction;GO:0014069//postsynaptic density;GO:0015629//actin cytoskeleton;GO:0016020//membrane;GO:0030027//lamellipodium;GO:0030141//secretory granul…	GO:0001221//transcription cofactor binding;GO:0005515//protein binding;GO:0008022//protein C-terminus binding;GO:0008093//cytoskeletal adaptor activity;GO:0030165//PDZ domain binding;GO:0042802//identical protein binding;GO:0070064//proline-rich region binding;GO:0097110//scaffold protein binding;GO:0098641//cadherin binding involved in cell-cell adhesion	GO:0007009//plasma membrane organization;GO:0007409//axonogenesis;GO:0007420//brain development;GO:0008286//insulin receptor signaling pathway;GO:0008360//regulation of cell shape;GO:0009617//response to bacterium;GO:0010976//positive regulation of neuron projection development;GO:0016358//dendrite development;GO:0030182//neuron differentiation;GO:0030838//positive regulation of actin filament po…	--
17	81867720	81867870	MergePeak_9207	0.00370836463171721	.	802	280	119	79	109	121	309	265	253	255	275	286	2.56523975240424	0.8917282371955	-1.67351151520874	0.00594825630681324	0.997432858269589	2.22561032625694	0.00111632898900634	ENSG00000141522	-	81867721	81871337	3utr	ENST00000269321	mRNA	ARHGDIA	Rho GDP dissociation inhibitor alpha [Source:HGNC Symbol;Acc:HGNC:678]	Organismal Systems;Organismal Systems	Nervous system;Excretory system	ko04722//Neurotrophin signaling pathway;ko04962//Vasopressin-regulated water reabsorption	K12462;K12462	GO:0001772//immunological synapse;GO:0005634//nucleus;GO:0005737//cytoplasm;GO:0005829//cytosol;GO:0005856//cytoskeleton;GO:0016020//membrane;GO:0070062//extracellular exosome	GO:0005094//Rho GDP-dissociation inhibitor activity;GO:0005096//GTPase activator activity;GO:0005515//protein binding	GO:0007162//negative regulation of cell adhesion;GO:0007266//Rho protein signal transduction;GO:0032880//regulation of protein localization;GO:0035023//regulation of Rho protein signal transduction;GO:0043066//negative regulation of apoptotic process;GO:0050790//regulation of catalytic activity;GO:0071526//semaphorin-plexin signaling pathway;GO:2000249//regulation of actin cytoskeleton reorganiza…	--
17	81867720	81867870	MergePeak_9207	0.00370836463171721	.	802	280	119	79	109	121	309	265	253	255	275	286	2.56523975240424	0.8917282371955	-1.67351151520874	0.00594825630681324	0.997432858269589	2.22561032625694	0.00111632898900634	ENSG00000262413	+	81867722	81868552	-	ENST00000576554	lncRNA	-	-	-	-	-	-	-	-	-	-
17	81900957	81901338	MergePeak_9212	0.00370836463171721	.	278	191	208	124	77	71	23	13	14	15	19	26	5.81141433474209	4.48137576188675	-1.33003857285534	0.0184033454902779	0.997432858269589	1.7351032206917	0.00111632898900634	ENSG00000141552	+	81894298	81900991	3utr	ENST00000575195	mRNA	ANAPC11	anaphase promoting complex subunit 11 [Source:HGNC Symbol;Acc:HGNC:14452]	Human Diseases;Genetic Information Processing;Cellular Processes;Cellular Processes;Organismal Systems	Infectious disease: viral;Folding, sorting and degradation;Cell growth and death;Cell growth and death;Endocrine system	ko05166//Human T-cell leukemia virus 1 infection;ko04120//Ubiquitin mediated proteolysis;ko04114//Oocyte meiosis;ko04110//Cell cycle;ko04914//Progesterone-mediated oocyte maturation	K03358;K03358;K03358;K03358;K03358	GO:0005634//nucleus;GO:0005654//nucleoplasm;GO:0005680//anaphase-promoting complex;GO:0005730//nucleolus;GO:0005737//cytoplasm;GO:0005829//cytosol;GO:0031461//cullin-RING ubiquitin ligase complex	GO:0004842//ubiquitin-protein transferase activity;GO:0005515//protein binding;GO:0008270//zinc ion binding;GO:0034450//ubiquitin-ubiquitin ligase activity;GO:0046872//metal ion binding;GO:0061630//ubiquitin protein ligase activity;GO:0097602//cullin family protein binding	GO:0000278//mitotic cell cycle;GO:0006511//ubiquitin-dependent protein catabolic process;GO:0007049//cell cycle;GO:0007346//regulation of mitotic cell cycle;GO:0016567//protein ubiquitination;GO:0031145//anaphase-promoting complex-dependent proteasomal ubiquitin-dependent protein catabolic process;GO:0045842//positive regulation of mitotic metaphase/anaphase transition;GO:0051301//cell division;G…	--
17	81900957	81901338	MergePeak_9212	0.00370836463171721	.	278	191	208	124	77	71	23	13	14	15	19	26	5.81141433474209	4.48137576188675	-1.33003857285534	0.0184033454902779	0.997432858269589	1.7351032206917	0.00111632898900634	ENSG00000183979	+	81900745	81902898	5utr	ENST00000573081	mRNA	NPB	neuropeptide B [Source:HGNC Symbol;Acc:HGNC:30099]	Environmental Information Processing	Signaling molecules and interaction	ko04080//Neuroactive ligand-receptor interaction	K05267	GO:0005576//extracellular region	GO:0001664//G-protein coupled receptor binding;GO:0005515//protein binding	GO:0007186//G-protein coupled receptor signaling pathway;GO:0007218//neuropeptide signaling pathway;GO:0007631//feeding behavior	--
17	81900957	81901338	MergePeak_9212	0.00370836463171721	.	278	191	208	124	77	71	23	13	14	15	19	26	5.81141433474209	4.48137576188675	-1.33003857285534	0.0184033454902779	0.997432858269589	1.7351032206917	0.00111632898900634	ENSG00000185813	-	81900958	81911399	3utr	ENST00000538936	mRNA	PCYT2	phosphate cytidylyltransferase 2, ethanolamine [Source:HGNC Symbol;Acc:HGNC:8756]	Metabolism;Metabolism;Metabolism	Global and overview maps;Lipid metabolism;Metabolism of other amino acids	ko01100//Metabolic pathways;ko00564//Glycerophospholipid metabolism;ko00440//Phosphonate and phosphinate metabolism	K00967;K00967;K00967	GO:0005575//cellular_component;GO:0005789//endoplasmic reticulum membrane	GO:0003824//catalytic activity;GO:0004306//ethanolamine-phosphate cytidylyltransferase activity;GO:0005515//protein binding;GO:0016740//transferase activity;GO:0016779//nucleotidyltransferase activity	GO:0006629//lipid metabolic process;GO:0006646//phosphatidylethanolamine biosynthetic process;GO:0008654//phospholipid biosynthetic process;GO:0009058//biosynthetic process	--
17	82047976	82048176	MergePeak_9221	0.00370836463171721	.	272	376	181	147	48	123	53	38	35	46	34	52	4.72922315391698	3.55905862063148	-1.1701645332855	0.0336063331457103	0.997432858269589	1.47357887168586	0.00111632898900634	ENSG00000169733	-	82047902	82051811	3utr	ENST00000310496	mRNA	RFNG	RFNG O-fucosylpeptide 3-beta-N-acetylglucosaminyltransferase [Source:HGNC Symbol;Acc:HGNC:9974]	Human Diseases;Environmental Information Processing;Metabolism	Infectious disease: viral;Signal transduction;Glycan biosynthesis and metabolism	ko05165//Human papillomavirus infection;ko04330//Notch signaling pathway;ko00514//Other types of O-glycan biosynthesis	K05948;K05948;K05948	GO:0000139//Golgi membrane;GO:0005576//extracellular region;GO:0005794//Golgi apparatus;GO:0016020//membrane;GO:0016021//integral component of membrane;GO:0030173//integral component of Golgi membrane	GO:0003674//molecular_function;GO:0008375//acetylglucosaminyltransferase activity;GO:0016740//transferase activity;GO:0016757//transferase activity, transferring glycosyl groups;GO:0033829//O-fucosylpeptide 3-beta-N-acetylglucosaminyltransferase activity;GO:0046872//metal ion binding	GO:0007389//pattern specification process;GO:0007399//nervous system development;GO:0008593//regulation of Notch signaling pathway;GO:0009887//organ morphogenesis;GO:0030154//cell differentiation;GO:0032092//positive regulation of protein binding;GO:0045747//positive regulation of Notch signaling pathway	--
18	673267	673517	MergePeak_9268	0.00370836463171721	.	287	129	113	44	31	95	25	17	20	20	24	26	5.13442372836856	3.5633618169942	-1.57106191137436	0.0217241273030669	0.997432858269589	1.66305766091267	0.00111632898900634	ENSG00000132199	-	670318	712630	3utr	ENST00000647584	mRNA	ENOSF1	enolase superfamily member 1 [Source:HGNC Symbol;Acc:HGNC:30365]	Metabolism;Metabolism	Global and overview maps;Carbohydrate metabolism	ko01100//Metabolic pathways;ko00051//Fructose and mannose metabolism	K18334;K18334	GO:0005575//cellular_component;GO:0005739//mitochondrion	GO:0000287//magnesium ion binding;GO:0016829//lyase activity;GO:0016836//hydro-lyase activity;GO:0016853//isomerase activity;GO:0046872//metal ion binding;GO:0050023//L-fuconate dehydratase activity	GO:0009063//cellular amino acid catabolic process;GO:0016052//carbohydrate catabolic process;GO:0044275//cellular carbohydrate catabolic process	--
18	673267	673517	MergePeak_9268	0.00370836463171721	.	287	129	113	44	31	95	25	17	20	20	24	26	5.13442372836856	3.5633618169942	-1.57106191137436	0.0217241273030669	0.997432858269589	1.66305766091267	0.00111632898900634	ENSG00000176890	+	657743	673484	3utr	ENST00000323224	mRNA	TYMS	thymidylate synthetase [Source:HGNC Symbol;Acc:HGNC:12441]	Metabolism;Metabolism;Human Diseases;Metabolism	Global and overview maps;Nucleotide metabolism;Drug resistance: antineoplastic;Metabolism of cofactors and vitamins	ko01100//Metabolic pathways;ko00240//Pyrimidine metabolism;ko01523//Antifolate resistance;ko00670//One carbon pool by folate	K00560;K00560;K00560;K00560	GO:0005634//nucleus;GO:0005730//nucleolus;GO:0005737//cytoplasm;GO:0005739//mitochondrion;GO:0005743//mitochondrial inner membrane;GO:0005759//mitochondrial matrix;GO:0005829//cytosol;GO:0016020//membrane	GO:0000900//translation repressor activity, nucleic acid binding;GO:0003729//mRNA binding;GO:0003824//catalytic activity;GO:0004799//thymidylate synthase activity;GO:0005542//folic acid binding;GO:0008168//methyltransferase activity;GO:0016740//transferase activity;GO:0016741//transferase activity, transferring one-carbon groups;GO:0042803//protein homodimerization activity;GO:1901363//heterocycl…	GO:0006206//pyrimidine nucleobase metabolic process;GO:0006231//dTMP biosynthetic process;GO:0006235//dTTP biosynthetic process;GO:0006417//regulation of translation;GO:0007568//aging;GO:0007623//circadian rhythm;GO:0009165//nucleotide biosynthetic process;GO:0009410//response to xenobiotic stimulus;GO:0009636//response to toxic substance;GO:0014070//response to organic cyclic compound;GO:0017148…	--
18	11881420	11881595	MergePeak_9320	0.00370836463171721	.	60	75	87	120	54	80	13	9	16	6	8	3	4.57565159714881	6.20479122800583	1.62913963085702	0.0315888914304416	0.997432858269589	1.50046561480678	0.00111632898900634	ENSG00000141404	+	11689264	11885685	3utr	ENST00000334049	mRNA	GNAL	G protein subunit alpha L [Source:HGNC Symbol;Acc:HGNC:4388]	Organismal Systems;Environmental Information Processing;Human Diseases;Human Diseases;Organismal Systems;Human Diseases	Sensory system;Signal transduction;Neurodegenerative disease;Infectious disease: parasitic;Nervous system;Infectious disease: parasitic	ko04740//Olfactory transduction;ko04020//Calcium signaling pathway;ko05012//Parkinson disease;ko05146//Amoebiasis;ko04728//Dopaminergic synapse;ko05142//Chagas disease	K04633;K04633;K04633;K04633;K04633;K04633	GO:0005834//heterotrimeric G-protein complex;GO:0005886//plasma membrane;GO:0070062//extracellular exosome	GO:0000166//nucleotide binding;GO:0001664//G-protein coupled receptor binding;GO:0003924//GTPase activity;GO:0005515//protein binding;GO:0005525//GTP binding;GO:0019001//guanyl nucleotide binding;GO:0031683//G-protein beta/gamma-subunit complex binding;GO:0046872//metal ion binding	GO:0007165//signal transduction;GO:0007186//G-protein coupled receptor signaling pathway;GO:0007188//adenylate cyclase-modulating G-protein coupled receptor signaling pathway;GO:0007189//adenylate cyclase-activating G-protein coupled receptor signaling pathway;GO:0007191//adenylate cyclase-activating dopamine receptor signaling pathway;GO:0007606//sensory perception of chemical stimulus	--
18	12449711	12449861	MergePeak_9329	0.00370836463171721	.	46	68	27	70	49	87	46	29	28	20	35	11	2.4656305260659	3.94412075753094	1.47849023146504	0.0413266491598629	0.997432858269589	1.38376980667999	0.00111632898900634	ENSG00000134278	-	12446512	12658107	cds,stop_codon	ENST00000409402	mRNA	SPIRE1	spire type actin nucleation factor 1 [Source:HGNC Symbol;Acc:HGNC:30622]	-	-	-	-	GO:0005654//nucleoplasm;GO:0005737//cytoplasm;GO:0005829//cytosol;GO:0005856//cytoskeleton;GO:0005886//plasma membrane;GO:0005938//cell cortex;GO:0016020//membrane;GO:0030659//cytoplasmic vesicle membrane;GO:0031307//integral component of mitochondrial outer membrane;GO:0031410//cytoplasmic vesicle;GO:0032154//cleavage furrow;GO:0048471//perinuclear region of cytoplasm	GO:0003779//actin binding;GO:0005515//protein binding	GO:0007015//actin filament organization;GO:0015031//protein transport;GO:0016192//vesicle-mediated transport;GO:0022607//cellular component assembly;GO:0030036//actin cytoskeleton organization;GO:0030041//actin filament polymerization;GO:0036089//cleavage furrow formation;GO:0040038//polar body extrusion after meiotic divisions;GO:0045010//actin nucleation;GO:0046907//intracellular transport;GO:0…	--
18	14074462	14074637	MergePeak_9339	0.00370836463171721	.	21	17	14	17	64	45	1	2	2	0	1	0	5.3884248476927	9.16735651508658	3.77893166739388	0.0240194436120204	0.997432858269589	1.61943705684269	0.00111632898900634	ENSG00000175322	-	14071122	14132453	-	ENST00000589203	processed_transcript	ZNF519	zinc finger protein 519 [Source:HGNC Symbol;Acc:HGNC:30574]	Human Diseases	Infectious disease: viral	ko05168//Herpes simplex virus 1 infection	K09228	GO:0005634//nucleus	GO:0000978//RNA polymerase II core promoter proximal region sequence-specific DNA binding;GO:0000981//RNA polymerase II transcription factor activity, sequence-specific DNA binding;GO:0003677//DNA binding;GO:0046872//metal ion binding	GO:0006355//regulation of transcription, DNA-templated;GO:0006357//regulation of transcription from RNA polymerase II promoter	zf-C2H2
18	23026208	23026383	MergePeak_9359	0.00370836463171721	.	142	103	59	36	32	45	18	15	18	28	25	18	4.5893539413654	2.9651455381733	-1.6242084031921	0.0153995403937856	0.997432858269589	1.81249224068441	0.00111632898900634	ENSG00000101773	+	22933826	23026488	3utr,cds,stop_codon	ENST00000399722	mRNA	RBBP8	RB binding protein 8, endonuclease [Source:HGNC Symbol;Acc:HGNC:9891]	Genetic Information Processing	Replication and repair	ko03440//Homologous recombination	K20773	GO:0005634//nucleus;GO:0005654//nucleoplasm;GO:0005694//chromosome;GO:0017053//transcriptional repressor complex;GO:0035861//site of double-strand break;GO:0043231//intracellular membrane-bounded organelle;GO:0070533//BRCA1-C complex	GO:0000014//single-stranded DNA endodeoxyribonuclease activity;GO:0000403//Y-form DNA binding;GO:0000406//double-strand/single-strand DNA junction binding;GO:0003677//DNA binding;GO:0003684//damaged DNA binding;GO:0003690//double-stranded DNA binding;GO:0003697//single-stranded DNA binding;GO:0003714//transcription corepressor activity;GO:0004518//nuclease activity;GO:0004519//endonuclease activi…	GO:0000082//G1/S transition of mitotic cell cycle;GO:0000724//double-strand break repair via homologous recombination;GO:0001835//blastocyst hatching;GO:0006281//DNA repair;GO:0006357//regulation of transcription from RNA polymerase II promoter;GO:0006974//cellular response to DNA damage stimulus;GO:0007049//cell cycle;GO:0010792//DNA double-strand break processing involved in repair via single-s…	--
18	26390099	26390324	MergePeak_9380	0.00370836463171721	.	232	290	320	341	354	284	18	14	22	10	13	10	5.9914940537335	7.19211915969252	1.20062510595902	0.0136656839036405	0.997432858269589	1.86436862901743	0.00111632898900634	ENSG00000141384	+	26226445	26391685	3utr,stop_codon	ENST00000269142	mRNA	TAF4B	TATA-box binding protein associated factor 4b [Source:HGNC Symbol;Acc:HGNC:11538]	Human Diseases;Genetic Information Processing	Neurodegenerative disease;Transcription	ko05016//Huntington disease;ko03022//Basal transcription factors	K03129;K03129	GO:0001650//fibrillar center;GO:0005634//nucleus;GO:0005654//nucleoplasm;GO:0005669//transcription factor TFIID complex;GO:0005737//cytoplasm	GO:0003677//DNA binding;GO:0046982//protein heterodimerization activity;GO:0051059//NF-kappaB binding	GO:0006351//transcription, DNA-templated;GO:0006352//DNA-templated transcription, initiation;GO:0006367//transcription initiation from RNA polymerase II promoter;GO:0006468//protein phosphorylation;GO:0007283//spermatogenesis;GO:0030154//cell differentiation;GO:0042789//mRNA transcription from RNA polymerase II promoter;GO:0048477//oogenesis;GO:0051123//RNA polymerase II transcriptional preinitia…	--
18	35260839	35261139	MergePeak_9400	0.00370836463171721	.	34	27	64	76	82	183	0	0	0	6	7	3	9.8839743749829	6.70095581963008	-3.18301855535282	0.0271169871538831	0.997432858269589	1.56675856462538	0.00111632898900634	ENSG00000186812	+	35241051	35267133	-	ENST00000589420	processed_transcript	ZNF397	zinc finger protein 397 [Source:HGNC Symbol;Acc:HGNC:18818]	-	-	-	-	GO:0005634//nucleus;GO:0005730//nucleolus;GO:0005737//cytoplasm;GO:0005829//cytosol;GO:0005886//plasma membrane;GO:0015630//microtubule cytoskeleton	GO:0000978//RNA polymerase II core promoter proximal region sequence-specific DNA binding;GO:0000981//RNA polymerase II transcription factor activity, sequence-specific DNA binding;GO:0003677//DNA binding;GO:0005515//protein binding;GO:0042803//protein homodimerization activity;GO:0046872//metal ion binding;GO:0046982//protein heterodimerization activity	GO:0006357//regulation of transcription from RNA polymerase II promoter;GO:0045892//negative regulation of transcription, DNA-templated	zf-C2H2
18	35260839	35261139	MergePeak_9400	0.00370836463171721	.	34	27	64	76	82	183	0	0	0	6	7	3	9.8839743749829	6.70095581963008	-3.18301855535282	0.0271169871538831	0.997432858269589	1.56675856462538	0.00111632898900634	ENSG00000186814	-	35260643	35290197	3utr	ENST00000589178	mRNA	ZSCAN30	zinc finger and SCAN domain containing 30 [Source:HGNC Symbol;Acc:HGNC:33517]	-	-	-	-	GO:0005634//nucleus	GO:0000978//RNA polymerase II core promoter proximal region sequence-specific DNA binding;GO:0000981//RNA polymerase II transcription factor activity, sequence-specific DNA binding;GO:0003677//DNA binding;GO:0005515//protein binding;GO:0046872//metal ion binding	GO:0006357//regulation of transcription from RNA polymerase II promoter	zf-C2H2
18	35280876	35281051	MergePeak_9402	0.154855551178349	.	29	70	26	16	8	25	0	0	0	4	2	2	9.80051455124085	4.8997394602175	-4.90077509102335	0.00300096107353845	0.898222302255187	2.5227396379164	0.046616165899762	ENSG00000186814	-	35251068	35290232	-	ENST00000420878	mRNA	ZSCAN30	zinc finger and SCAN domain containing 30 [Source:HGNC Symbol;Acc:HGNC:33517]	-	-	-	-	GO:0005634//nucleus	GO:0000978//RNA polymerase II core promoter proximal region sequence-specific DNA binding;GO:0000981//RNA polymerase II transcription factor activity, sequence-specific DNA binding;GO:0003677//DNA binding;GO:0005515//protein binding;GO:0046872//metal ion binding	GO:0006357//regulation of transcription from RNA polymerase II promoter	zf-C2H2
18	35280876	35281051	MergePeak_9402	0.154855551178349	.	29	70	26	16	8	25	0	0	0	4	2	2	9.80051455124085	4.8997394602175	-4.90077509102335	0.00300096107353845	0.898222302255187	2.5227396379164	0.046616165899762	ENSG00000268573	-	35280867	35290201	-	ENST00000586922	lncRNA	-	-	-	-	-	-	-	-	-	-
18	37222269	37222344	MergePeak_9416	0.00370836463171721	.	3	7	3	20	18	36	2	7	6	4	6	3	1.74651420199072	4.80203481375436	3.05552061176364	0.0230848925785228	0.997432858269589	1.63667214202093	0.00111632898900634	ENSG00000150477	+	36832674	37229885	3utr,stop_codon	ENST00000591619	mRNA	KIAA1328	KIAA1328 [Source:HGNC Symbol;Acc:HGNC:29248]	-	-	-	-	-	GO:0005515//protein binding	-	--
18	50984221	50984271	MergePeak_9447	0.00370836463171721	.	24	10	20	48	23	33	6	2	8	2	3	2	3.80806651739225	6.1948235298726	2.38675701248035	0.0435617498320206	0.997432858269589	1.36089468338992	0.00111632898900634	ENSG00000141642	+	50968040	50988121	cds	ENST00000269466	mRNA	ELAC1	elaC ribonuclease Z 1 [Source:HGNC Symbol;Acc:HGNC:14197]	-	-	-	-	GO:0005634//nucleus;GO:0005654//nucleoplasm;GO:0005737//cytoplasm;GO:0005829//cytosol	GO:0004518//nuclease activity;GO:0004519//endonuclease activity;GO:0016787//hydrolase activity;GO:0016891//endoribonuclease activity, producing 5'-phosphomonoesters;GO:0042781//3'-tRNA processing endoribonuclease activity;GO:0046872//metal ion binding	GO:0008033//tRNA processing;GO:0034414//tRNA 3'-trailer cleavage, endonucleolytic;GO:0042779//tRNA 3'-trailer cleavage;GO:0090502//RNA phosphodiester bond hydrolysis, endonucleolytic	--
18	50984221	50984271	MergePeak_9447	0.00370836463171721	.	24	10	20	48	23	33	6	2	8	2	3	2	3.80806651739225	6.1948235298726	2.38675701248035	0.0435617498320206	0.997432858269589	1.36089468338992	0.00111632898900634	ENSG00000267699	+	50968019	51058144	-	ENST00000590722	nonsense_mediated_decay	ELAC1	novel protein	-	-	-	-	-	-	-	--
18	57478027	57478227	MergePeak_9473	0.00370836463171721	.	22	57	36	58	41	42	0	0	1	4	5	6	8.74033542072912	5.53208966051985	-3.20824576020927	0.0290696000606129	0.997432858269589	1.5365609432094	0.00111632898900634	ENSG00000119547	+	57435374	57491298	3utr	ENST00000491143	mRNA	ONECUT2	one cut homeobox 2 [Source:HGNC Symbol;Acc:HGNC:8139]	-	-	-	-	GO:0000785//chromatin;GO:0005634//nucleus;GO:0005654//nucleoplasm;GO:0015629//actin cytoskeleton	GO:0000978//RNA polymerase II core promoter proximal region sequence-specific DNA binding;GO:0000981//RNA polymerase II transcription factor activity, sequence-specific DNA binding;GO:0001228//transcriptional activator activity, RNA polymerase II transcription regulatory region sequence-specific binding;GO:0003677//DNA binding;GO:0003700//transcription factor activity, sequence-specific DNA bindi…	GO:0001889//liver development;GO:0001952//regulation of cell-matrix adhesion;GO:0002064//epithelial cell development;GO:0006357//regulation of transcription from RNA polymerase II promoter;GO:0009653//anatomical structure morphogenesis;GO:0009887//organ morphogenesis;GO:0030335//positive regulation of cell migration;GO:0030512//negative regulation of transforming growth factor beta receptor signa…	CUT
18	57738127	57738302	MergePeak_9483	0.00370836463171721	.	126	56	47	22	25	40	8	5	2	9	9	8	5.99158545275129	4.03244070915913	-1.95914474359216	0.0303840693709805	0.997432858269589	1.5173540610523	0.00111632898900634	ENSG00000081923	-	57646426	57803315	-	ENST00000648908	mRNA	ATP8B1	ATPase phospholipid transporting 8B1 [Source:HGNC Symbol;Acc:HGNC:3706]	-	-	-	-	GO:0005654//nucleoplasm;GO:0005783//endoplasmic reticulum;GO:0005794//Golgi apparatus;GO:0005802//trans-Golgi network;GO:0005829//cytosol;GO:0005886//plasma membrane;GO:0005887//integral component of plasma membrane;GO:0016020//membrane;GO:0016021//integral component of membrane;GO:0016324//apical plasma membrane;GO:0016604//nuclear body;GO:0032420//stereocilium;GO:0042995//cell projection;GO:199…	GO:0000166//nucleotide binding;GO:0000287//magnesium ion binding;GO:0005215//transporter activity;GO:0005319//lipid transporter activity;GO:0005515//protein binding;GO:0005524//ATP binding;GO:0015247//aminophospholipid transporter activity;GO:0016887//ATPase activity;GO:0046872//metal ion binding;GO:0090554//phosphatidylcholine-translocating ATPase activity;GO:0090556//phosphatidylserine-transloc…	GO:0006855//drug transmembrane transport;GO:0006869//lipid transport;GO:0007030//Golgi organization;GO:0007605//sensory perception of sound;GO:0008206//bile acid metabolic process;GO:0015711//organic anion transport;GO:0015721//bile acid and bile salt transport;GO:0015914//phospholipid transport;GO:0015917//aminophospholipid transport;GO:0021650//vestibulocochlear nerve formation;GO:0032534//regu…	--
18	57738127	57738302	MergePeak_9483	0.00370836463171721	.	126	56	47	22	25	40	8	5	2	9	9	8	5.99158545275129	4.03244070915913	-1.95914474359216	0.0303840693709805	0.997432858269589	1.5173540610523	0.00111632898900634	ENSG00000267787	+	57695958	57738603	-	ENST00000649476	lncRNA	-	-	-	-	-	-	-	-	-	-
18	65880784	65881009	MergePeak_9519	0.00370836463171721	.	43	56	93	0	0	0	2	0	1	0	0	0	8.07637829469293	2.29680995118772	-5.77956834350521	0.00714969942526078	0.997432858269589	2.14571221563871	0.00111632898900634	ENSG00000081138	+	65751012	65890337	3utr,cds,stop_codon	ENST00000397968	mRNA	CDH7	cadherin 7 [Source:HGNC Symbol;Acc:HGNC:1766]	-	-	-	-	GO:0005886//plasma membrane;GO:0005912//adherens junction;GO:0016020//membrane;GO:0016021//integral component of membrane;GO:0016342//catenin complex	GO:0005509//calcium ion binding;GO:0045296//cadherin binding;GO:0046872//metal ion binding	GO:0000902//cell morphogenesis;GO:0007043//cell-cell junction assembly;GO:0007155//cell adhesion;GO:0007156//homophilic cell adhesion via plasma membrane adhesion molecules;GO:0016339//calcium-dependent cell-cell adhesion via plasma membrane cell adhesion molecules;GO:0034332//adherens junction organization;GO:0098609//cell-cell adhesion;GO:0098742//cell-cell adhesion via plasma-membrane adhesion…	--
18	74596879	74597204	MergePeak_9542	0.00370836463171721	.	47	52	172	101	137	131	11	12	10	7	5	5	5.1143899760652	6.73442789681548	1.62003792075028	0.0459245488573339	0.997432858269589	1.33795510132009	0.00111632898900634	ENSG00000264247	-	74590317	74597835	-	ENST00000654728	lncRNA	-	-	-	-	-	-	-	-	-	-
18	74596879	74597204	MergePeak_9542	0.00370836463171721	.	47	52	172	101	137	131	11	12	10	7	5	5	5.1143899760652	6.73442789681548	1.62003792075028	0.0459245488573339	0.997432858269589	1.33795510132009	0.00111632898900634	MSTRG.13935	-	74592714	74597829	-	MSTRG.13935.1	lncRNA	-	-	-	-	-	-	-	-	-	-
18	75288968	75289093	MergePeak_9556	0.00370836463171721	.	31	18	30	44	87	56	24	14	14	14	18	11	2.67191816128115	4.42310628883252	1.75118812755137	0.0261699988280792	0.997432858269589	1.58219629680829	0.00111632898900634	ENSG00000179981	+	75210797	75289944	3utr	ENST00000580243	mRNA	TSHZ1	teashirt zinc finger homeobox 1 [Source:HGNC Symbol;Acc:HGNC:10669]	Environmental Information Processing	Signal transduction	ko04391//Hippo signaling pathway - fly	K09236	GO:0000785//chromatin;GO:0005634//nucleus	GO:0000981//RNA polymerase II transcription factor activity, sequence-specific DNA binding;GO:0003677//DNA binding;GO:0046872//metal ion binding	GO:0006357//regulation of transcription from RNA polymerase II promoter;GO:0009952//anterior/posterior pattern specification;GO:0010468//regulation of gene expression;GO:0042474//middle ear morphogenesis;GO:0060023//soft palate development	zf-C2H2
19	306497	307154	MergePeak_9578	0.00370836463171721	.	134	122	113	152	270	217	28	22	33	20	22	34	4.17430650029398	5.3652224962356	1.19091599594162	0.0192698958102149	0.997432858269589	1.71512063351118	0.00111632898900634	ENSG00000105556	-	305573	344796	3utr,cds,stop_codon	ENST00000264819	mRNA	MIER2	MIER family member 2 [Source:HGNC Symbol;Acc:HGNC:29210]	-	-	-	-	GO:0005634//nucleus;GO:0005654//nucleoplasm;GO:0005737//cytoplasm;GO:0032991//macromolecular complex	GO:0003714//transcription corepressor activity;GO:0004407//histone deacetylase activity;GO:0005515//protein binding;GO:0042826//histone deacetylase binding	GO:0000122//negative regulation of transcription from RNA polymerase II promoter;GO:0016575//histone deacetylation	--
19	1395346	1395521	MergePeak_9624	0.00370836463171721	.	113	82	22	20	24	3	59	43	41	54	72	65	2.614184511156	0.291150579486497	-2.3230339316695	0.0104021335735868	0.997432858269589	1.98287757375872	0.00111632898900634	ENSG00000115286	+	1383904	1395581	3utr	ENST00000313408	mRNA	NDUFS7	NADH:ubiquinone oxidoreductase core subunit S7 [Source:HGNC Symbol;Acc:HGNC:7714]	Metabolism;Human Diseases;Human Diseases;Human Diseases;Human Diseases;Human Diseases;Human Diseases;Organismal Systems;Human Diseases;Human Diseases;Human Diseases;Organismal Systems;Metabolism	Global and overview maps;Neurodegenerative disease;Neurodegenerative disease;Neurodegenerative disease;Neurodegenerative disease;Neurodegenerative disease;Neurodegenerative disease;Environmental adaptation;Cancer: overview;Cardiovascular disease;Endocrine and metabolic disease;Nervous system;Energy metabolism	ko01100//Metabolic pathways;ko05022//Pathways of neurodegeneration - multiple diseases;ko05010//Alzheimer disease;ko05014//Amyotrophic lateral sclerosis;ko05016//Huntington disease;ko05020//Prion disease;ko05012//Parkinson disease;ko04714//Thermogenesis;ko05208//Chemical carcinogenesis - reactive oxygen species;ko05415//Diabetic cardiomyopathy;ko04932//Non-alcoholic fatty liver disease;ko04723//R…	K03940;K03940;K03940;K03940;K03940;K03940;K03940;K03940;K03940;K03940;K03940;K03940;K03940	GO:0005739//mitochondrion;GO:0005743//mitochondrial inner membrane;GO:0005747//mitochondrial respiratory chain complex I;GO:0005759//mitochondrial matrix;GO:0016020//membrane;GO:0043005//neuron projection;GO:0043025//neuronal cell body;GO:0070469//respiratory chain;GO:0097060//synaptic membrane	GO:0002020//protease binding;GO:0003954//NADH dehydrogenase activity;GO:0005515//protein binding;GO:0008137//NADH dehydrogenase (ubiquinone) activity;GO:0016491//oxidoreductase activity;GO:0016655//oxidoreductase activity, acting on NAD(P)H, quinone or similar compound as acceptor;GO:0046872//metal ion binding;GO:0048038//quinone binding;GO:0051536//iron-sulfur cluster binding;GO:0051539//4 iron,…	GO:0006120//mitochondrial electron transport, NADH to ubiquinone;GO:0009060//aerobic respiration;GO:0015990//electron transport coupled proton transport;GO:0022900//electron transport chain;GO:0032981//mitochondrial respiratory chain complex I assembly;GO:0042776//mitochondrial ATP synthesis coupled proton transport	--
19	1395346	1395521	MergePeak_9624	0.00370836463171721	.	113	82	22	20	24	3	59	43	41	54	72	65	2.614184511156	0.291150579486497	-2.3230339316695	0.0104021335735868	0.997432858269589	1.98287757375872	0.00111632898900634	ENSG00000248015	-	1392170	1396467	-	ENST00000501448	lncRNA	-	-	-	-	-	-	-	-	-	-
19	1465555	1465730	MergePeak_9629	0.00370836463171721	.	21	25	20	47	73	48	6	3	0	2	1	2	4.93288279095689	7.36773885569281	2.43485606473592	0.0361857013398985	0.997432858269589	1.44146300559711	0.00111632898900634	ENSG00000115266	+	1451289	1473244	cds	ENST00000535453	mRNA	APC2	APC regulator of WNT signaling pathway 2 [Source:HGNC Symbol;Acc:HGNC:24036]	Human Diseases;Human Diseases;Human Diseases;Human Diseases;Cellular Processes;Human Diseases;Environmental Information Processing;Human Diseases;Human Diseases;Environmental Information Processing;Human Diseases;Human Diseases;Cellular Processes;Human Diseases;Human Diseases;Human Diseases	Cancer: overview;Neurodegenerative disease;Neurodegenerative disease;Infectious disease: viral;Cell motility;Cancer: overview;Signal transduction;Cancer: specific types;Endocrine and metabolic disease;Signal transduction;Cancer: specific types;Cancer: specific types;Cellular community - eukaryotes;Cancer: specific types;Cancer: specific types;Cancer: specific types	ko05200//Pathways in cancer;ko05022//Pathways of neurodegeneration - multiple diseases;ko05010//Alzheimer disease;ko05165//Human papillomavirus infection;ko04810//Regulation of actin cytoskeleton;ko05206//MicroRNAs in cancer;ko04310//Wnt signaling pathway;ko05225//Hepatocellular carcinoma;ko04934//Cushing syndrome;ko04390//Hippo signaling pathway;ko05224//Breast cancer;ko05226//Gastric cancer;ko0…	K02085;K02085;K02085;K02085;K02085;K02085;K02085;K02085;K02085;K02085;K02085;K02085;K02085;K02085;K02085;K02085	GO:0005737//cytoplasm;GO:0005794//Golgi apparatus;GO:0005829//cytosol;GO:0005856//cytoskeleton;GO:0005874//microtubule;GO:0005881//cytoplasmic microtubule;GO:0005884//actin filament;GO:0015630//microtubule cytoskeleton;GO:0016342//catenin complex;GO:0030496//midbody;GO:0030877//beta-catenin destruction complex;GO:0031258//lamellipodium membrane;GO:0031941//filamentous actin;GO:0045171//intercellu…	GO:0005515//protein binding;GO:0008013//beta-catenin binding;GO:0008017//microtubule binding;GO:0045295//gamma-catenin binding	GO:0000226//microtubule cytoskeleton organization;GO:0001708//cell fate specification;GO:0007026//negative regulation of microtubule depolymerization;GO:0007389//pattern specification process;GO:0007399//nervous system development;GO:0016055//Wnt signaling pathway;GO:0016477//cell migration;GO:0030178//negative regulation of Wnt signaling pathway;GO:0043161//proteasome-mediated ubiquitin-dependen…	--
19	1465555	1465730	MergePeak_9629	0.00370836463171721	.	21	25	20	47	73	48	6	3	0	2	1	2	4.93288279095689	7.36773885569281	2.43485606473592	0.0361857013398985	0.997432858269589	1.44146300559711	0.00111632898900634	ENSG00000119559	-	1454609	1479201	-	MSTRG.14026.1	lncRNA	C19orf25	chromosome 19 open reading frame 25 [Source:HGNC Symbol;Acc:HGNC:26711]	-	-	-	-	-	GO:0005515//protein binding	-	--
19	1611439	1611489	MergePeak_9643	0.00370836463171721	.	172	66	88	39	22	86	27	16	10	36	33	38	4.69911226126318	2.7381088119183	-1.96100344934488	0.0109479697650622	0.997432858269589	1.96066641064854	0.00111632898900634	ENSG00000071564	-	1609292	1652615	3utr	ENST00000262965	mRNA	TCF3	transcription factor 3 [Source:HGNC Symbol;Acc:HGNC:11633]	Human Diseases;Human Diseases;Cellular Processes	Cancer: overview;Infectious disease: viral;Cellular community - eukaryotes	ko05202//Transcriptional misregulation in cancer;ko05166//Human T-cell leukemia virus 1 infection;ko04550//Signaling pathways regulating pluripotency of stem cells	K09063;K09063;K09063	GO:0000785//chromatin;GO:0000791//euchromatin;GO:0005634//nucleus;GO:0005654//nucleoplasm;GO:0005667//transcription factor complex;GO:0005737//cytoplasm;GO:0032991//macromolecular complex;GO:0090575//RNA polymerase II transcription factor complex	GO:0000976//transcription regulatory region sequence-specific DNA binding;GO:0000978//RNA polymerase II core promoter proximal region sequence-specific DNA binding;GO:0000981//RNA polymerase II transcription factor activity, sequence-specific DNA binding;GO:0000987//core promoter proximal region sequence-specific DNA binding;GO:0001227//transcriptional repressor activity, RNA polymerase II transc…	GO:0000122//negative regulation of transcription from RNA polymerase II promoter;GO:0002326//B cell lineage commitment;GO:0006355//regulation of transcription, DNA-templated;GO:0006357//regulation of transcription from RNA polymerase II promoter;GO:0007399//nervous system development;GO:0030154//cell differentiation;GO:0030183//B cell differentiation;GO:0030890//positive regulation of B cell prol…	bHLH
19	6413351	6413526	MergePeak_9750	0.00370836463171721	.	596	107	104	141	101	116	42	29	45	57	61	61	4.84050903986433	3.29825359181564	-1.54225544804869	0.0311205015015907	0.997432858269589	1.50695341304422	0.00111632898900634	ENSG00000088247	-	6413102	6424811	3utr	ENST00000600480	mRNA	KHSRP	KH-type splicing regulatory protein [Source:HGNC Symbol;Acc:HGNC:6316]	-	-	-	-	GO:0000178//exosome (RNase complex);GO:0005634//nucleus;GO:0005654//nucleoplasm;GO:0005737//cytoplasm;GO:0005829//cytosol;GO:0010494//cytoplasmic stress granule;GO:0016020//membrane	GO:0003676//nucleic acid binding;GO:0003677//DNA binding;GO:0003723//RNA binding;GO:0003729//mRNA binding;GO:0005515//protein binding;GO:0035925//mRNA 3'-UTR AU-rich region binding	GO:0000375//RNA splicing, via transesterification reactions;GO:0006355//regulation of transcription, DNA-templated;GO:0006397//mRNA processing;GO:0006402//mRNA catabolic process;GO:0008380//RNA splicing;GO:0010468//regulation of gene expression;GO:0010586//miRNA metabolic process;GO:0010989//negative regulation of low-density lipoprotein particle clearance;GO:0043488//regulation of mRNA stability…	Others
19	7115729	7115804	MergePeak_9762	0.00370836463171721	.	95	21	13	21	17	17	1	0	0	1	5	1	8.94079627753424	5.28564803091908	-3.65514824661516	0.0361483472392544	0.997432858269589	1.44191155455979	0.00111632898900634	ENSG00000171105	-	7112265	7294414	3utr	ENST00000302850	mRNA	INSR	insulin receptor [Source:HGNC Symbol;Acc:HGNC:6091]	Environmental Information Processing;Human Diseases;Environmental Information Processing;Environmental Information Processing;Environmental Information Processing;Environmental Information Processing;Human Diseases;Environmental Information Processing;Human Diseases;Environmental Information Processing;Organismal Systems;Environmental Information Processing;Environmental Information Processing;En…	Signal transduction;Neurodegenerative disease;Signal transduction;Signal transduction;Signal transduction;Signal transduction;Cardiovascular disease;Signal transduction;Endocrine and metabolic disease;Signal transduction;Endocrine system;Signal transduction;Signal transduction;Signal transduction;Endocrine and metabolic disease;Aging;Cellular community - eukaryotes;Aging;Endocrine system;Endocrin…	ko04151//PI3K-Akt signaling pathway;ko05010//Alzheimer disease;ko04010//MAPK signaling pathway;ko04014//Ras signaling pathway;ko04015//Rap1 signaling pathway;ko04072//Phospholipase D signaling pathway;ko05415//Diabetic cardiomyopathy;ko04022//cGMP-PKG signaling pathway;ko04932//Non-alcoholic fatty liver disease;ko04150//mTOR signaling pathway;ko04910//Insulin signaling pathway;ko04068//FoxO signa…	K04527;K04527;K04527;K04527;K04527;K04527;K04527;K04527;K04527;K04527;K04527;K04527;K04527;K04527;K04527;K04527;K04527;K04527;K04527;K04527;K04527;K04527	GO:0005635//nuclear envelope;GO:0005764//lysosome;GO:0005768//endosome;GO:0005770//late endosome;GO:0005886//plasma membrane;GO:0005887//integral component of plasma membrane;GO:0005899//insulin receptor complex;GO:0005901//caveola;GO:0009897//external side of plasma membrane;GO:0010008//endosome membrane;GO:0016020//membrane;GO:0016021//integral component of membrane;GO:0030424//axon;GO:0031981/…	GO:0000166//nucleotide binding;GO:0001540//beta-amyloid binding;GO:0004672//protein kinase activity;GO:0004712//protein serine/threonine/tyrosine kinase activity;GO:0004713//protein tyrosine kinase activity;GO:0004714//transmembrane receptor protein tyrosine kinase activity;GO:0005009//insulin-activated receptor activity;GO:0005159//insulin-like growth factor receptor binding;GO:0005515//protein …	GO:0001934//positive regulation of protein phosphorylation;GO:0002092//positive regulation of receptor internalization;GO:0003007//heart morphogenesis;GO:0005975//carbohydrate metabolic process;GO:0006355//regulation of transcription, DNA-templated;GO:0006468//protein phosphorylation;GO:0006898//receptor-mediated endocytosis;GO:0007169//transmembrane receptor protein tyrosine kinase signaling pat…	--
19	7912475	7912700	MergePeak_9777	0.00370836463171721	.	205	160	259	207	195	177	31	26	18	10	12	17	5.11707137116202	6.18981846501532	1.0727470938533	0.0404929702260625	0.997432858269589	1.3926203658476	0.00111632898900634	ENSG00000076984	+	7903843	7914478	3utr,stop_codon	ENST00000397981	mRNA	MAP2K7	mitogen-activated protein kinase kinase 7 [Source:HGNC Symbol;Acc:HGNC:6847]	Human Diseases;Human Diseases;Human Diseases;Environmental Information Processing;Human Diseases;Human Diseases;Human Diseases;Human Diseases;Human Diseases;Human Diseases;Human Diseases;Cellular Processes;Genetic Information Processing;Human Diseases;Human Diseases;Human Diseases;Organismal Systems;Organismal Systems;Organismal Systems;Organismal Systems;Environmental Information Processing;Orga…	Neurodegenerative disease;Neurodegenerative disease;Neurodegenerative disease;Signal transduction;Infectious disease: viral;Infectious disease: bacterial;Cancer: overview;Infectious disease: viral;Cardiovascular disease;Infectious disease: bacterial;Infectious disease: viral;Cellular community - eukaryotes;Folding, sorting and degradation;Infectious disease: viral;Endocrine and metabolic disease;…	ko05022//Pathways of neurodegeneration - multiple diseases;ko05010//Alzheimer disease;ko05016//Huntington disease;ko04010//MAPK signaling pathway;ko05169//Epstein-Barr virus infection;ko05132//Salmonella infection;ko05208//Chemical carcinogenesis - reactive oxygen species;ko05170//Human immunodeficiency virus 1 infection;ko05417//Lipid and atherosclerosis;ko05135//Yersinia infection;ko05167//Kapo…	K04431;K04431;K04431;K04431;K04431;K04431;K04431;K04431;K04431;K04431;K04431;K04431;K04431;K04431;K04431;K04431;K04431;K04431;K04431;K04431;K04431;K04431;K04431;K04431;K04431	GO:0005634//nucleus;GO:0005737//cytoplasm;GO:0005829//cytosol	GO:0000166//nucleotide binding;GO:0000287//magnesium ion binding;GO:0004672//protein kinase activity;GO:0004674//protein serine/threonine kinase activity;GO:0004708//MAP kinase kinase activity;GO:0004712//protein serine/threonine/tyrosine kinase activity;GO:0004713//protein tyrosine kinase activity;GO:0005515//protein binding;GO:0005524//ATP binding;GO:0008022//protein C-terminus binding;GO:00085…	GO:0000165//MAPK cascade;GO:0001934//positive regulation of protein phosphorylation;GO:0006468//protein phosphorylation;GO:0006915//apoptotic process;GO:0006970//response to osmotic stress;GO:0007165//signal transduction;GO:0007254//JNK cascade;GO:0009408//response to heat;GO:0009411//response to UV;GO:0016310//phosphorylation;GO:0018108//peptidyl-tyrosine phosphorylation;GO:0032212//positive reg…	--
19	7912475	7912700	MergePeak_9777	0.00370836463171721	.	205	160	259	207	195	177	31	26	18	10	12	17	5.11707137116202	6.18981846501532	1.0727470938533	0.0404929702260625	0.997432858269589	1.3926203658476	0.00111632898900634	ENSG00000268149	-	7912648	7913518	-	ENST00000595655	lncRNA	-	-	-	-	-	-	-	-	-	-
19	10334719	10334769	MergePeak_9838	0.00370836463171721	.	29	26	31	95	60	18	44	40	33	32	29	20	1.59593739116765	3.40923843536923	1.81330104420158	0.0284433309286983	0.997432858269589	1.54601954580282	0.00111632898900634	ENSG00000076662	-	10333779	10339619	cds	ENST00000589261	mRNA	ICAM3	intercellular adhesion molecule 3 [Source:HGNC Symbol;Acc:HGNC:5346]	Environmental Information Processing	Signaling molecules and interaction	ko04514//Cell adhesion molecules	K06486	GO:0005886//plasma membrane;GO:0005887//integral component of plasma membrane;GO:0016020//membrane;GO:0016021//integral component of membrane;GO:0070062//extracellular exosome	GO:0005102//receptor binding;GO:0005178//integrin binding;GO:0005515//protein binding	GO:0006909//phagocytosis;GO:0007155//cell adhesion;GO:0098609//cell-cell adhesion	--
19	10334719	10334769	MergePeak_9838	0.00370836463171721	.	29	26	31	95	60	18	44	40	33	32	29	20	1.59593739116765	3.40923843536923	1.81330104420158	0.0284433309286983	0.997432858269589	1.54601954580282	0.00111632898900634	ENSG00000274425	+	10333436	10336248	-	ENST00000612689	lncRNA	-	-	-	-	-	-	-	-	-	-
19	10350578	10350753	MergePeak_9840	0.00370836463171721	.	352	188	150	96	72	124	72	60	51	58	63	81	3.95151546157932	2.82138022762261	-1.13013523395671	0.0294394520096776	0.997432858269589	1.53107027828115	0.00111632898900634	ENSG00000105397	-	10350533	10380572	3utr,stop_codon	ENST00000525621	mRNA	TYK2	tyrosine kinase 2 [Source:HGNC Symbol;Acc:HGNC:12440]	Human Diseases;Human Diseases;Human Diseases;Human Diseases;Human Diseases;Organismal Systems;Human Diseases;Environmental Information Processing;Cellular Processes;Human Diseases;Human Diseases;Human Diseases;Organismal Systems;Organismal Systems;Human Diseases;Organismal Systems	Infectious disease: viral;Infectious disease: viral;Infectious disease: viral;Infectious disease: viral;Infectious disease: viral;Immune system;Infectious disease: viral;Signal transduction;Cell growth and death;Infectious disease: viral;Infectious disease: viral;Infectious disease: viral;Development and regeneration;Immune system;Infectious disease: parasitic;Immune system	ko05168//Herpes simplex virus 1 infection;ko05165//Human papillomavirus infection;ko05171//Coronavirus disease - COVID-19;ko05169//Epstein-Barr virus infection;ko05167//Kaposi sarcoma-associated herpesvirus infection;ko04621//NOD-like receptor signaling pathway;ko05164//Influenza A;ko04630//JAK-STAT signaling pathway;ko04217//Necroptosis;ko05161//Hepatitis B;ko05160//Hepatitis C;ko05162//Measles;…	K11219;K11219;K11219;K11219;K11219;K11219;K11219;K11219;K11219;K11219;K11219;K11219;K11219;K11219;K11219;K11219	GO:0005634//nucleus;GO:0005737//cytoplasm;GO:0005829//cytosol;GO:0005856//cytoskeleton;GO:0005886//plasma membrane;GO:0016020//membrane;GO:0042022//interleukin-12 receptor complex;GO:0070062//extracellular exosome;GO:0072536//interleukin-23 receptor complex	GO:0000166//nucleotide binding;GO:0004672//protein kinase activity;GO:0004712//protein serine/threonine/tyrosine kinase activity;GO:0004713//protein tyrosine kinase activity;GO:0004715//non-membrane spanning protein tyrosine kinase activity;GO:0005131//growth hormone receptor binding;GO:0005515//protein binding;GO:0005524//ATP binding;GO:0016301//kinase activity;GO:0016740//transferase activity;G…	GO:0006468//protein phosphorylation;GO:0006955//immune response;GO:0016310//phosphorylation;GO:0018108//peptidyl-tyrosine phosphorylation;GO:0019221//cytokine-mediated signaling pathway;GO:0032729//positive regulation of interferon-gamma production;GO:0032740//positive regulation of interleukin-17 production;GO:0032819//positive regulation of natural killer cell proliferation;GO:0035556//intracel…	--
19	10691226	10691326	MergePeak_9856	0.00370836463171721	.	85	91	95	228	136	216	86	88	88	110	110	88	2.07078495052332	3.20972725022926	1.13894229970594	0.00983602284594885	0.997432858269589	2.00718047120437	0.00111632898900634	ENSG00000129351	+	10654261	10692417	3utr	ENST00000449870	mRNA	ILF3	interleukin enhancer binding factor 3 [Source:HGNC Symbol;Acc:HGNC:6038]	-	-	-	-	GO:0005576//extracellular region;GO:0005634//nucleus;GO:0005654//nucleoplasm;GO:0005730//nucleolus;GO:0005737//cytoplasm;GO:0005739//mitochondrion;GO:0016020//membrane;GO:0043231//intracellular membrane-bounded organelle;GO:1990904//ribonucleoprotein complex	GO:0003677//DNA binding;GO:0003723//RNA binding;GO:0003725//double-stranded RNA binding;GO:0003727//single-stranded RNA binding;GO:0005515//protein binding;GO:0035925//mRNA 3'-UTR AU-rich region binding	GO:0006468//protein phosphorylation;GO:0017148//negative regulation of translation;GO:0045071//negative regulation of viral genome replication;GO:0045892//negative regulation of transcription, DNA-templated;GO:0045893//positive regulation of transcription, DNA-templated;GO:0051607//defense response to virus	--
19	10692226	10692301	MergePeak_9859	0.00370836463171721	.	583	248	155	125	155	186	132	100	92	145	143	166	3.64361370232642	2.32860348948156	-1.31501021284486	0.0128671367263444	0.997432858269589	1.89051808419853	0.00111632898900634	ENSG00000129351	+	10654261	10692417	3utr	ENST00000449870	mRNA	ILF3	interleukin enhancer binding factor 3 [Source:HGNC Symbol;Acc:HGNC:6038]	-	-	-	-	GO:0005576//extracellular region;GO:0005634//nucleus;GO:0005654//nucleoplasm;GO:0005730//nucleolus;GO:0005737//cytoplasm;GO:0005739//mitochondrion;GO:0016020//membrane;GO:0043231//intracellular membrane-bounded organelle;GO:1990904//ribonucleoprotein complex	GO:0003677//DNA binding;GO:0003723//RNA binding;GO:0003725//double-stranded RNA binding;GO:0003727//single-stranded RNA binding;GO:0005515//protein binding;GO:0035925//mRNA 3'-UTR AU-rich region binding	GO:0006468//protein phosphorylation;GO:0017148//negative regulation of translation;GO:0045071//negative regulation of viral genome replication;GO:0045892//negative regulation of transcription, DNA-templated;GO:0045893//positive regulation of transcription, DNA-templated;GO:0051607//defense response to virus	--
19	11061874	11062174	MergePeak_9866	0.00370836463171721	.	1081	284	99	171	58	119	12	13	8	14	18	23	7.50186938398207	4.95808189525202	-2.54378748873005	0.0234151250447509	0.997432858269589	1.63050351859511	0.00111632898900634	ENSG00000127616	+	10960932	11062468	3utr,stop_codon	ENST00000644737	mRNA	SMARCA4	SWI/SNF related, matrix associated, actin dependent regulator of chromatin, subfamily a, member 4 [Source:HGNC Symbol;Acc:HGNC:11100]	Organismal Systems;Human Diseases	Environmental adaptation;Cancer: specific types	ko04714//Thermogenesis;ko05225//Hepatocellular carcinoma	K11647;K11647	GO:0000776//kinetochore;GO:0000785//chromatin;GO:0001650//fibrillar center;GO:0005615//extracellular space;GO:0005634//nucleus;GO:0005654//nucleoplasm;GO:0005730//nucleolus;GO:0016020//membrane;GO:0016363//nuclear matrix;GO:0016514//SWI/SNF complex;GO:0016586//RSC complex;GO:0032991//macromolecular complex;GO:0070603//SWI/SNF superfamily-type complex;GO:0071564//npBAF complex;GO:0071565//nBAF com…	GO:0000166//nucleotide binding;GO:0001164//RNA polymerase I CORE element sequence-specific DNA binding;GO:0001221//transcription cofactor binding;GO:0002039//p53 binding;GO:0003677//DNA binding;GO:0003713//transcription coactivator activity;GO:0003714//transcription corepressor activity;GO:0003723//RNA binding;GO:0004386//helicase activity;GO:0005515//protein binding;GO:0005524//ATP binding;GO:00…	GO:0000122//negative regulation of transcription from RNA polymerase II promoter;GO:0001188//RNA polymerase I transcriptional preinitiation complex assembly;GO:0003407//neural retina development;GO:0006325//chromatin organization;GO:0006337//nucleosome disassembly;GO:0006338//chromatin remodeling;GO:0006355//regulation of transcription, DNA-templated;GO:0006357//regulation of transcription from R…	--
19	11145850	11146325	MergePeak_9871	0.00370836463171721	.	2373	794	949	635	474	578	96	73	76	76	86	77	6.12114684030392	5.11746777758095	-1.00367906272297	0.0265035042531677	0.997432858269589	1.5766967005085	0.00111632898900634	ENSG00000161888	-	11145493	11155782	3utr	ENST00000592540	mRNA	SPC24	SPC24 component of NDC80 kinetochore complex [Source:HGNC Symbol;Acc:HGNC:26913]	-	-	-	-	GO:0000775//chromosome, centromeric region;GO:0000776//kinetochore;GO:0005634//nucleus;GO:0005654//nucleoplasm;GO:0005694//chromosome;GO:0005730//nucleolus;GO:0005829//cytosol;GO:0031262//Ndc80 complex;GO:0031617//NMS complex	GO:0005515//protein binding;GO:0008017//microtubule binding	GO:0007049//cell cycle;GO:0007059//chromosome segregation;GO:0007094//mitotic spindle assembly checkpoint;GO:0008608//attachment of spindle microtubules to kinetochore;GO:0051301//cell division	--
19	11721514	11721789	MergePeak_9884	0.00370836463171721	.	110	171	210	198	222	192	13	11	6	4	6	5	6.07970104410556	7.64998080413457	1.57027976002901	0.0158462273029124	0.997432858269589	1.80007411871787	0.00111632898900634	ENSG00000197933	-	11721265	11738946	3utr,cds,stop_codon	ENST00000341191	mRNA	ZNF823	zinc finger protein 823 [Source:HGNC Symbol;Acc:HGNC:30936]	Human Diseases	Infectious disease: viral	ko05168//Herpes simplex virus 1 infection	K09228	GO:0005634//nucleus	GO:0000977//RNA polymerase II regulatory region sequence-specific DNA binding;GO:0000981//RNA polymerase II transcription factor activity, sequence-specific DNA binding;GO:0003677//DNA binding;GO:0046872//metal ion binding	GO:0006355//regulation of transcription, DNA-templated;GO:0006357//regulation of transcription from RNA polymerase II promoter	zf-C2H2
19	12944367	12944467	MergePeak_9908	0.00370836463171721	.	512	117	140	135	116	158	460	339	401	562	564	655	1.40806487887048	0.169675197342358	-1.23838968152812	0.0311103307408045	0.997432858269589	1.5070953717861	0.00111632898900634	ENSG00000179218	+	12938609	12944489	3utr	ENST00000316448	mRNA	CALR	calreticulin [Source:HGNC Symbol;Acc:HGNC:1455]	Human Diseases;Human Diseases;Human Diseases;Human Diseases;Cellular Processes;Human Diseases;Genetic Information Processing;Human Diseases;Organismal Systems	Infectious disease: viral;Infectious disease: viral;Infectious disease: viral;Infectious disease: viral;Transport and catabolism;Infectious disease: viral;Folding, sorting and degradation;Infectious disease: parasitic;Immune system	ko05168//Herpes simplex virus 1 infection;ko05169//Epstein-Barr virus infection;ko05163//Human cytomegalovirus infection;ko05166//Human T-cell leukemia virus 1 infection;ko04145//Phagosome;ko05170//Human immunodeficiency virus 1 infection;ko04141//Protein processing in endoplasmic reticulum;ko05142//Chagas disease;ko04612//Antigen processing and presentation	K08057;K08057;K08057;K08057;K08057;K08057;K08057;K08057;K08057	GO:0001669//acrosomal vesicle;GO:0005576//extracellular region;GO:0005615//extracellular space;GO:0005634//nucleus;GO:0005635//nuclear envelope;GO:0005737//cytoplasm;GO:0005764//lysosome;GO:0005783//endoplasmic reticulum;GO:0005788//endoplasmic reticulum lumen;GO:0005789//endoplasmic reticulum membrane;GO:0005790//smooth endoplasmic reticulum;GO:0005794//Golgi apparatus;GO:0005829//cytosol;GO:000…	GO:0001849//complement component C1q binding;GO:0003677//DNA binding;GO:0003723//RNA binding;GO:0003729//mRNA binding;GO:0005178//integrin binding;GO:0005506//iron ion binding;GO:0005509//calcium ion binding;GO:0005515//protein binding;GO:0008270//zinc ion binding;GO:0030246//carbohydrate binding;GO:0031625//ubiquitin protein ligase binding;GO:0042277//peptide binding;GO:0042562//hormone binding;…	GO:0000122//negative regulation of transcription from RNA polymerase II promoter;GO:0002502//peptide antigen assembly with MHC class I protein complex;GO:0006355//regulation of transcription, DNA-templated;GO:0006457//protein folding;GO:0006611//protein export from nucleus;GO:0006874//cellular calcium ion homeostasis;GO:0007283//spermatogenesis;GO:0008284//positive regulation of cell proliferatio…	--
19	12944367	12944467	MergePeak_9908	0.00370836463171721	.	512	117	140	135	116	158	460	339	401	562	564	655	1.40806487887048	0.169675197342358	-1.23838968152812	0.0311103307408045	0.997432858269589	1.5070953717861	0.00111632898900634	ENSG00000267458	-	12944118	12944487	-	ENST00000589120	lncRNA	-	-	-	-	-	-	-	-	-	-
19	14092362	14092437	MergePeak_9927	0.00370836463171721	.	17	31	34	10	4	8	7	6	3	4	6	18	4.40458592953385	1.93980048384308	-2.46478544569077	0.0488789632340136	0.997432858269589	1.31087801443739	0.00111632898900634	ENSG00000072062	-	14091688	14108814	3utr	ENST00000677971	nonsense_mediated_decay	PRKACA	protein kinase cAMP-activated catalytic subunit alpha [Source:HGNC Symbol;Acc:HGNC:9380]	Human Diseases;Organismal Systems;Human Diseases;Environmental Information Processing;Environmental Information Processing;Human Diseases;Human Diseases;Environmental Information Processing;Organismal Systems;Human Diseases;Human Diseases;Environmental Information Processing;Human Diseases;Human Diseases;Human Diseases;Organismal Systems;Human Diseases;Cellular Processes;Human Diseases;Environmen…	Cancer: overview;Sensory system;Infectious disease: viral;Signal transduction;Signal transduction;Neurodegenerative disease;Neurodegenerative disease;Signal transduction;Environmental adaptation;Infectious disease: viral;Infectious disease: viral;Signal transduction;Cancer: overview;Cancer: overview;Cancer: overview;Immune system;Substance dependence;Cellular community - eukaryotes;Infectious dis…	ko05200//Pathways in cancer;ko04740//Olfactory transduction;ko05165//Human papillomavirus infection;ko04020//Calcium signaling pathway;ko04010//MAPK signaling pathway;ko05020//Prion disease;ko05012//Parkinson disease;ko04014//Ras signaling pathway;ko04714//Thermogenesis;ko05163//Human cytomegalovirus infection;ko05166//Human T-cell leukemia virus 1 infection;ko04024//cAMP signaling pathway;ko0520…	K04345;K04345;K04345;K04345;K04345;K04345;K04345;K04345;K04345;K04345;K04345;K04345;K04345;K04345;K04345;K04345;K04345;K04345;K04345;K04345;K04345;K04345;K04345;K04345;K04345;K04345;K04345;K04345;K04345;K04345;K04345;K04345;K04345;K04345;K04345;K04345;K04345;K04345;K04345;K04345;K04345;K04345;K04345;K04345;K04345;K04345;K04345;K04345;K04345;K04345;K04345;K04345;K04345;K04345;K04345;K04345;K04345;…	GO:0001669//acrosomal vesicle;GO:0005634//nucleus;GO:0005654//nucleoplasm;GO:0005737//cytoplasm;GO:0005739//mitochondrion;GO:0005813//centrosome;GO:0005829//cytosol;GO:0005886//plasma membrane;GO:0005929//cilium;GO:0005930//axoneme;GO:0005952//cAMP-dependent protein kinase complex;GO:0016020//membrane;GO:0016607//nuclear speck;GO:0031410//cytoplasmic vesicle;GO:0031514//motile cilium;GO:0031588//…	GO:0000166//nucleotide binding;GO:0000287//magnesium ion binding;GO:0004672//protein kinase activity;GO:0004674//protein serine/threonine kinase activity;GO:0004679//AMP-activated protein kinase activity;GO:0004691//cAMP-dependent protein kinase activity;GO:0004712//protein serine/threonine/tyrosine kinase activity;GO:0005515//protein binding;GO:0005524//ATP binding;GO:0016301//kinase activity;GO…	GO:0001707//mesoderm formation;GO:0001843//neural tube closure;GO:0002027//regulation of heart rate;GO:0003091//renal water homeostasis;GO:0006397//mRNA processing;GO:0006468//protein phosphorylation;GO:0010737//protein kinase A signaling;GO:0010881//regulation of cardiac muscle contraction by regulation of the release of sequestered calcium ion;GO:0016241//regulation of macroautophagy;GO:0016310…	--
19	17301541	17301591	MergePeak_9989	0.00370836463171721	.	0	25	1	26	37	12	6	10	5	4	1	3	2.19584634843259	5.52811268319969	3.3322663347671	0.0437948356429948	0.997432858269589	1.35857709917592	0.00111632898900634	ENSG00000127220	-	17292131	17303425	cds,start_codon	ENST00000247706	mRNA	ABHD8	abhydrolase domain containing 8 [Source:HGNC Symbol;Acc:HGNC:23759]	-	-	-	-	GO:0005739//mitochondrion;GO:0070062//extracellular exosome	GO:0003824//catalytic activity;GO:0005515//protein binding;GO:0016787//hydrolase activity;GO:0042171//lysophosphatidic acid acyltransferase activity;GO:0052689//carboxylic ester hydrolase activity	GO:0006654//phosphatidic acid biosynthetic process;GO:0055088//lipid homeostasis	--
19	17301541	17301591	MergePeak_9989	0.00370836463171721	.	0	25	1	26	37	12	6	10	5	4	1	3	2.19584634843259	5.52811268319969	3.3322663347671	0.0437948356429948	0.997432858269589	1.35857709917592	0.00111632898900634	ENSG00000130312	+	17292609	17306655	-	ENST00000595444	mRNA	MRPL34	mitochondrial ribosomal protein L34 [Source:HGNC Symbol;Acc:HGNC:14488]	Genetic Information Processing	Translation	ko03010//Ribosome	K02914	GO:0005739//mitochondrion;GO:0005743//mitochondrial inner membrane;GO:0005761//mitochondrial ribosome;GO:0005762//mitochondrial large ribosomal subunit;GO:0005840//ribosome	GO:0003735//structural constituent of ribosome	GO:0006412//translation;GO:0032543//mitochondrial translation	--
19	18279693	18279768	MergePeak_10009	0.338057311446256	.	225	50	21	17	6	25	9	3	5	13	13	8	6.18443361316821	2.78713289408669	-3.39730071908152	0.00206355918230435	0.791105873668858	2.6853830711628	0.101765390998844	ENSG00000130522	-	18279694	18281622	3utr	ENST00000252818	mRNA	JUND	JunD proto-oncogene, AP-1 transcription factor subunit [Source:HGNC Symbol;Acc:HGNC:6206]	Environmental Information Processing;Organismal Systems;Organismal Systems;Organismal Systems	Signal transduction;Development and regeneration;Endocrine system;Immune system	ko04010//MAPK signaling pathway;ko04380//Osteoclast differentiation;ko04928//Parathyroid hormone synthesis, secretion and action;ko04657//IL-17 signaling pathway	K04449;K04449;K04449;K04449	GO:0000785//chromatin;GO:0005634//nucleus;GO:0005654//nucleoplasm;GO:0005667//transcription factor complex;GO:0017053//transcriptional repressor complex;GO:0032991//macromolecular complex;GO:0032993//protein-DNA complex;GO:0035976//AP1 complex;GO:0090575//RNA polymerase II transcription factor complex	GO:0000976//transcription regulatory region sequence-specific DNA binding;GO:0000978//RNA polymerase II core promoter proximal region sequence-specific DNA binding;GO:0000981//RNA polymerase II transcription factor activity, sequence-specific DNA binding;GO:0001221//transcription cofactor binding;GO:0001228//transcriptional activator activity, RNA polymerase II transcription regulatory region seq…	GO:0000122//negative regulation of transcription from RNA polymerase II promoter;GO:0002076//osteoblast development;GO:0006355//regulation of transcription, DNA-templated;GO:0006357//regulation of transcription from RNA polymerase II promoter;GO:0006366//transcription from RNA polymerase II promoter;GO:0007568//aging;GO:0007623//circadian rhythm;GO:0009416//response to light stimulus;GO:0009612//…	TF_bZIP
19	18279843	18280018	MergePeak_10010	0.600587006379655	.	1236	1185	236	192	212	224	187	171	144	127	179	177	4.39284439539237	2.67562556736772	-1.71721882802465	0.000930170770914566	0.659485568102943	3.03143731159934	0.180794703926311	ENSG00000130522	-	18279694	18281622	3utr	ENST00000252818	mRNA	JUND	JunD proto-oncogene, AP-1 transcription factor subunit [Source:HGNC Symbol;Acc:HGNC:6206]	Environmental Information Processing;Organismal Systems;Organismal Systems;Organismal Systems	Signal transduction;Development and regeneration;Endocrine system;Immune system	ko04010//MAPK signaling pathway;ko04380//Osteoclast differentiation;ko04928//Parathyroid hormone synthesis, secretion and action;ko04657//IL-17 signaling pathway	K04449;K04449;K04449;K04449	GO:0000785//chromatin;GO:0005634//nucleus;GO:0005654//nucleoplasm;GO:0005667//transcription factor complex;GO:0017053//transcriptional repressor complex;GO:0032991//macromolecular complex;GO:0032993//protein-DNA complex;GO:0035976//AP1 complex;GO:0090575//RNA polymerase II transcription factor complex	GO:0000976//transcription regulatory region sequence-specific DNA binding;GO:0000978//RNA polymerase II core promoter proximal region sequence-specific DNA binding;GO:0000981//RNA polymerase II transcription factor activity, sequence-specific DNA binding;GO:0001221//transcription cofactor binding;GO:0001228//transcriptional activator activity, RNA polymerase II transcription regulatory region seq…	GO:0000122//negative regulation of transcription from RNA polymerase II promoter;GO:0002076//osteoblast development;GO:0006355//regulation of transcription, DNA-templated;GO:0006357//regulation of transcription from RNA polymerase II promoter;GO:0006366//transcription from RNA polymerase II promoter;GO:0007568//aging;GO:0007623//circadian rhythm;GO:0009416//response to light stimulus;GO:0009612//…	TF_bZIP
19	18363566	18363716	MergePeak_10014	0.00370836463171721	.	39	30	59	88	137	38	24	21	17	11	19	15	3.10790943223377	4.85951887928931	1.75160944705554	0.0247503728174633	0.997432858269589	1.60641825485778	0.00111632898900634	ENSG00000130517	+	18340598	18369950	3utr,cds,stop_codon	ENST00000269919	mRNA	PGPEP1	pyroglutamyl-peptidase I [Source:HGNC Symbol;Acc:HGNC:13568]	-	-	-	-	GO:0005737//cytoplasm;GO:0005829//cytosol	GO:0005515//protein binding;GO:0008233//peptidase activity;GO:0008234//cysteine-type peptidase activity;GO:0016787//hydrolase activity;GO:0016920//pyroglutamyl-peptidase activity	GO:0006508//proteolysis	--
19	19679322	19679547	MergePeak_10041	0.00370836463171721	.	52	44	123	142	128	104	17	21	15	15	11	12	4.11152196365649	5.59828823634327	1.48676627268678	0.0336606444461477	0.997432858269589	1.4728775735436	0.00111632898900634	ENSG00000181896	+	19668839	19683506	cds	ENST00000592502	mRNA	ZNF101	zinc finger protein 101 [Source:HGNC Symbol;Acc:HGNC:12881]	Human Diseases	Infectious disease: viral	ko05168//Herpes simplex virus 1 infection	K09228	GO:0005634//nucleus	GO:0000977//RNA polymerase II regulatory region sequence-specific DNA binding;GO:0000981//RNA polymerase II transcription factor activity, sequence-specific DNA binding;GO:0003677//DNA binding;GO:0005515//protein binding;GO:0046872//metal ion binding	GO:0006355//regulation of transcription, DNA-templated;GO:0006357//regulation of transcription from RNA polymerase II promoter	zf-C2H2
19	23221998	23222123	MergePeak_10061	0.00370836463171721	.	48	22	15	0	1	0	1	0	1	0	1	0	7.44892419780867	2.29681276053588	-5.15211143727279	0.0352696989524745	0.997432858269589	1.45259824727431	0.00111632898900634	ENSG00000196081	-	23221599	23250394	3utr	ENST00000418100	mRNA	ZNF724	zinc finger protein 724 [Source:HGNC Symbol;Acc:HGNC:32460]	Human Diseases	Infectious disease: viral	ko05168//Herpes simplex virus 1 infection	K09228	GO:0005634//nucleus	GO:0000978//RNA polymerase II core promoter proximal region sequence-specific DNA binding;GO:0000981//RNA polymerase II transcription factor activity, sequence-specific DNA binding;GO:0003677//DNA binding;GO:0046872//metal ion binding	GO:0006355//regulation of transcription, DNA-templated;GO:0006357//regulation of transcription from RNA polymerase II promoter	zf-C2H2
19	27730494	27730594	MergePeak_10074	0.338057311446256	.	16	27	32	80	85	84	46	30	24	28	33	34	1.63875013844665	3.68717696950992	2.04842683106327	0.0017349532978402	0.791105873668858	2.76071221122658	0.101765390998844	ENSG00000261824	-	27721720	27793899	-	ENST00000668933	lncRNA	-	-	-	-	-	-	-	-	-	-
19	27730494	27730594	MergePeak_10074	0.338057311446256	.	16	27	32	80	85	84	46	30	24	28	33	34	1.63875013844665	3.68717696950992	2.04842683106327	0.0017349532978402	0.791105873668858	2.76071221122658	0.101765390998844	MSTRG.14539	-	27728315	27793937	-	MSTRG.14539.1	lncRNA	-	-	-	-	-	-	-	-	-	-
19	35542787	35542837	MergePeak_10156	0.00370836463171721	.	11	81	37	3	20	16	6	4	3	6	7	16	5.30539650218952	2.71192168099512	-2.5934748211944	0.0362472789697659	0.997432858269589	1.44072458972112	0.00111632898900634	ENSG00000105679	+	35536783	35543026	stop_codon	ENST00000585510	mRNA	GAPDHS	glyceraldehyde-3-phosphate dehydrogenase, spermatogenic [Source:HGNC Symbol;Acc:HGNC:24864]	Metabolism;Metabolism	Global and overview maps;Carbohydrate metabolism	ko01100//Metabolic pathways;ko00010//Glycolysis / Gluconeogenesis	K10705;K10705	GO:0005634//nucleus;GO:0005737//cytoplasm;GO:0005829//cytosol	GO:0004365//glyceraldehyde-3-phosphate dehydrogenase (NAD+) (phosphorylating) activity;GO:0005515//protein binding;GO:0016491//oxidoreductase activity;GO:0016620//oxidoreductase activity, acting on the aldehyde or oxo group of donors, NAD or NADP as acceptor;GO:0050661//NADP binding;GO:0051287//NAD binding	GO:0006006//glucose metabolic process;GO:0006096//glycolytic process;GO:0030317//sperm motility;GO:0045821//positive regulation of glycolytic process	--
19	35542787	35542837	MergePeak_10156	0.00370836463171721	.	11	81	37	3	20	16	6	4	3	6	7	16	5.30539650218952	2.71192168099512	-2.5934748211944	0.0362472789697659	0.997432858269589	1.44072458972112	0.00111632898900634	ENSG00000236144	-	35540915	35545515	-	ENST00000670097	lncRNA	-	-	-	-	-	-	-	-	-	-
19	36115296	36115471	MergePeak_10179	0.00370836463171721	.	58	68	73	126	64	65	42	20	26	19	17	17	3.23181303657998	4.56890560087626	1.33709256429628	0.0390686444748856	0.997432858269589	1.40817165678878	0.00111632898900634	ENSG00000105254	+	36115468	36125941	5utr,start_codon	ENST00000221855	mRNA	TBCB	tubulin folding cofactor B [Source:HGNC Symbol;Acc:HGNC:1989]	-	-	-	-	GO:0005737//cytoplasm;GO:0005829//cytosol;GO:0005856//cytoskeleton;GO:0005874//microtubule;GO:0015630//microtubule cytoskeleton	GO:0005515//protein binding	GO:0007399//nervous system development;GO:0030154//cell differentiation	--
[truncated: 474 more rows]
