# Supplementary material for: Phosphorylated SHMT2 Regulates Oncogenesis Through m6A Modification in Lung Adenocarcinoma
Source: Adv Sci (Weinh). 2024 Mar 9;11(18):2307834. doi: 10.1002/advs.202307834 (PMC11095143; doi:10.1002/advs.202307834)
Supplement: Supplementary file 8 — Supplemental Table 7 [file ADVS-11-2307834-s007.xls]

## Sheet: 芯片布阵
肺癌（IWLT-N-106AL94）组织芯片布阵
组织芯片产品编号			IWLT-N-106AL94
组织芯片蜡块编号			ALC-1904
样本种属			■人类 □大鼠 □小鼠 □兔
肿瘤部位			□脑 □食管 □肝 □胃 □乳腺 □子宫 □肾 □胰腺 □淋巴瘤 □黑色素瘤 □喉 □甲状腺 ■肺 □肠 □卵巢 □宫颈 □膀胱 □前列腺 □软组织 □浆细胞瘤
蜡块制作			福尔马林固定，石蜡切片
切片厚度			4μm
诊断			HE，详见HE全景扫描
制作日期			2019-11-01
保存			4℃
总例数			53例
总点数			53例同病例肠癌与癌旁106点
阵列排列			9行（A、B、C…I）×12列（1、2、3…12）
点样直径			□1.0㎜ ■1.5㎜ □2.0㎜ □3.0㎜ □5.0㎜
产品描述			肺腺癌61例122点，每例取2点（癌1点，癌旁1点）；共61例122点；附TNM分期；
		1	2	3	4	5	6	7	8	9	10	11	12
	A	A1/癌	A2/癌旁	A3/癌	A4/癌旁	A5/癌	A6/癌旁	A7/癌	A8/癌旁	A9/癌	A10/癌旁	A11/癌	A12/癌旁
标记点	B	B1/癌	B2/癌旁	B3/癌	B4/癌旁	B5/癌	B6/癌旁	B7/癌	B8/癌旁	B9/癌	B10/癌旁	B11/癌	B12/癌旁
	C	C1/癌	C2/癌旁	C3/癌	C4/癌旁	C5/癌	C6/癌旁	C7/癌	C8/癌旁	C9/癌	C10/癌旁	C11/癌	C12/癌旁
	D	D1/癌	D2/癌旁	D3/癌	D4/癌旁	D5/癌	D6/癌旁	D7/癌	D8/癌旁	D9/癌	D10/癌旁	D11/癌	D12/癌旁
	E	E1/癌	E2/癌旁	E3/癌	E4/癌旁	E5/癌	E6/癌旁	E7/癌	E8/癌旁	E9/癌	E10/癌旁	E11/癌	E12/癌旁
	F	F1/癌	F2/癌旁	F3/癌	F4/癌旁	F5/癌	F6/癌旁	F7/癌	F8/癌旁	F9/癌	F10/癌旁	F11/癌	F12/癌旁
	G	G1/癌	G2/癌旁	G3/癌	G4/癌旁	G5/癌	G6/癌旁	G7/癌	G8/癌旁	G9/癌	G10/癌旁	G11/癌	G12/癌旁
	H	H1/癌	H2/癌旁	H3/癌	H4/癌旁	H5/癌	H6/癌旁	H7/癌	H8/癌旁	H9/癌	H10/癌旁	H11/癌	H12/癌旁
	I	I1/癌	I2/癌旁	I3/癌	I4/癌旁	I5/癌	I6/癌旁	I7/癌	I8/癌旁	I9/癌	I10/癌旁

## Sheet: 临床病理资料 
Clinical pathological materials of Lung adenocarcinoma tissue microarray (ALC-1904)
Case.No	Cat. No	Chip No	Category	Gender	Age	Tumor site	Histological type	Differentiation Grade	Maximum diameter of the tumor （cm）	Number of lymph nodes	T	N	M	TNM stage	Surgical time
1	ALC-1904	A1	Cancer	Female	63	Right lung	Adenocarcinoma	Moderately to highly differentiated	2	0/4	T1a	N0	M0	1A	2013-08-22
2	ALC-1904	A2	Paracancerous
3	ALC-1904	A3	Cancer	Female	67	Right lung	Adenocarcinoma	Poorly differentiated	2	1/20	T1a	N0	M0	1A	2013-08-23
4	ALC-1904	A4	Paracancerous
5	ALC-1904	A5	Cancer	Male	57	Right lung	Adenocarcinoma	Moderately to highly differentiated	3.6	0/10	T2a	N0	M0	1B	2013-08-26
6	ALC-1904	A6	Paracancerous
7	ALC-1904	A7	Cancer	Male	64	Right lung	Adenocarcinoma	Moderately to poorly differentiated	5.5	7/11	T2b	N2	M0	3A	2013-08-27
8	ALC-1904	A8	Paracancerous
9	ALC-1904	A9	Cancer	Male	47	Right lung	Adenocarcinoma	Highly differentiated	3	0/1	T1b	N0	M0	1A	2013-09-11
10	ALC-1904	A10	Paracancerous
11	ALC-1904	A11	Cancer	Female	67	Left lung	Adenocarcinoma	Poorly differentiated	7	0/12	T4	N0	M0	3A	2013-09-24
12	ALC-1904	A12	Paracancerous
13	ALC-1904	B1	Cancer	Female	51	Left lung	Adenocarcinoma	Poorly differentiated	4.5	0/3	T2a	N0	M0	1B	2013-09-24
14	ALC-1904	B2	Paracancerous
15	ALC-1904	B3	Cancer	Female	62	Lung	Adenocarcinoma	Poorly differentiated	3.5	3/7	T2a	N1	M0	2A	2013-09-30
16	ALC-1904	B4	Paracancerous
17	ALC-1904	B5	Cancer	Male	47	Right lung	Adenocarcinoma	Highly differentiated	4	20/31	T2a	N2	M0	3A	2013-10-08
18	ALC-1904	B6	Paracancerous
19	ALC-1904	B7	Cancer	Female	59	Left lung	Adenocarcinoma	Highly differentiated	2	3/12	T1a	N1	M0	2A	2013-11-01
20	ALC-1904	B8	Paracancerous
21	ALC-1904	B9	Cancer	Female	70	Right lung	Adenocarcinoma	Poorly differentiated	4	1/8	T2a	N1	M0	2A	2013-05-09
22	ALC-1904	B10	Paracancerous
23	ALC-1904	B11	Cancer	Female	64	Right lung	Adenocarcinoma	Moderately differentiated	3	1/7	T1b	N1	M0	1A	2013-05-09
24	ALC-1904	B12	Paracancerous
25	ALC-1904	C1	Cancer	/	/	/	/	/	/	/	/	/	/	/	/
26	ALC-1904	C2	Paracancerous
27	ALC-1904	C3	Cancer	Male	54	Right lung	Adenocarcinoma	Moderately differentiated	9	2/21	T4	N2	M0	3B	2013-11-28
28	ALC-1904	C4	Paracancerous
29	ALC-1904	C5	Cancer	Female	65	Lung	Adenocarcinoma	Highly differentiated	5	0/3	T2a	N0	M0	1B	2013-12-10
30	ALC-1904	C6	Paracancerous
31	ALC-1904	C7	Cancer	Male	58	Left lung	Adenocarcinoma	Poorly differentiated	4.5	0/15	T2a	N0	M0	1B	2013-12-23
32	ALC-1904	C8	Paracancerous
33	ALC-1904	C9	Cancer	Female	69	Right lung	Adenocarcinoma	Highly differentiated	3	0/12	T1b	N0	M0	1A	2013-12-31
34	ALC-1904	C10	Paracancerous
35	ALC-1904	C11	Cancer	Female	46	Left lung	Adenocarcinoma	Moderately to highly differentiated	6	0/3	T2b	N0	M0	2A	2014-01-08
36	ALC-1904	C12	Paracancerous
37	ALC-1904	D1	Cancer	Male	58	Left lung	Adenocarcinoma	Highly differentiated	2	0/6	T1a	N0	M0	1A	2014-01-13
38	ALC-1904	D2	Paracancerous
39	ALC-1904	D3	Cancer	Female	55	Right lung	Adenocarcinoma	Poorly differentiated	4	7/10	T2a	N1	M0	2A	2014-01-16
40	ALC-1904	D4	Paracancerous
41	ALC-1904	D5	Cancer	Male	74	Left lung	Adenocarcinoma	Moderately to highly differentiated	3	0/12	T1b	N0	M0	1A	2014-01-21
42	ALC-1904	D6	Paracancerous
43	ALC-1904	D7	Cancer	Female	62	Right lung	Adenocarcinoma	Highly differentiated	3	0/7	T1b	N0	M0	1A	2014-01-28
44	ALC-1904	D8	Paracancerous
45	ALC-1904	D9	Cancer	Male	68	Left lung	Adenocarcinoma	Highly differentiated	2.5	0/1	T1b	N0	M0	1A	2014-03-21
46	ALC-1904	D10	Paracancerous
47	ALC-1904	D11	Cancer	Female	45	Right lung	Adenocarcinoma	Highly differentiated	7	7/14	T2b	N1	M0	2B	2014-03-24
48	ALC-1904	D12	Paracancerous
49	ALC-1904	E1	Cancer	Male	61	Right lung	Adenocarcinoma	Moderately to highly differentiated	2	0/4	T1a	N0	M0	1A	2014-05-04
50	ALC-1904	E2	Paracancerous
51	ALC-1904	E3	Cancer	Male	63	Left lung	Adenocarcinoma	Poorly differentiated	4	1/11	T2a	N2	M0	3A	2014-05-09
52	ALC-1904	E4	Paracancerous
53	ALC-1904	E5	Cancer	Male	42	Left lung	Adenocarcinoma	Moderately differentiated	3	0/5	T1b	N0	M0	1A	2014-05-19
54	ALC-1904	E6	Paracancerous
55	ALC-1904	E7	Cancer	Female	59	Lung	Adenocarcinoma	Moderately differentiated	4	0/4	T2a	N0	M0	1B	2014-06-06
56	ALC-1904	E8	Paracancerous
57	ALC-1904	E9	Cancer	Female	73	Left lung	Adenocarcinoma	Highly differentiated	5	0/7	T2a	N0	M0	1B	2014-06-13
58	ALC-1904	E10	Paracancerous
59	ALC-1904	E11	Cancer	Female	53	Left lung	Adenocarcinoma	Moderately differentiated	4	0/12	T2a	N0	M0	1B	2014-08-04
60	ALC-1904	E12	Paracancerous
61	ALC-1904	F1	Cancer	Male	52	Right lung	Adenocarcinoma	Moderately to poorly differentiated	4	1/7	T2a	N1	M0	2A	2014-08-13
62	ALC-1904	F2	Paracancerous
63	ALC-1904	F3	Cancer	Male	67	Right lung	Adenocarcinoma	Moderately differentiated	4	1/6	T2a	N1	M0	2A	2014-09-15
64	ALC-1904	F4	Paracancerous
65	ALC-1904	F5	Cancer	Male	64	Left lung	Adenocarcinoma	Moderately differentiated	3	2/20	T1b	N1	M0	2A	2014-09-16
66	ALC-1904	F6	Paracancerous
67	ALC-1904	F7	Cancer	Male	51	Right lung	Adenocarcinoma	Highly differentiated	6	2/12	T2b	N1	M0	2B	2014-10-15
68	ALC-1904	F8	Paracancerous
69	ALC-1904	F9	Cancer	Male	66	Right lung	Adenocarcinoma	Highly differentiated	4.5	0/22	T2a	N0	M0	1B	2014-10-15
70	ALC-1904	F10	Paracancerous
71	ALC-1904	F11	Cancer	Female	46	Left lung	Adenocarcinoma	Moderately to poorly differentiated	3	9/14	T1b	N1	M0	2A	2014-10-22
72	ALC-1904	F12	Paracancerous
73	ALC-1904	G1	Cancer	Male	54	Left lung	Adenocarcinoma	Poorly differentiated	9	0/12	T4	N0	M0	3A	2014-11-06
74	ALC-1904	G2	Paracancerous
75	ALC-1904	G3	Cancer	Male	75	Right lung	Adenocarcinoma	Moderately to highly differentiated	7	0/43	T2b	N0	M0	2A	2014-12-04
76	ALC-1904	G4	Paracancerous
77	ALC-1904	G5	Cancer	Female	56	Lung	Adenocarcinoma	Moderately to highly differentiated	4	7/12	T2a	N1	M0	2A	2014-12-30
78	ALC-1904	G6	Paracancerous
79	ALC-1904	G7	Cancer	Female	80	Right lung	Adenocarcinoma	Moderately to highly differentiated	2.5	0/5	T1b	N0	M0	1A	2015-01-15
80	ALC-1904	G8	Paracancerous
81	ALC-1904	G9	Cancer	Male	61	Right lung	Adenocarcinoma	Moderately differentiated	2	0/29	T1a	N0	M0	1A	2015-01-16
82	ALC-1904	G10	Paracancerous
83	ALC-1904	G11	Cancer	Female	57	Right lung	Adenocarcinoma	Moderately to highly differentiated	4	4/4	T2a	N1	M0	2A	2015-03-03
84	ALC-1904	G12	Paracancerous
85	ALC-1904	H1	Cancer	Male	65	Left lung	Adenocarcinoma	Moderately to poorly differentiated	3.5	0/11	T2a	N0	M0	1B	2015-03-30
86	ALC-1904	H2	Paracancerous
87	ALC-1904	H3	Cancer	Male	71	Right lung	Adenocarcinoma	Moderately differentiated	4	7/11	T4	N2	M0	3B	2015-04-21
88	ALC-1904	H4	Paracancerous
89	ALC-1904	H5	Cancer	Female	61	Right lung	Adenocarcinoma	Highly differentiated	4	0/8	T2a	N0	M0	1B	2015-06-10
90	ALC-1904	H6	Paracancerous
91	ALC-1904	H7	Cancer	Female	54	Right lung	Adenocarcinoma	Highly differentiated	1.5	0/12	T1a	N0	M0	1A	2015-06-16
92	ALC-1904	H8	Paracancerous
93	ALC-1904	H9	Cancer	Male	53	Right lung	Adenocarcinoma	Moderately to highly differentiated	3	0/11	T1b	N0	M0	1A	2015-06-29
94	ALC-1904	H10	Paracancerous
95	ALC-1904	H11	Cancer	Female	67	Left lung	Adenocarcinoma	Moderately to poorly differentiated	2	3/5	T1a	N2	M0	3A	2014-08-19
96	ALC-1904	H12	Paracancerous
97	ALC-1904	I1	Cancer	Male	41	Left lung	Adenocarcinoma	Moderately to poorly differentiated	2	0/9	T1a	N0	M0	1A	2014-11-05
98	ALC-1904	I2	Paracancerous
99	ALC-1904	I3	Cancer	Male	56	Right lung	Compound large cell carcinoma	/	10.5	3/15	T3	N1	M0	3A	2013-08-22
100	ALC-1904	I4	Paracancerous
101	ALC-1904	I5	Cancer	Male		Right lung	Adenosquamous carcinoma	/	3	0/4	T1b	N0	M0	1A	2013-09-13
102	ALC-1904	I6	Paracancerous
103	ALC-1904	I7	Cancer	Male	58	Right lung	Adenosquamous carcinoma	/	4	1/4	T2a	N1	M0	2A	2014-05-09
104	ALC-1904	I8	Paracancerous
105	ALC-1904	I9	Cancer	Male	58	Right lung	Squamous cell carcinoma	Highly differentiated	1	0/9	T1a	N0	M0	1A	2014-08-11
106	ALC-1904	I10	Paracancerous
