# Supplementary material for: Phosphorylated SHMT2 Regulates Oncogenesis Through m6A Modification in Lung Adenocarcinoma
Source: Adv Sci (Weinh). 2024 Mar 9;11(18):2307834. doi: 10.1002/advs.202307834 (PMC11095143; doi:10.1002/advs.202307834)
Supplement: Supplementary file 9 — Supplemental Table 8 [file ADVS-11-2307834-s002.xlsx]

## Sheet: 生存期肝细胞癌-HLugA180Su11-详细临床资料
Clinical pathological materials of Lung adenocarcinoma tissue microarray (HLugA180Su11)
Sites	Tissue No	Category	Surgical time	Follow-up time（2021.12）	Survival stage	Survival time	Gender	Age	Registration No	Tumor site	Histological type	Pathological grade	Tumor size（cm）	TNM stage	T	N	M	ACJJ 8th Edition
A01/A02	1336733	Cancer/Paracancerous	2013-12-02	2019-06-03	Death	66	Female	58	950035	Right lung	Adenocarcinoma	2	3.5*3	T2aN0M0	T2a	N0	M0	Ib
A03/A04	1338140	Cancer/Paracancerous	2013-12-12	2015-12-23	Death	24	Male	62	952172	Right lung	Adenocarcinoma	2	3*2.5	T1cN1M0	T1c	N1	M0	IIb
A05/A06	1339005	Cancer/Paracancerous	2013-12-19	2021-12-01	Survival	95	Male	49	954176	Right lung	Adenosquamous carcinoma	2-3	5*3.5	T2bN1M0	T2b	N1	M0	IIb
A07/A08	1339731	Cancer/Paracancerous	2013-12-25	2014-03-10	Death	2	Female	64	955424	Left lung	Adenocarcinoma	2	3*2.5	T1cN2M0	T1c	N2	M0	IIIa
A09/A10	1340270	Cancer/Paracancerous	2013-12-30	2021-12-01	Survival	95	Female	61	956298	Right lung	Adenocarcinoma	2	2.5*2.5	T1cN0M0	T1c	N0	M0	Ia3
A11/A12	1340403	Cancer/Paracancerous	2013-12-31	2018-05-07	Death	52	Female	63	956333	Left lung	Adenocarcinoma	1-2	2*2	T1bN0M0	T1b	N0	M0	Ia2
A13/A14	1400006	Cancer/Paracancerous	2014-01-02	2021-12-01	Survival	94	Male	67	956017	Right lung	Adenocarcinoma	2	5*3*2.5	T2bN0M0	T2b	N0	M0	IIa
A15/A16	1400007	Cancer/Paracancerous	2014-01-02	2021-12-01	Survival	94	Female	62	936515	Left lung	Adenocarcinoma	2	Diameter 3	T1cN0M0	T1c	N0	M0	Ia3
A17/A18	1400097	Cancer/Paracancerous	2014-01-02	2021-01-06	Death	84	Female	62	946981	Right lung	Adenocarcinoma	2	Diameter 2.5	T1cN0M0	T1c	N0	M0	Ia3
B01/B02	1400309	Cancer/Paracancerous	2014-01-03	2016-01-15	Death	24	Male	72	956608	Right lung	Adenocarcinoma	3	6*6	T3N1M0	T3	N1	M0	IIIa
B03/B04	1415143	Cancer/Paracancerous	2014-05-20	2021-12-01	Survival	90	Female	53	987944	Left lung	Adenocarcinoma	2-3	2*2	T1bN1M0	T1b	N1	M0	IIb
B05/B06	1416426	Cancer/Paracancerous	2014-06-02	2015-08-13	Death	14	Male	71	989689	Right lung	Adenocarcinoma	2-3	9.5*6	T4N0M0	T4	N0	M0	IIIa
B07/B08	1416667	Cancer/Paracancerous	2014-06-03	2021-12-01	Survival	89	Female	48	987511	Left lung	Adenocarcinoma	2	2*1.5	T1bN1M0	T1b	N1	M0	IIb
B09/B10	1416701	Cancer/Paracancerous	2014-06-03	2021-12-01	Survival	89	Male	59	990381	Left lung	Adenocarcinoma	2	Diameter 2	T1bN0M0	T1b	N0	M0	Ia2
B11/B12	1416899	Cancer/Paracancerous	2014-06-04	2021-12-01	Survival	89	Male	67	990326	Left lung	Adenocarcinoma	2	3.5*3	T2aN0M0	T2a	N0	M0	Ib
B13/B14	1417028	Cancer/Paracancerous	2014-06-05	2016-09-22	Death	27	Male	71	990839	Right lung	Adenocarcinoma	2	4*3*3	T2aN1M0	T2a	N1	M0	IIb
B15/B16	1417031	Cancer/Paracancerous	2014-06-05	2015-12-07	Death	18	Male	58	989451	Right lung	Adenocarcinoma	2-3	4.5*3.5*3	T2bN0M0	T2b	N0	M0	IIa
B17/B18	1417059	Cancer/Paracancerous	2014-06-05	2016-08-15	Death	26	Female	44	809920	Right lung	Adenocarcinoma	2	2*1.5*1	T1bN2M0	T1b	N2	M0	IIIa
C01/C02	1417064	Cancer/Paracancerous	2014-06-05	2017-08-02	Death	37	Female	68	990391	Right lung	Adenocarcinoma	1-2	4*3*2	T2aN0M0	T2a	N0	M0	Ib
C03/C04	1417094	Cancer/Paracancerous	2014-06-06	2020-04-16	Death	70	Female	66	991602	Right lung	Adenocarcinoma	1-2	3*2.5	T1cN0M0	T1c	N0	M0	Ia3
C05/C06	1417944	Cancer/Paracancerous	2014-06-12	2018-06-18	Death	48	Male	50	991820	Left lung	Adenocarcinoma	2	2.8*2.5	T1cN1M0	T1c	N1	M0	IIb
C07/C08	1418497	Cancer/Paracancerous	2014-06-17	2018-10-19	Death	52	Female	66	462217	Right lung	Adenocarcinoma	2	3*2	T1cN0M0	T1c	N0	M0	Ia3
C09/C10	1419046	Cancer/Paracancerous	2014-06-23	2019-07-07	Death	60	Female	48	995214	Right lung	Adenocarcinoma	2	2.5*2	T1cN0M0	T1c	N0	M0	Ia3
C11/C12	1419135	Cancer/Paracancerous	2014-06-23	2016-12-20	Death	29	Male	60	980658	Right lung	Adenocarcinoma	2-3	4*3.5	T2aN0M0	T2a	N0	M0	Ib
C13/C14	1435204	Cancer/Paracancerous	2014-11-04	2021-12-01	Survival	84	Female	62	1032889	Right lung	Adenocarcinoma	1	3*2	T1cN0M0	T1c	N0	M0	Ia3
C15/C16	1435307	Cancer/Paracancerous	2014-11-04	2021-12-01	Survival	84	Male	46	1032173	Left lung	Adenocarcinoma	1-2	2*2	T1bN0M0	T1b	N0	M0	Ia2
C17/C18	1435934	Cancer/Paracancerous	2014-11-10	2016-11-28	Death	24	Male	69	1033538	Right lung	Squamous cell carcinoma	2-3	2.5*2；4*2.5	T2aN2M0	T2a	N2	M0	IIIa
D01/D02	1436063	Cancer/Paracancerous	2014-11-10	2016-02-04	Death	14	Male	67	1033613	Left lung	Adenocarcinoma	2	3*2.5；	T1cN1M0	T1c	N1	M0	IIb
D03/D04	1436075	Cancer/Paracancerous	2014-11-10	2016-09-17	Death	22	Female	54	1015434	Right lung	Adenocarcinoma	2	4*3；1*0.5cm	T2aN2M0	T2a	N2	M0	IIIa
D05/D06	1436127	Cancer/Paracancerous	2014-11-11	2016-12-07	Death	24	Male	72	1034469	Left lung	Adenocarcinoma	2	2.5*1.5	T1cN0M0	T1c	N0	M0	Ia3
D07/D08	1437062	Cancer/Paracancerous	2014-11-18	2020-03-12	Death	63	Female	65	1033481	Right lung	Adenocarcinoma	2	3*2	T1cN0M0	T1c	N0	M0	Ia3
D09/D10	1437063	Cancer/Paracancerous	2014-11-18	2017-02-04	Death	26	Male	74	1034222	Right lung	Adenocarcinoma	2	17*12	T4N0M0	T4	N0	M0	IIIa
D11/D12	1437138	Cancer/Paracancerous	2014-11-18	2021-12-01	Survival	84	Male	70	692012	Right lung	Adenocarcinoma	2-3	2*1.5	T1bN0M0	T1b	N0	M0	Ia2
D13/D14	1438063	Cancer/Paracancerous	2014-11-24	2021-12-01	Survival	84	Male	47	1038357	Right lung	Adenocarcinoma	2-3	Diameter 2	T1bN2M0	T1b	N2	M0	IIIa
D15/D16	1438064	Cancer/Paracancerous	2014-11-24	2021-12-01	Survival	84	Male	61	1038635	Right lung	Adenocarcinoma	2	2*1	T1bN0M0	T1b	N0	M0	Ia2
D17/D18	1438173	Cancer/Paracancerous	2014-11-25	2019-03-27	Death	52	Female	66	1035399	Left lung	Adenocarcinoma	1-2	4.5*2.5	T2bN0M0	T2b	N0	M0	IIa
E01/E02	1438270	Cancer/Paracancerous	2014-11-26	2017-01-10	Death	25	Male	62	1038785	Left lung	Adenocarcinoma	2-3	4.5*3.5	T2bN2M0	T2b	N2	M0	IIIa
E03/E04	1438561	Cancer/Paracancerous	2014-11-27	2021-12-01	Survival	84	Male	37	1039039	Right lung	Adenocarcinoma	2	2.5*2.5*2	T1cN1M0	T1c	N1	M0	IIb
E05/E06	1439010	Cancer/Paracancerous	2014-12-01	2017-12-23	Death	36	Female	66	1038476	Right lung	Adenocarcinoma	2	1.5*1	T1bN0M0	T1b	N0	M0	Ia2
E07/E08	1439102	Cancer/Paracancerous	2014-12-02	2017-12-11	Death	36	Male	44	1040256	Left lung	Adenocarcinoma	2	2*1.5	T1bN0M0	T1b	N0	M0	Ia2
E09/E10	1439204	Cancer/Paracancerous	2014-12-02	2017-01-12	Death	25	Female	42	1040104	Right lung	Adenocarcinoma	2	4x4；4x2.5cm	T2aN1M0	T2a	N1	M0	IIb
E11/E12	1439603	Cancer/Paracancerous	2014-12-04	2015-07-27	Death	7	Male	57	1041291	Right lung	Adenocarcinoma	2-3	Diameter 1.5	T1bN0M0	T1b	N0	M0	Ia2
E13/E14	1439631	Cancer/Paracancerous	2014-12-05	2021-12-01	Survival	83	Male	67	1032427	Right lung	Adenocarcinoma	3	2.5*2.5	T1cN0M0	T1c	N0	M0	Ia3
E15/E16	1440044	Cancer/Paracancerous	2014-12-08	2021-12-01	Survival	83	Female	72	642283	Right lung	Adenocarcinoma	1-2	5*3	T2bN0M0	T2b	N0	M0	IIa
E17/E18	1440169	Cancer/Paracancerous	2014-12-09	2016-07-22	Death	19	Male	49	1041265	Right lung	Adenocarcinoma	2-3	3.5*3	T2aN0M0	T2a	N0	M0	Ib
F01/F02	1440425	Cancer/Paracancerous	2014-12-10	2017-07-13	Death	31	Female	67	1042663	Right lung	Adenocarcinoma	2	4*3	T2aN0M0	T2a	N0	M0	Ib
F03/F04	1440589	Cancer/Paracancerous	2014-12-11	2017-12-29	Death	36	Female	46	1042926	Left lung	Adenocarcinoma	3	4.5*3.5	T2bN3M0	T2b	N3	M0	IIIb
F05/F06	1440590	Cancer/Paracancerous	2014-12-11	2018-06-04	Death	41	Male	53	1042601	Right lung	Squamous cell carcinoma	2	3*2	T1cN0M0	T1c	N0	M0	Ia3
F07/F08	1440624	Cancer/Paracancerous	2014-12-11	2021-12-01	Survival	83	Male	47	1042145	Left lung	Squamous cell carcinoma	2	6*4	T3N2M0	T3	N2	M0	IIIb
F09/F10	1440938	Cancer/Paracancerous	2014-12-15	2021-12-01	Survival	83	Male	65	1043098	Left lung	Adenocarcinoma	2	5*2.3	T2bN0M0	T2b	N0	M0	IIa
F11/F12	1441217	Cancer/Paracancerous	2014-12-16	2021-12-01	Survival	83	Female	57	1043967	Left lung	Adenocarcinoma	2	Diameter 1.2	T1bN0M0	T1b	N0	M0	Ia2
F13/F14	1441434	Cancer/Paracancerous	2014-12-17	2015-05-25	Death	5	Male	65	1042846	Right lung	Adenocarcinoma	2	3.5*3	T2aN3M0	T2a	N3	M0	IIIb
F15/F16	1441974	Cancer/Paracancerous	2014-12-22	2015-08-18	Death	7	Male	70	1044918	Left lung	Adenocarcinoma	2-3	4*2	T2aN1M0	T2a	N1	M0	IIb
F17/F18	1442244	Cancer/Paracancerous	2014-12-23	2017-06-30	Death	30	Male	75	545896	Left lung	Adenocarcinoma	2	8*5	T4N0M0	T4	N0	M0	IIIa
G01/G02	1442293	Cancer/Paracancerous	2014-12-23	2017-01-28	Death	25	Male	68	1045873	Right lung	Adenocarcinoma	2-3	3*2	T1cN1M0	T1c	N1	M0	IIb
G03/G04	1442312	Cancer/Paracancerous	2014-12-23	2016-09-15	Death	20	Male	49	1017317	Right lung	Adenocarcinoma	2	6*5	T3N0M0	T3	N0	M0	IIb
G05/G06	1442620	Cancer/Paracancerous	2014-12-25	2017-02-07	Death	25	Male	58	1042916	Right lung	Adenocarcinoma	3	7*6*1.5	T3N1M0	T3	N1	M0	IIIa
G07/G08	1442742	Cancer/Paracancerous	2014-12-26	2017-07-10	Death	30	Male	48	1045917	Left lung	Adenocarcinoma	2-3	5*3	T2bN0M0	T2b	N0	M0	IIa
G09/G10	1442883	Cancer/Paracancerous	2014-12-29	2021-12-01	Survival	83	Female	51	1046383	Right lung	Adenocarcinoma	2	4x4	T2aN2M0	T2a	N2	M0	IIIa
G11/G12	1443036	Cancer/Paracancerous	2014-12-29	2021-12-01	Survival	83	Female	71	506846	Right lung	Adenocarcinoma	1-2	2*2	T1bN0M0	T1b	N0	M0	Ia2
G13/G14	1500723	Cancer/Paracancerous	2015-01-07	2016-07-17	Death	18	Male	51	1049252	Right lung	Adenocarcinoma	3	3*2	T1cN0M0	T1c	N0	M0	Ia3
G15/G16	1500908	Cancer/Paracancerous	2015-01-09	2019-04-23	Death	51	Female	51	1049675	Left lung	Adenocarcinoma	2	3*2	T1cN0M0	T1c	N0	M0	Ia3
G17/G18	1500965	Cancer/Paracancerous	2015-01-09	2016-07-01	Death	17	Female	58	1049953	Left lung	Adenocarcinoma	2	4*3	T2aN2M0	T2a	N2	M0	IIIa
H01/H02	1500978	Cancer/Paracancerous	2015-01-09	2020-07-09	Death	66	Male	67	758878	Right lung	Adenocarcinoma	3	2.5*2	T1cN0M0	T1c	N0	M0	Ia3
H03/H04	1501158	Cancer/Paracancerous	2015-01-10	2019-04-10	Death	51	Female	60	1049688	Right lung	Adenocarcinoma	1	2.5*2	T1cN0M0	T1c	N0	M0	Ia3
H05/H06	1501421	Cancer/Paracancerous	2015-01-13	2020-11-04	Death	69	Female	68	1050466	Right lung	Adenocarcinoma	2	2.5x2.5	T1cN0M0	T1c	N0	M0	Ia3
H07/H08	1501498	Cancer/Paracancerous	2015-01-13	2021-12-01	Survival	82	Male	50	1047876	Right lung	Adenocarcinoma	2	2.3x2	T1cN0M0	T1c	N0	M0	Ia3
H09/H10	1501585	Cancer/Paracancerous	2015-01-14	2021-12-01	Survival	82	Female	53	1048832	Right lung	Adenocarcinoma	2	2x2	T1bN0M0	T1b	N0	M0	Ia2
H11/H12	1502265	Cancer/Paracancerous	2015-01-19	2021-12-01	Survival	82	Male	62	1051109	Right lung	Adenocarcinoma	2	2*1.5	T1bN0M0	T1b	N0	M0	Ia2
H13/H14	1502336	Cancer/Paracancerous	2015-01-19	2021-12-01	Survival	82	Male	59	1050917	Left lung	Adenocarcinoma	2	2.5*2	T1cN1M0	T1c	N1	M0	IIb
H15/H16	1502947	Cancer/Paracancerous	2015-01-22	2016-03-09	Death	13	Female	64	1051613	Right lung	Adenocarcinoma	2	4.5*4	T2bN2M0	T2b	N2	M0	IIIa
H17/H18	1505584	Cancer/Paracancerous	2015-02-09	2019-04-09	Death	50	Male	60	1057657	Right lung	Adenocarcinoma	2	3*2	T1cN0M0	T1c	N0	M0	Ia3
I01/I02	1505717	Cancer/Paracancerous	2015-02-10	2018-07-18	Death	41	Male	53	1057508	Left lung	Adenocarcinoma	2	5*3	T2bN1M0	T2b	N1	M0	IIb
I03/I04	1507378	Cancer/Paracancerous	2015-03-03	2017-01-24	Death	22	Female	68	1060269	Right lung	Adenocarcinoma	2	6*4	T3N0M0	T3	N0	M0	IIb
I05/I06	1507732	Cancer/Paracancerous	2015-03-05	2017-04-06	Death	25	Female	40	1061965	Right lung	Adenocarcinoma	2	3.5*3	T2aN2M0	T2a	N2	M0	IIIa
I07/I08	1508052	Cancer/Paracancerous	2015-03-07	2017-07-31	Death	28	Female	56	1061811	Right lung	Adenocarcinoma	2-3	3.5*2.5	T2aN1M0	T2a	N1	M0	IIb
I09/I10	1509735	Cancer/Paracancerous	2015-03-18	2021-12-01	Survival	80	Male	59	1065840	Left lung	Adenocarcinoma	2	3*2	T1cN0M0	T1c	N0	M0	Ia3
I11/I12	1510307	Cancer/Paracancerous	2015-03-23	2021-12-01	Survival	80	Female	60	1066115	Left lung	Adenocarcinoma	2	2.5*1.5	T1cN0M0	T1c	N0	M0	Ia3
I13/I14	1510352	Cancer/Paracancerous	2015-03-23	2016-08-31	Death	17	Male	79	1065199	Right lung	Adenocarcinoma	3	4*3	T2aN1M0	T2a	N1	M0	IIb
I15/I16	1510683	Cancer/Paracancerous	2015-03-25	2021-12-01	Survival	80	Female	72	1067391	Right lung	Adenocarcinoma	3	4*4	T2aN2M0	T2a	N2	M0	IIIa
I17/I18	1511772	Cancer/Paracancerous	2015-03-31	2019-12-06	Death	56	Male	61	1069477	Right lung	Adenocarcinoma	2	2*2	T1bN0M0	T1b	N0	M0	Ia2
J01/J02	1512271	Cancer/Paracancerous	2015-04-03	2016-09-16	Death	17	Male	70	1069798	Left lung	Adenocarcinoma	3	6*4	T3N2M0	T3	N2	M0	IIIb
J03/J04	1512311	Cancer/Paracancerous	2015-04-03	2020-09-17	Death	65	Female	57	1068453	Right lung	Adenocarcinoma	2	1.4*2.5	T1bN0M0	T1b	N0	M0	Ia2
J05/J06	1513603	Cancer/Paracancerous	2015-04-13	2021-12-01	Survival	79	Female	59	1072642	Right lung	Adenocarcinoma	2	2*2	T1bN0M0	T1b	N0	M0	Ia2
J07/J08	1513604	Cancer/Paracancerous	2015-04-13	2021-12-01	Survival	79	Male	50	1072363	Right lung	Adenocarcinoma	2	2.5*2	T1cN0M0	T1c	N0	M0	Ia3
J09/J10	1523313	Cancer/Paracancerous	2015-06-16	2021-12-01	Survival	77	Female	50	1088192	Right lung	Adenocarcinoma	2	3*3	T1cN1M0	T1c	N1	M0	IIb
J11/J12	1523315	Cancer/Paracancerous	2015-06-16	2019-07-16	Death	49	Female	69	1087507	Left lung	Adenocarcinoma	2	Diameter 2.5	T1cN0M0	T1c	N0	M0	Ia3
J13/J14	1526118	Cancer/Paracancerous	2015-07-06	2019-11-27	Death	52	Female	60	1094324	Right lung	Adenocarcinoma	3	Diameter 3	T1cN0M0	T1c	N0	M0	Ia3
J15/J16	1526135	Cancer/Paracancerous	2015-07-06	2016-06-14	Death	11	Female	65	1094196	Right lung	Adenocarcinoma	2	7*6	T3N0M0	T3	N0	M0	IIb
J17/J18	1528363	Cancer/Paracancerous	2015-07-20	2021-12-01	Survival	76	Male	52	1098443	Left lung	Adenocarcinoma	3	Diameter 2.5	T1cN1M0	T1c	N1	M0	IIb

## Sheet: HLugA180Su11-阵列排布表
		上海芯超生物科技有限公司						Barcode
		Shanghai Outdo Biotech Company
		组织芯片阵列设计制作登记单						编号/Ctl No.	JS W-11-01
								版本/Version	1.0
/								存档序号	75
								Record No
阵列编号(Cat No.)：		HLugA180Su11
芯片批号(Lot No.)：		XT21-011
产品描述：		肺癌
组织芯片技术工作人员（阵列设计）：		应震宇			阵列设计日期：		2022.07.19
组织芯片技术工作人员（阵列制作）：					阵列制作日期：
生物样本库管理员 （病理蜡块取用）：		/			出库日期：		/
生物样本库管理员 （病理蜡块归位）		/			回库日期：		/
环境室温：		/			阵列融合步骤：		51℃温箱
样本种类：		■人类 □大鼠 □小鼠 □兔
固定方式：		■福尔马林固定 □多聚甲醛固定 □75%酒精
总例数：		__90__例
总点数：		__180__点
阵列排列：		__J__行（A，B，C….Z）×__18__列（1，2，3，…..100）
点直径：		□0.6mm □1.0mm ■1.5mm □2.0mm 移位1.8
验证：		□否 □是 经过免疫组化____/____验证
样本描述：		____/____组织，____/____癌____/____级，共____/____例，每例各取__/__个芯
阵列排列示意图
组织芯片详细信息
点位置	蜡块编号	尾号	组织类型	病理分型		分级	备注
A01	1336733	T	癌	腺癌		2
A03	1338140	T	癌	腺癌		2
A05	1339005	T	癌	腺癌		2-3
A07	1339731	T	癌	腺癌		2
A09	1340270	T	癌	腺癌		2
A11	1340403	T	癌	腺癌		1-2
A13	1400006	T	癌	腺癌		2
A15	1400007	T	癌	腺癌		2
A17	1400097	T	癌	腺癌		2
B01	1400309	T	癌	腺癌		3
B03	1415143	T	癌	腺癌		2-3
B05	1416426	T	癌	腺癌		2-3
B07	1416667	T	癌	腺癌		2
B09	1416701	T	癌	腺癌		2
B11	1416899	T	癌	腺癌		2
B13	1417028	T	癌	腺癌		2
B15	1417031	T	癌	腺癌		2-3
B17	1417059	T	癌	腺癌		2
C01	1417064	T	癌	腺癌		1-2
C03	1417094	T	癌	腺癌		1-2
C05	1417944	T	癌	腺癌		2
C07	1418497	T	癌	腺癌		2
C09	1419046	T	癌	腺癌		2
C11	1419135	T	癌	腺癌		2-3
C13	1435204	T	癌	腺癌（粘液性）		1
C15	1435307	T	癌	腺癌		1-2
C17	1435934	T	癌	腺癌		2-3
D01	1436063	T	癌	腺癌		2
D03	1436075	T	癌	腺癌		2
D05	1436127	T	癌	腺癌		2
D07	1437062	T	癌	腺癌		2
D09	1437063	T	癌	粘液性腺癌		2
D11	1437138	T	癌	腺癌		2-3
D13	1438063	T	癌	腺癌		2-3
D15	1438064	T	癌	腺癌		2
D17	1438173	T	癌	腺癌		1-2
E01	1438270	T	癌	腺癌		2-3
E03	1438561	T	癌	腺癌		2
E05	1439010	T	癌	腺癌		2
E07	1439102	T	癌	腺癌		2
E09	1439204	T	癌	腺癌		2
E11	1439603	T	癌	腺癌		2-3
E13	1439631	T	癌	腺癌		3
E15	1440044	T	癌	腺癌		1-2
E17	1440169	T	癌	腺癌		2-3
F01	1440425	T	癌	腺癌		2
F03	1440589	T	癌	腺癌		3
F05	1440590	T	癌	腺癌		2
F07	1440624	T	癌	腺癌		2
F09	1440938	T	癌	腺癌		2
F11	1441217	T	癌	腺癌		2
F13	1441434	T	癌	腺癌		2
F15	1441974	T	癌	腺癌		2-3
F17	1442244	T	癌	腺癌		2
G01	1442293	T	癌	腺癌		2-3
G03	1442312	T	癌	腺癌		2
G05	1442620	T	癌	腺癌		3
G07	1442742	T	癌	腺癌		2-3
G09	1442883	T	癌	腺癌		2
G11	1443036	T	癌	腺癌		1-2
G13	1500723	T	癌	腺癌（实性为主）		3
G15	1500908	T	癌	腺癌（腺泡样为主）		2
G17	1500965	T	癌	腺癌（腺泡样为主）		2
H01	1500978	T	癌	腺癌（实性为主）		3
H03	1501158	T	癌	腺癌（附壁型为主）		1
H05	1501421	T	癌	腺癌（腺泡样为主）		2
H07	1501498	T	癌	腺癌（腺泡样为主）		2
H09	1501585	T	癌	腺癌（腺泡样为主）		2
H11	1502265	T	癌	腺癌（腺泡样为主）		2
H13	1502336	T	癌	腺癌（腺泡样为主）		2
H15	1502947	T	癌	腺癌（腺泡样为主）		2
H17	1505584	T	癌	腺癌（腺泡样为主）		2
I01	1505717	T	癌	腺癌（乳头状为主）		2
I03	1507378	T	癌	腺癌（腺泡样为主）		2
I05	1507732	T	癌	腺癌（腺泡样为主）		2
I07	1508052	T	癌	腺癌（乳头状为主，微乳头脱落）		2-3
I09	1509735	T	癌	腺癌（腺泡样为主）		2
I11	1510307	T	癌	腺癌（腺泡样为主）		2
I13	1510352	T	癌	腺癌（实性为主）		3
I15	1510683	T	癌	腺癌（实性为主）		3
I17	1511772	T	癌	腺癌（腺泡样为主）		2
J01	1512271	T	癌	腺癌（实性为主）		3
J03	1512311	T	癌	腺癌（腺泡样为主）		2
J05	1513603	T	癌	腺癌（腺泡样为主）		2
J07	1513604	T	癌	腺癌（腺泡样为主）		2
J09	1523313	T	癌	腺癌（腺泡样为主）		2
J11	1523315	T	癌	腺癌（腺泡样为主）		2
J13	1526118	T	癌	腺癌（实性为主）		3
J15	1526135	T	癌	腺癌（腺泡样为主）		2
J17	1528363	T	癌	腺癌（实性为主）		3
